# Supplementary material for: inSPIRE: An Open-Source Tool for Increased Mass Spectrometry Identification Rates Using Prosit Spectral Prediction
Source: Mol Cell Proteomics. 2022 Oct 21;21(12):100432. doi: 10.1016/j.mcpro.2022.100432 (PMC9720494; doi:10.1016/j.mcpro.2022.100432)
Supplement: Supplemental File S2 [file mmc2.xlsx]

## Sheet: Caption
File S2. Comparison of Prosit predicted iRT values and MS2 spectra on CPU and GPU.
This file presents a comparison between Prosit predictions on CPU using the inSPIRE
“predictSpectra” pipeline and the predicted spectra from the Prosit webserver. The Prosit
2020 model was used for spectral prediction and 2019 model for retention time prediction.
The peptide/charge combinations were selected as those present in the MaxQuant search
results of the HLA-A02:01 immunopeptidome dataset analyzed in this study.

## Sheet: comparison
	modified_sequence	charge	collisionEnergy	inSpire_Ions	inSpire_iRT	prosit_Ions	prosit_iRT	iRT_diff	spectralAngle
0	AAAAAAALYQ	2	33	{'y1': 0.8111565463597828, 'y2': 0.35241290734349245, 'b2': 0.14589933735937038, 'b2^2': 0.0015781037630924835, 'y3': 0.007141869181408573, 'b3': 0.1637577193262, 'b3^2': 0.003576722192662563, 'b4': 0.1810330581906372, 'b4^2': 0.003013617561526566, 'b5': 0.21407240526546492, 'b5^2': 0.00429030861161215, 'b6': 0.25038021030506386, 'b6^2': 0.01089952795330215, 'b7': 0.16443153084613016, 'b7^2': 0.0…	51.1708	{'y1': 0.8111565559580235, 'y2': 0.35241276800523685, 'b2': 0.1458995100875154, 'b2^2': 0.001578112752258631, 'y3': 0.007141923166978895, 'b3': 0.16375789958588444, 'b3^2': 0.003576724899425443, 'b4': 0.18103316752032592, 'b4^2': 0.0030136187523146472, 'b5': 0.21407234725235222, 'b5^2': 0.004290317692263481, 'b6': 0.2503801165636785, 'b6^2': 0.010899542455029564, 'b7': 0.16443155408751942, 'b7^2'…	51.1709	1.14441e-05	1
1	AAAATQNL	1	33	{'y1': 0.04829892526585629, 'y2': 0.20688990353180828, 'b2': 0.21168704536112345, 'y3': 0.1300915483347405, 'b3': 0.8055166823357817, 'y4': 0.07878976964947193, 'b4': 0.3958269909438938, 'y5': 0.005648866976133194, 'b5': 0.25670356264296285, 'y6': 0.0036448381324836504, 'b6': 0.11256986890890433, 'b7': 0.05263759519266986}	13.3834	{'y1': 0.04829904273227024, 'y2': 0.20689000492962833, 'b2': 0.21168693689730061, 'y3': 0.1300916930756869, 'b3': 0.8055166025317076, 'y4': 0.07878985363323839, 'b4': 0.3958269242220646, 'y5': 0.005648906827503378, 'b5': 0.25670379800176785, 'y6': 0.0036448202741029495, 'b6': 0.11256987999779437, 'b7': 0.05263759006456957}	13.3834	1.14441e-05	1
2	AAAGAPGVA	1	33	{'y2': 0.05997622960965241, 'b2': 0.034139485096585945, 'y3': 0.05925825897430893, 'b3': 0.03371114057325047, 'y4': 0.9594843634315701, 'b4': 0.2348605675636165, 'y5': 0.022104677523485584, 'b5': 0.11013291202294836, 'b6': 0.011418797503121303, 'y7': 0.0002384924845348268, 'b7': 0.030072974480381185, 'b8': 0.03416036635478731}	3.29882	{'y2': 0.05997612207811791, 'b2': 0.03413949887170371, 'y3': 0.05925830167884038, 'b3': 0.033711108518541456, 'y4': 0.9594843580538532, 'b4': 0.23486055479065868, 'y5': 0.02210456477099205, 'b5': 0.11013304014007808, 'b6': 0.011418777372323968, 'y7': 0.00023847486740259433, 'b7': 0.03007300207711911, 'b8': 0.034160380269799465}	3.29882	3.8147e-06	1
3	AAAGLVHV	1	33	{'y2': 0.9341298170478338, 'b2': 0.03620788991027462, 'y3': 0.1602075045730729, 'b3': 0.02785201836161748, 'y4': 0.008292264781154718, 'b4': 0.1520460030202278, 'y5': 0.025051585912440697, 'b5': 0.22577390828829327, 'y6': 0.025235808456050147, 'b6': 0.10109870758856059, 'b7': 0.11833136163944287}	45.4883	{'y2': 0.9341298460604155, 'b2': 0.03620789844979067, 'y3': 0.16020748379419011, 'b3': 0.027852036174357726, 'y4': 0.008292231345219035, 'b4': 0.15204592374617867, 'y5': 0.025051610583118576, 'b5': 0.2257738744490736, 'y6': 0.025235789767322603, 'b6': 0.10109880129374715, 'b7': 0.11833124140729658}	45.4883	1.52588e-05	1
4	AAAGVVHA	1	33	{'y2': 0.8952509481532955, 'b2': 0.04759890115712491, 'y3': 0.2605389210697389, 'b3': 0.036617310773108196, 'y4': 0.005394843717311897, 'b4': 0.2092658939068758, 'y5': 0.03232085733751788, 'b5': 0.2585696017490482, 'y6': 0.029470600340832927, 'b6': 0.09159196067933108, 'y7': 0.0005177161927341811, 'b7': 0.07782454988087369}	-6.4174	{'y2': 0.8952510508398821, 'b2': 0.04759882018084628, 'y3': 0.26053895435722774, 'b3': 0.0366172549190009, 'y4': 0.005394842253784539, 'b4': 0.20926577410508737, 'y5': 0.03232086426172396, 'b5': 0.2585693953859121, 'y6': 0.029470586660587335, 'b6': 0.09159192937239785, 'y7': 0.0005177213716479013, 'b7': 0.07782437998992421}	-6.4174	0	1
5	AAAIDLNLL	1	33	{'y2': 0.05582673344198296, 'b2': 0.2697381789469909, 'y3': 0.01948074184668855, 'b3': 0.715192561997493, 'b4': 0.2026254029198487, 'b5': 0.540890479539117, 'b6': 0.14910040588380755, 'b7': 0.22267067700900203, 'b8': 0.0825352313456099}	146.113	{'y2': 0.055826709559796954, 'b2': 0.2697382684580211, 'y3': 0.019480709510828944, 'b3': 0.7151924630891229, 'b4': 0.20262537288469482, 'b5': 0.5408907044853528, 'b6': 0.14910036235839866, 'b7': 0.22267043299284314, 'b8': 0.08253515618519161}	146.113	3.05176e-05	1
6	AAAIEVHEV	2	33	{'y1': 0.018098271936495255, 'y2': 0.005988540816541869, 'y2^2': 0.0025408771331233075, 'b2': 0.623330882932458, 'y3': 0.5596087266998325, 'b3': 0.2706187163599792, 'y4': 0.18380877692199174, 'b4': 0.010268790365282289, 'b4^2': 0.005952201561063231, 'y5': 0.3350155410070555, 'b5^2': 0.002002762313861252, 'y6': 0.1874475831506689, 'y6^2': 0.017717529589913336, 'b6^2': 0.0006064686605535458, 'y7': …	40.8222	{'y1': 0.01809831105859043, 'y2': 0.005988485226056175, 'y2^2': 0.002540896086286265, 'b2': 0.6233308361295701, 'y3': 0.559608794461224, 'b3': 0.27061871742135474, 'y4': 0.18380874607600553, 'b4': 0.010268808616166074, 'b4^2': 0.0059522124649851816, 'y5': 0.33501559510790785, 'b5^2': 0.002002769389454032, 'y6': 0.18744755135159655, 'y6^2': 0.01771751295660099, 'b6^2': 0.0006064734116236782, 'y7':…	40.8222	7.62939e-06	1
7	AAAKVGAP	1	33	{'y1': 0.031219516299119895, 'y2': 0.005334896993808525, 'b2': 0.15116918850999145, 'b3': 0.2034708604320087, 'y4': 0.011939942596297033, 'b4': 0.3752408552419447, 'y5': 0.09031603230067095, 'b5': 0.7276050791891048, 'y6': 0.02917981297697321, 'b6': 0.3102026310339412, 'b7': 0.3989396366199083}	-3.81604	{'y1': 0.031219626387037264, 'y2': 0.005334912146782642, 'b2': 0.15116905905580477, 'b3': 0.20347068775486635, 'y4': 0.01193990657362348, 'b4': 0.37524124634814604, 'y5': 0.09031601405095674, 'b5': 0.7276049313791151, 'y6': 0.029179823369790928, 'b6': 0.31020260778967973, 'b7': 0.39893968915967487}	-3.81604	3.8147e-06	1
8	AAAPVVPAV	1	33	{'y2': 0.04915660824081376, 'b2': 0.05196090558200761, 'y3': 0.7576765629323207, 'b3': 0.11580733187142195, 'y4': 0.18444741866243086, 'b4': 0.2521043594989101, 'b5': 0.48776734973162633, 'y6': 0.06331626484479934, 'b6': 0.2604627594240855, 'b7': 0.006562037442620778, 'b8': 0.0033578944795769096}	77.7881	{'y2': 0.049156616953482064, 'b2': 0.05196085813222763, 'y3': 0.7576765960118524, 'b3': 0.11580727895092495, 'y4': 0.18444732446833584, 'b4': 0.25210410114742055, 'b5': 0.48776736925665887, 'y6': 0.0633163261251312, 'b6': 0.2604629588479969, 'b7': 0.006562073333259706, 'b8': 0.0033579021754130624}	77.7881	2.28882e-05	1
9	AAARLAAA	1	33	{'y2': 0.01404614487146029, 'b2': 0.17542914750419406, 'b3': 0.14653662760557246, 'y4': 0.005543445829388046, 'b4': 0.8737090901856341, 'y5': 0.03492496393057201, 'b5': 0.17212355653238573, 'y6': 0.0527233870410344, 'b6': 0.17597641266701367, 'y7': 0.04084981068806607, 'b7': 0.3433563753844181}	0.750183	{'y2': 0.014046144333813853, 'b2': 0.1754290581160852, 'b3': 0.14653665651001588, 'y4': 0.005543400764357769, 'b4': 0.8737091638004347, 'y5': 0.03492487247814024, 'b5': 0.1721235277446709, 'y6': 0.05272344702593782, 'b6': 0.1759762194423005, 'y7': 0.04084987243966374, 'b7': 0.34335632835453933}	0.750168	1.52588e-05	1
10	AAASAIKV	2	33	{'y1': 0.06184647522508825, 'y2': 0.7092953792190148, 'b2': 0.6397415597257056, 'y3': 0.12589133132385757, 'b3': 0.07122583481690713, 'y4': 0.08531036434378683, 'b4': 0.03703086389867488, 'b4^2': 0.004507032605815691, 'y5': 0.1645856292733962, 'y5^2': 0.004745864891609162, 'b5': 0.025192400591324344, 'y6': 0.15729532282949168, 'y7': 0.041559180625280294, 'b7^2': 0.00013498691055332322}	25.1298	{'y1': 0.06184653756782873, 'y2': 0.7092954570562803, 'b2': 0.6397414287948218, 'y3': 0.1258913786685213, 'b3': 0.0712258895232568, 'y4': 0.08531038302258011, 'b4': 0.0370308753253949, 'b4^2': 0.004507032740813749, 'y5': 0.1645856703642887, 'y5^2': 0.004745885965101193, 'b5': 0.025192450785188232, 'y6': 0.15729536153482324, 'y7': 0.0415591471266844, 'b7^2': 0.00013498027324377153}	25.1298	3.8147e-06	1
11	AAATVQLF	2	33	{'y1': 0.9509277758541648, 'y2': 0.16884398769939327, 'b2': 0.15214863432222156, 'y3': 0.019098506671693785, 'b3': 0.08043525672633356, 'b3^2': 0.0008706887183502567, 'b4': 0.1682759985388756, 'b4^2': 0.001123891078076503, 'b5': 0.08881654966272365, 'b5^2': 0.002760404688034921, 'b6': 0.031953552489995124, 'b6^2': 0.002901196011559006, 'b7^2': 6.181961501344632e-05}	108.224	{'y1': 0.9509278920677415, 'y2': 0.1688439524020667, 'b2': 0.15214817593145943, 'y3': 0.019098445709247434, 'b3': 0.08043506098685697, 'b3^2': 0.0008706866690784408, 'b4': 0.16827589408617713, 'b4^2': 0.0011238841077686463, 'b5': 0.08881656029565435, 'b5^2': 0.0027603968657080227, 'b6': 0.03195351407263133, 'b6^2': 0.0029011932735276322, 'b7^2': 6.182424783949929e-05}	108.224	2.28882e-05	1
12	AAAWVVPV	1	33	{'y2': 0.43834105914233423, 'b2': 0.07221099739155902, 'y3': 0.08908894761181917, 'b3': 0.17943093508236485, 'b4': 0.6353803077549205, 'b5': 0.5911968506860741, 'b6': 0.09637704566290659}	124.338	{'y2': 0.4383407566106796, 'b2': 0.07221092567812962, 'y3': 0.08908883840697802, 'b3': 0.17943111341161205, 'b4': 0.6353801414381924, 'b5': 0.5911972303992652, 'b6': 0.09637701153319676}	124.338	3.05176e-05	1
13	AADGTIFLV	1	33	{'y2': 0.22219883493144707, 'b2': 0.20948802689673418, 'y3': 0.06062828052456259, 'b3': 0.3708288654313955, 'b4': 0.2464316281851996, 'b5': 0.7333659144833665, 'b6': 0.35127433801833785, 'b7': 0.20635615842429642, 'b8': 0.03196829585123184}	135.411	{'y2': 0.2221989558877385, 'b2': 0.2094879154458489, 'y3': 0.0606283600275067, 'b3': 0.37082861339564666, 'b4': 0.24643147968810067, 'b5': 0.7333660180725191, 'b6': 0.35127443421057936, 'b7': 0.20635621141350005, 'b8': 0.03196832758034152}	135.411	0	1
14	AADLDLLL	1	33	{'y2': 0.06998885509507455, 'b2': 0.14081078983154782, 'b3': 0.6594367550571146, 'b4': 0.21180702359393408, 'b5': 0.6208827456064951, 'b6': 0.3291522972349136, 'b7': 0.0414513437494762}	148.31	{'y2': 0.06998887125461162, 'b2': 0.14081088159170288, 'b3': 0.659436904432462, 'b4': 0.21180713322111278, 'b5': 0.620882412227112, 'b6': 0.3291525119393417, 'b7': 0.04145135686709129}	148.31	1.52588e-05	1
15	AADRRTVIAQH	2	33	{'y1': 0.8281897052285102, 'y2': 0.04230189031182832, 'b2': 0.014418323950931665, 'y3': 0.07136679971929821, 'y4': 0.022831730902889414, 'b4': 0.0047095120221619146, 'y5': 0.002780676336039259, 'b5': 0.019766645526082777, 'b5^2': 0.0007745243788427164, 'y6': 0.019121361517253986, 'b6^2': 0.0037284994521105262, 'y7': 0.0143547637038142, 'b7^2': 0.014795111341894493, 'y8^2': 0.47268394071747055, 'b…	-22.4	{'y1': 0.828189862560834, 'y2': 0.042301889289837274, 'b2': 0.014418331084264897, 'y3': 0.07136683201799902, 'y4': 0.022831687299691518, 'b4': 0.004709497502115705, 'y5': 0.0027806305532438696, 'b5': 0.019766624872226534, 'b5^2': 0.0007745399518491551, 'y6': 0.01912128361912527, 'b6^2': 0.0037285002007176357, 'y7': 0.01435468242503327, 'b7^2': 0.01479510307116241, 'y8^2': 0.47268353752936665, 'b8…	-22.4	0	1
16	AAEINTFPSAGIGFT	2	33	{'y1': 0.20636380778769875, 'y2': 0.26051947702979544, 'b2': 0.372482311222621, 'y3': 0.046300123114181864, 'b3': 0.6885779731471041, 'y4': 0.016525195736381285, 'b4': 0.16204758283063186, 'b4^2': 0.002484341635557812, 'y5': 0.03237305835049204, 'b5': 0.06894583820199839, 'y6': 0.028818512083728157, 'b6': 0.12788974190149427, 'b7': 0.12805141838496564, 'y8': 0.44413257238522685, 'b8^2': 0.0022710…	121.771	{'y1': 0.20636363587790896, 'y2': 0.26051935324039593, 'b2': 0.37248282582527187, 'y3': 0.046300046720981175, 'b3': 0.688577779952713, 'y4': 0.016525131946430276, 'b4': 0.16204723668486132, 'b4^2': 0.002484351114083426, 'y5': 0.032373027820154734, 'b5': 0.06894573295733909, 'y6': 0.028818427263659945, 'b6': 0.12788960944609207, 'b7': 0.12805146028446976, 'y8': 0.44413277806322293, 'b8^2': 0.00227…	121.771	0	1
17	AAELQKYTALHGG	2	33	{'y2': 0.012525003155511005, 'y2^2': 0.0023639801072449142, 'b2': 0.33567578468061665, 'y3': 0.6745695765433504, 'b3': 0.47836980098047915, 'y4': 0.07933686992379763, 'b4': 0.14937970235576664, 'b4^2': 0.002563930624567282, 'y5': 0.06661442699892815, 'b5': 0.051130984288658275, 'b5^2': 0.00047717389030670423, 'y6': 0.1163978776100919, 'b6': 0.01824842515445019, 'y7': 0.19637867141457052, 'b7': 0.…	30.1204	{'y2': 0.012525001547937, 'y2^2': 0.002363990782760796, 'b2': 0.3356756479155914, 'y3': 0.6745696233751458, 'b3': 0.47836989340025143, 'y4': 0.07933691247498699, 'b4': 0.14937965421665997, 'b4^2': 0.002563927045626045, 'y5': 0.06661446580045167, 'b5': 0.05113088584268147, 'b5^2': 0.00047717600538935574, 'y6': 0.11639778780597304, 'b6': 0.01824841735535598, 'y7': 0.19637877389570282, 'b7': 0.06307…	30.1204	1.14441e-05	1
18	AAFDGGFTV	1	33	{'y2': 0.7055847725202569, 'b2': 0.27142119632915923, 'y3': 0.09116886952370822, 'b3': 0.23963379090463327, 'b4': 0.35279911753885823, 'y5': 0.011463888398485176, 'b5': 0.09284476036370289, 'y6': 0.02667271525130137, 'b6': 0.4295188033596172, 'y7': 0.05182416433199726, 'b7': 0.1844270884524125, 'b8': 0.08734316066371249}	103.919	{'y2': 0.7055851727686012, 'b2': 0.2714206371602943, 'y3': 0.09116886711662253, 'b3': 0.23963350282328624, 'b4': 0.3527990209757986, 'y5': 0.01146381879684428, 'b5': 0.0928447627806979, 'y6': 0.02667275646970214, 'b6': 0.4295187395186791, 'y7': 0.05182419466781828, 'b7': 0.18442710497125847, 'b8': 0.08734310293760653}	103.919	3.05176e-05	1
19	AAFGGDPTSV	1	33	{'y1': 0.011105126281147588, 'y2': 0.11724765977407609, 'b2': 0.03882716415437578, 'y3': 0.12432251604098708, 'b3': 0.061677677829763265, 'y4': 0.9597606270261879, 'b4': 0.04178785005255683, 'y5': 0.07336831567903444, 'b5': 0.033996698516159246, 'b6': 0.16848288764522826, 'y7': 0.020250858052992995, 'b7': 0.02852725976361188, 'y8': 0.05904756900267324, 'b8': 0.04511733932784272, 'b9': 0.028353906…	54.0307	{'y1': 0.01110511858024846, 'y2': 0.1172473925476715, 'b2': 0.038827110030958394, 'y3': 0.12432246163744455, 'b3': 0.0616776883072336, 'y4': 0.9597606850449375, 'b4': 0.04178779876079811, 'y5': 0.07336827474868653, 'b5': 0.03399665827962352, 'b6': 0.1684828551450024, 'y7': 0.020250755161080398, 'b7': 0.028527265176586953, 'y8': 0.05904749406573306, 'b8': 0.04511737091100888, 'b9': 0.0283539375574…	54.0307	1.52588e-05	1
20	AAFGKGVR	2	33	{'y1': 0.18249105835897514, 'y2': 0.009367693837038674, 'b2': 0.12616898330876195, 'y3': 0.2641635891469479, 'b3': 0.008934229419789576, 'y4': 0.14796194992023512, 'y4^2': 0.027477145305056846, 'b4': 0.0060447876389913, 'y5': 0.7034350526834111, 'y5^2': 0.12506730553535236, 'y6': 0.42055021490694483, 'y6^2': 0.36704741610132985, 'y7': 0.058366711028920194, 'y7^2': 0.18079957843129263}	-6.41763	{'y1': 0.18249106999648942, 'y2': 0.009367629079946354, 'b2': 0.12616900691506777, 'y3': 0.26416363683955946, 'b3': 0.00893426395395993, 'y4': 0.14796190989969618, 'y4^2': 0.027477094240291617, 'b4': 0.006044782486479457, 'y5': 0.7034350125996278, 'y5^2': 0.1250672440514564, 'y6': 0.4205500652094459, 'y6^2': 0.3670476806917878, 'y7': 0.058366597855212234, 'y7^2': 0.18079956893258783}	-6.41763	0	1
21	AAFGQLHKV	2	33	{'y1': 0.013255064160983331, 'y2': 0.23201642456350785, 'b2': 0.2593175747076445, 'y3': 0.30247702581091035, 'b3': 0.028737173455078698, 'b3^2': 0.0004013071983174853, 'y4': 0.12791583235305934, 'b4': 0.014391116435284358, 'b4^2': 0.002091693736703957, 'y5': 0.07884352650118856, 'y5^2': 0.008768736431129695, 'b5': 0.01286474068855334, 'y6': 0.6417714530489119, 'y6^2': 0.08714221155050456, 'b6': 0…	28.8501	{'y1': 0.013254954932212163, 'y2': 0.23201632462054908, 'b2': 0.2593174672785016, 'y3': 0.3024768611223802, 'b3': 0.028737203724166504, 'b3^2': 0.0004013095663832285, 'y4': 0.12791581288600717, 'b4': 0.014391078830300164, 'b4^2': 0.002091689113901499, 'y5': 0.07884353356213823, 'y5^2': 0.008768745490649307, 'b5': 0.01286473095174476, 'y6': 0.6417715484554709, 'y6^2': 0.08714219327938096, 'b6': 0.…	28.8501	1.90735e-06	1
22	AAFHHLSAP	2	33	{'y1': 0.9265036044054232, 'y2': 0.1851991760860418, 'b2': 0.05673858968687778, 'b3': 0.0071980438407209905, 'b4': 0.09539629476313494, 'y5': 0.010173291233467286, 'b5': 0.2132726059009679, 'b5^2': 0.013544480219507321, 'y6': 0.005500895940404398, 'b6': 0.11340886826300275, 'b6^2': 0.03501399339351371, 'y7': 0.010480780176200964, 'y7^2': 0.0017591630484760277, 'b7': 0.12222658836685005, 'b7^2': 0…	21.6694	{'y1': 0.9265037608093764, 'y2': 0.18519899103058607, 'b2': 0.056738536949436064, 'b3': 0.007198056271074547, 'b4': 0.09539621468399238, 'y5': 0.010173279451138809, 'b5': 0.21327236452426884, 'b5^2': 0.013544451720154645, 'y6': 0.005500880877646758, 'b6': 0.11340872738554288, 'b6^2': 0.03501400644655969, 'y7': 0.010480784400066756, 'y7^2': 0.0017591420330961948, 'b7': 0.12222640092673911, 'b7^2':…	21.6694	0	1
23	AAGAYVHMV	2	33	{'y1': 0.0443175464190559, 'y2': 0.06725963639674144, 'y2^2': 0.003768684549007128, 'b2': 0.4999384312071057, 'y3': 0.7074524023402374, 'b3': 0.3122651607842785, 'y4': 0.1619764343654786, 'b4': 0.038679494594271745, 'b4^2': 0.00458295872683873, 'y5': 0.18365762909666353, 'y5^2': 0.012447421272884604, 'b5': 0.005821095937008461, 'b5^2': 0.0010378632361769094, 'y6': 0.048097453285521355, 'y6^2': 0.…	50.2893	{'y1': 0.04431752251705231, 'y2': 0.06725971257929299, 'y2^2': 0.003768683016329294, 'b2': 0.4999387301326135, 'y3': 0.7074521912126602, 'b3': 0.3122649003646324, 'y4': 0.1619763930467325, 'b4': 0.03867945952614026, 'b4^2': 0.004582974100970185, 'y5': 0.18365788744556533, 'y5^2': 0.012447413502416075, 'b5': 0.00582109733793145, 'b5^2': 0.0010378611037200841, 'y6': 0.04809742734243422, 'y6^2': 0.0…	50.2894	1.52588e-05	1
24	AAGGAPHI	1	33	{'y2': 0.5035447912740877, 'b2': 0.019134243422233566, 'y3': 0.848716102452559, 'b3': 0.006717412266678797, 'y4': 0.020352700148571275, 'b4': 0.09172131273954008, 'y5': 0.008436175253386856, 'b5': 0.06912959851548277, 'y6': 0.04195210738766649, 'b6': 0.019325323365539736, 'y7': 0.021352166902573664, 'b7': 0.09719008793527795}	12.229	{'y2': 0.5035444811254743, 'b2': 0.019134252537058253, 'y3': 0.8487163003378365, 'b3': 0.006717414408013769, 'y4': 0.02035272517552836, 'b4': 0.09172125833547423, 'y5': 0.008436161195466195, 'b5': 0.06912946062951923, 'y6': 0.0419521491966165, 'b6': 0.019325351310041764, 'y7': 0.02135215738823927, 'b7': 0.0971900887255981}	12.229	1.14441e-05	1
25	AAGKGNGV	1	33	{'b2': 0.21735111246814606, 'y3': 0.011545652999581478, 'b3': 0.08652766017298184, 'y4': 0.039501517542464254, 'b4': 0.2755844577566467, 'y5': 0.37971490404399294, 'b5': 0.5304490147222852, 'y6': 0.5111279928549423, 'b6': 0.34779457230712385, 'y7': 0.15145695885514446, 'b7': 0.19214402676281897}	104.652	{'b2': 0.21735129652471158, 'y3': 0.011545618482287, 'b3': 0.08652753919833947, 'y4': 0.03950147826395949, 'b4': 0.2755845600173647, 'y5': 0.3797147109290461, 'b5': 0.5304489632820758, 'y6': 0.511128089924711, 'b6': 0.34779450106245036, 'y7': 0.1514569746227545, 'b7': 0.1921441184735241}	104.652	0	1
26	AAGKPRPP	2	33	{'y1': 0.05917822413340622, 'y2': 0.13030906450244403, 'b2': 0.10718867647552245, 'y3': 0.016633780713298314, 'b3': 0.01668825419849002, 'y4': 0.9306934083667449, 'y4^2': 0.018884542661983604, 'y5': 0.04564141322162864, 'y5^2': 0.02726702735936104, 'y6': 0.2934526387885717, 'y6^2': 0.03173315512502462, 'b6': 0.009626808754656057, 'y7': 0.0636682334919285, 'y7^2': 0.08249666371762826, 'b7': 0.0050…	-19.6766	{'y1': 0.05917815195152243, 'y2': 0.13030915566185966, 'b2': 0.10718878566433304, 'y3': 0.016633775500917714, 'b3': 0.016688266226575293, 'y4': 0.9306933979997866, 'y4^2': 0.018884516545074788, 'y5': 0.045641316009546726, 'y5^2': 0.027266962881018823, 'y6': 0.29345263739359845, 'y6^2': 0.03173314985991331, 'b6': 0.009626819970809004, 'y7': 0.06366825154040388, 'y7^2': 0.08249661835099426, 'b7': 0…	-19.6766	7.62939e-06	1
27	AAGPGGVEL	2	33	{'y1': 0.9480031996309599, 'y2': 0.0898514304199665, 'b2': 0.2624206809430605, 'b3': 0.03980785547255794, 'b3^2': 0.002147631001726847, 'b4': 0.030993102733650163, 'b4^2': 0.0032040564740967205, 'b5': 0.027771152699160404, 'b5^2': 0.0029654772488615947, 'b6': 0.1230615846284464, 'b6^2': 0.004150748964503871, 'y7': 0.03077884453050157, 'b7': 0.06797144073222798, 'b8': 0.016824290520113017}	60.0795	{'y1': 0.9480030408424073, 'y2': 0.08985145797517212, 'b2': 0.26242117656585523, 'b3': 0.039807849139751376, 'b3^2': 0.00214762045513929, 'b4': 0.03099313982717034, 'b4^2': 0.003204055497700757, 'b5': 0.027771091558266802, 'b5^2': 0.0029654778452566284, 'b6': 0.12306167838426935, 'b6^2': 0.004150755317778888, 'y7': 0.03077889259868296, 'b7': 0.06797152774893937, 'b8': 0.016824282230453423}	60.0795	1.90735e-05	1
28	AAGTVFTTV	1	33	{'y2': 0.4776097013688508, 'b2': 0.25016086114137204, 'y3': 0.10548889098697606, 'b3': 0.20841317292279352, 'y4': 0.07869913191392766, 'b4': 0.6977009225634185, 'b5': 0.3857997951294686, 'b6': 0.10881988961652447, 'b7': 0.032731930615626376, 'b8': 0.0031304396154510886}	76.9922	{'y2': 0.4776101012695733, 'b2': 0.2501607030848615, 'y3': 0.10548896810275708, 'b3': 0.2084131905111013, 'y4': 0.0786992526147782, 'b4': 0.6977006550716681, 'b5': 0.3857998323186179, 'b6': 0.10881988754398689, 'b7': 0.03273192337850403, 'b8': 0.0031304356213733434}	76.9922	1.52588e-05	1
29	AAIDEASKKLNAQ	3	33	{'y1': 0.39430836262444163, 'y2': 0.15302287818907237, 'b2': 0.3696828705615671, 'y3': 0.029488089200705888, 'b3': 0.010392482686819304, 'y4': 0.010819549737256589, 'b4': 0.010115589708878986, 'b4^2': 0.006541325682173644, 'b4^3': 0.0009847379805713586, 'y5': 0.13588027933391358, 'b5^3': 0.00033213304272123136, 'y6': 0.08942692146318264, 'y7': 0.20536999755991836, 'y7^2': 0.0313778389846527, 'y8'…	16.6889	{'y1': 0.3943083559314037, 'y2': 0.1530227462006351, 'b2': 0.369682624592783, 'y3': 0.029488065777466068, 'b3': 0.010392427183136146, 'y4': 0.010819540536231697, 'b4': 0.010115570015712573, 'b4^2': 0.006541312130595308, 'b4^3': 0.0009847321879481394, 'y5': 0.13588012074812306, 'b5^3': 0.00033212944684609335, 'y6': 0.08942681508794056, 'y7': 0.20536982149364905, 'y7^2': 0.03137784694227745, 'y8': …	16.6889	7.62939e-06	1
30	AAIGVHLG	1	33	{'y2': 0.020095508687445897, 'b2': 0.02644399460457005, 'y3': 0.7545030409117988, 'b3': 0.05985679357386509, 'y4': 0.03008116629914724, 'b4': 0.31259827560065384, 'y5': 0.10155741459698889, 'b5': 0.14638672583483123, 'y6': 0.026037522690345715, 'b6': 0.5167168050998957, 'y7': 0.006035501456687038, 'b7': 0.16722151244632635}	55.8853	{'y2': 0.020095384395275098, 'b2': 0.026444009473651758, 'y3': 0.7545032297953198, 'b3': 0.0598567516757257, 'y4': 0.030081176290130088, 'b4': 0.3125977222125761, 'y5': 0.10155753904089433, 'b5': 0.14638667274772235, 'y6': 0.02603751411821161, 'b6': 0.5167168428666491, 'y7': 0.006035411977590079, 'b7': 0.16722157923327943}	55.8853	1.52588e-05	1
31	AAKALLEQ	1	33	{'y1': 0.11431502240205403, 'y2': 0.04922063124858233, 'b2': 0.03632976676773391, 'y3': 0.039523581599985334, 'b3': 0.18965231617688952, 'y4': 0.005861133879291818, 'b4': 0.7041537852227217, 'y5': 0.0003749175711918573, 'b5': 0.584205905740392, 'y6': 0.05735503690008877, 'b6': 0.28574643694484697, 'y7': 0.0004273382856496872, 'b7': 0.15347652108414}	22.2214	{'y1': 0.11431504628011425, 'y2': 0.0492205597439614, 'b2': 0.03632976530179715, 'y3': 0.03952355453074346, 'b3': 0.18965248943513247, 'y4': 0.005861107422915814, 'b4': 0.70415380360361, 'y5': 0.0003748410563577089, 'b5': 0.5842057673036232, 'y6': 0.05735501166876364, 'b6': 0.2857466101922132, 'y7': 0.0004273212028155622, 'b7': 0.15347645019459222}	22.2214	3.8147e-06	1
32	AAKGSLGT	1	33	{'y2': 0.03022701127928553, 'b2': 0.05709898960600952, 'y3': 0.02264083152154753, 'b3': 0.1583049528283492, 'b4': 0.39167411392108825, 'y5': 0.04288962025471062, 'b5': 0.5309384661287577, 'y6': 0.5452260045323265, 'b6': 0.4298144503748993, 'y7': 0.09462929449238949, 'b7': 0.20528667962391647}	35.7	{'y2': 0.03022699120466912, 'b2': 0.057099087692880246, 'y3': 0.022640822047932038, 'b3': 0.1583047404622131, 'b4': 0.39167414679643636, 'y5': 0.04288962456771278, 'b5': 0.5309387463814997, 'y6': 0.5452260056621381, 'b6': 0.4298142573731354, 'y7': 0.09462914576871803, 'b7': 0.2052865013040982}	35.7	3.8147e-06	1
33	AAKITGPTTV	2	33	{'y1': 0.3087795051866807, 'y2': 0.6758432452353187, 'b2': 0.1429915548859599, 'y3': 0.0033337755676615738, 'b3': 0.14977310117730014, 'y4': 0.06429853957094958, 'b4': 0.327836824880907, 'y5': 0.08185140516755224, 'b5': 0.21563393756586005, 'y6': 0.034037135162866376, 'b6': 0.44642142962341286, 'b6^2': 0.028501734329134346, 'y7': 0.002967198191445937, 'b7': 0.011946485677726265, 'b7^2': 0.0421362…	26.9189	{'y1': 0.3087794004078151, 'y2': 0.6758434114223081, 'b2': 0.14299159091240654, 'y3': 0.0033337272595474875, 'b3': 0.14977313118574193, 'y4': 0.06429845993222269, 'b4': 0.32783669447837904, 'y5': 0.08185135004677445, 'b5': 0.21563377154969443, 'y6': 0.03403715209334139, 'b6': 0.446421516075745, 'b6^2': 0.028501731162350875, 'y7': 0.002967174067304057, 'b7': 0.011946481009380701, 'b7^2': 0.0421363…	26.9189	7.62939e-06	1
34	AAKKKKEKKK	3	33	{'y1': 0.4410840944357395, 'y2': 0.19912806723747437, 'b2': 0.23182628837329644, 'y3': 0.16574183430946954, 'b3': 0.025106468722050173, 'y4': 0.19565270390564196, 'b4': 0.040610923980069207, 'y5': 0.27523931992031053, 'y5^2': 0.028980605597643667, 'b5': 0.05524237765886733, 'b5^2': 0.03886616908961463, 'y6': 0.26654738291797403, 'y6^2': 0.058487689170405845, 'b6': 0.02184123741172285, 'b6^2': 0.0…	-3.91583	{'y1': 0.44108417437895253, 'y2': 0.1991281297900453, 'b2': 0.23182617228823868, 'y3': 0.16574174508694794, 'b3': 0.02510661611276683, 'y4': 0.1956525300976575, 'b4': 0.04061093799638686, 'y5': 0.2752391858484687, 'y5^2': 0.0289806475549271, 'b5': 0.05524238020741536, 'b5^2': 0.038866180982827125, 'y6': 0.26654725520829264, 'y6^2': 0.05848771967842585, 'b6': 0.02184131545395276, 'b6^2': 0.0422959…	-3.91583	0	1
35	AALEEADKMFL	2	33	{'y1': 0.34736876794828586, 'y2': 0.39575935786021704, 'b2': 0.2964054990913652, 'y3': 0.014930395429671634, 'b3': 0.31518348591753176, 'y4': 0.1361289090483788, 'b4': 0.1279776478150016, 'b4^2': 0.003202344608347669, 'y5': 0.1385104026057652, 'b5': 0.08897497555057937, 'b5^2': 0.0011045965863073434, 'y6': 0.21532515491993576, 'b6': 0.06866961593766471, 'b6^2': 0.0006859127052756317, 'y7': 0.3350…	104.201	{'y1': 0.34736886995069355, 'y2': 0.3957598004419419, 'b2': 0.2964054492635302, 'y3': 0.014930318266094983, 'b3': 0.31518318805044526, 'y4': 0.13612874857954138, 'b4': 0.12797760388392543, 'b4^2': 0.00320235120594591, 'y5': 0.13851022808639263, 'b5': 0.08897508214942465, 'b5^2': 0.0011045933952484061, 'y6': 0.21532508456602054, 'b6': 0.06866968163577306, 'b6^2': 0.000685907878106622, 'y7': 0.3350…	104.201	3.05176e-05	1
36	AALFGGGA	1	33	{'y2': 0.2017851244664028, 'b2': 0.14458612632645199, 'y3': 0.15422812448621126, 'b3': 0.8530363801028283, 'y4': 0.22633221876533496, 'b4': 0.06548056108517639, 'y5': 0.3518868048889598, 'b5': 0.04859282499582277, 'y6': 0.06138961613048015, 'b6': 0.029228357489387197, 'b7': 0.024447707030286422}	70.715	{'y2': 0.20178515751784892, 'b2': 0.1445860990266414, 'y3': 0.15422814079155242, 'b3': 0.8530363649931542, 'y4': 0.22633221241309487, 'b4': 0.0654805026535052, 'y5': 0.35188687636467886, 'b5': 0.04859270569587888, 'y6': 0.0613895132690391, 'b6': 0.029228325311118887, 'b7': 0.02444774044776496}	70.715	1.52588e-05	1
37	AALHPRERSL	3	33	{'y1': 0.02234181343596908, 'y2': 0.013317600940513081, 'b2': 0.12307280377916426, 'y3': 0.03223552116185036, 'y4': 0.028626390019143074, 'b4': 0.0034363337454727267, 'b4^2': 0.0032240476652827667, 'y5^2': 0.008089308862270144, 'b5^2': 0.0002271763330857991, 'y6': 0.07074532105273751, 'y6^2': 0.4477773821470884, 'y7^2': 0.46524692070201534, 'y7^3': 0.03974478186938761, 'b7^2': 9.19731575317682e-0…	-6.02578	{'y1': 0.022341841920431003, 'y2': 0.013317568156582329, 'b2': 0.12307277358417212, 'y3': 0.03223554012855888, 'y4': 0.028626382061090222, 'b4': 0.0034363134893218026, 'b4^2': 0.0032240431934453277, 'y5^2': 0.008089317802961496, 'b5^2': 0.00022717637226732718, 'y6': 0.07074528350020975, 'y6^2': 0.44777707522050375, 'y7^2': 0.46524666615206495, 'y7^3': 0.03974479835659216, 'b7^2': 9.19724290186784…	-6.02578	3.8147e-06	1
38	AALIIHHV	2	33	{'y1': 0.013112233278352921, 'y2': 0.7220216244907294, 'b2': 0.22609247965194046, 'y3': 0.3664065159462651, 'b3': 0.2435316556738874, 'y4': 0.3370853332991565, 'y4^2': 0.003903524714257439, 'b4': 0.017867209213507297, 'b4^2': 0.0019239788928161537, 'y5': 0.3153898253604042, 'y5^2': 0.04622195436388906, 'y6': 0.1226983837469197, 'y6^2': 0.05053332598912933, 'y7': 0.015137251227480844, 'y7^2': 0.02…	36.6396	{'y1': 0.013112204845758653, 'y2': 0.7220216238307078, 'b2': 0.22609245614008003, 'y3': 0.3664065597648568, 'b3': 0.2435317844876241, 'y4': 0.33708518595375225, 'y4^2': 0.0039034867383358125, 'b4': 0.017867178588939502, 'b4^2': 0.0019239813843129059, 'y5': 0.31538989252497523, 'y5^2': 0.046221990242338674, 'y6': 0.12269829604647574, 'y6^2': 0.05053326714002721, 'y7': 0.01513729003204627, 'y7^2': …	36.6396	0	1
39	AALPNVYEV	1	33	{'y2': 0.07616504399319725, 'b2': 0.08372579339320595, 'y3': 0.1398024809125422, 'b3': 0.2784628022444477, 'y4': 0.0379161293249917, 'b4': 0.06659072232507698, 'b5': 0.20794364013976138, 'y6': 0.7944684209097547, 'b6': 0.4403281081632852, 'y7': 0.07181737911724229, 'b7': 0.09763437725502042, 'b8': 0.03508525084674292}	92.9418	{'y2': 0.07616494362980969, 'b2': 0.08372575321398948, 'y3': 0.13980260556295335, 'b3': 0.2784627006272474, 'y4': 0.037916099376424, 'b4': 0.06659064101280379, 'b5': 0.20794335090304825, 'y6': 0.7944686624228261, 'b6': 0.4403278648701549, 'y7': 0.07181742410572449, 'b7': 0.09763437542133407, 'b8': 0.03508527295719402}	92.9418	1.52588e-05	1
40	AALTFFLGKDEDEK	2	33	{'y1': 0.14672246299790218, 'b1^2': 0.0006846682541448696, 'y2': 0.23234786334275942, 'b2': 0.11974052419969258, 'y3': 0.06941563842032618, 'b3': 0.19603711650786126, 'y4': 0.12093102152337817, 'b4': 0.1808834226059418, 'b4^2': 0.0010367852580920574, 'y5': 0.17541700052745118, 'b5': 0.041866246755434204, 'b5^2': 0.0005528886341268917, 'y6': 0.09648021932909116, 'b6': 0.042996906843192205, 'b6^2':…	93.2487	{'y1': 0.14672246073018697, 'b1^2': 0.000684664496802057, 'y2': 0.23234792047016478, 'b2': 0.11974046492080882, 'y3': 0.06941561652126549, 'b3': 0.19603731358077783, 'y4': 0.12093094625740312, 'b4': 0.18088353152255124, 'b4^2': 0.0010367826494383945, 'y5': 0.17541691858627137, 'b5': 0.04186621987009039, 'b5^2': 0.0005528823687690844, 'y6': 0.09648010545709347, 'b6': 0.04299681190249983, 'b6^2': 0…	93.2487	7.62939e-06	1
41	AANLVPISPM	2	33	{'y1': 0.05271585695457388, 'y2': 0.8248804909691156, 'b2': 0.07450259553276721, 'y3': 0.25465262607091943, 'b3': 0.35057104936959377, 'b4': 0.24198629742391678, 'b4^2': 0.0003690194850525082, 'y5': 0.24337613856315068, 'b5': 0.07107537382008382, 'y6': 0.024206004173980944, 'b6': 0.0069820771837344345, 'b6^2': 0.0016959074362206145, 'b7': 0.0029029200012348553, 'b8': 0.0027231771399558505}	116.583	{'y1': 0.05271574554702382, 'y2': 0.8248808677466812, 'b2': 0.07450259962147435, 'y3': 0.2546526183283226, 'b3': 0.3505705190372941, 'b4': 0.24198618672783323, 'b4^2': 0.0003690200840569398, 'y5': 0.24337581063239275, 'b5': 0.07107522981710025, 'y6': 0.02420598016159788, 'b6': 0.006982085283458557, 'b6^2': 0.001695907479799605, 'b7': 0.0029029278735565405, 'b8': 0.0027231758411004553}	116.583	2.28882e-05	1
42	AANVLHLSL	2	33	{'y1': 0.2448112436895349, 'y2': 0.18154531933924928, 'y2^2': 0.009843882765876224, 'b2': 0.607455548329343, 'y3': 0.03465303799057195, 'y3^2': 0.0006126836145060395, 'b3': 0.30560102736094313, 'y4': 0.48887137466811614, 'b4': 0.07572132655345112, 'b4^2': 0.004323949627578411, 'y5': 0.33119536504847613, 'b5': 0.01539217824670775, 'y6': 0.12623344831156547, 'b6': 0.10058150561438432, 'b6^2': 0.012…	105.705	{'y1': 0.24481108455135453, 'y2': 0.18154535093270838, 'y2^2': 0.009843903052039252, 'b2': 0.6074555511212494, 'y3': 0.03465308356428619, 'y3^2': 0.0006126776159784881, 'b3': 0.30560106224322514, 'y4': 0.4888714857985544, 'b4': 0.07572127698378416, 'b4^2': 0.004323953867628714, 'y5': 0.33119533305661836, 'b5': 0.015392147575897545, 'y6': 0.12623328306947454, 'b6': 0.10058127991978295, 'b6^2': 0.0…	105.705	1.52588e-05	1
43	AAPEAPVYA	1	33	{'y2': 0.559787673275513, 'b2': 0.019276248962608704, 'y3': 0.06346713882342876, 'b3': 0.10838679261534329, 'y4': 0.6565174664941056, 'b4': 0.40566220819845444, 'y5': 0.13447034973229804, 'b5': 0.1591514017159308, 'b6': 0.04009843702506667, 'y7': 0.17038561042943398, 'b7': 0.027790198562252472, 'b8': 0.009514301019760031}	43.7867	{'y2': 0.5597875971107464, 'b2': 0.01927623250864711, 'y3': 0.063467026414974, 'b3': 0.10838706387898313, 'y4': 0.6565175643597682, 'b4': 0.4056622904220107, 'y5': 0.13447025072527058, 'b5': 0.1591514343252577, 'b6': 0.04009834743801226, 'y7': 0.17038524556068887, 'b7': 0.027790095373919788, 'b8': 0.009514283411699942}	43.7867	7.62939e-06	1
44	AAPEPPPKV	2	33	{'y1': 0.01757465285489364, 'y2': 0.017747691997830464, 'b2': 0.05796234360460157, 'y3': 0.06988902622316735, 'b3': 0.013835941321237078, 'y4': 0.2846084278748534, 'y4^2': 0.00043427438597339453, 'b4': 0.0017206158826710575, 'b4^2': 0.0007437185707576672, 'y5': 0.9341449537180442, 'y5^2': 0.11999985907228986, 'y6': 0.032077071103100305, 'b6': 0.001973450715113925, 'b6^2': 0.0004655024594353082, '…	15.5231	{'y1': 0.017574639870898877, 'y2': 0.017747654830836214, 'b2': 0.057962317053155875, 'y3': 0.06988903767567223, 'b3': 0.01383590638430971, 'y4': 0.284608525089074, 'y4^2': 0.0004342655810897866, 'b4': 0.0017206246199294886, 'b4^2': 0.0007437156192693815, 'y5': 0.934144912065182, 'y5^2': 0.1199999398488269, 'y6': 0.03207697879232368, 'b6': 0.001973488698247469, 'b6^2': 0.0004655075288905344, 'y7':…	15.5231	0	1
45	AAPGQTAHP	2	33	{'y1': 0.5005224914054227, 'y2': 0.14357207162970345, 'b2': 0.15065765787088475, 'b2^2': 2.9730172092970765e-05, 'y3': 0.03733086902390603, 'b3^2': 0.001935931105835487, 'y4': 0.06550392527539471, 'b4': 0.0005258063655118938, 'b4^2': 0.0015947481779706432, 'y5': 0.08171525359199618, 'b5': 0.001315225121731089, 'y6': 0.5336483148192904, 'y6^2': 0.0034040073735266624, 'b6': 0.005365588786426685, 'y…	-22.4615	{'y1': 0.5005221695515936, 'y2': 0.14357203238814617, 'b2': 0.15065764209997096, 'b2^2': 2.9730180232264163e-05, 'y3': 0.03733086910844786, 'b3^2': 0.0019359316673760972, 'y4': 0.06550388094298469, 'b4': 0.0005257972116828626, 'b4^2': 0.0015947497018101513, 'y5': 0.0817152416850051, 'b5': 0.0013152301713647034, 'y6': 0.5336485788749373, 'y6^2': 0.0034039804489728203, 'b6': 0.005365627687081431, '…	-22.4615	0	1
46	AAPLELHV	2	33	{'y1': 0.05612239715020148, 'y2': 0.6056126145554035, 'b2': 0.15594678044793123, 'y3': 0.16596381900096654, 'b3': 0.008020648075793111, 'b3^2': 0.0014027639053090424, 'y4': 0.2755755840697156, 'b4^2': 0.0026915146953117924, 'y5': 0.44315537737847877, 'y5^2': 0.003472327163337341, 'b5^2': 0.0004981705778008221, 'y6': 0.1769281870863202, 'y6^2': 0.5239296017941771}	77.6913	{'y1': 0.056122375353491724, 'y2': 0.6056128203403661, 'b2': 0.15594666860477088, 'y3': 0.1659638601166733, 'b3': 0.00802064328872711, 'b3^2': 0.0014027638086893334, 'y4': 0.27557542740382335, 'b4^2': 0.0026915110762614283, 'y5': 0.44315545554257424, 'y5^2': 0.0034723088846325616, 'b5^2': 0.0004981716987874705, 'y6': 0.17692813746017436, 'y6^2': 0.5239294197869309}	77.6914	1.52588e-05	1
47	AAPPLEGLA	1	33	{'y2': 0.005246391552337186, 'b2': 0.005715843421593583, 'b3': 0.027782788633287214, 'y4': 0.015556623168168415, 'b4': 0.035342748975368876, 'y5': 0.003121384543471284, 'b5': 0.020448465171904153, 'y6': 0.0994787014699489, 'b6': 0.029735053878375294, 'y7': 0.9927967154122336, 'b7': 0.01820823427552718, 'b8': 0.02217829034171726}	83.3131	{'y2': 0.005246391540452844, 'b2': 0.005715871228811303, 'b3': 0.027782786397286006, 'y4': 0.01555663594040304, 'b4': 0.03534278173817282, 'y5': 0.0031214122302608456, 'b5': 0.020448468990009547, 'y6': 0.09947871626423262, 'b6': 0.02973502932174441, 'y7': 0.9927967128185461, 'b7': 0.0182082346966548, 'b8': 0.022178299717472583}	83.3131	2.28882e-05	1
48	AAPPLEGLA	2	33	{'y2': 0.3349139017584937, 'b2': 0.4318330963564999, 'b2^2': 0.010378944704718401, 'b3': 0.1308169847280215, 'b3^2': 0.006118147330885529, 'b4': 0.15113316153320977, 'b4^2': 0.0008467111910260573, 'b5': 0.17034444062186221, 'y6': 0.027502778709876982, 'b6': 0.2717999597933056, 'y7': 0.5612394940615758, 'b7': 0.49192443956876386, 'b8': 0.024987892692266853}	83.3131	{'y2': 0.3349136515594356, 'b2': 0.4318335807396726, 'b2^2': 0.01037894350501495, 'b3': 0.13081715292067891, 'b3^2': 0.006118123447107251, 'b4': 0.1511336494012732, 'b4^2': 0.0008466882756585926, 'b5': 0.17034462582225773, 'y6': 0.027502774115979567, 'b6': 0.2717998216278521, 'y7': 0.5612390901703617, 'b7': 0.4919244627040374, 'b8': 0.024987912513550016}	83.3131	2.28882e-05	0.999999
49	AAPSLRAPGARPVA	2	33	{'b1^2': 0.00023276623839346857, 'b2': 0.06804343965415906, 'y3': 0.22165714701780195, 'b3': 0.026068411048018703, 'y4': 0.006619152220574714, 'b4': 0.034982111382162576, 'b4^2': 0.0025288225875258743, 'b5': 0.015139227263318391, 'b5^2': 0.001809332641233436, 'y6': 0.010231351543160737, 'b6': 0.2432522205054908, 'b6^2': 0.004778138789239922, 'y7': 0.3985174252689861, 'b7': 0.13038270810258085, 'b…	27.1868	{'b1^2': 0.00023277897750825303, 'b2': 0.06804342960989003, 'y3': 0.22165678243558637, 'b3': 0.026068496216742357, 'y4': 0.006619179951440314, 'b4': 0.034982076263559155, 'b4^2': 0.00252882687547702, 'b5': 0.015139231928657675, 'b5^2': 0.001809335241391856, 'y6': 0.010231255544790893, 'b6': 0.24325243319366582, 'b6^2': 0.00477815057715148, 'y7': 0.3985174529666794, 'b7': 0.13038258154336665, 'b7^…	27.1868	1.90735e-06	0.999999
50	AAPTPAPPQPA	2	33	{'y1': 0.007639188619105982, 'y2': 0.9165083345257984, 'b2': 0.060315010231475605, 'b3': 0.042096158060729465, 'y4': 0.022799607568631138, 'b4': 0.056144235590365694, 'b4^2': 0.00023743929181584792, 'y5': 0.3450236318292421, 'b5': 0.055676600960298916, 'b6': 0.10634126142911016, 'b6^2': 0.0032735054662408106, 'y7': 0.038961526336576006, 'b7': 0.02720669838474852, 'b7^2': 0.02361431199037448, 'b8'…	23.3766	{'y1': 0.007639139891378277, 'y2': 0.9165085792685546, 'b2': 0.06031492647841866, 'b3': 0.04209617628052955, 'y4': 0.022799566229546677, 'b4': 0.05614411021403167, 'b4^2': 0.00023743911958530727, 'y5': 0.3450231255646511, 'b5': 0.05567639749408144, 'b6': 0.10634113854302793, 'b6^2': 0.0032734920513548533, 'y7': 0.0389615573552556, 'b7': 0.027206656150356088, 'b7^2': 0.023614275367413968, 'b8': 0.…	23.3766	0	1
51	AAQLVPYTLLGVT	2	33	{'y1': 0.08310020635003006, 'y2': 0.08826878220180814, 'b2': 0.1162799449260687, 'b2^2': 0.0003400940565402061, 'y3': 0.011403529173153723, 'b3': 0.6748827250026217, 'y4': 0.03979977120682535, 'b4': 0.6000792299253749, 'b5': 0.3553486332382579, 'b6': 0.007979031151352721, 'b7': 0.013655840261965799, 'y8': 0.1473489675331799, 'b8': 0.05215326732834095, 'b8^2': 0.008972179121108427, 'b9': 0.0435052…	153.46	{'y1': 0.08310022397514072, 'y2': 0.08826882557930887, 'b2': 0.11627985669155591, 'b2^2': 0.0003400891237850962, 'y3': 0.011403508966466152, 'b3': 0.6748826639795973, 'y4': 0.03979981223380023, 'b4': 0.6000793783466367, 'b5': 0.3553485217968053, 'b6': 0.007978989663080025, 'b7': 0.013655881248228727, 'y8': 0.14734887907695154, 'b8': 0.05215330301385366, 'b8^2': 0.00897218252352127, 'b9': 0.043505…	153.46	3.05176e-05	1
52	AARLQMSER	3	33	{'y1': 0.5225614591692628, 'y2': 0.13827076700484225, 'y2^2': 0.00041977018818716667, 'b2': 0.05987039501227762, 'y3': 0.5599000753973621, 'b3': 0.27803751982313724, 'b3^2': 0.022323175133387323, 'y4': 0.3463425967092475, 'b4': 0.13640224047822241, 'b4^2': 0.011367508456273417, 'y5': 0.05099991771425986, 'b5': 0.19345243000872503, 'b5^2': 0.01252657159985538, 'b5^3': 0.0001726396900300362, 'y6': …	-4.13548	{'y1': 0.5225617643634195, 'y2': 0.1382707941709491, 'y2^2': 0.0004197602777128403, 'b2': 0.05987043556227714, 'y3': 0.5598999382481974, 'b3': 0.2780377670870197, 'b3^2': 0.02232319253608782, 'y4': 0.3463424274645787, 'b4': 0.13640221017033635, 'b4^2': 0.011367507523685936, 'y5': 0.05100001369601416, 'b5': 0.19345241596049131, 'b5^2': 0.012526611163980116, 'b5^3': 0.00017263658565302837, 'y6': 0.…	-4.13548	0	1
53	AASLLSLLVL	1	33	{'y2': 0.07724652379478154, 'b2': 0.09886499070950602, 'b3': 0.3611498127650006, 'b4': 0.5563970226974214, 'b5': 0.42227412635436956, 'b6': 0.41332108622244307, 'b7': 0.41120060152924093, 'b8': 0.16077390199646158, 'b9': 0.01295815115121826}	160.883	{'y2': 0.07724658878377953, 'b2': 0.09886491972439328, 'b3': 0.3611493702704671, 'b4': 0.5563973585750399, 'b5': 0.4222738591949972, 'b6': 0.4133212069944146, 'b7': 0.4112006761802052, 'b8': 0.16077394966652309, 'b9': 0.012958109427492958}	160.883	1.52588e-05	1
54	AASPAASVSETNLK	2	33	{'y1': 0.0704103131219882, 'y2': 0.04434060903693521, 'b2': 0.19034377645115297, 'y3': 0.05613671899415384, 'b3': 0.11846703043767828, 'y4': 0.12365809114496483, 'b4': 0.02855595167437097, 'b4^2': 0.003569866485030195, 'y5': 0.06794361103870464, 'b5': 0.05330059262427585, 'b5^2': 0.0009461000913596407, 'y6': 0.3682835732774443, 'b6': 0.03235139610174005, 'b6^2': 2.9853038365894256e-05, 'y7': 0.17…	28.0964	{'y1': 0.07041033571079135, 'y2': 0.044340555744022625, 'b2': 0.19034385884313995, 'y3': 0.05613668299389889, 'b3': 0.11846703373461241, 'y4': 0.12365808712261127, 'b4': 0.02855597729406494, 'b4^2': 0.0035698610949970316, 'y5': 0.06794355278864124, 'b5': 0.053300616406219185, 'b5^2': 0.000946090597644982, 'y6': 0.36828356656614614, 'b6': 0.032351486551522216, 'b6^2': 2.9850648131395613e-05, 'y7':…	28.0965	1.90735e-06	1
55	AASPKSFTL	2	33	{'y1': 0.5502938370218475, 'y2': 0.22562903357264574, 'b2': 0.6166097881057715, 'b3': 0.12545754862567135, 'y4': 0.0034305517188116274, 'b4': 0.0003441999696137599, 'b4^2': 0.0038105011207543106, 'y5': 0.1396999583486533, 'b5': 0.015765155958759398, 'b5^2': 0.00036552085622296605, 'y6': 0.39393772527028065, 'y6^2': 0.0958933290812368, 'b6': 0.06915394079636604, 'y7': 0.21458526246107096, 'y7^2': …	62.1273	{'y1': 0.5502938758338471, 'y2': 0.22562906793287577, 'b2': 0.6166098383180019, 'b3': 0.12545750992465718, 'y4': 0.0034304665480293576, 'b4': 0.0003441764663427439, 'b4^2': 0.003810505251035303, 'y5': 0.13969993143771472, 'b5': 0.015765122605725327, 'b5^2': 0.0003655125495096386, 'y6': 0.3939377177440845, 'y6^2': 0.09589330117515969, 'b6': 0.06915393180771705, 'y7': 0.214585032178352, 'y7^2': 0.0…	62.1273	1.90735e-05	1
56	AASPLPGAP	2	33	{'y1': 0.9712845192816414, 'y2': 0.06270956205559843, 'b2': 0.10650652448571975, 'y3': 0.01922722490595445, 'b3': 0.028142729038909294, 'b3^2': 0.00025683400698560963, 'y4': 0.1800274690947099, 'b4': 0.045522343508612555, 'b5': 0.06188572921047346, 'b5^2': 0.00010799827181465845, 'b6': 0.005335191075506071, 'b6^2': 0.007478847090665271, 'b7': 0.03822376099701884, 'b7^2': 0.001802162285281871, 'b8…	50.1555	{'y1': 0.9712845796492948, 'y2': 0.06270945031645034, 'b2': 0.10650642070550737, 'y3': 0.01922720295109173, 'b3': 0.028142629351994457, 'b3^2': 0.0002568250327029128, 'y4': 0.1800273226795634, 'b4': 0.04552225631130262, 'b5': 0.06188565360687157, 'b5^2': 0.00010799306013283904, 'b6': 0.005335197141127936, 'b6^2': 0.00747882609306803, 'b7': 0.038223705627202426, 'b7^2': 0.0018021509614597926, 'b8'…	50.1555	1.52588e-05	1
57	AATALSLL	1	33	{'y1': 0.007217543511539727, 'y2': 0.1405732646263279, 'b2': 0.13699863374575746, 'y3': 0.025527785979670967, 'b3': 0.682176258305367, 'y4': 0.014567896507927636, 'b4': 0.6560257818371149, 'b5': 0.21469488038904458, 'b6': 0.1350003211887784, 'b7': 0.022389618290926873}	127.442	{'y1': 0.0072176067865102585, 'y2': 0.1405731494135014, 'b2': 0.13699846875516886, 'y3': 0.025527787946704874, 'b3': 0.6821763137578858, 'y4': 0.014567893826157951, 'b4': 0.656025758738649, 'b5': 0.21469491901659932, 'b6': 0.13500038310125934, 'b7': 0.02238957384706567}	127.442	1.52588e-05	1
58	AATEIVERV	2	33	{'y1': 0.010875851531061317, 'y2': 0.07901490938886359, 'b2': 0.13390417475118804, 'y3': 0.16982642872468817, 'b3': 0.06430018074206108, 'y4': 0.578693852464311, 'y4^2': 0.0007338571438477889, 'b4': 0.04902619995261732, 'b4^2': 0.0007713443916285099, 'y5': 0.6638953235371818, 'y5^2': 0.017729417560405733, 'b5': 0.007197782476691976, 'y6': 0.3067243531309751, 'y7': 0.2640488696200627, 'y7^2': 0.00…	46.3914	{'y1': 0.010875778132528166, 'y2': 0.07901486080229465, 'b2': 0.13390409073300888, 'y3': 0.16982634619521428, 'b3': 0.06430012370880128, 'y4': 0.5786939806615914, 'y4^2': 0.0007338842091787313, 'b4': 0.04902617561820092, 'b4^2': 0.0007713499894330227, 'y5': 0.6638953907364256, 'y5^2': 0.017729417046374787, 'b5': 0.007197748021363746, 'y6': 0.3067241503021778, 'y7': 0.2640487941036489, 'y7^2': 0.0…	46.3914	1.90735e-05	1
59	AATYGDEDRL	2	33	{'y1': 0.007622487456039255, 'y2': 0.09401934450512255, 'b2': 0.16278176623937424, 'y3': 0.06151746911492279, 'b3': 0.14053060240513934, 'y4': 0.15163569504971078, 'b4^2': 0.001336912553066717, 'y5': 0.1207474165060097, 'y6': 0.8461396880449901, 'y7': 0.390558009568167, 'y7^2': 0.04209045387152004, 'y8': 0.18183844814095157, 'y8^2': 0.013085742349324957, 'y9': 5.708685325060344e-05}	29.6283	{'y1': 0.007622520051329692, 'y2': 0.09401938803376564, 'b2': 0.16278147886259758, 'y3': 0.06151751416773665, 'b3': 0.14053064431291384, 'y4': 0.15163571152935482, 'b4^2': 0.0013369055146150435, 'y5': 0.12074747499242997, 'y6': 0.8461395920798178, 'y7': 0.3905582703958713, 'y7^2': 0.04209046141292136, 'y8': 0.18183846378803883, 'y8^2': 0.013085772348883955, 'y9': 5.7131461378032146e-05}	29.6283	5.72205e-06	1
60	AAVAAGVVGL	1	33	{'y1': 0.0038983243811319588, 'y2': 0.038275927208973305, 'b2': 0.04260924099944569, 'y3': 0.08120457667014899, 'b3': 0.34950643383760643, 'b4': 0.38796991691184773, 'b5': 0.23343244316942405, 'b6': 0.7579913564932907, 'b7': 0.2965005379130174, 'b8': 0.021919193069645397}	97.1371	{'y1': 0.0038983158408705774, 'y2': 0.03827583871728715, 'b2': 0.04260918466696191, 'y3': 0.08120452093455513, 'b3': 0.3495060980052111, 'b4': 0.38796975487111074, 'b5': 0.23343248295576713, 'b6': 0.7579915561817187, 'b7': 0.2965006391961029, 'b8': 0.02191918892080136}	97.1371	3.05176e-05	1
61	AAVAHGLG	1	33	{'b2': 0.06377527365838594, 'y3': 0.012137019251289873, 'b3': 0.34256991762270095, 'y4': 0.6312107422094522, 'b4': 0.0879627706433658, 'y5': 0.17711312642555413, 'b5': 0.32810880377339335, 'y6': 0.026643173774318588, 'b6': 0.5558578137416753, 'b7': 0.1534750605190231}	2.9621	{'b2': 0.06377532625540022, 'y3': 0.012136987219553533, 'b3': 0.34257002732566194, 'y4': 0.6312107385620387, 'b4': 0.0879627229058298, 'y5': 0.17711316919828493, 'b5': 0.3281089900034902, 'y6': 0.026643152264678192, 'b6': 0.5558576300341953, 'b7': 0.15347506028309826}	2.96211	1.14441e-05	1
62	AAVQLVFDEEQVEELDPI	3	33	{'y1': 0.03479372504506997, 'y2': 0.9359654841121596, 'b2': 0.05598423538008449, 'y3': 0.11593268143474925, 'b3': 0.10068379137277132, 'b4': 0.12487308925657248, 'b4^2': 0.00017021393416825006, 'b5': 0.22913745402743424, 'b5^2': 0.0017820708876222274, 'b6': 0.15608843667857777, 'b6^2': 0.0016227550547613342, 'b7': 0.03607047181808544, 'b7^2': 0.0003492846289230083, 'b8': 0.023467968004505596, 'b9…	155.273	{'y1': 0.03479370349798259, 'y2': 0.9359655592124858, 'b2': 0.0559841983332613, 'y3': 0.11593253801917885, 'b3': 0.10068378869456682, 'b4': 0.12487294563021577, 'b4^2': 0.0001702150910470058, 'b5': 0.22913746639777155, 'b5^2': 0.0017820668244358786, 'b6': 0.15608825317329908, 'b6^2': 0.0016227450961701342, 'b7': 0.03607039900747805, 'b7^2': 0.0003492785290006767, 'b8': 0.0234679013959216, 'b9': 0…	155.273	1.52588e-05	1
63	AAVTVQADEVH	2	33	{'y1': 0.5671868680158385, 'y2': 0.21365311084470498, 'b2': 0.2611000336179147, 'y3': 0.09460762036534388, 'b3': 0.2370154415165098, 'y4': 0.14051240741936796, 'b4': 0.21642993296939958, 'b4^2': 0.0021105503766146562, 'y5': 0.33526013065739924, 'b5': 0.023471041677236817, 'b5^2': 3.995858710141247e-05, 'y6': 0.31848790450198966, 'y6^2': 0.016315598754828575, 'b6': 0.0014227794670212766, 'y7': 0.2…	23.2291	{'y1': 0.5671873304080068, 'y2': 0.21365325474708521, 'b2': 0.2610997555989416, 'y3': 0.09460756075645022, 'b3': 0.2370152097709592, 'y4': 0.14051225114419738, 'b4': 0.21642989121770528, 'b4^2': 0.002110554594159645, 'y5': 0.3352602261707305, 'b5': 0.02347103330727697, 'b5^2': 3.9960021797699466e-05, 'y6': 0.31848766100417764, 'y6^2': 0.016315579052838265, 'b6': 0.0014227564747260916, 'y7': 0.269…	23.2291	7.62939e-06	1
64	AAWDKFLSV	2	33	{'y1': 0.37547019081413735, 'y2': 0.6661450939355783, 'y2^2': 0.0012498479378166706, 'b2': 0.33941154371297444, 'y3': 0.009474916742027979, 'b3': 0.03261803766751487, 'y4': 0.005240714668927517, 'b4': 0.08293315902001085, 'b4^2': 0.0011551631399968178, 'y5': 0.15653880788281505, 'b5': 0.05939592800488902, 'y6': 0.3770065878587904, 'b6': 0.21833659529984914, 'y7': 0.22695287566316263, 'y7^2': 0.04…	118.402	{'y1': 0.3754702000174436, 'y2': 0.6661451843432251, 'y2^2': 0.0012498390992221266, 'b2': 0.3394115508331924, 'y3': 0.009474891937254181, 'b3': 0.03261810144893508, 'y4': 0.005240690769816972, 'b4': 0.08293313914007039, 'b4^2': 0.0011551558053435583, 'y5': 0.1565386286593704, 'b5': 0.05939601287999279, 'y6': 0.37700647930672543, 'b6': 0.21833672570076995, 'y7': 0.22695270660678626, 'y7^2': 0.0496…	118.402	7.62939e-06	1
65	AAWGGHTEV	2	33	{'y1': 0.18272218276994043, 'y2': 0.008761474844405516, 'b2': 0.3743736419784909, 'y3': 0.02311882748758587, 'b3': 0.010535060657126945, 'b3^2': 0.0006894767811653365, 'y4': 0.18906923949001642, 'b4': 0.007732713029733949, 'b4^2': 0.0029389919737952495, 'y5': 0.12780860456217652, 'b5': 0.00048684962912240876, 'y6': 0.7712285499132396, 'b6': 0.027673130280560874, 'b6^2': 0.003071803314304434, 'y7'…	32.9386	{'y1': 0.18272209426126493, 'y2': 0.008761455574058592, 'b2': 0.3743734927569465, 'y3': 0.023118887384131204, 'b3': 0.01053511414288897, 'b3^2': 0.0006894715184494596, 'y4': 0.18906938766814296, 'b4': 0.007732736721397179, 'b4^2': 0.0029389926070159376, 'y5': 0.12780862233297965, 'b5': 0.00048681185132117477, 'y6': 0.7712287235865786, 'b6': 0.027673116918259966, 'b6^2': 0.0030717916627062375, 'y7…	32.9386	1.14441e-05	1
66	AAYEGSVAKV	2	33	{'y1': 0.048769874105204926, 'y2': 0.3079251682493539, 'b2': 0.2538880450796229, 'y3': 0.24446591716766417, 'b3': 0.11372823224292322, 'y4': 0.06619346789148015, 'b4': 0.019466534914978583, 'b4^2': 0.0037340346744282695, 'y5': 0.06406923648603947, 'b5': 0.0019798913999604156, 'b5^2': 0.0004921931269297685, 'y6': 0.6166576400147095, 'b6': 0.0076148270839460006, 'y7': 0.4721985271112856, 'b7': 0.00…	23.2182	{'y1': 0.04876984895705536, 'y2': 0.30792525167245294, 'b2': 0.2538879312410932, 'y3': 0.2444659679414123, 'b3': 0.11372819375022171, 'y4': 0.06619352781019489, 'b4': 0.019466505390982818, 'b4^2': 0.0037340309516791536, 'y5': 0.0640691795240286, 'b5': 0.001979913489108634, 'b5^2': 0.0004921959260263746, 'y6': 0.6166575840447344, 'b6': 0.007614805415073844, 'y7': 0.4721987395989903, 'b7': 0.001154…	23.2182	7.62939e-06	1
67	ADAEKPFY	2	33	{'y1': 0.29623856966554124, 'y2': 0.12784835866948177, 'b2': 0.5835963898558306, 'y3': 0.6431410934830875, 'b3': 0.09078188645822424, 'y4': 0.25283675893599733, 'b4': 0.05361774040909945, 'b4^2': 0.004077643804042565, 'y5': 0.1013558077646453, 'y6': 0.21753178586568064, 'b6': 0.013307470327463152, 'b6^2': 8.743739198683883e-05, 'y7': 0.08610098981445752, 'b7': 0.037940391623315146}	38.0841	{'y1': 0.296238879549671, 'y2': 0.1278484157510881, 'b2': 0.5835963405413536, 'y3': 0.6431409917550657, 'b3': 0.0907818604036628, 'y4': 0.2528367750611458, 'b4': 0.05361763433098918, 'b4^2': 0.004077641969348914, 'y5': 0.10135591555318688, 'y6': 0.21753179076306034, 'b6': 0.013307475790663277, 'b6^2': 8.743846320562274e-05, 'y7': 0.08610087241952938, 'b7': 0.037940316131712816}	38.0841	7.62939e-06	1
68	ADAKTKGP	2	33	{'y1': 0.6684136329602475, 'y2': 0.3362660652005477, 'b2': 0.26113610549036265, 'y3': 0.11706273523881056, 'b3': 0.013503546210243444, 'y4': 0.3208947306709054, 'b4': 0.01154832270351712, 'y5': 0.19832629238981034, 'y5^2': 0.09695214752739026, 'b5': 0.06405527490698351, 'y6': 0.17268363271828518, 'y6^2': 0.3627247242351907, 'b6': 0.044107586282051976, 'y7': 0.08370102772563427, 'y7^2': 0.17260685…	-4.76768	{'y1': 0.668413406346554, 'y2': 0.3362659413528316, 'b2': 0.2611360385597157, 'y3': 0.11706278215270162, 'b3': 0.013503557599238028, 'y4': 0.3208945432807768, 'b4': 0.011548355529319277, 'y5': 0.19832642548442944, 'y5^2': 0.09695209245013653, 'b5': 0.06405534221401628, 'y6': 0.17268371693411008, 'y6^2': 0.36272524160604025, 'b6': 0.044107590374837205, 'y7': 0.08370108779213664, 'y7^2': 0.17260704…	-4.76768	3.8147e-06	1
69	ADATLAGG	1	33	{'y2': 0.046157909616607526, 'b2': 0.4131073176272893, 'y3': 0.15139428576022362, 'b3': 0.46462636265478957, 'y4': 0.0833044625229501, 'b4': 0.727714119264558, 'y5': 0.008149526334248171, 'b5': 0.21522767272821275, 'b6': 0.07379000793347279, 'b7': 0.008491222315806487}	8.52868	{'y2': 0.04615784884920156, 'b2': 0.413107171867176, 'y3': 0.15139421175326978, 'b3': 0.46462626500403303, 'y4': 0.08330455934995253, 'b4': 0.7277142390197717, 'y5': 0.008149533038907048, 'b5': 0.2152277698611415, 'b6': 0.07379005782256066, 'b7': 0.008491191630229584}	8.52868	3.8147e-06	1
70	ADFGDLTLY	1	33	{'y1': 0.07193190881946043, 'y2': 0.1871396752605893, 'b2': 0.15602580517333817, 'y3': 0.00797994608621285, 'b3': 0.3381189840805967, 'b4': 0.24661543217535922, 'b5': 0.7751366805618641, 'b6': 0.30791013257610234, 'b7': 0.25315285742554994, 'b8': 0.022831988885542435}	125.539	{'y1': 0.07193180452379062, 'y2': 0.1871396930166035, 'b2': 0.15602574024704194, 'y3': 0.007979918339610745, 'b3': 0.33811946539184684, 'b4': 0.24661565040871664, 'b5': 0.7751363620186189, 'b6': 0.3079100962452154, 'b7': 0.2531530793471489, 'b8': 0.022831984139232292}	125.539	3.05176e-05	1
71	ADGSIAVL	1	33	{'y2': 0.13809911312718653, 'b2': 0.23387091621900905, 'b3': 0.3206845215956298, 'b4': 0.7318023699483799, 'b5': 0.39389142546882877, 'b6': 0.35754735356423384, 'b7': 0.06977960553506324}	89.0049	{'y2': 0.13809892878274999, 'b2': 0.23387089459860375, 'b3': 0.32068462940651266, 'b4': 0.7318027688253019, 'b5': 0.39389089875823097, 'b6': 0.35754708901514726, 'b7': 0.06977969291249854}	89.0049	7.62939e-06	1
72	ADIYQHMDG	2	33	{'y2': 0.02274216501560128, 'y2^2': 0.005872506398392215, 'b2': 0.2996116135561953, 'y3': 0.04527777949469266, 'b3': 0.1203381737208019, 'y4': 0.6776014398703039, 'b4': 0.013890230517668384, 'b4^2': 0.001523405443642925, 'y5': 0.20457102554354012, 'y6': 0.5942082853038817, 'y6^2': 0.005650916836725107, 'b6': 0.023705504206650494, 'b6^2': 0.0026037044028259905, 'y7': 0.177613092699236, 'y7^2': 0.0…	30.5643	{'y2': 0.022742173086623522, 'y2^2': 0.005872500180777348, 'b2': 0.29961171438597906, 'y3': 0.045277770703182445, 'b3': 0.12033826370704599, 'y4': 0.6776013063346821, 'b4': 0.013890212505855785, 'b4^2': 0.0015233946989269935, 'y5': 0.2045710044349387, 'y6': 0.5942083874320312, 'y6^2': 0.005650934383363189, 'b6': 0.023705570137157572, 'b6^2': 0.0026037040285657185, 'y7': 0.17761310248391118, 'y7^2…	30.5643	7.62939e-06	1
73	ADKVLKEKRKQF	2	33	{'y2': 0.011264591801388595, 'b2': 0.014564894650326022, 'y3': 0.018192892008945322, 'b3': 0.10588376534552385, 'y4': 0.03685408324315532, 'b4': 0.36067928951356626, 'y5': 0.261103023051543, 'b5': 0.10838528816228955, 'y6': 0.24312414886320663, 'b6': 0.029145656892549433, 'y7': 0.4201104266409131, 'y7^2': 0.014941944760323272, 'b7': 0.03678570507256363, 'y8': 0.5297143013649206, 'y8^2': 0.0672996…	-16.8456	{'y2': 0.011264622988907515, 'b2': 0.014564946579654636, 'y3': 0.018192876999878798, 'b3': 0.10588389125887737, 'y4': 0.036854074697994274, 'b4': 0.3606790039815062, 'y5': 0.26110313544127556, 'b5': 0.10838540624701137, 'y6': 0.24312423350616855, 'b6': 0.029145743017933923, 'y7': 0.4201105747685246, 'y7^2': 0.014941903656817761, 'b7': 0.036785686662573966, 'y8': 0.5297141468431382, 'y8^2': 0.0672…	-16.8456	7.62939e-06	1
74	ADPSDPFE	1	33	{'y1': 0.017922062350292773, 'y2': 0.3583609841134454, 'b2': 0.020188886840704648, 'y3': 0.90355614555909, 'b3': 0.01691978275671375, 'y4': 0.09487860880266433, 'b4': 0.025938564271125474, 'b5': 0.03760959570317949, 'y6': 0.2067040365690298, 'b6': 0.008064817778604181, 'y7': 0.010062361755848103, 'b7': 0.012904805724349858}	57.177	{'y1': 0.017922065826484992, 'y2': 0.35836143441915647, 'b2': 0.0201889209906511, 'y3': 0.903555990643597, 'b3': 0.016919782979356254, 'y4': 0.09487864049257484, 'b4': 0.025938579962168733, 'b5': 0.03760961650500283, 'y6': 0.20670390788122528, 'b6': 0.008064813831230453, 'y7': 0.010062374862078156, 'b7': 0.012904817456840821}	57.177	7.62939e-06	1
75	ADQRKKAY	1	33	{'y1': 0.03367728601347217, 'y2': 0.03366752585915828, 'b2': 0.039268953146967246, 'y3': 0.025775706185097464, 'b3': 0.0278975120134344, 'y4': 0.026460607378104583, 'b4': 0.13237404662417807, 'y5': 0.01826971208516169, 'b5': 0.1487968800565211, 'y6': 0.9507261166842778, 'b6': 0.20339604464623198, 'y7': 0.02663878486108462, 'b7': 0.08994753239121783}	70.1912	{'y1': 0.03367731984599294, 'y2': 0.03366755883783458, 'b2': 0.03926904228848488, 'y3': 0.025775801450451396, 'b3': 0.027897643099636014, 'y4': 0.026460704759113125, 'b4': 0.13237435839758566, 'y5': 0.018269827014319777, 'b5': 0.14879702086983893, 'y6': 0.950725934691206, 'b6': 0.20339641710839715, 'y7': 0.02663892284693046, 'b7': 0.08994769726274338}	70.1912	1.52588e-05	1
76	ADSALVRG	1	33	{'y2': 0.044079612479748585, 'b2': 0.019785943021784064, 'y3': 0.04563516680876995, 'b3': 0.09405479298152096, 'y4': 0.0134787754687245, 'b4': 0.13940389576909984, 'y5': 0.017063444741672838, 'b5': 0.12668969089910614, 'y6': 0.9718928343737305, 'b6': 0.027021693920731997, 'y7': 0.05951780359778294, 'b7': 0.04395277949296998}	4.60481	{'y2': 0.04407959701466755, 'b2': 0.019785965579930488, 'y3': 0.04563514074094246, 'b3': 0.09405490819248448, 'y4': 0.013478754943407322, 'b4': 0.1394036318411747, 'y5': 0.01706346988656804, 'b5': 0.12668953410357042, 'y6': 0.9718928902882245, 'b6': 0.027021699205575574, 'y7': 0.05951770928026795, 'b7': 0.04395273902207093}	4.60482	3.8147e-06	1
77	ADVADLHP	2	33	{'y1': 0.18896652151839596, 'y2': 0.4449624890596198, 'b2': 0.5134269854644912, 'y3': 0.20216998130426886, 'b3': 0.14997051588623395, 'y4': 0.26543252508304194, 'b4': 0.00894437206636465, 'b4^2': 0.004676751068525446, 'y5': 0.5797519273885976, 'b5': 0.0006246140991782253, 'y6': 0.166545152219928, 'y6^2': 0.002242654820166051, 'y7': 0.07012565044156749}	38.0213	{'y1': 0.18896656440702247, 'y2': 0.444961898659902, 'b2': 0.5134272962222333, 'y3': 0.20217022500355097, 'b3': 0.1499704706144289, 'y4': 0.26543233072396605, 'b4': 0.008944392687409814, 'b4^2': 0.004676746588092425, 'y5': 0.5797520929156389, 'b5': 0.0006245994921736715, 'y6': 0.16654519919221794, 'y6^2': 0.002242643683564208, 'y7': 0.07012565389926931}	38.0213	7.62939e-06	1
78	ADYEEVKK	2	33	{'y1': 0.23634175606193897, 'y2': 0.2637646577820913, 'b2': 0.27120240542324286, 'y3': 0.15387908560940994, 'b3': 0.054303609169888675, 'y4': 0.28538973457359734, 'b4': 0.02987459237240702, 'y5': 0.4450665653211922, 'b5': 0.042082388265606334, 'y6': 0.5319364087103478, 'y6^2': 0.3513949734192314, 'b6': 0.012332542428151612, 'y7': 0.2327380837093976, 'y7^2': 0.17732325193460324}	-9.07048	{'y1': 0.2363418330227857, 'y2': 0.26376458764530475, 'b2': 0.27120239242396127, 'y3': 0.1538792120676037, 'b3': 0.05430357240737725, 'y4': 0.2853896037616156, 'b4': 0.029874582757906956, 'y5': 0.44506647507070995, 'b5': 0.0420824034934178, 'y6': 0.5319365155319553, 'y6^2': 0.3513948560133237, 'b6': 0.012332576465395076, 'y7': 0.2327381260475867, 'y7^2': 0.1773234644240899}	-9.07048	7.62939e-06	1
79	AEAAVVLEA	1	33	{'y2': 0.03549201726197901, 'b2': 0.19061896477601015, 'y3': 0.028091549598258506, 'b3': 0.5853487576147495, 'y4': 0.0009827337590945736, 'b4': 0.635624908095349, 'b5': 0.44443783448898133, 'b6': 0.12978493837821814, 'b7': 0.02435806368495615}	73.2585	{'y2': 0.03549203009675553, 'b2': 0.19061923675024728, 'y3': 0.0280915750584626, 'b3': 0.5853488854910759, 'y4': 0.0009827776643410574, 'b4': 0.6356246845342555, 'b5': 0.4444378938116051, 'b6': 0.12978485197458434, 'b7': 0.024358024273013153}	73.2586	1.52588e-05	1
80	AEDDESSDSDSEDSSDESSE	2	33	{'y1': 0.40322015716662934, 'y2': 0.7564183676786683, 'b2': 0.2353270339850401, 'y3': 0.18653517487996885, 'b3': 0.18554082511473685, 'y4': 0.02591983647070396, 'b4': 0.24209377116188524, 'b4^2': 0.0003421872325666999, 'y5': 0.012198426191472107, 'b5': 0.21675460303322167, 'b5^2': 0.0010715517905250343, 'y6': 0.009314633357564554, 'b6': 0.11864039349345867, 'b6^2': 3.487807045522446e-05, 'y7': 0.…	-17.195	{'y1': 0.40322053182396267, 'y2': 0.7564180257155613, 'b2': 0.23532715291230272, 'y3': 0.18653522278147625, 'b3': 0.1855409293405614, 'y4': 0.02591983898797981, 'b4': 0.24209413735648355, 'b4^2': 0.00034218595510974585, 'y5': 0.012198355901373711, 'b5': 0.2167545499095643, 'b5^2': 0.0010715599731622677, 'y6': 0.009314640183201597, 'b6': 0.11864048923337843, 'b6^2': 3.488287032433589e-05, 'y7': 0.…	-17.195	0	1
81	AEDGAGPF	1	33	{'y1': 0.007581009966003699, 'y2': 0.919261178115586, 'b2': 0.08270735304988536, 'y3': 0.3685755355607814, 'b3': 0.06486122101286775, 'y4': 0.0014201622735432317, 'b4': 0.07562568667509523, 'y5': 0.010713521126997494, 'b5': 0.0259968476833302, 'y6': 0.013764212067941345, 'b6': 0.03522587415753475, 'b7': 0.007988261972393643}	49.9568	{'y1': 0.00758102473159673, 'y2': 0.9192611866207412, 'b2': 0.08270718926279973, 'y3': 0.36857556710314804, 'b3': 0.06486124140634983, 'y4': 0.0014201785982365538, 'b4': 0.07562559405450031, 'y5': 0.01071346179012957, 'b5': 0.02599685465391845, 'y6': 0.013764174515688636, 'b6': 0.035225891166115325, 'b7': 0.007988264604751757}	49.9569	1.90735e-05	1
82	AEDLSKAEDRNEDPGS	2	33	{'y2': 0.0026484495264945357, 'b2': 0.14591600183646705, 'y3': 0.37522789822728264, 'b3': 0.4995266686719378, 'y4': 0.020244827930584595, 'b4': 0.06535100585329523, 'b4^2': 0.0022392076730030006, 'b5': 0.055695161156974815, 'b5^2': 9.219106876008775e-06, 'y6': 0.0006310397517967861, 'b6': 0.023041717466429856, 'y7': 0.13506896454051887, 'b7': 0.04733072194106448, 'y8': 0.11991518208801936, 'b8': …	-3.97153	{'y2': 0.0026484168387340854, 'b2': 0.14591604537193573, 'y3': 0.37522775647655293, 'b3': 0.49952683564960315, 'y4': 0.020244802637428966, 'b4': 0.06535095227566592, 'b4^2': 0.0022391964442627275, 'b5': 0.05569514712718805, 'b5^2': 9.210842420883843e-06, 'y6': 0.0006310480973985748, 'b6': 0.023041691526670665, 'y7': 0.13506903492352226, 'b7': 0.04733071456760007, 'y8': 0.11991502578692147, 'b8': …	-3.97153	0	1
83	AEDMSHDLD	2	33	{'y1': 0.2355284955932358, 'y2': 0.0279626098141011, 'b2': 0.6462409599790259, 'b3': 0.20997102919449087, 'y4': 0.2814972177541247, 'b4^2': 0.0027049285866495225, 'y5': 0.23915773312520122, 'y6': 0.14542618818792014, 'b6': 0.018116305477837626, 'b6^2': 0.002303888507647882, 'y7': 0.5232240171916265, 'b7': 0.2090433955333082, 'b7^2': 0.026294000145652214, 'y8': 0.0680161501727365, 'b8': 0.03636506…	17.8526	{'y1': 0.23552858168642427, 'y2': 0.02796254391692159, 'b2': 0.6462409912133914, 'b3': 0.2099710559995021, 'y4': 0.2814969408486119, 'b4^2': 0.002704925384666745, 'y5': 0.2391577037260199, 'y6': 0.1454261268323014, 'b6': 0.01811633217363759, 'b6^2': 0.0023038853339432306, 'y7': 0.5232241676732116, 'b7': 0.2090433652531719, 'b7^2': 0.026293964958544146, 'y8': 0.06801585863355955, 'b8': 0.036364998…	17.8526	3.8147e-06	1
84	AEGGQNNS	2	33	{'y1': 0.19925412582557794, 'b1': 0.004148348610203018, 'y2': 0.06280240370455742, 'b2': 0.9601724652120115, 'y3': 0.021172637247797124, 'b3': 0.13241657813251773, 'b4': 0.10165207624364575, 'b4^2': 3.6664738643460617e-06, 'b5': 0.0703738340772621, 'b6': 0.033325569905331975, 'b6^2': 0.005160833287681957}	5.76377	{'y1': 0.19925419383222023, 'b1': 0.004148368251219104, 'y2': 0.0628023863567482, 'b2': 0.960172452281635, 'y3': 0.02117259734751399, 'b3': 0.1324166612969671, 'b4': 0.10165202773210916, 'b4^2': 3.6503220141040326e-06, 'b5': 0.07037374829422749, 'b6': 0.033325594626258025, 'b6^2': 0.0051608041496193765}	5.76377	0	1
85	AEGHGDTLYV	2	33	{'y1': 0.26565919074189387, 'y2': 0.4854862980637567, 'b2': 0.025211754018722592, 'b4': 0.09154544623094496, 'b5': 0.06536915498154769, 'b6': 0.1430748014884187, 'b7': 0.43204394331570656, 'b7^2': 0.013680488402254633, 'b8': 0.6721429491997281, 'b8^2': 0.00619789129957907, 'b9': 0.14593873538066382, 'b9^2': 0.002593267774246049}	46.5378	{'y1': 0.2656591025179382, 'y2': 0.48548645789085293, 'b2': 0.025211718109010888, 'b4': 0.09154545910021575, 'b5': 0.06536919017128995, 'b6': 0.14307486551631263, 'b7': 0.43204344915238596, 'b7^2': 0.013680467548027415, 'b8': 0.6721431906312971, 'b8^2': 0.006197855297357197, 'b9': 0.14593863859718054, 'b9^2': 0.0025932547482718673}	46.5378	1.52588e-05	1
86	AEIGAVTL	1	33	{'y1': 0.01796124384940636, 'y2': 0.33976733709130275, 'b2': 0.593831426285839, 'y3': 0.036302469145695924, 'b3': 0.2521303721678646, 'b4': 0.4144239665235008, 'b5': 0.5298315768634814, 'y6': 0.01842589437488083, 'b6': 0.11426011424508296, 'b7': 0.02913043980932597}	93.8407	{'y1': 0.01796132519779824, 'y2': 0.33976729574583364, 'b2': 0.5938312331362245, 'y3': 0.03630248848372131, 'b3': 0.2521303384884635, 'b4': 0.4144245513845233, 'b5': 0.5298313712292989, 'y6': 0.018425935655819674, 'b6': 0.11426011595077305, 'b7': 0.02913046349332871}	93.8407	1.52588e-05	1
87	AEIPPTTGEVSM	3	33	{'y1': 0.8200065139649149, 'y2': 0.2537540251703492, 'y2^2': 0.0028969637848909138, 'b2': 0.504452648669209, 'b2^2': 0.002120808267269392, 'y3': 0.017394763740464152, 'y3^3': 0.003499347048101001, 'b3': 0.06544409667458924, 'b3^2': 0.0038883386221709236, 'b4': 0.05178113993884069, 'b4^2': 0.013066858740467355, 'b5': 0.01243895925256157, 'b5^2': 0.002267309729047199, 'y6': 0.023198655045395863, 'b…	67.5203	{'y1': 0.8200068971619214, 'y2': 0.2537539695776168, 'y2^2': 0.0028969691540572723, 'b2': 0.5044520512635087, 'b2^2': 0.0021208180290226836, 'y3': 0.017394852655980272, 'y3^3': 0.0034993487073585296, 'b3': 0.06544406697939005, 'b3^2': 0.0038883411763042585, 'b4': 0.051781190162686376, 'b4^2': 0.01306684811721511, 'b5': 0.012439023145661672, 'b5^2': 0.0022673264071565932, 'y6': 0.02319866396049819…	67.5204	1.52588e-05	1
88	AEKAELLY	1	33	{'y1': 0.008695966420483228, 'y2': 0.043262562308523225, 'b2': 0.09835220929402097, 'b3': 0.17176866510563235, 'b4': 0.5603925456988628, 'b5': 0.5237180870478609, 'y6': 0.08000519271270938, 'b6': 0.5216150627141386, 'b7': 0.3034329497568347}	56.5479	{'y1': 0.008695893212439985, 'y2': 0.04326246218388468, 'b2': 0.0983520357770113, 'b3': 0.17176876538403354, 'b4': 0.5603924570692731, 'b5': 0.5237179034335189, 'y6': 0.08000532289601606, 'b6': 0.5216152479528652, 'b7': 0.3034330934463569}	56.5479	7.62939e-06	1
89	AEKIAIIEKNT	3	33	{'y1': 0.1066396570350726, 'y2': 0.12819783877850444, 'b2': 0.12308118516716121, 'y3': 0.38528786739568605, 'b3': 0.12177097052866165, 'y4': 0.37246913740884857, 'y4^2': 0.0022344936234496935, 'b4': 0.366125019356013, 'y5': 0.1921153474602036, 'y5^2': 0.031151834467210496, 'b5': 0.6371771541324937, 'b5^2': 0.002529659759483176, 'y6': 0.005881991941080759, 'b6': 0.277397367889336, 'y7': 0.00970266…	31.125	{'y1': 0.10663958463368185, 'y2': 0.12819776278455336, 'b2': 0.12308112625829129, 'y3': 0.385287957249841, 'b3': 0.12177086017561439, 'y4': 0.3724692253863791, 'y4^2': 0.002234488493151396, 'b4': 0.36612472712042243, 'y5': 0.19211542868078677, 'y5^2': 0.031151908429504667, 'b5': 0.6371773068563502, 'b5^2': 0.002529673995100769, 'y6': 0.005881990954464818, 'b6': 0.2773972299167926, 'y7': 0.0097027…	31.125	3.8147e-06	1
90	AELGSVLR	2	33	{'y1': 0.12513426588888327, 'y2': 0.0490185801685677, 'b2': 0.38191039436051505, 'y3': 0.03925166593263605, 'b3': 0.007557387333478747, 'b3^2': 0.00021010194610007608, 'y4': 0.1206142827742177, 'b4^2': 0.0004691886994531287, 'y5': 0.6512324641555055, 'y6': 0.6286645631701157, 'y6^2': 1.8205226328603404e-05, 'y7': 0.024785326686400516}	51.6871	{'y1': 0.125134250446431, 'y2': 0.049018618130142466, 'b2': 0.38191040120917863, 'y3': 0.03925163623800187, 'b3': 0.007557426258621939, 'b3^2': 0.0002100979017561596, 'y4': 0.120614169038253, 'b4^2': 0.0004691886384058176, 'y5': 0.6512323761573785, 'y6': 0.6286646719962101, 'y6^2': 1.82052238464698e-05, 'y7': 0.02478536455325001}	51.6871	1.52588e-05	1
91	AELVHEYRE	1	33	{'y2': 0.04387174206769119, 'b2': 0.09395899441556832, 'y3': 0.4321962636518327, 'b3': 0.23997038770746826, 'y4': 0.039065062188068794, 'b4': 0.1543621401176894, 'y5': 0.14383036425547016, 'b5': 0.5071712352000917, 'y6': 0.040277990598638985, 'b6': 0.37440381738489054, 'y7': 0.4926500098280897, 'b7': 0.08621096988569063, 'y8': 0.004551575284172935, 'b8': 0.22281467656935644}	10.8753	{'y2': 0.04387173098565503, 'b2': 0.09395907878736427, 'y3': 0.43219680322444637, 'b3': 0.2399706930417517, 'y4': 0.03906502888049503, 'b4': 0.15436221552682455, 'y5': 0.14383062010115225, 'b5': 0.5071712366523133, 'y6': 0.04027796026950667, 'b6': 0.37440375698642714, 'y7': 0.4926494638705218, 'b7': 0.08621104734893241, 'y8': 0.004551618655058506, 'b8': 0.22281433609434392}	10.8753	1.52588e-05	0.999999
92	AENSRDYPDLAEEAGKK	2	33	{'y1': 0.1585672979957731, 'y2': 0.16052912029217792, 'b2': 0.06313707649676606, 'y3': 0.280397165263511, 'b3': 0.001535757620233811, 'y4': 0.3343974523788709, 'b4': 0.00882524356519704, 'y5': 0.15423463975659543, 'b5': 0.03877563020054812, 'y6': 0.11335018769199753, 'b6': 0.27773842322146364, 'y7': 0.10569017705600275, 'b7': 0.3048248817826833, 'y8': 0.1320268449158364, 'b8^2': 0.005678516537597…	21.9031	{'y1': 0.15856727684314495, 'y2': 0.16052899038348387, 'b2': 0.06313705896285386, 'y3': 0.28039690412013957, 'b3': 0.0015357894239239245, 'y4': 0.334397326388636, 'b4': 0.00882527812770187, 'y5': 0.1542345742021536, 'b5': 0.038775660404292825, 'y6': 0.11335021723979417, 'b6': 0.27773826620942904, 'y7': 0.10569030590703035, 'b7': 0.30482553408601387, 'y8': 0.13202697315872428, 'b8^2': 0.0056785081…	21.9031	7.62939e-06	0.999999
93	AEPEDAEK	1	33	{'y1': 0.08838150974114156, 'y2': 0.04410355462610766, 'b2': 0.07868835248023076, 'y3': 0.1823721261592841, 'b3': 0.012392280854237025, 'y4': 0.2528167474255927, 'b4': 0.027176441517185155, 'y5': 0.045207354359140375, 'b5': 0.04408047603700227, 'y6': 0.9364790255395609, 'b6': 0.05215799533459755, 'y7': 0.03336143784389975, 'b7': 0.03421257178992578}	-12.4731	{'y1': 0.08838161061101191, 'y2': 0.04410354354657579, 'b2': 0.0786882745441576, 'y3': 0.18237215715872054, 'b3': 0.012392287882413231, 'y4': 0.2528166951061851, 'b4': 0.027176450823751978, 'y5': 0.04520736834058448, 'b5': 0.044080448642161374, 'y6': 0.936479032894114, 'b6': 0.052157985654820806, 'y7': 0.033361440658744246, 'b7': 0.034212543704915416}	-12.4731	1.52588e-05	1
94	AEPELALALE	1	33	{'y1': 0.03605516971087267, 'y2': 0.15489466377639413, 'b2': 0.13131452766436758, 'y3': 0.022551279389776982, 'b3': 0.09969338543811386, 'y4': 0.020758904414403298, 'b4': 0.23082139291355133, 'b5': 0.4270537872774181, 'b6': 0.6826989822119016, 'b7': 0.41143902788636927, 'y8': 0.022627115640818023, 'b8': 0.2734284930266098, 'b9': 0.017243708518662665}	120.683	{'y1': 0.036055209566124326, 'y2': 0.15489452374384863, 'b2': 0.13131458388103237, 'y3': 0.02255121196965621, 'b3': 0.0996932758941182, 'y4': 0.020758876283952246, 'b4': 0.23082119520383196, 'b5': 0.42705382886482635, 'b6': 0.6826991841647131, 'b7': 0.4114389900657137, 'y8': 0.02262709499890076, 'b8': 0.27342824576995023, 'b9': 0.017243681488369727}	120.683	1.52588e-05	1
95	AEPWGALERV	3	33	{'y1': 0.18318368119519582, 'b1^2': 0.001663688702931165, 'y2': 0.3107351501058438, 'y2^2': 0.005175560026722859, 'b2': 0.4601375827066157, 'y3': 0.4261915532692007, 'y3^2': 0.006371971827697526, 'b3': 0.03819660602968477, 'b3^2': 0.004867764623685404, 'y4': 0.35994426538938773, 'b4': 0.03356478236735209, 'y5': 0.04533567787559762, 'b5': 0.08413286806830071, 'y6': 0.5330388003916434, 'b6': 0.0359…	94.9776	{'y1': 0.18318342049562825, 'b1^2': 0.0016636658801919774, 'y2': 0.31073521036598845, 'y2^2': 0.005175515086342276, 'b2': 0.4601382566479982, 'y3': 0.4261912087045004, 'y3^2': 0.006371931669403702, 'b3': 0.03819666013835509, 'b3^2': 0.004867742758874722, 'y4': 0.3599440564194401, 'b4': 0.03356468884390792, 'y5': 0.04533550472839242, 'b5': 0.08413270340539523, 'y6': 0.5330387281186766, 'b6': 0.035…	94.9776	2.28882e-05	0.999999
96	AEQVKDTLS	1	33	{'b2': 0.17058319891744167, 'b3': 0.8345440089564378, 'b4': 0.229220405764824, 'y5': 0.3033769181843616, 'b5': 0.04548185567131735, 'y6': 0.06971076295678522, 'b6': 0.273014396178027, 'y7': 0.01061798270763361, 'b7': 0.18845785473695487, 'b8': 0.112977722137452}	9.59808	{'b2': 0.17058326188058642, 'b3': 0.8345439565274893, 'b4': 0.2292203126521977, 'y5': 0.3033770224218591, 'b5': 0.04548185798002711, 'y6': 0.06971076977255575, 'b6': 0.2730143294491635, 'y7': 0.01061800206805303, 'b7': 0.18845805100283236, 'b8': 0.11297775026889825}	9.59808	3.8147e-06	1
97	AERRNQLLQR	3	33	{'y1': 0.4569836089822004, 'y2': 0.241725256220233, 'b2': 0.0727166030031244, 'y3': 0.519297962361025, 'b3': 0.012937438388840022, 'b3^2': 0.0014951352742974505, 'y4': 0.30807071196168134, 'b4': 0.016303309156422034, 'b4^2': 0.06422619556407336, 'y5': 0.06905667924505748, 'b5': 0.0003702204478864375, 'b5^2': 0.07173549855581533, 'y6': 0.06169346515608692, 'b6': 0.005367325086407604, 'b6^2': 0.122…	-12.157	{'y1': 0.4569834370142098, 'y2': 0.24172514314662616, 'b2': 0.0727166529955852, 'y3': 0.5192977099094366, 'b3': 0.012937465008932203, 'b3^2': 0.0014951596886206649, 'y4': 0.3080706304454847, 'b4': 0.0163032932935636, 'b4^2': 0.0642261542143861, 'y5': 0.06905668354300222, 'b5': 0.0003702204637785624, 'b5^2': 0.07173568139125393, 'y6': 0.06169347683427222, 'b6': 0.005367309030282728, 'b6^2': 0.1226…	-12.157	7.62939e-06	1
98	AERVTSAP	1	33	{'y1': 0.1277641280637825, 'y2': 0.0933126759659255, 'b2': 0.21727121923369927, 'b3': 0.5877150978670399, 'b4': 0.09207574442878279, 'b5': 0.08980835185281213, 'y6': 0.42791864346667224, 'b6': 0.11505732434424502, 'y7': 0.06543043565177166, 'b7': 0.6042980019164298}	-2.17151	{'y1': 0.12776414348609175, 'y2': 0.09331279535906734, 'b2': 0.21727132504214197, 'b3': 0.5877149339695438, 'b4': 0.09207558794615905, 'b5': 0.08980839039161033, 'y6': 0.4279181808225949, 'b6': 0.11505742589046421, 'y7': 0.06543033468394133, 'b7': 0.6042984388999154}	-2.1715	7.62939e-06	1
99	AESFEDSID	1	33	{'y2': 0.0946341922940193, 'b2': 0.7101249082669218, 'y3': 0.001470059042787048, 'b3': 0.6720099479905663, 'b4': 0.11104436228042337, 'b5': 0.10997542545850732, 'b6': 0.07804757757165817, 'b7': 0.06819519097437757}	54.2741	{'y2': 0.09463411727773988, 'b2': 0.7101247994176464, 'y3': 0.001470030537804934, 'b3': 0.6720100388696033, 'b4': 0.11104446810980985, 'b5': 0.10997545347321627, 'b6': 0.07804760256870866, 'b7': 0.06819528749590714}	54.2741	1.52588e-05	1
100	AEWLALGKT	1	33	{'y2': 0.06207305485667756, 'b2': 0.1133580671831332, 'y3': 0.14748945374442304, 'b3': 0.7228614782433427, 'y4': 0.14833761603130508, 'b4': 0.4209304794019505, 'y5': 0.15783101365399316, 'b5': 0.4537491133756764, 'y6': 0.05573290911715302, 'b6': 0.06357269605082641, 'y7': 0.03880984435764178, 'b7': 0.01860348782647693, 'b8': 0.005448538465793996}	86.6262	{'y2': 0.062073036943894475, 'b2': 0.11335791209723949, 'y3': 0.1474894366905496, 'b3': 0.7228615698402977, 'y4': 0.1483375504572275, 'b4': 0.4209305268344437, 'y5': 0.15783107768294993, 'b5': 0.4537489760946914, 'y6': 0.05573292955807501, 'b6': 0.06357262578302028, 'y7': 0.0388098435498863, 'b7': 0.0186035104386839, 'b8': 0.005448516572799124}	86.6262	0	1
101	AFAFSGSK	1	33	{'y1': 0.08241992289181917, 'y2': 0.12088107119972767, 'b2': 0.37574694483063587, 'y3': 0.26829534597316523, 'b3': 0.4537143756814782, 'y4': 0.5990200459812576, 'b4': 0.07832001404990689, 'y5': 0.35309865581413513, 'b5': 0.027113370661784007, 'y6': 0.2584963664039877, 'b6': 0.02036471078741148, 'y7': 0.044292518602529134, 'b7': 0.00027060567044730763}	40.2131	{'y1': 0.08241998078868944, 'y2': 0.12088099787419364, 'b2': 0.37574731034755615, 'y3': 0.26829530690329895, 'b3': 0.4537141972549131, 'y4': 0.599019957829104, 'b4': 0.07831991388352723, 'y5': 0.3530987062532034, 'b5': 0.027113362147647545, 'y6': 0.2584963670281525, 'b6': 0.020364715932576074, 'y7': 0.04429254072281756, 'b7': 0.0002706490580604226}	40.2131	1.14441e-05	1
102	AFAGAVKA	2	33	{'y1': 0.015308575486634574, 'y2': 0.7708441471766816, 'b2': 0.46580826816693527, 'y3': 0.14628742595382602, 'b3': 0.02350414189623578, 'y4': 0.037763789667911385, 'b4': 0.023240624970302694, 'b4^2': 0.001706557211395659, 'y5': 0.2290853451988092, 'b5': 0.01653500317083147, 'y6': 0.3341088056114179, 'y7': 0.016846703251872125}	17.3544	{'y1': 0.015308545966104797, 'y2': 0.7708440482943393, 'b2': 0.46580844032082114, 'y3': 0.14628739256499104, 'b3': 0.023504147630953858, 'y4': 0.03776377630744958, 'b4': 0.02324067382116379, 'b4^2': 0.001706556904137355, 'y5': 0.22908517517009458, 'b5': 0.01653502543833482, 'y6': 0.3341089238902563, 'y7': 0.016846683559918463}	17.3544	3.8147e-06	1
103	AFAHTSQV	1	33	{'y2': 0.02773003307687487, 'b2': 0.11270739139879218, 'y3': 0.01080811354696881, 'b3': 0.05683274947051437, 'y4': 0.013259537062588065, 'b4': 0.733204418810594, 'y5': 0.3367887026519299, 'b5': 0.48483802077827454, 'y6': 0.11716355123477638, 'b6': 0.2029563355190297, 'y7': 0.012138764454016284, 'b7': 0.20458816993762297}	9.02064	{'y2': 0.027729982833698052, 'b2': 0.11270756665217868, 'y3': 0.01080809189532251, 'b3': 0.056832772440737034, 'y4': 0.01325955216954803, 'b4': 0.733204428557109, 'y5': 0.3367885534095171, 'b5': 0.48483802394801345, 'y6': 0.11716341858442145, 'b6': 0.20295656273897625, 'y7': 0.012138796196317582, 'b7': 0.20458812589781838}	9.02064	3.8147e-06	1
104	AFDLDLSQNSS	3	33	{'y1': 0.4825627457113339, 'b1^3': 0.0024481145308138112, 'y2': 0.061216578805028905, 'y2^2': 0.0045935648535954015, 'y2^3': 0.004165583776253653, 'b2': 0.36950334845619404, 'b2^2': 0.0006025094767303617, 'y3': 0.051088035603154405, 'y3^3': 0.008170310475050799, 'b3': 0.6844079183448444, 'y4': 0.023654702214499158, 'y4^3': 0.006526990941655523, 'b4': 0.0940160685989162, 'y5': 0.03290044406829068,…	92.8885	{'y1': 0.48256255983674184, 'b1^3': 0.002448108677161915, 'y2': 0.061216566934178755, 'y2^2': 0.0045935645850092395, 'y2^3': 0.0041655888296137965, 'b2': 0.3695033835249368, 'b2^2': 0.0006024930306839626, 'y3': 0.0510880855106923, 'y3^3': 0.008170292914589107, 'b3': 0.68440797430292, 'y4': 0.023654757683353705, 'y4^3': 0.006526966341354128, 'b4': 0.09401613777118421, 'y5': 0.03290049748084934, 'y…	92.8885	2.28882e-05	1
105	AFESLAKL	1	33	{'y2': 0.45897535554090696, 'b2': 0.5574117648627217, 'y3': 0.31067913274623954, 'b3': 0.319709721729957, 'y4': 0.06930627673244194, 'b4': 0.44508468780523386, 'y5': 0.143517726828617, 'b5': 0.2079913996349933, 'y6': 0.05081567431547452, 'b6': 0.10072909965187164, 'y7': 0.01011698116896427, 'b7': 0.01747800263080015}	86.9927	{'y2': 0.45897517784871494, 'b2': 0.5574124832389757, 'y3': 0.31067911899201084, 'b3': 0.3197095368132296, 'y4': 0.0693061294105215, 'b4': 0.44508430004426675, 'y5': 0.143517629850552, 'b5': 0.20799113714941905, 'y6': 0.050815602951339994, 'b6': 0.10072910603153427, 'y7': 0.010116930613278076, 'b7': 0.017477963853715105}	86.9927	1.52588e-05	0.999999
106	AFFGGNGK	2	33	{'y1': 0.10590481522867135, 'y2': 0.24832989577467013, 'b2': 0.18134940644280392, 'y3': 0.10937969555202974, 'y4': 0.16195545461106703, 'y5': 0.6519347418204441, 'y6': 0.6559707329490598, 'y6^2': 0.015130352634173238, 'y7': 0.02213370805768414}	32.661	{'y1': 0.10590483950872195, 'y2': 0.24832992327411207, 'b2': 0.18134937242708518, 'y3': 0.10937973421240876, 'y4': 0.16195519663705107, 'y5': 0.6519349286283368, 'y6': 0.6559705992271074, 'y6^2': 0.015130404684139504, 'y7': 0.022133683822938472}	32.6611	1.52588e-05	1
107	AFGDVFSV	1	33	{'y1': 0.002930412997414819, 'y2': 0.11957041046558674, 'b2': 0.5482703329965848, 'y3': 0.09026085938244861, 'b3': 0.15267423420719684, 'b4': 0.7820411122224602, 'b5': 0.20036461056986904, 'b6': 0.042488679955355706, 'b7': 0.009897512316287457}	130.08	{'y1': 0.0029304288737690785, 'y2': 0.11957045857939705, 'b2': 0.5482702800386644, 'y3': 0.09026088870243189, 'b3': 0.1526742098361823, 'b4': 0.7820411139528406, 'b5': 0.20036472559852872, 'b6': 0.04248868316198388, 'b7': 0.00989748937783583}	130.08	3.05176e-05	1
108	AFGEAGPV	1	33	{'y2': 0.8933381248922121, 'b2': 0.1464471789590363, 'y3': 0.35714976616201344, 'b3': 0.17555386814398685, 'y4': 0.06096582459974401, 'b4': 0.11719636753439688, 'b5': 0.03646770868026427, 'y6': 0.024175077706813722, 'b6': 0.05205133477214899, 'b7': 0.00704360395280576}	55.376	{'y2': 0.8933381991585321, 'b2': 0.1464470465552173, 'y3': 0.35714974544717887, 'b3': 0.17555357868061744, 'y4': 0.060965913008746576, 'b4': 0.11719642776091314, 'b5': 0.03646768162578857, 'y6': 0.02417507469649148, 'b6': 0.052051332437180964, 'b7': 0.00704360289573327}	55.376	1.90735e-05	1
109	AFGPRQMN	2	33	{'y1': 0.2714544607105012, 'y2': 0.018145554739753284, 'b2': 0.1706062002215681, 'b3': 0.021617102846087675, 'y4': 0.032161608054262214, 'y5': 0.1963919001375296, 'y5^2': 0.019038422404503194, 'b5': 0.058293824270387415, 'b5^2': 0.003025939180194588, 'y6': 0.9128098209072728, 'y6^2': 0.005838399162449663, 'b6': 0.08882920229606496, 'b6^2': 0.0059127654134350505, 'y7': 0.06854915132729854, 'y7^2':…	18.7521	{'y1': 0.2714547514339381, 'y2': 0.018145559075392018, 'b2': 0.17060635565963012, 'b3': 0.021617122178380126, 'y4': 0.032161631656031094, 'y5': 0.19639186413682558, 'y5^2': 0.019038377503235292, 'b5': 0.05829381578551549, 'b5^2': 0.0030259394002110514, 'y6': 0.9128097068757118, 'y6^2': 0.005838430173867339, 'b6': 0.08882924554484166, 'b6^2': 0.005912754490261603, 'y7': 0.06854910924103136, 'y7^2'…	18.7521	0	1
110	AFGQLHKV	2	33	{'y1': 0.04944924427324052, 'y2': 0.2622371087392515, 'b2': 0.2265482351950305, 'y3': 0.3570979033797344, 'b3': 0.03406806391463542, 'y4': 0.15471179542314215, 'b4': 0.02024018942160281, 'y5': 0.05967319848762215, 'y5^2': 0.0075939267911627325, 'b5': 0.00033856547134476615, 'y6': 0.7956783989843563, 'y6^2': 0.11736849961104899, 'b6': 0.026008409051622366, 'b6^2': 0.000544182725841442, 'y7': 0.134…	20.9837	{'y1': 0.04944921273487103, 'y2': 0.2622372118405309, 'b2': 0.22654837443926656, 'y3': 0.3570983531261275, 'b3': 0.034068058895958174, 'y4': 0.15471172157563734, 'b4': 0.02024019472207241, 'y5': 0.0596732836963938, 'y5^2': 0.0075939558484870604, 'b5': 0.0003385701315808625, 'y6': 0.795678134932802, 'y6^2': 0.11736845980631759, 'b6': 0.026008391219416, 'b6^2': 0.0005441806470604704, 'y7': 0.134819…	20.9837	7.62939e-06	1
111	AFIDDEFIDQ	2	33	{'y1': 0.7145642752129262, 'y2': 0.6558946181144313, 'b2': 0.20701804537848434, 'y3': 0.0316463796687765, 'b3': 0.029255340419272774, 'y4': 0.01044364913902548, 'b4': 0.026693813279345984, 'b5': 0.034116178192694205, 'b6': 0.08743165519651792, 'b7': 0.06968538425256303, 'b8': 0.0006456921837232252}	111.622	{'y1': 0.7145643607326937, 'y2': 0.6558945138227267, 'b2': 0.20701811277098933, 'y3': 0.03164642017193016, 'b3': 0.029255298917015508, 'y4': 0.010443677062988356, 'b4': 0.026693828214296434, 'b5': 0.034116127800537376, 'b6': 0.08743157058691318, 'b7': 0.06968540874291058, 'b8': 0.0006456855640386948}	111.622	7.62939e-06	1
112	AFKKAQAR	2	33	{'y1': 0.1631089463559533, 'y2': 0.021531670663582365, 'b2': 0.04791056188568298, 'y3': 0.05621591514552966, 'b3': 0.007392112389927294, 'y4': 0.4762457093943731, 'b4': 0.015706728436320375, 'y5': 0.7145557777053184, 'y5^2': 0.011111027938775511, 'b5': 0.0037429589216564467, 'y6': 0.3696894368890895, 'y6^2': 0.27455524559817435, 'y7': 0.0061039219522168115, 'y7^2': 0.13247393226399096}	75.5659	{'y1': 0.16310893402959548, 'y2': 0.02153164737059126, 'b2': 0.047910527483111504, 'y3': 0.05621587640930573, 'b3': 0.007392101936598177, 'y4': 0.47624565060065566, 'b4': 0.01570673234077142, 'y5': 0.714555896938209, 'y5^2': 0.011110953983212015, 'b5': 0.0037429657882478377, 'y6': 0.369689390777689, 'y6^2': 0.2745551665128767, 'y7': 0.006103935676634716, 'y7^2': 0.13247384642048973}	75.5659	7.62939e-06	1
113	AFLAGAVTSVSLLVN	2	33	{'y1': 0.6831899385937863, 'y2': 0.43504018842440423, 'b2': 0.4065123894619316, 'y3': 0.027763288432380167, 'b3': 0.2946620657721479, 'b4': 0.08252320327133889, 'b4^2': 0.00014647652633268982, 'b5': 0.08500916647989802, 'b6': 0.18790428314251978, 'b7': 0.1531301500210811, 'b8': 0.08652010625057163, 'b8^2': 0.006851903852462466, 'b9': 0.03062451272710708, 'b9^2': 0.01510422296771368, 'b10': 0.0530…	156.032	{'y1': 0.6831900843068626, 'y2': 0.4350401284176196, 'b2': 0.4065123721646095, 'y3': 0.027763150175495854, 'b3': 0.2946621327737112, 'b4': 0.08252320541655625, 'b4^2': 0.00014647652262074197, 'b5': 0.08500899659349694, 'b6': 0.18790405151277256, 'b7': 0.15313010560325313, 'b8': 0.08652008267884381, 'b8^2': 0.006851903757572605, 'b9': 0.030624440116089245, 'b9^2': 0.015104233461521245, 'b10': 0.05…	156.032	3.05176e-05	1
114	AFLTKSSL	1	33	{'y2': 0.008137415326561743, 'b2': 0.6807698829592128, 'y3': 0.021305421910983332, 'b3': 0.4241466364171477, 'y4': 0.4114546622580047, 'b4': 0.2602759581952757, 'y5': 0.2128778588639539, 'b5': 0.04528228695818106, 'y6': 0.04040462248528941, 'b6': 0.2549461767430939, 'b7': 0.0713848049071777}	61.3376	{'y2': 0.008137452900276485, 'b2': 0.6807700429152356, 'y3': 0.021305402009112358, 'b3': 0.4241465351228241, 'y4': 0.411454559325807, 'b4': 0.2602755037503484, 'y5': 0.21287817434429473, 'b5': 0.04528224018746893, 'y6': 0.040404659884670666, 'b6': 0.25494629573566385, 'b7': 0.07138477594864032}	61.3376	1.14441e-05	1
115	AFPERPPPPPP	2	33	{'y1': 0.09429667873008961, 'y2': 0.7442826246436284, 'b2': 0.1588853685973125, 'y3': 0.3043961124006514, 'y4': 0.16209696300830226, 'y5': 0.03595610529302965, 'b5': 0.09925637718440608, 'b5^2': 0.0019687686581680293, 'y6': 0.10629179800776495, 'b6': 0.058682167157618516, 'b6^2': 0.03962227254986837, 'y7': 0.09878929518048472, 'b7': 0.05631014587570552, 'b7^2': 0.1301403921368197, 'y8': 0.0465950…	43.4518	{'y1': 0.09429673011584004, 'y2': 0.7442829194067296, 'b2': 0.15888535545012047, 'y3': 0.3043959721926832, 'y4': 0.16209660632004463, 'y5': 0.035956064176079376, 'b5': 0.09925653755608052, 'b5^2': 0.0019687867976074464, 'y6': 0.10629173280836415, 'b6': 0.058682089743376326, 'b6^2': 0.03962225195692091, 'y7': 0.09878928721796415, 'b7': 0.0563101149733007, 'b7^2': 0.13014022111972703, 'y8': 0.04659…	43.4518	7.62939e-06	1
116	AFPRARRQ	1	33	{'y1': 0.37875937852068836, 'y2': 0.22786218692005253, 'b2': 0.3463149259188484, 'y3': 0.032771963395931004, 'b3': 0.019018279593551183, 'y4': 0.15484625988845804, 'b4': 0.08350913752494747, 'y5': 0.015723087228890053, 'b5': 0.07856303585886151, 'y6': 0.7507634476009392, 'b6': 0.27651676351603705, 'b7': 0.0759779666148558}	100.019	{'y1': 0.3787593435368, 'y2': 0.22786207149733112, 'b2': 0.34631465865892186, 'y3': 0.032771735783173765, 'b3': 0.01901830786366572, 'y4': 0.1548462599238949, 'b4': 0.08350911220932136, 'y5': 0.0157228973874198, 'b5': 0.07856304375977656, 'y6': 0.7507637351584765, 'b6': 0.27651645722002566, 'b7': 0.07597812863020467}	100.019	7.62939e-06	1
117	AGAAAAPN	1	33	{'y1': 0.012173724742608975, 'y2': 0.7903656021924133, 'b2': 0.011714761808512646, 'y3': 0.12311440416231786, 'b3': 0.15757684987686604, 'b4': 0.3365719752806647, 'b5': 0.44221500794931035, 'b6': 0.16174424220217004, 'b7': 0.00729053069638897}	-0.552452	{'y1': 0.012173743361942949, 'y2': 0.7903654492905289, 'b2': 0.01171476774995373, 'y3': 0.12311442817523417, 'b3': 0.1575771121271628, 'b4': 0.3365720418876398, 'b5': 0.4422151054297456, 'b6': 0.16174430824134403, 'b7': 0.00729053952215068}	-0.552467	1.52588e-05	1
118	AGAANVAK	1	33	{'y1': 0.12152387641810396, 'y2': 0.34222770467735836, 'b2': 0.061311856474421944, 'y3': 0.31185641197802394, 'b3': 0.4081261152505266, 'y4': 0.23721784779589272, 'b4': 0.30258981338971064, 'y5': 0.18223014173453317, 'b5': 0.5163503303912272, 'y6': 0.051542637311002525, 'b6': 0.3731473304465485, 'y7': 0.04900641743118028, 'b7': 0.09260702383890561}	-9.96276	{'y1': 0.12152414818568211, 'y2': 0.3422280306223608, 'b2': 0.06131184897948227, 'y3': 0.31185661711784146, 'b3': 0.40812570602340115, 'y4': 0.23721780339696938, 'b4': 0.30258988683537047, 'y5': 0.18223025069702384, 'b5': 0.5163501616198172, 'y6': 0.051542736339924664, 'b6': 0.3731473339303586, 'y7': 0.049006418498196994, 'b7': 0.09260711096519139}	-9.96276	0	1
119	AGAARIYQA	2	33	{'y2': 0.09921271860499595, 'b2': 0.34664478767998874, 'y3': 0.011443827765169867, 'b3': 0.14024573727717699, 'b4': 0.029527155079379797, 'b4^2': 0.002019285237845664, 'y5': 0.057783181779187655, 'b5': 0.34121705582494133, 'b5^2': 0.024639401841800586, 'y6': 0.24302392461973377, 'b6': 0.3300186006874573, 'b6^2': 0.030345473867545974, 'y7': 0.26824421444998175, 'b7': 0.5971299223348876, 'b7^2': 0.…	12.4063	{'y2': 0.09921270446359928, 'b2': 0.3466445049923365, 'y3': 0.011443872862298324, 'b3': 0.14024580463282124, 'b4': 0.029527115316481556, 'b4^2': 0.00201927019102495, 'y5': 0.05778315708656327, 'b5': 0.3412175515771799, 'b5^2': 0.02463947202591299, 'y6': 0.24302376671095932, 'b6': 0.33001872544345073, 'b6^2': 0.030345468930254877, 'y7': 0.26824418004479683, 'b7': 0.5971298788547785, 'b7^2': 0.0335…	12.4063	7.62939e-06	1
120	AGAGEVGVPMIY	2	33	{'y1': 0.7922467190128296, 'y2': 0.2915169724302177, 'b2': 0.036472481570941705, 'y3': 0.0050181123465626925, 'b3': 0.049778501306284445, 'y4': 0.2730993752793107, 'b4': 0.041918110607824396, 'y5': 0.004390175537231654, 'b5': 0.12526117012458848, 'b6': 0.09876397949177142, 'b7': 0.16104079866539128, 'b7^2': 0.0022870554517060797, 'b8': 0.3490796146494908, 'b8^2': 0.00892833135322215, 'b9': 0.0445…	114.06	{'y1': 0.7922465067664326, 'y2': 0.29151710713130635, 'b2': 0.03647248394581652, 'y3': 0.005018077042228487, 'b3': 0.049778377702503665, 'y4': 0.27309941922083353, 'b4': 0.04191808443796761, 'y5': 0.004390123107279843, 'b5': 0.1252610977821383, 'b6': 0.09876397014733039, 'b7': 0.16104088259130603, 'b7^2': 0.002287033680558713, 'b8': 0.34907984876254483, 'b8^2': 0.008928336014477992, 'b9': 0.04456…	114.06	2.28882e-05	1
121	AGATDERLFL	2	33	{'y1': 0.15790108224708302, 'y2': 0.10893572945026875, 'b2': 0.3089828229041169, 'b3': 0.14278781211137945, 'b3^2': 7.892353354444046e-05, 'y4': 0.10437335886223516, 'b4': 0.03158624676575227, 'b4^2': 0.00370757847087536, 'y5': 0.4974687622226608, 'b5': 0.010022188752242223, 'y6': 0.49238473096649765, 'y7': 0.49340777547600856, 'y7^2': 0.028900251738633163, 'b7': 0.116654106536782, 'b7^2': 0.0341…	93.9783	{'y1': 0.15790118401948564, 'y2': 0.1089358223875297, 'b2': 0.3089824452621076, 'b3': 0.14278782441405094, 'b3^2': 7.8923556314406e-05, 'y4': 0.10437336838599658, 'b4': 0.031586267909112335, 'b4^2': 0.0037075753226755016, 'y5': 0.497468804888464, 'b5': 0.010022172968399402, 'y6': 0.4923849152882972, 'y7': 0.4934077421044166, 'y7^2': 0.028900224468077038, 'b7': 0.11665427309623469, 'b7^2': 0.03419…	93.9783	1.52588e-05	1
122	AGDAWQAI	1	33	{'y1': 0.13663762781006952, 'y2': 0.02908497901075207, 'b2': 0.031951848457603425, 'y3': 0.07606522873238612, 'b3': 0.732783081180408, 'y4': 0.023822050315575452, 'b4': 0.5647526231418751, 'b5': 0.30996150564778696, 'b6': 0.128396580739006, 'b7': 0.06805517320808768}	86.5159	{'y1': 0.13663770720643523, 'y2': 0.029085018099155858, 'b2': 0.031951841148365676, 'y3': 0.07606530657496445, 'b3': 0.7327829718277433, 'y4': 0.023822054627581486, 'b4': 0.5647526754112908, 'b5': 0.30996161215813706, 'b6': 0.12839658186799138, 'b7': 0.0680551684722164}	86.5159	2.28882e-05	1
123	AGDIENISSQPTISLQ	2	33	{'y1': 0.8572010454258856, 'b1^2': 7.16652733335871e-05, 'y2': 0.2752450526795651, 'b2': 0.01293628328004194, 'y3': 0.11048470274901556, 'b3': 0.19046766355869413, 'y4': 0.031426438995079735, 'b4': 0.07666986505389077, 'b4^2': 0.000302286239710476, 'b5': 0.09066352296748646, 'y6': 0.24434490083833507, 'b6': 0.13185301040939204, 'y7': 0.00909342956337156, 'b7': 0.1988603818422917, 'b8': 0.05462193…	91.9839	{'y1': 0.8572010029424084, 'b1^2': 7.165976159553909e-05, 'y2': 0.2752451442822287, 'b2': 0.012936265529900987, 'y3': 0.11048479717857947, 'b3': 0.19046746245714108, 'y4': 0.03142641357424518, 'b4': 0.07666995714048908, 'b4^2': 0.00030228348297169, 'b5': 0.09066343517865087, 'y6': 0.24434489446950547, 'b6': 0.13185324732882128, 'y7': 0.009093414750371698, 'b7': 0.1988604211012387, 'b8': 0.0546219…	91.9839	1.52588e-05	1
124	AGDLDPQQL	1	33	{'y1': 0.02828161821294499, 'y2': 0.1728737714291469, 'b2': 0.02004090213004911, 'y3': 0.09965278386969652, 'b3': 0.27591948905635494, 'y4': 0.9026352669148492, 'b4': 0.06871358809058435, 'y5': 0.05483167147741548, 'b5': 0.2013476536618505, 'b6': 0.04232468681349251, 'b7': 0.10843529864784063, 'b8': 0.07925884483932222}	67.167	{'y1': 0.02828161718048697, 'y2': 0.1728738360831181, 'b2': 0.020040912900864953, 'y3': 0.09965284610623472, 'b3': 0.2759195909513949, 'y4': 0.9026352408328556, 'b4': 0.06871357481087874, 'y5': 0.05483164439923637, 'b5': 0.20134759771315078, 'b6': 0.04232465544391321, 'b7': 0.10843528865153539, 'b8': 0.07925876833107613}	67.167	7.62939e-06	1
125	AGDQVADEQE	2	33	{'y1': 0.7680763416101388, 'y2': 0.22555248431631125, 'b2': 0.12259261879981377, 'y3': 0.031950516465932714, 'b3': 0.2712294927830076, 'y4': 0.004093975937607431, 'b4': 0.39988216479125455, 'b4^2': 0.001348054320311126, 'y5': 0.02616932105408444, 'b5': 0.25645144282447235, 'b5^2': 0.0012837959782651435, 'b6': 0.11234165688330919, 'b6^2': 0.009468928091614686, 'b7': 0.14867964047389468, 'b7^2': 0.…	-7.28642	{'y1': 0.7680764726635381, 'y2': 0.22555234120161172, 'b2': 0.1225926425040594, 'y3': 0.03195049060840642, 'b3': 0.2712295498287593, 'y4': 0.004093912034575609, 'b4': 0.3998820531833208, 'b4^2': 0.00134804983666598, 'y5': 0.026169392673445677, 'b5': 0.2564514442471165, 'b5^2': 0.0012837681419895876, 'b6': 0.11234153794111133, 'b6^2': 0.00946891027154344, 'b7': 0.1486794721400101, 'b7^2': 0.015459…	-7.28643	7.62939e-06	1
126	AGEAAKVF	2	33	{'y1': 0.4313489550033817, 'y2': 0.13844909977789518, 'b2': 0.6112597550666686, 'y3': 0.3242368078554902, 'b3': 0.38811724207043846, 'y4': 0.23956880470517342, 'y4^2': 0.0021204882082750064, 'b4': 0.11413171358533342, 'b4^2': 0.003457076368324747, 'y5': 0.273603020468177, 'y5^2': 0.01588386285859594, 'b5': 0.03384670694305884, 'b5^2': 0.00044075419491367826, 'y6': 0.02276590502004422, 'b6': 0.020…	29.0725	{'y1': 0.4313493051144879, 'y2': 0.13844896675415472, 'b2': 0.6112596960202517, 'y3': 0.32423661301200973, 'b3': 0.3881174385233444, 'y4': 0.23956863473312542, 'y4^2': 0.002120493964040539, 'b4': 0.11413173176394056, 'b4^2': 0.0034570367732252825, 'y5': 0.2736028682675553, 'y5^2': 0.015883820421955793, 'b5': 0.033846719548989095, 'b5^2': 0.00044075070111436525, 'y6': 0.022765897019319914, 'b6': 0…	29.0725	7.62939e-06	1
127	AGELSQLF	1	33	{'y1': 0.2582573143629523, 'y2': 0.16972073549198963, 'b2': 0.14300125134719127, 'y3': 0.03199931131409812, 'b3': 0.8520694700292923, 'y4': 0.016008691427743985, 'b4': 0.29075284111396404, 'b5': 0.158644965634004, 'b6': 0.19538924306967506, 'b7': 0.09414702177567588}	119.001	{'y1': 0.2582576225077593, 'y2': 0.16972090221966088, 'b2': 0.1430012812593556, 'y3': 0.031999355740987376, 'b3': 0.852069206806522, 'y4': 0.01600875292301678, 'b4': 0.2907530017648802, 'b5': 0.1586449450415628, 'b6': 0.19538953115806848, 'b7': 0.0941471278902541}	119.001	1.52588e-05	1
128	AGEVGAAV	1	33	{'y1': 0.013614457429191307, 'y2': 0.21776566813301154, 'b2': 0.24532907907778662, 'y3': 0.02592265041599311, 'b3': 0.8636436283074339, 'y4': 0.04818585018631851, 'b4': 0.1721870742871212, 'y5': 0.05458887036448832, 'b5': 0.1672714133928298, 'b6': 0.26147981084123917, 'b7': 0.11980182000414268}	24.4104	{'y1': 0.013614480011307844, 'y2': 0.21776576366874742, 'b2': 0.24532916119255394, 'y3': 0.025922649697518663, 'b3': 0.8636435476595666, 'y4': 0.04818585194865027, 'b4': 0.17218699214020672, 'y5': 0.054588858653813126, 'b5': 0.16727123156704593, 'b6': 0.2614800450825192, 'b7': 0.1198019224772997}	24.4104	7.62939e-06	1
129	AGEVSNKLPKWPEPVE	2	33	{'y1': 0.04732298103711555, 'y2': 0.12063798360303114, 'b2': 0.06750455334510576, 'y3': 0.6979858144221829, 'b3': 0.3813400546809147, 'y4': 0.049905874053455763, 'b4': 0.09484559299701399, 'b4^2': 0.0015528655781959983, 'y5': 0.28556163156235803, 'b5': 0.04329377346707995, 'y6': 0.12290313602700101, 'b6': 0.04133244310035502, 'y7': 0.001350709761528019, 'b7': 0.09923523276377325, 'y8': 0.28738304…	73.8975	{'y1': 0.047322896817556914, 'y2': 0.12063801143121018, 'b2': 0.0675044228904539, 'y3': 0.6979857262877281, 'b3': 0.3813400516133965, 'y4': 0.04990595055695782, 'b4': 0.09484570736998164, 'b4^2': 0.0015528592658356204, 'y5': 0.2855616839014417, 'b5': 0.04329380455626459, 'y6': 0.12290324279127478, 'b6': 0.04133253131204437, 'y7': 0.0013506730379007114, 'b7': 0.09923509366850179, 'y8': 0.287382863…	73.8976	7.62939e-06	1
130	AGFPGGRG	1	33	{'y2': 0.08475138664017771, 'y3': 0.09528867026487989, 'b3': 0.2733148122832287, 'y4': 0.07674893831728039, 'b4': 0.06080827004715319, 'y5': 0.8124912527587669, 'b5': 0.04088257103929132, 'y6': 0.08552895727102294, 'b6': 0.10169529310638166, 'b7': 0.4690177867983153}	5.07319	{'y2': 0.0847512466583909, 'y3': 0.09528845209485354, 'b3': 0.2733151460513221, 'y4': 0.07674880588818789, 'b4': 0.060808430771529344, 'y5': 0.8124911445938172, 'b5': 0.04088266827946444, 'y6': 0.08552886505885353, 'b6': 0.10169498239097445, 'b7': 0.46901792583783536}	5.0732	1.52588e-05	1
131	AGGFVERA	1	33	{'y2': 0.6163593673199319, 'b2': 0.030400911643017475, 'y3': 0.2062945632863642, 'b3': 0.1685444391981804, 'y4': 0.07083172972286482, 'b4': 0.5678904193339703, 'y5': 0.048655073411559925, 'b5': 0.29304221984536816, 'y6': 0.07147593585913255, 'b6': 0.07739839471167027, 'y7': 0.046736911254699254, 'b7': 0.34521132540831095}	12.7333	{'y2': 0.6163594422820075, 'b2': 0.03040092639198371, 'y3': 0.20629454297552674, 'b3': 0.16854449187787626, 'y4': 0.07083169508032475, 'b4': 0.5678900476586134, 'y5': 0.04865505412056585, 'b5': 0.2930420406954035, 'y6': 0.07147594901134516, 'b6': 0.07739806402621696, 'y7': 0.046736891044799375, 'b7': 0.3452120241674686}	12.7333	1.14441e-05	0.999999
132	AGGGGGGPTGVAK	2	33	{'y1': 0.1606153372386182, 'y2': 0.31012635367405206, 'b2': 0.3082618619982231, 'y3': 0.06134943622867503, 'b3': 0.21010629908957182, 'y4': 0.14016170174216844, 'b4': 0.08604273068104246, 'b4^2': 0.007677386444420726, 'y5': 0.05110070208951912, 'b5': 0.03425555598088033, 'b5^2': 0.003178163039897848, 'y6': 0.3349856938047506, 'y6^2': 0.07229587226728525, 'b6': 0.01149943152305277, 'b6^2': 0.00172…	-20.4512	{'y1': 0.16061538182438198, 'y2': 0.3101264824761967, 'b2': 0.3082618248300596, 'y3': 0.06134938861997328, 'b3': 0.2101062022907502, 'y4': 0.14016173153549671, 'b4': 0.08604285851208225, 'b4^2': 0.007677378177807038, 'y5': 0.051100737640307585, 'b5': 0.034255516721407385, 'b5^2': 0.0031781632059064598, 'y6': 0.3349856001042912, 'y6^2': 0.07229571825181055, 'b6': 0.011499429331380278, 'b6^2': 0.00…	-20.4512	1.52588e-05	1
133	AGGGGRKD	1	33	{'y2': 0.05903435456237268, 'b2': 0.08777617584405657, 'y3': 0.054066195882186384, 'b3': 0.0384203679079153, 'y4': 0.05169711558445261, 'b4': 0.05671660432531552, 'y5': 0.0855201657458582, 'b5': 0.25429484591108137, 'y6': 0.06600958467638894, 'b6': 0.7464562012161505, 'y7': 0.17890765887636814, 'b7': 0.5594461558973678}	92.0774	{'y2': 0.059034073577337975, 'b2': 0.08777603328623601, 'y3': 0.054066136714928485, 'b3': 0.03842024004443607, 'y4': 0.05169715291838021, 'b4': 0.05671652837261257, 'y5': 0.08552028780389526, 'b5': 0.2542944008608573, 'y6': 0.06600970055691541, 'b6': 0.7464559331802442, 'y7': 0.17890747115382538, 'b7': 0.5594468142951917}	92.0774	0	0.999999
134	AGGGVLGPA	1	33	{'y2': 0.7021235775863883, 'b2': 0.0030429347771488034, 'y3': 0.3744705888699244, 'b3': 0.05003836036485733, 'y4': 0.14626809686432574, 'b4': 0.3227715447556524, 'b5': 0.467913828590733, 'b6': 0.11909392038077217, 'b7': 0.07446081625054898, 'b8': 0.005848985346382569}	35.6664	{'y2': 0.702123679185386, 'b2': 0.003042949381991162, 'y3': 0.37447079449286363, 'b3': 0.05003842704071603, 'y4': 0.14626792662833632, 'b4': 0.32277133190708174, 'b5': 0.467913728215617, 'b6': 0.1190938259990441, 'b7': 0.07446081748437332, 'b8': 0.00584898555447048}	35.6664	1.90735e-05	1
135	AGGGVLQP	1	33	{'y1': 0.021989810497098992, 'y2': 0.010270112547499283, 'b2': 0.0012752729455262327, 'b3': 0.06848666949774884, 'b4': 0.4573755145186886, 'b5': 0.7958873261795147, 'b6': 0.35992239844266416, 'b7': 0.15015256457167644}	36.5822	{'y1': 0.021989816164421194, 'y2': 0.01027000426759448, 'b2': 0.0012752732955369555, 'b3': 0.06848660943956862, 'b4': 0.4573753132478896, 'b5': 0.7958873717178077, 'b6': 0.3599224909000491, 'b7': 0.1501527486219001}	36.5822	7.62939e-06	1
136	AGGIAAAI	1	33	{'y1': 0.017792276615658475, 'y2': 0.22964113044286777, 'b2': 0.053051506584885624, 'y3': 0.03821786002843322, 'b3': 0.24323472054308343, 'y4': 0.020966298731354402, 'b4': 0.600611945451783, 'b5': 0.5821353201738497, 'b6': 0.4018212235625682, 'b7': 0.14830397245827515}	71.6423	{'y1': 0.01779225802909359, 'y2': 0.2296409748789326, 'b2': 0.05305145256049694, 'y3': 0.03821776825963272, 'b3': 0.24323439295380464, 'y4': 0.02096623829213127, 'b4': 0.6006123357187355, 'b5': 0.5821350717974634, 'b6': 0.4018213409191627, 'b7': 0.14830388081705378}	71.6423	7.62939e-06	1
137	AGGIELFVG	1	33	{'y2': 0.10037720881311712, 'b2': 0.04653305743589045, 'y3': 0.043220814468984736, 'b3': 0.20267887944214738, 'b4': 0.4698077537170614, 'b5': 0.7280747784570125, 'b6': 0.3951017917635424, 'b7': 0.1930247534947631, 'b8': 0.02522169199111635}	129.917	{'y2': 0.10037721675539825, 'b2': 0.04653306117454016, 'y3': 0.04322088704959674, 'b3': 0.2026791171992222, 'b4': 0.4698080367687715, 'b5': 0.7280745411015368, 'b6': 0.3951017459996802, 'b7': 0.19302477866221424, 'b8': 0.025221722102643587}	129.917	1.52588e-05	1
138	AGGPPLIQ	2	33	{'y1': 0.9638092510401843, 'y2': 0.10244939584371279, 'b2': 0.06980471388254124, 'b3': 0.013558752886523188, 'y4': 0.007953336591017083, 'b4': 0.14543702329675687, 'b4^2': 0.0007060264481481265, 'y5': 0.0014448958916489188, 'b5': 0.0774958982125124, 'b5^2': 0.0105778778520506, 'b6': 0.16603163190633596, 'b6^2': 0.001824566956768976, 'b7': 0.024783138563223527}	61.0124	{'y1': 0.9638092050982908, 'y2': 0.10244942507319295, 'b2': 0.06980465039580165, 'b3': 0.013558736863124908, 'y4': 0.00795335308325467, 'b4': 0.14543704860500065, 'b4^2': 0.0007060309060714606, 'y5': 0.0014448896953577562, 'b5': 0.07749599528116781, 'b5^2': 0.01057788993665236, 'b6': 0.16603183563669438, 'b6^2': 0.001824573609949855, 'b7': 0.024783164362485274}	61.0124	1.14441e-05	1
139	AGGVPRWG	1	33	{'y2': 0.29575471976970547, 'y3': 0.02238083136076025, 'b3': 0.3485422036640534, 'y4': 0.5669883609254104, 'b4': 0.3666218749265542, 'y5': 0.009867037630538892, 'b5': 0.03272363686278871, 'y6': 0.08152447817449623, 'b6': 0.5371319785339379, 'y7': 0.03710679708575868, 'b7': 0.19224220049329382}	38.0131	{'y2': 0.2957552606720404, 'y3': 0.022380954254087468, 'b3': 0.3485417243266158, 'y4': 0.5669881031201032, 'b4': 0.3666216089956639, 'y5': 0.009867131867111209, 'b5': 0.032723656393346165, 'y6': 0.0815247645157589, 'b6': 0.5371323749168242, 'y7': 0.03710656509670041, 'b7': 0.19224229827790495}	38.0131	7.62939e-06	0.999999
140	AGHGHSAE	2	33	{'y1': 0.6962144491337356, 'y2': 0.24601589030411838, 'y2^2': 0.002370363739385376, 'b2': 0.08225838464458855, 'y3': 0.019726668305213906, 'b3': 0.19939819928531793, 'y4': 0.04418914881518768, 'b4': 0.12239743122054156, 'b4^2': 0.0010374480876871959, 'y5': 0.12687124957351903, 'b5': 0.2598405997341335, 'b5^2': 0.24020224205450552, 'y6': 0.033237963572876936, 'y6^2': 0.19257985092630464, 'b6': 0.1…	-0.530899	{'y1': 0.6962148962529209, 'y2': 0.24601573877024738, 'y2^2': 0.002370350798368916, 'b2': 0.08225829541695796, 'y3': 0.01972663272666582, 'b3': 0.199398159671444, 'y4': 0.044189069679962556, 'b4': 0.12239744945191448, 'b4^2': 0.0010374236136948098, 'y5': 0.12687118569756684, 'b5': 0.2598406573133008, 'b5^2': 0.24020171169689294, 'y6': 0.03323787319063002, 'y6^2': 0.19257964068604058, 'b6': 0.1578…	-0.530861	3.8147e-05	0.999999
141	AGIPVPTP	1	33	{'y1': 0.19313002982930896, 'y2': 0.17419560597967002, 'y3': 0.9188546287291631, 'b3': 0.05656837555162849, 'y4': 0.057573919520305106, 'b4': 0.21888320955892301, 'y5': 0.1250743909886045, 'b5': 0.1330999797264988, 'y6': 0.0076134530335611305, 'b6': 0.0036414967910460066, 'b7': 0.014416098635330731}	80.6994	{'y1': 0.1931300449926391, 'y2': 0.17419572148669438, 'y3': 0.9188545176479783, 'b3': 0.056568419724148146, 'y4': 0.05757388484536105, 'b4': 0.2188835865885737, 'y5': 0.12507419532958303, 'b5': 0.13310013039222005, 'y6': 0.007613400258795165, 'b6': 0.00364148091344662, 'b7': 0.014416158854149158}	80.6994	2.28882e-05	1
142	AGKAGDQLVPD	2	33	{'y1': 0.007398456088407555, 'y2': 0.9847006003824543, 'b2': 0.0013681667454558512, 'y3': 0.0024461966779221944, 'b3': 0.0068272575616317235, 'b4': 0.01617002458103638, 'b5': 0.009875368335217358, 'b6': 0.03160976959461352, 'b6^2': 0.0010435943616506085, 'b7': 0.07301880887734626, 'b7^2': 0.007875742734224311, 'b8': 0.10757876214941822, 'b8^2': 0.0034395496455400893, 'b9': 0.10916716397858374}	27.5158	{'y1': 0.007398468513222914, 'y2': 0.984700608052217, 'b2': 0.001368162498648559, 'y3': 0.0024462084380184597, 'b3': 0.006827261694580644, 'b4': 0.01617002501440668, 'b5': 0.009875356283139574, 'b6': 0.031609817092511074, 'b6^2': 0.0010435947971325489, 'b7': 0.07301886966570821, 'b7^2': 0.007875740827333975, 'b8': 0.10757878512191947, 'b8^2': 0.003439545292443934, 'b9': 0.10916701773104062}	27.5158	7.62939e-06	1
143	AGKAGPAGV	1	33	{'y2': 0.0452746174844915, 'y3': 0.04662647485939757, 'b3': 0.11594269239800228, 'y4': 0.6080354491958285, 'b4': 0.4166950599016822, 'y5': 0.35264846062814154, 'b5': 0.49410079386879546, 'y6': 0.09331897628822332, 'b6': 0.04584949068028819, 'y7': 0.12064113432280074, 'b7': 0.16076654888258693, 'y8': 0.05584995915959284, 'b8': 0.1271419270868145}	-8.25313	{'y2': 0.045274627119425176, 'y3': 0.046626412185750164, 'b3': 0.11594276093285985, 'y4': 0.6080354443518091, 'b4': 0.4166949486072871, 'y5': 0.35264844283631475, 'b5': 0.49410102831703107, 'y6': 0.09331878433224235, 'b6': 0.04584941200259999, 'y7': 0.12064101282886651, 'b7': 0.16076635057897484, 'y8': 0.0558499975916699, 'b8': 0.1271419287069104}	-8.25313	0	1
144	AGKAGVLDG	1	33	{'y2': 0.014030959606994044, 'b2': 0.009671119610459087, 'y3': 0.0743482792145418, 'b3': 0.22301806875155275, 'b4': 0.5759767561969777, 'b5': 0.3525903151072007, 'y6': 0.017349071315485937, 'b6': 0.6123922966839084, 'y7': 0.06624699786180167, 'b7': 0.29561166399275995, 'y8': 0.013858367248842728, 'b8': 0.14520134899231368}	7.9317	{'y2': 0.014030985288313803, 'b2': 0.009671131265195622, 'y3': 0.0743481742925129, 'b3': 0.22301809584894133, 'b4': 0.5759766502629097, 'b5': 0.3525905105889028, 'y6': 0.017349119562310535, 'b6': 0.612392219636006, 'y7': 0.06624709004320908, 'b7': 0.2956117746026751, 'y8': 0.013858362085068595, 'b8': 0.14520135580231158}	7.9317	3.8147e-06	1
145	AGKAGVLVS	1	33	{'y2': 0.019367167769447916, 'y3': 0.003527252791895915, 'b3': 0.17288617591168945, 'b4': 0.42907617026957473, 'b5': 0.29844496158103273, 'b6': 0.6018422786466742, 'y7': 0.024921191600284803, 'b7': 0.5040553665017576, 'b8': 0.28220574026060324}	21.7111	{'y2': 0.019367134812285837, 'y3': 0.0035271986621301754, 'b3': 0.17288616302670176, 'b4': 0.42907612530450606, 'b5': 0.29844479049169476, 'b6': 0.6018422227661225, 'y7': 0.024921223196905193, 'b7': 0.5040555102425311, 'b8': 0.2822058600368715}	21.7111	3.8147e-06	1
146	AGKQAPGL	1	33	{'y2': 0.009381459916256905, 'b2': 0.002144262325292042, 'y3': 0.2961164429881687, 'b3': 0.22493754172753366, 'y4': 0.13327092503330473, 'b4': 0.5496876924387569, 'y5': 0.0023218593623117153, 'b5': 0.7355550158344668, 'y6': 0.00640211859793492, 'b6': 0.01955151939831518, 'b7': 0.015428052410618334}	4.47493	{'y2': 0.009381415975158866, 'b2': 0.0021442859400622205, 'y3': 0.29611651556619684, 'b3': 0.22493755488952102, 'y4': 0.1332709708070307, 'b4': 0.5496874774036394, 'y5': 0.00232187993008027, 'b5': 0.7355551368038461, 'y6': 0.006402066511290191, 'b6': 0.01955148047838781, 'b7': 0.015428057482883051}	4.47493	3.8147e-06	1
147	AGKQLEDGRTLSD	3	33	{'y1': 0.4602326090104993, 'y2': 0.4415135704481125, 'y2^2': 0.002188728150086158, 'b2': 0.07462938460558315, 'b3': 0.1234607644552057, 'b4': 0.25910549451996046, 'b4^2': 0.014637383430812051, 'y5': 0.022593502268103367, 'b5': 0.19865045926912578, 'b5^2': 0.03711578495045508, 'y6': 0.3044906661891596, 'b6': 0.0579226900022192, 'b6^2': 0.027449522580559688, 'y7': 0.5599238608729148, 'b7': 0.013508…	3.2438	{'y1': 0.46023236403368467, 'y2': 0.4415136491242287, 'y2^2': 0.0021887114058651764, 'b2': 0.07462939335265731, 'b3': 0.1234607724018481, 'b4': 0.2591056334857614, 'b4^2': 0.014637403012712564, 'y5': 0.022593456956728306, 'b5': 0.19865039123776526, 'b5^2': 0.037115820592942224, 'y6': 0.3044906308484409, 'b6': 0.05792258002288176, 'b6^2': 0.027449557275977896, 'y7': 0.5599239819110873, 'b7': 0.013…	3.2438	3.8147e-06	1
148	AGKQLEDGRTLSDYNIQ	3	33	{'y1': 0.82771551828053, 'b1^2': 0.0006951967739158843, 'y2': 0.14990917156104744, 'b2': 0.012478806352131964, 'b3': 0.07885169806235598, 'b4': 0.14115550883152322, 'b5': 0.07872857951758935, 'b5^2': 0.0004754882978297077, 'b6': 0.041348756337471405, 'b6^2': 0.0008835551936609786, 'b7': 0.044112060591500926, 'b7^2': 0.004582977225451948, 'b8': 0.0014736575076216467, 'b8^2': 1.025132125571479e-05,…	45.9653	{'y1': 0.8277154779414955, 'b1^2': 0.0006951996691548248, 'y2': 0.14990905052006762, 'b2': 0.012478801400526134, 'b3': 0.07885168068532775, 'b4': 0.14115545657071685, 'b5': 0.07872855114440318, 'b5^2': 0.0004754937863960145, 'b6': 0.041348757331090315, 'b6^2': 0.0008835604315022157, 'b7': 0.044112123165607794, 'b7^2': 0.004582994322344691, 'b8': 0.0014736472395838135, 'b8^2': 1.0258585851641885e-…	45.9653	7.62939e-06	1
149	AGLQFPVGR	2	33	{'y1': 0.057013321114159035, 'y2': 0.053010429270673634, 'b2': 0.021065557982595736, 'y3': 0.03310619772308799, 'b3': 0.18329276330177882, 'y4': 0.6794823782161539, 'y4^2': 0.039366639191489534, 'b4': 0.04454774124811894, 'y5': 0.6261273562521916, 'y5^2': 0.01084518358510674, 'b5': 0.012049524652069803, 'y6': 0.317150234634811, 'y7': 0.01891001021385026, 'y8': 0.01823977830873114}	72.8448	{'y1': 0.05701332486347231, 'y2': 0.053010493643350885, 'b2': 0.021065539896609052, 'y3': 0.033106202179913495, 'b3': 0.18329265970178152, 'y4': 0.6794821550799707, 'y4^2': 0.03936667157923218, 'b4': 0.044547770214807846, 'y5': 0.6261275557640595, 'y5^2': 0.010845153133958958, 'b5': 0.012049529316090326, 'y6': 0.3171503586444731, 'y7': 0.018910061173936316, 'y8': 0.01823976234880146}	72.8448	1.52588e-05	1
150	AGNGLLGLLF	2	33	{'y1': 0.933498914277496, 'y2': 0.2985968974615712, 'b2': 0.04597708432953489, 'b3': 0.03646541371425245, 'b3^2': 0.0016482087404715295, 'b4': 0.07595258488449619, 'b4^2': 0.002451313072456762, 'y5': 0.005817765936043925, 'b5': 0.08353814571947484, 'b5^2': 0.0014962027248148278, 'b6': 0.03745510832967054, 'b6^2': 0.0048635763917310336, 'b7': 0.10562579888753723, 'b7^2': 0.012121028787922032, 'b8'…	158.429	{'y1': 0.933499018930206, 'y2': 0.2985967130416591, 'b2': 0.04597713505539423, 'b3': 0.03646538270106442, 'b3^2': 0.0016482065684426885, 'b4': 0.07595250321802656, 'b4^2': 0.002451314060987715, 'y5': 0.005817744069651208, 'b5': 0.08353801708179141, 'b5^2': 0.0014962004729650248, 'b6': 0.037455108718418895, 'b6^2': 0.004863569530108594, 'b7': 0.10562565795494396, 'b7^2': 0.012121011305071226, 'b8'…	158.429	0	1
151	AGPPAAAEV	1	33	{'y2': 0.006387006724050624, 'b3': 0.2430186542098856, 'b4': 0.19587512896364026, 'b5': 0.43632206010248825, 'y6': 0.1192052984602801, 'b6': 0.46466658166024133, 'y7': 0.6477940818287332, 'b7': 0.21955975027169913, 'y8': 0.005605285750362374, 'b8': 0.11898370753870895}	31.4759	{'y2': 0.006386974549380096, 'b3': 0.2430182339539069, 'b4': 0.1958752692147445, 'b5': 0.43632218737104683, 'y6': 0.11920530188655153, 'b6': 0.4646666827742214, 'y7': 0.6477940451632442, 'b7': 0.21955969997401167, 'y8': 0.005605199581840567, 'b8': 0.11898376821051587}	31.4759	9.53674e-06	1
152	AGPPESLGV	1	33	{'y2': 0.023576136545041804, 'b3': 0.1495743972209623, 'y4': 0.008227756236794897, 'b4': 0.06226342065172035, 'b5': 0.10205901148752305, 'y6': 0.12705606546138212, 'b6': 0.11222934480059746, 'y7': 0.9553182442215375, 'b7': 0.1386702419304986, 'y8': 0.02763089503272517, 'b8': 0.03669706292126411}	56.4324	{'y2': 0.023576147848831903, 'b3': 0.14957456781186776, 'y4': 0.008227780486170507, 'b4': 0.06226332772137568, 'b5': 0.102058800884502, 'y6': 0.12705602116694747, 'b6': 0.11222930470095392, 'y7': 0.9553182674178498, 'b7': 0.1386701604491313, 'y8': 0.02763096672147295, 'b8': 0.03669702435108363}	56.4324	7.62939e-06	1
153	AGSGGKKV	1	33	{'y2': 0.4494203442717383, 'b2': 0.0694726062874457, 'y3': 0.14120141649267937, 'b3': 0.07161245247268985, 'y4': 0.10099651302879906, 'b4': 0.07844357141773092, 'y5': 0.1642052828975047, 'b5': 0.17828345889670077, 'y6': 0.15566238106634844, 'b6': 0.311948827291268, 'y7': 0.17738264546178767, 'b7': 0.7348600009080496}	14.778	{'y2': 0.4494202169713617, 'b2': 0.06947252468879819, 'y3': 0.14120152695649518, 'b3': 0.07161237098115361, 'y4': 0.1009965948482415, 'b4': 0.07844336611508476, 'y5': 0.1642054084247989, 'b5': 0.1782832898073845, 'y6': 0.15566255815751603, 'b6': 0.3119489091860518, 'y7': 0.17738302461239075, 'b7': 0.7348599330378114}	14.778	2.28882e-05	1
154	AGSIAAITV	1	33	{'y2': 0.3147835138946881, 'b2': 0.031465695032465726, 'y3': 0.03256313479685144, 'b3': 0.29065079775329783, 'b4': 0.37442000546189935, 'b5': 0.565093768037715, 'b6': 0.5888594892796015, 'b7': 0.08847578494856657, 'b8': 0.01668039663077939}	81.8873	{'y2': 0.3147834464814038, 'b2': 0.03146575032969303, 'y3': 0.03256312015534923, 'b3': 0.2906507913739466, 'b4': 0.3744196019953704, 'b5': 0.5650938101697751, 'b6': 0.5888597532612415, 'b7': 0.08847572325795185, 'b8': 0.01668034140694172}	81.8873	3.05176e-05	1
155	AGSLKAPL	1	33	{'y2': 0.18825371898926296, 'b2': 0.025128487736786827, 'y3': 0.1227073420003793, 'b3': 0.240329677045323, 'y4': 0.049999517866855685, 'b4': 0.3483707850263871, 'b5': 0.17010312159645358, 'b6': 0.8580146993553688, 'b7': 0.046121567706502616}	42.3637	{'y2': 0.18825359715053872, 'b2': 0.025128465728519088, 'y3': 0.1227073224237659, 'b3': 0.2403296794619504, 'y4': 0.04999951304331595, 'b4': 0.34837042674753194, 'b5': 0.1701030339085949, 'b6': 0.8580148912935098, 'b7': 0.04612158063392003}	42.3638	1.14441e-05	1
156	AGSNFLSIV	1	33	{'y2': 0.09002619306114859, 'b2': 0.06097136169249809, 'b3': 0.15742420632966783, 'b4': 0.4600533245650139, 'b5': 0.812352622879721, 'b6': 0.2591927615899133, 'b7': 0.1537413732197377, 'b8': 0.03181593994796688}	137.022	{'y2': 0.09002609740526106, 'b2': 0.06097136496709192, 'b3': 0.1574241150892288, 'b4': 0.46005308755709867, 'b5': 0.8123527066824046, 'b6': 0.25919293272406807, 'b7': 0.1537414960914606, 'b8': 0.03181595525532928}	137.022	3.05176e-05	1
157	AGSPANQSPT	1	33	{'y2': 0.6733340711855459, 'b2': 0.01444666933760021, 'y3': 0.2549394967008564, 'b3': 0.09154560478407214, 'y4': 0.04266468895277323, 'b4': 0.10680889637654245, 'y5': 0.053913937186578914, 'b5': 0.2768654289277077, 'b6': 0.24962639261198985, 'y7': 0.38195357968529126, 'b7': 0.28666386713168834, 'y8': 0.035172234775733544, 'b8': 0.2976850328755569, 'b9': 0.004083217661133821}	-23.6647	{'y2': 0.6733340332693689, 'b2': 0.014446688435531294, 'y3': 0.25493941641782125, 'b3': 0.09154570102064488, 'y4': 0.042664665524591625, 'b4': 0.10680901017313968, 'y5': 0.05391384861430267, 'b5': 0.2768654339639269, 'b6': 0.2496263386902452, 'y7': 0.3819535554223329, 'b7': 0.28666396952272283, 'y8': 0.035172119840192896, 'b8': 0.2976851221904897, 'b9': 0.004083209876773402}	-23.6647	0	1
158	AGSVAKTH	1	33	{'y1': 0.6555754083776534, 'y2': 0.5376811651805309, 'b2': 0.02268958419867491, 'y3': 0.24809317790670762, 'b3': 0.22771451144522292, 'y4': 0.28603230359688087, 'b4': 0.15897338497655628, 'y5': 0.02741573942106424, 'b5': 0.17496463924048986, 'y6': 0.029349868470166438, 'b6': 0.09432415697860635, 'y7': 0.0023110127956244273, 'b7': 0.13778912123024079}	-13.9749	{'y1': 0.6555757656271418, 'y2': 0.5376809480045776, 'b2': 0.022689599036094882, 'y3': 0.24809311820869503, 'b3': 0.22771463381948215, 'y4': 0.2860321478173513, 'b4': 0.1589732203175618, 'y5': 0.02741572727157343, 'b5': 0.17496440136555982, 'y6': 0.02934983307022266, 'b6': 0.09432399349567144, 'y7': 0.002310988873064938, 'b7': 0.13778910944932665}	-13.9749	1.52588e-05	1
159	AGSVIEYL	1	33	{'y1': 0.07834156472639567, 'y2': 0.41140048383980604, 'b2': 0.04958738561323577, 'y3': 0.020834899315869793, 'b3': 0.48415151185948463, 'y4': 0.011143018398153574, 'b4': 0.7169910181727661, 'b5': 0.23946428822389237, 'b6': 0.12147681986619653, 'b7': 0.031882640362573475}	112.947	{'y1': 0.07834168598934495, 'y2': 0.41140074482846156, 'b2': 0.04958747242555279, 'y3': 0.020834928236204663, 'b3': 0.4841514954797931, 'y4': 0.011142988941975952, 'b4': 0.7169908641917426, 'b5': 0.23946427985761115, 'b6': 0.12147680449576827, 'b7': 0.03188266400790341}	112.947	2.28882e-05	1
160	AGTQLLPPP	2	33	{'y1': 0.34323075668607284, 'y2': 0.6385764103326361, 'b2': 0.039599860626771385, 'y3': 0.6593174153809136, 'b3': 0.031622755482650755, 'b3^2': 0.0005969506690395284, 'b4': 0.07859934945236656, 'b4^2': 0.0004138511021601625, 'b5': 0.13152397416630646, 'b5^2': 0.00046624550117138337, 'b6': 0.1130124839240104, 'b6^2': 0.000371620107479735, 'b7': 0.02962393584031121, 'b7^2': 0.004303284729056995}	79.2647	{'y1': 0.3432313212412893, 'y2': 0.6385763677633675, 'b2': 0.03959988801324777, 'y3': 0.6593171403924439, 'b3': 0.03162274258933436, 'b3^2': 0.0005969541604588527, 'b4': 0.07859925281471956, 'b4^2': 0.0004138475400178727, 'b5': 0.1315240297231751, 'b5^2': 0.00046624369559772653, 'b6': 0.11301262380706276, 'b6^2': 0.000371624479763747, 'b7': 0.029623885342399372, 'b7^2': 0.004303287826278705}	79.2647	7.62939e-06	1
161	AGTVLPAT	1	33	{'y2': 0.07808851801450985, 'b2': 0.004340982079835052, 'y3': 0.8481026589105073, 'b3': 0.2651466765408055, 'y4': 0.20246734421706727, 'b4': 0.3902977341384073, 'b5': 0.10472202011695161, 'b6': 0.0017649276699443941, 'b7': 0.0027010890823603775}	40.9723	{'y2': 0.07808833041059726, 'b2': 0.004340968042886705, 'y3': 0.8481026629526576, 'b3': 0.2651465545905522, 'y4': 0.2024675600662564, 'b4': 0.3902977400792361, 'b5': 0.10472199775454384, 'b6': 0.0017649008630075285, 'b7': 0.002701083598360258}	40.9723	0	1
162	AGVAEAVV	1	33	{'y2': 0.09569848423963576, 'b2': 0.01965699031048411, 'y3': 0.0006471979443377716, 'b3': 0.5473780064726858, 'b4': 0.43848319211325304, 'b5': 0.4190861136433508, 'b6': 0.5560920015017381, 'b7': 0.11701840651049066}	54.4034	{'y2': 0.09569848484845626, 'b2': 0.019657023802604884, 'y3': 0.0006471981945013036, 'b3': 0.5473777316428878, 'b4': 0.43848298408301845, 'b5': 0.4190859903353391, 'b6': 0.5560924974119549, 'b7': 0.11701855043262026}	54.4034	1.52588e-05	1
163	AGVGLTGFA	1	33	{'y2': 0.48267636355477667, 'b2': 0.022545068090975954, 'y3': 0.09636551070878749, 'b3': 0.25839487775656933, 'y4': 0.20462299341186538, 'b4': 0.7296570195471742, 'y5': 0.030476059012489534, 'b5': 0.2845191236696458, 'y6': 0.026696787345918592, 'b6': 0.14215195566586517, 'y7': 0.008865517390724113, 'b7': 0.10318599429214509, 'b8': 0.051626758376366995}	95.5477	{'y2': 0.4826764326529314, 'b2': 0.022545132035270116, 'y3': 0.09636525648844403, 'b3': 0.2583943882266197, 'y4': 0.20462289569960315, 'b4': 0.72965705605756, 'y5': 0.03047594861946802, 'b5': 0.28451944516281413, 'y6': 0.026696666641789372, 'b6': 0.14215199549916324, 'y7': 0.008865517278274565, 'b7': 0.10318615957431879, 'b8': 0.05162679614586328}	95.5478	3.8147e-05	1
164	AGVGVRSL	1	33	{'y2': 0.05465850423533319, 'y3': 0.2430160750911432, 'b3': 0.14806782613571903, 'y4': 0.04186655148833757, 'b4': 0.6140332826755102, 'y5': 0.07963374923787232, 'b5': 0.3651483757138797, 'y6': 0.06366907423862668, 'b6': 0.6113842202873915, 'b7': 0.14043713014625242}	33.8727	{'y2': 0.05465852156515913, 'y3': 0.2430160625637185, 'b3': 0.148067788989079, 'y4': 0.04186652397542756, 'b4': 0.6140329395414179, 'y5': 0.07963384434574045, 'b5': 0.36514806471643063, 'y6': 0.06366907451140684, 'b6': 0.6113847301241702, 'b7': 0.14043722775312928}	33.8727	1.14441e-05	1
165	AGVPPGLF	2	33	{'y1': 0.9502975399972431, 'y2': 0.059497701345334386, 'b2': 0.12265900877281694, 'y3': 0.0122502105145988, 'b3': 0.05349903555147547, 'y4': 0.09376950741408156, 'b4': 0.08344277609453792, 'y5': 0.2300942414519027, 'b5': 0.010160605055089023, 'b6': 0.07939515477647686, 'b7': 0.015216972913642395}	110.999	{'y1': 0.9502975119361281, 'y2': 0.059497709839943944, 'b2': 0.12265934519103017, 'y3': 0.012250231369260655, 'b3': 0.053499058808351416, 'y4': 0.09376955691288803, 'b4': 0.08344275916915611, 'y5': 0.2300942303926851, 'b5': 0.010160484013693207, 'b6': 0.07939496275681186, 'b7': 0.015216919503738272}	110.999	4.57764e-05	1
166	AGWGGHPA	1	33	{'y2': 0.4764393890407461, 'y3': 0.21153681092507096, 'b3': 0.06772220904694194, 'y4': 0.0663660905804209, 'b4': 0.07779274815391925, 'y5': 0.12709562027894988, 'b5': 0.17934782899222249, 'y6': 0.045193068602740166, 'b6': 0.8131547266611906, 'b7': 0.04041355653965462}	6.2011	{'y2': 0.4764394036742819, 'y3': 0.21153667494327574, 'b3': 0.06772206495059653, 'y4': 0.06636586317988664, 'b4': 0.07779250469063184, 'y5': 0.1270956481328376, 'b5': 0.17934799667468007, 'y6': 0.04519305878022366, 'b6': 0.8131547646402943, 'b7': 0.04041359440780993}	6.20111	1.14441e-05	1
167	AGYSALILS	1	33	{'y2': 0.10958113853896623, 'b2': 0.011525354203753816, 'b3': 0.21885398830230007, 'b4': 0.2407779969614247, 'b5': 0.5795002041576649, 'b6': 0.7141108050135181, 'b7': 0.19017951162670674, 'b8': 0.0067121659693309315}	108.446	{'y2': 0.10958115390805089, 'b2': 0.011525308072789462, 'b3': 0.21885341841534323, 'b4': 0.24077781942162965, 'b5': 0.5795001390306226, 'b6': 0.7141110922745992, 'b7': 0.19017950520606866, 'b8': 0.0067121872689818035}	108.446	1.52588e-05	1
168	AHPPHAPSPG	1	33	{'y2': 0.1873593675088422, 'b2': 0.2870257113439187, 'y3': 0.03569484888794925, 'b3': 0.02878496645495587, 'y4': 0.18662664676380095, 'b4': 0.014982713527979393, 'y5': 0.11201306450593088, 'b5': 0.17776938286706806, 'y6': 0.07042988439175062, 'b6': 0.346604317504106, 'y7': 0.1536905310214276, 'b7': 0.00751212999021905, 'y8': 0.8036686099254619, 'b8': 0.07960738611948052, 'y9': 0.01422757364339566…	-15.8208	{'y2': 0.1873593574154391, 'b2': 0.2870257071529458, 'y3': 0.03569489999095701, 'b3': 0.02878497657030856, 'y4': 0.18662669060687434, 'b4': 0.014982660500904235, 'y5': 0.11201299499676351, 'b5': 0.17776946982205333, 'y6': 0.07043001005537222, 'b6': 0.34660457208614454, 'y7': 0.1536906110777638, 'b7': 0.007512111647497517, 'y8': 0.8036684735744798, 'b8': 0.07960721270994554, 'y9': 0.01422758286610…	-15.8208	7.62939e-06	1
169	AHQKPTPALEK	2	33	{'y1': 0.11617969504910115, 'y2': 0.06533415361947567, 'b2': 0.7524452757776242, 'y3': 0.03881234628595662, 'b3': 0.2906125746809923, 'y4': 0.00045320514099120746, 'b4': 0.06238740861934344, 'y5': 0.1945946131740888, 'y6': 0.016370638847859047, 'b6': 0.027339324076745924, 'b6^2': 0.0009552586229654494, 'y7': 0.42183255974723827, 'b7^2': 0.0001525904466994528, 'y8': 0.1968726186731473, 'b8': 0.025…	-20.2456	{'y1': 0.11617961533096913, 'y2': 0.065334130368477, 'b2': 0.752445257767485, 'y3': 0.03881226214504791, 'b3': 0.290612642720707, 'y4': 0.0004531375910168935, 'b4': 0.062387395652374264, 'y5': 0.1945946970388551, 'y6': 0.01637062991492568, 'b6': 0.027339287528291206, 'b6^2': 0.0009552567630348793, 'y7': 0.4218325041657453, 'b7^2': 0.00015259801282390732, 'y8': 0.196872634396714, 'b8': 0.025982189…	-20.2456	7.62939e-06	1
170	AHRFGGKV	2	33	{'y1': 0.1441331654454823, 'y2': 0.12131910274009348, 'b2': 0.4629559992766693, 'b3': 0.1875988077034221, 'y4': 0.007202635319131963, 'b4': 0.0322834174892451, 'y5': 0.04607601327671142, 'b5': 0.12673656773662365, 'b5^2': 0.007631239426091548, 'y6': 0.2827537128714142, 'b6': 0.5503355871618508, 'b6^2': 0.04883149403142796, 'y7^2': 0.23522960981923763, 'b7': 0.2279986019489095, 'b7^2': 0.450697769…	101.416	{'y1': 0.14413317490983973, 'y2': 0.12131896593785309, 'b2': 0.4629560548703325, 'b3': 0.18759905169184896, 'y4': 0.0072025310566358825, 'b4': 0.03228345748860331, 'y5': 0.046075984188689044, 'b5': 0.12673655371744058, 'b5^2': 0.007631274273408074, 'y6': 0.2827534542200197, 'b6': 0.5503355304911972, 'b6^2': 0.048831661128504594, 'y7^2': 0.23522977032246262, 'b7': 0.22799880816485857, 'b7^2': 0.45…	101.416	0	1
171	AHSLHGVP	2	33	{'y1': 0.7339351941066261, 'b1': 0.006966036171551523, 'y2': 0.04895345836459691, 'b2': 0.31950844835836184, 'b3': 0.1172838715275106, 'y4': 0.015521848633122214, 'b4': 0.09325045901870278, 'b4^2': 0.04880740232522892, 'b5': 0.07499306511205053, 'b5^2': 0.3656228442939112, 'y6': 0.003289487705254297, 'b6': 0.2021865443090927, 'b6^2': 0.38263730427063997, 'b7': 0.06973307634487134, 'b7^2': 0.01631…	4.49018	{'y1': 0.7339356081037074, 'b1': 0.006966040102246208, 'y2': 0.04895339866156611, 'b2': 0.31950836858480086, 'b3': 0.1172838346673312, 'y4': 0.015521797861735827, 'b4': 0.09325045427465727, 'b4^2': 0.048807385546163165, 'b5': 0.07499302944459665, 'b5^2': 0.36562289978598883, 'y6': 0.0032894034584405297, 'b6': 0.2021865296049818, 'b6^2': 0.3826365610356199, 'b7': 0.06973309042187228, 'b7^2': 0.016…	4.49018	0	0.999999
172	AHVLLPPSG	1	33	{'b2': 0.32260380543004896, 'y3': 0.10954245857184311, 'b3': 0.5793688320307249, 'y4': 0.47188523012776273, 'b4': 0.5256072861894482, 'y5': 0.01970669316724898, 'b5': 0.22119842567449272, 'b6': 0.0017899661478685438}	51.1772	{'b2': 0.3226039459424354, 'y3': 0.1095424423443114, 'b3': 0.5793689818494329, 'y4': 0.4718851083440467, 'b4': 0.5256070159089727, 'y5': 0.019706663886077818, 'b5': 0.2211987409924016, 'b6': 0.001789969445193523}	51.1772	7.62939e-06	1
173	AIAALRIVGG	1	33	{'b2': 0.13934594537567727, 'y3': 0.0019611229159482305, 'b3': 0.4161543019419536, 'y4': 0.0027900070007603854, 'b4': 0.6086951780577033, 'y5': 0.04659630370586839, 'b5': 0.19625341148490397, 'y6': 0.03759601262929087, 'b6': 0.6047393898345419, 'y7': 0.029268772854556733, 'b7': 0.1000351446907404, 'y8': 0.036122680559486475, 'b8': 0.09602045303519836, 'y9': 0.017820672554157247, 'b9': 0.085796297…	85.249	{'b2': 0.13934586510588035, 'y3': 0.0019610686974669586, 'b3': 0.41615447236293196, 'y4': 0.002790007960716966, 'b4': 0.60869514371721, 'y5': 0.046596193392923146, 'b5': 0.1962533845628861, 'y6': 0.03759603301244912, 'b6': 0.604739347421223, 'y7': 0.029268766073490698, 'b7': 0.10003514848477338, 'y8': 0.03612264564907281, 'b8': 0.09602044082115471, 'y9': 0.017820756735543456, 'b9': 0.085796266393…	85.2491	2.28882e-05	1
174	AIAGNPLGV	1	33	{'y2': 0.012718575152174453, 'b2': 0.1722292704381205, 'y3': 0.07551589179421025, 'b3': 0.08673991551282753, 'y4': 0.95450982134591, 'b4': 0.05926506905128098, 'y5': 0.05255658980646641, 'b5': 0.14989845589714365, 'b6': 0.123541977094444, 'y7': 0.012118670502007656, 'b7': 0.03778086654144511, 'b8': 0.016699927249951094}	83.7777	{'y2': 0.012718610229805279, 'b2': 0.17222920893420582, 'y3': 0.07551573949606243, 'b3': 0.08673988225708057, 'y4': 0.9545097908358824, 'b4': 0.05926509167903473, 'y5': 0.052556702229904516, 'b5': 0.14989869237139555, 'b6': 0.1235420704131316, 'y7': 0.012118748595573624, 'b7': 0.03778085816353231, 'b8': 0.01669985532364075}	83.7777	2.28882e-05	1
175	AIAKALSP	1	33	{'y1': 0.02802440880628348, 'y2': 0.06634606917332071, 'b2': 0.290161990106937, 'b3': 0.19038884155402, 'b4': 0.19987454933316587, 'y5': 0.04665993494717942, 'b5': 0.7942995386243487, 'y6': 0.036170022856134194, 'b6': 0.3933748607548621, 'b7': 0.21279132134234882}	29.8999	{'y1': 0.028024433336475033, 'y2': 0.06634609142415437, 'b2': 0.29016155787543574, 'b3': 0.19038869567166294, 'b4': 0.19987450441972837, 'y5': 0.04665973129749988, 'b5': 0.7942995580493223, 'y6': 0.03617002086902846, 'b6': 0.39337523582482153, 'b7': 0.21279135238917674}	29.9	1.33514e-05	1
176	AIANEDLMMEA	2	33	{'y1': 0.012022414803483926, 'b1': 0.0037815169299855226, 'y2': 0.34592617172934564, 'b2': 0.6725840797730684, 'y3': 0.216539719584397, 'b3': 0.11757477404594217, 'b4': 0.05672966572334502, 'b5': 0.11741175224473376, 'b6': 0.4051201039832667, 'b6^2': 0.00541108135139748, 'b7': 0.3638635326966619, 'b7^2': 0.015538233552253105, 'b8': 0.23016652825989148, 'b8^2': 0.005832261027377207, 'b9': 0.017015…	92.8782	{'y1': 0.0120225167925316, 'b1': 0.003781480859314125, 'y2': 0.3459262229516118, 'b2': 0.6725843958189625, 'y3': 0.21653974124348854, 'b3': 0.11757473364271649, 'b4': 0.05672963063598688, 'b5': 0.11741179127630683, 'b6': 0.4051202240842223, 'b6^2': 0.005411090562141076, 'b7': 0.3638629122317236, 'b7^2': 0.015538239133301402, 'b8': 0.23016628522106147, 'b8^2': 0.00583225531253718, 'b9': 0.01701514…	92.8782	2.28882e-05	1
177	AIAPIIAAV	1	33	{'y2': 0.07453220616506227, 'b2': 0.23220505345942136, 'y3': 0.022504981007723832, 'b3': 0.29505462048471937, 'y4': 0.04877109567040589, 'b4': 0.6502674032341429, 'b5': 0.5828061918065005, 'y6': 0.1894111117167592, 'b6': 0.20343801686657484, 'y7': 0.019028421925640766, 'b7': 0.09988889585362526, 'b8': 0.02166146713759657}	131.13	{'y2': 0.0745321517209387, 'b2': 0.23220527959040177, 'y3': 0.022505007023688763, 'b3': 0.29505508152775917, 'y4': 0.048771166502642224, 'b4': 0.6502670136133175, 'b5': 0.5828062356708819, 'y6': 0.18941121071746841, 'b6': 0.20343806906075132, 'y7': 0.019028371793361358, 'b7': 0.09988900237557638, 'b8': 0.021661476955841186}	131.13	1.52588e-05	1
178	AIAPIIAAV	2	33	{'y1': 0.562597592443623, 'y2': 0.3989361735995948, 'b2': 0.384730752735733, 'y3': 0.022465366017466324, 'b3': 0.14859547208694696, 'b3^2': 0.0008709612526479557, 'b4': 0.28066866862128376, 'b4^2': 0.003143414116566802, 'b5': 0.48375501837617346, 'b5^2': 0.010999723297877951, 'b6': 0.18874031180612366, 'b6^2': 0.020214308064423994, 'b7': 0.06905681490477389, 'b7^2': 0.002235878015817857}	131.13	{'y1': 0.5625974488989613, 'y2': 0.39893591058272193, 'b2': 0.384730851606868, 'y3': 0.022465413660575098, 'b3': 0.14859560935408186, 'b3^2': 0.0008709551626974642, 'b4': 0.28066869853398235, 'b4^2': 0.0031434187015955167, 'b5': 0.48375537942919095, 'b5^2': 0.010999767968583297, 'b6': 0.18874002704878878, 'b6^2': 0.02021429624004166, 'b7': 0.06905676569412711, 'b7^2': 0.00223587962440482}	131.13	1.52588e-05	1
179	AIASALGVV	1	33	{'y2': 0.07564547044540997, 'b2': 0.4650382400768936, 'y3': 0.034401971743927874, 'b3': 0.40077547119985363, 'y4': 0.06667417729077839, 'b4': 0.38094864999009415, 'b5': 0.6377767587433972, 'b6': 0.10742236580588518, 'b7': 0.21286032111577827, 'b8': 0.05511015578989762}	104.772	{'y2': 0.07564539992409637, 'b2': 0.46503787304966565, 'y3': 0.03440185201857961, 'b3': 0.40077528972652265, 'y4': 0.06667403726033376, 'b4': 0.3809482241346311, 'b5': 0.6377773130942811, 'b6': 0.10742240128888236, 'b7': 0.21286061725490707, 'b8': 0.05511022891976125}	104.772	3.05176e-05	0.999999
180	AIASNIWAA	1	33	{'y2': 0.013191974810153469, 'b2': 0.513985979415889, 'y3': 0.1012769951867541, 'b3': 0.4136322373455958, 'b4': 0.14698087315551023, 'b5': 0.606752703653883, 'b6': 0.39718025913656146, 'b7': 0.0668788616957215, 'b8': 0.048151494105187743}	94.4875	{'y2': 0.013191933781225029, 'b2': 0.513986525414836, 'y3': 0.10127690066140188, 'b3': 0.41363248119118395, 'b4': 0.14698092022998333, 'b5': 0.6067526248638274, 'b6': 0.39717945113211156, 'b7': 0.06687871103756193, 'b8': 0.048151504531978195}	94.4875	1.52588e-05	0.999999
181	AIATELAQA	1	33	{'y2': 0.221073269782944, 'b2': 0.5292077554815422, 'y3': 0.10720198296743305, 'b3': 0.41862587724532785, 'y4': 0.03337525232700869, 'b4': 0.27379023773530614, 'b5': 0.6090098901912594, 'b6': 0.18111077160046182, 'b7': 0.06747447429613058, 'b8': 0.0019764374579245097}	63.0913	{'y2': 0.22107331571240943, 'b2': 0.5292076279067749, 'y3': 0.10720201824848148, 'b3': 0.41862538652401704, 'y4': 0.03337529982640055, 'b4': 0.2737902875602861, 'b5': 0.609010289487725, 'b6': 0.18111076523845293, 'b7': 0.06747450017631683, 'b8': 0.0019764423100570284}	63.0913	1.52588e-05	1
182	AIDAALTSVV	2	33	{'y1': 0.8041003247778015, 'y2': 0.25557712078113315, 'b2': 0.2464085276479192, 'b2^2': 0.0006958129703043127, 'y3': 0.010862562339811628, 'b3': 0.2337540550737513, 'b3^2': 0.00188166954131026, 'y4': 0.011033055731674266, 'b4': 0.20256041427257462, 'b4^2': 0.002035123806060758, 'b5': 0.34271879974283936, 'b5^2': 0.004197979752812795, 'b6': 0.1111124323085436, 'b6^2': 0.00741872287203767, 'b7': 0.…	105.571	{'y1': 0.8040999244801015, 'y2': 0.25557706906731786, 'b2': 0.24640878484163883, 'b2^2': 0.000695798532491505, 'y3': 0.010862545215500992, 'b3': 0.23375447492748458, 'b3^2': 0.001881661508111479, 'y4': 0.011033125782359796, 'b4': 0.20256066902737718, 'b4^2': 0.0020351193902500547, 'b5': 0.3427191321510242, 'b5^2': 0.00419798174440635, 'b6': 0.11111251864706972, 'b6^2': 0.007418712721825854, 'b7':…	105.571	3.05176e-05	1
183	AIDAVKPGV	1	33	{'b2': 0.12018504247082674, 'y3': 0.11180256856761037, 'b3': 0.6884191566493227, 'y4': 0.1971688433121096, 'b4': 0.6545617387384898, 'y5': 0.014475653959821463, 'b5': 0.17726932344389704, 'b6': 0.004735326003021693, 'b8': 0.012320815258695345}	33.3134	{'b2': 0.12018494967078082, 'y3': 0.11180261340945907, 'b3': 0.6884196832127404, 'y4': 0.19716886851529292, 'b4': 0.6545612123888349, 'y5': 0.014475666538683997, 'b5': 0.17726923294412358, 'b6': 0.004735291177263134, 'b8': 0.012320752586763297}	33.3134	7.62939e-06	1
184	AIDEKVQAV	2	33	{'y1': 0.33312612439274125, 'y2': 0.22251424222097188, 'b2': 0.46801347141779337, 'y3': 0.08726253762443806, 'b3': 0.10490166228508743, 'y4': 0.031374435727715325, 'b4': 0.04843792465220367, 'y5': 0.1657232692058361, 'b5': 0.03603115776658794, 'y6': 0.15878810369060642, 'b6': 0.11321622425623006, 'b6^2': 0.0016576389934450507, 'y7': 0.721800296126694, 'b7': 0.08709006344367858, 'b7^2': 0.00124020…	30.3555	{'y1': 0.3331261542852338, 'y2': 0.2225142505800221, 'b2': 0.4680132280942699, 'y3': 0.08726250057295944, 'b3': 0.10490174269357916, 'y4': 0.03137438759916719, 'b4': 0.0484379542645665, 'y5': 0.16572313499952834, 'b5': 0.036031160296740763, 'y6': 0.15878805432918403, 'b6': 0.11321632343932396, 'b6^2': 0.0016576476211180844, 'y7': 0.7218004564864602, 'b7': 0.08709004424112071, 'b7^2': 0.0012401932…	30.3555	7.62939e-06	1
185	AIDGSALQV	1	33	{'y2': 0.3708013317501096, 'b2': 0.2927561107133074, 'y3': 0.09501181657270387, 'b3': 0.260196860073737, 'b4': 0.1302901316578191, 'b5': 0.2830361201848519, 'b6': 0.7506230508266127, 'b7': 0.1949285944834953, 'b8': 0.03941440872850274}	70.2258	{'y2': 0.370801174953678, 'b2': 0.292756188703699, 'y3': 0.0950118006667722, 'b3': 0.2601971704255305, 'b4': 0.13029011977166852, 'b5': 0.2830361789494049, 'b6': 0.7506229073078509, 'b7': 0.19492882778401813, 'b8': 0.039414490791128465}	70.2258	1.52588e-05	1
186	AIDPHLLLSV	2	33	{'y1': 0.34383497309335886, 'y2': 0.6809532952635561, 'y2^2': 0.014114135974760108, 'b2': 0.24664091582968053, 'y3': 0.01515267759301212, 'b3': 0.06687755351030399, 'y5': 0.00976789572957025, 'b5': 0.15106818793342597, 'y6': 0.07671603481560135, 'b6': 0.31708345050761194, 'b6^2': 0.01222759027980378, 'y7': 0.20218645976004432, 'b7': 0.37923082323816415, 'b7^2': 0.010016518587203926, 'y8': 0.10232…	127.142	{'y1': 0.34383488509053334, 'y2': 0.6809532716043606, 'y2^2': 0.014114140792779586, 'b2': 0.24664084331383726, 'y3': 0.015152560107282812, 'b3': 0.0668776634717708, 'y5': 0.0097677790859226, 'b5': 0.1510684028696919, 'y6': 0.07671574791141016, 'b6': 0.3170836127031379, 'b6^2': 0.012227583677490321, 'y7': 0.20218621115215907, 'b7': 0.3792309705888988, 'b7^2': 0.01001650031170326, 'y8': 0.102326513…	127.142	1.52588e-05	1
187	AIDSGAAP	1	33	{'y1': 0.36799189478700606, 'y2': 0.36252240012796494, 'b2': 0.20850123357308303, 'b3': 0.27699444035605936, 'b4': 0.103537426489177, 'b5': 0.30535793089799884, 'b6': 0.6662932471629515, 'b7': 0.25505025882285676}	6.29008	{'y1': 0.36799217413113083, 'y2': 0.3625224600526576, 'b2': 0.20850056658238952, 'b3': 0.2769942129345938, 'b4': 0.1035373840775754, 'b5': 0.30535805633486063, 'b6': 0.6662932798419077, 'b7': 0.2550503445174353}	6.29008	3.8147e-06	1
188	AIDVVPPNV	1	33	{'y2': 0.0188350749265635, 'b2': 0.025658699223892713, 'y3': 0.20041217849588555, 'b3': 0.1611316757112294, 'y4': 0.9624781138183458, 'b4': 0.08038649930866694, 'y5': 0.0028943680337869845, 'b5': 0.004891490870397776}	88.5901	{'y2': 0.01883506473673416, 'b2': 0.025658690933414056, 'y3': 0.2004120643377482, 'b3': 0.16113173589772642, 'y4': 0.9624781362938082, 'b4': 0.08038639880811732, 'y5': 0.0028943903242794147, 'b5': 0.004891484245598271}	88.5902	3.05176e-05	1
189	AIEQDSSFQSSQ	3	33	{'y1': 0.8726982574183089, 'y2': 0.20302185214912766, 'b2': 0.31480723807491134, 'y3': 0.09588579760687733, 'b3': 0.15201525709779976, 'y4': 0.14706152507128595, 'y4^2': 0.0036751374460789916, 'b4': 0.08114386796198762, 'y5': 0.06844534906906728, 'y5^2': 0.0022103965018764665, 'y5^3': 0.00019961698498987987, 'b5': 0.16402444036416797, 'b5^2': 0.010389422138066037, 'y6^3': 0.0021947479748830475, '…	23.3904	{'y1': 0.8726982516824328, 'y2': 0.20302173679590413, 'b2': 0.3148073673420697, 'y3': 0.09588582917427374, 'b3': 0.15201521716887667, 'y4': 0.1470615206644419, 'y4^2': 0.0036751462402521704, 'b4': 0.08114378026633415, 'y5': 0.06844547415270577, 'y5^2': 0.002210419879635076, 'y5^3': 0.00019960168087625673, 'b5': 0.16402437778974782, 'b5^2': 0.010389460970519892, 'y6^3': 0.0021947317137724627, 'b6'…	23.3904	3.8147e-06	1
190	AIHHKVVGG	2	33	{'y2': 0.25006697084122537, 'y2^2': 0.022640779891469887, 'b2': 0.06842053645641391, 'y3': 0.14814798369734586, 'b3': 0.30750323626132003, 'y4': 0.032691781887138116, 'b4': 0.10712234849329359, 'y5': 0.16108376549041936, 'b5': 0.19625416064438353, 'b5^2': 0.02927083325713622, 'y6': 0.3782219338106672, 'y6^2': 0.013902881361224518, 'b6': 0.19805786001056233, 'b6^2': 0.18927609867934958, 'y7': 0.19…	32.2446	{'y2': 0.25006690828281886, 'y2^2': 0.02264076034558659, 'b2': 0.06842056457234927, 'y3': 0.14814797432652863, 'b3': 0.30750296134866606, 'y4': 0.03269177683434615, 'b4': 0.1071225378215582, 'y5': 0.1610835384580304, 'b5': 0.19625413463086905, 'b5^2': 0.02927087441334414, 'y6': 0.3782216267632836, 'y6^2': 0.013902830081705973, 'b6': 0.1980579295675452, 'b6^2': 0.18927614618405683, 'y7': 0.1993217…	32.2445	2.67029e-05	1
191	AIIDKYIKL	2	33	{'y1': 0.09483920521937417, 'y2': 0.30778431604882933, 'b2': 0.502102778398425, 'y3': 0.07619966310042339, 'b3': 0.03117649569522086, 'y4': 0.10615163245185573, 'b4': 0.03692038377016229, 'b4^2': 0.001051741002035357, 'y5': 0.17436681663075637, 'y5^2': 0.013980477379408895, 'b5': 0.04349303208239058, 'y6': 0.3993507954700356, 'y6^2': 0.033155036335267105, 'b6': 0.1961002603516091, 'y7': 0.5717800…	88.0707	{'y1': 0.09483917804214599, 'y2': 0.30778447911288304, 'b2': 0.5021026225671852, 'y3': 0.07619964059331559, 'b3': 0.031176477841206793, 'y4': 0.10615156727052026, 'b4': 0.03692034944456524, 'b4^2': 0.0010517423919745876, 'y5': 0.17436674422035955, 'y5^2': 0.01398050936546365, 'b5': 0.04349307340529942, 'y6': 0.3993506952995071, 'y6^2': 0.03315507837668216, 'b6': 0.1961003621887562, 'y7': 0.571780…	88.0707	7.62939e-06	1
192	AIIQDVKLL	2	33	{'y1': 0.1427395849190617, 'y2': 0.13753506500800203, 'b2': 0.6970000001419087, 'y3': 0.3792873961772227, 'b3': 0.07864359385101179, 'y4': 0.15962443083249941, 'b4': 0.013077237371662517, 'b4^2': 0.0025800312315252924, 'y5': 0.30575000690225046, 'b5': 0.046371152119441136, 'y6': 0.31920184204498925, 'y6^2': 0.037991284215735, 'b6': 0.031388497270390676, 'y7': 0.29891301541085846, 'y7^2': 0.089871…	109.242	{'y1': 0.14273962149788855, 'y2': 0.13753495336317878, 'b2': 0.6970002394992241, 'y3': 0.37928709265879645, 'b3': 0.07864359510670495, 'y4': 0.15962431488732887, 'b4': 0.013077214498890195, 'b4^2': 0.002580021775706476, 'y5': 0.30574979881132713, 'b5': 0.0463711483970048, 'y6': 0.3192017884053844, 'y6^2': 0.03799116511731836, 'b6': 0.031388466463302324, 'y7': 0.2989132022978036, 'y7^2': 0.0898720…	109.242	2.28882e-05	1
193	AIIRENNL	2	33	{'y1': 0.11910412166285135, 'y2': 0.02360953972663888, 'b2': 0.2486034411524609, 'b3': 0.005270840848316793, 'b4': 0.060597747368396467, 'y5': 0.19996002858732118, 'b5': 0.061315481690849, 'y6': 0.8544761389722648, 'b6': 0.25609723961505465, 'b6^2': 0.004514485913334992, 'y7': 0.04093512008423665, 'b7': 0.2803395565195526, 'b7^2': 0.002838486678585156}	38.0694	{'y1': 0.11910412935529427, 'y2': 0.023609499276285802, 'b2': 0.2486036298760882, 'b3': 0.005270872258123401, 'b4': 0.06059766000553686, 'y5': 0.19996020361345135, 'b5': 0.06131537597190869, 'y6': 0.8544760001751994, 'b6': 0.25609727314859404, 'b6^2': 0.004514494290711263, 'y7': 0.04093515130874902, 'b7': 0.2803396934864733, 'b7^2': 0.0028384977790926725}	38.0695	7.62939e-06	1
194	AIKNIHGV	2	33	{'y1': 0.029593443548128, 'y2': 0.08942916390324747, 'y2^2': 0.01866828260245455, 'b2': 0.12711499724501116, 'y3': 0.6411389503206762, 'b3': 0.007269461023063191, 'y4': 0.10913929473541731, 'b4': 0.06857034288212509, 'y5': 0.28343430324022584, 'y5^2': 0.002119606267354686, 'b5': 0.05231936826278889, 'y6': 0.6372624959992473, 'y6^2': 0.19769722133046352, 'b6': 0.015323214501274657, 'b6^2': 0.06407…	4.14663	{'y1': 0.029593476241274636, 'y2': 0.08942900184639263, 'y2^2': 0.01866828004812783, 'b2': 0.12711494372760887, 'y3': 0.6411390321640356, 'b3': 0.00726944345333051, 'y4': 0.1091391683711645, 'b4': 0.06857029235303103, 'y5': 0.2834341453039658, 'y5^2': 0.0021196289453444465, 'b5': 0.05231923502739739, 'y6': 0.6372625163331183, 'y6^2': 0.19769720569240537, 'b6': 0.015323223111384838, 'b6^2': 0.0640…	4.14663	0	1
195	AILDHNPSI	2	33	{'y1': 0.31485205548369183, 'y2': 0.11368175203476885, 'y2^2': 0.0024763195562932092, 'b2': 0.540011580696173, 'y3': 0.19466535497668166, 'b3': 0.011115875328725872, 'y4': 0.0943254729543171, 'b4': 0.004404721993224916, 'y5': 0.09666647526926957, 'b5': 0.11491441986582848, 'y6': 0.10474933235427845, 'b6': 0.5718842149247851, 'b6^2': 0.037103784957056414, 'y7': 0.41864763365737157, 'b7': 0.0265584…	61.3142	{'y1': 0.3148520581756135, 'y2': 0.11368176293814505, 'y2^2': 0.0024762859187737, 'b2': 0.5400115040898755, 'y3': 0.19466530145341743, 'b3': 0.011115883780085819, 'y4': 0.09432528595610092, 'b4': 0.004404710749658361, 'y5': 0.09666633585042807, 'b5': 0.11491460311146035, 'y6': 0.10474920655195255, 'b6': 0.5718843127445356, 'b6^2': 0.037103819303090126, 'y7': 0.4186476734630734, 'b7': 0.0265583957…	61.3142	1.52588e-05	1
196	AILDIEPQTL	2	33	{'y1': 0.38493259911915556, 'y2': 0.3484845211303699, 'b2': 0.5843800191019819, 'y3': 0.018555481785818853, 'b3': 0.0823447342687866, 'b3^2': 0.0008971137657611316, 'y4': 0.4873932461428231, 'b4': 0.3270366151034333, 'b4^2': 0.001409441391885434, 'y5': 0.02025171960716067, 'b5': 0.09848928510654419, 'b6': 0.16331370235463463, 'b6^2': 0.002257912772227509, 'b7': 0.0014579300136103599, 'b7^2': 0.00…	124.15	{'y1': 0.3849325197340689, 'y2': 0.3484839209558122, 'b2': 0.5843802520600262, 'y3': 0.018555549591610734, 'b3': 0.08234476855889614, 'b3^2': 0.0008971047389123451, 'y4': 0.4873933972966965, 'b4': 0.32703670687317277, 'b4^2': 0.001409432493949858, 'y5': 0.020251702581949225, 'b5': 0.09848941055823865, 'b6': 0.16331361224939484, 'b6^2': 0.0022579053366479506, 'b7': 0.0014579515270418384, 'b7^2': 0…	124.15	1.52588e-05	1
197	AILDIEPQTL	1	33	{'y1': 0.030886013735758135, 'y2': 0.09651589924105086, 'b2': 0.3022055889550749, 'y3': 0.07470674859460612, 'b3': 0.0960063552921258, 'y4': 0.7990840713312258, 'b4': 0.4845696390574269, 'y5': 0.04465168320660761, 'b5': 0.079412423640888, 'b6': 0.044123725963426855, 'b7': 0.003184019443174625, 'b9': 0.0019908906350465097}	124.15	{'y1': 0.030885965260881446, 'y2': 0.09651572899210516, 'b2': 0.3022051755764554, 'y3': 0.07470680523629146, 'b3': 0.0960062637808366, 'y4': 0.7990845504546507, 'b4': 0.48456916838337316, 'y5': 0.04465168288153526, 'b5': 0.07941234504807392, 'b6': 0.04412370183790278, 'b7': 0.003184015055078879, 'b9': 0.001990868920241856}	124.15	1.52588e-05	0.999999
198	AILDLAGVFES	2	33	{'y1': 0.5518197648257129, 'y2': 0.225844320586256, 'b2': 0.5871986465035414, 'y3': 0.15525161013827923, 'b3': 0.08439262581166793, 'b3^2': 0.00019323872542591046, 'b4': 0.32393596876464514, 'b4^2': 0.000633862877255383, 'y5': 0.0009704685630332656, 'b5': 0.12647280927911633, 'y6': 0.0031530127468548746, 'b6': 0.11351041238182044, 'b6^2': 0.0012961633332863327, 'b7': 0.3040716504412717, 'b7^2': 0…	157.473	{'y1': 0.5518188636099777, 'y2': 0.22584410364101537, 'b2': 0.5871992544408294, 'y3': 0.15525154853230316, 'b3': 0.08439264492296399, 'b3^2': 0.00019323548447247311, 'b4': 0.32393619644478133, 'b4^2': 0.0006338697422624747, 'y5': 0.0009704953863362185, 'b5': 0.1264729605374909, 'y6': 0.0031530800235978866, 'b6': 0.11351058225745479, 'b6^2': 0.0012961572737695797, 'b7': 0.3040718832682588, 'b7^2':…	157.473	0	0.999999
199	AILGETSTV	1	33	{'y1': 0.003461212191670179, 'y2': 0.3197215783301131, 'b2': 0.8183478830820621, 'y3': 0.06797587459645896, 'b3': 0.3022133199768103, 'y4': 0.08603789668702515, 'b4': 0.2527286418347211, 'b5': 0.20184634007703134, 'y6': 0.01365048459766566, 'b6': 0.12306091238468085, 'y7': 0.06579869687917388, 'b7': 0.0209253550472918, 'b8': 0.002317404327599213}	70.028	{'y1': 0.0034612373116428463, 'y2': 0.31972175382076184, 'b2': 0.8183477729904344, 'y3': 0.06797596279204111, 'b3': 0.30221315621189576, 'y4': 0.08603789041327657, 'b4': 0.2527286785828682, 'b5': 0.20184658416572188, 'y6': 0.01365053043737799, 'b6': 0.12306106545216472, 'y7': 0.06579870138251818, 'b7': 0.02092533665953784, 'b8': 0.002317406485756803}	70.028	2.28882e-05	1
200	AILGIHNEV	2	33	{'y1': 0.07244317646026018, 'y2^2': 0.0005713096528521381, 'b2': 0.5530517946845289, 'y3': 0.032181929072111135, 'b3': 0.01837470612221239, 'b3^2': 0.0005148368274918721, 'y4': 0.4484942581156972, 'b4': 0.041299008806853076, 'b4^2': 0.0023693866941628438, 'y5': 0.0646357268222479, 'y6': 0.3887442320264866, 'b6': 0.006508007884449445, 'y7': 0.5729582255545261, 'y7^2': 0.023756483254266388, 'b7': 0…	70.5584	{'y1': 0.07244304564787632, 'y2^2': 0.0005713138597498329, 'b2': 0.5530515384281287, 'y3': 0.032181799265965906, 'b3': 0.01837466310109343, 'b3^2': 0.0005148455163633982, 'y4': 0.4484941160842966, 'b4': 0.04129900498308221, 'b4^2': 0.002369381039325299, 'y5': 0.06463568364936499, 'y6': 0.3887446221548756, 'b6': 0.006508044785530264, 'y7': 0.5729583489102663, 'y7^2': 0.023756528665925505, 'b7': 0.…	70.5584	1.52588e-05	1
201	AILGPTFTL	1	33	{'y2': 0.23648548324725793, 'b2': 0.41435188148233065, 'y3': 0.20474961528284472, 'b3': 0.1259442700664559, 'y4': 0.023796631219312952, 'b4': 0.191477745959891, 'y5': 0.7198134130541624, 'b5': 0.019717763165996518, 'y6': 0.3504880487911453, 'b6': 0.09536277407069176, 'y7': 0.1519234878450415, 'b7': 0.052017280303688386, 'b8': 0.033617690566428986}	146.697	{'y2': 0.2364853569084068, 'b2': 0.41435164374781835, 'y3': 0.20474948009982027, 'b3': 0.12594397798761947, 'y4': 0.023796606251849713, 'b4': 0.19147776278979636, 'y5': 0.7198136251043296, 'b5': 0.019717734108564797, 'y6': 0.3504880457484738, 'b6': 0.09536285794954105, 'y7': 0.15192366168019134, 'b7': 0.05201732028114921, 'b8': 0.03361777187962771}	146.697	4.57764e-05	1
202	AILPQPTEI	1	33	{'y1': 0.0018356891648022245, 'y2': 0.06347979823791149, 'b2': 0.16271608604133886, 'y3': 0.05783008283227772, 'b3': 0.08118373601291069, 'y4': 0.9370588810511786, 'b4': 0.03912822888719746, 'y5': 0.048271735533769705, 'b5': 0.02125731565312486, 'y6': 0.2690052974424189, 'y7': 0.06927493581129558, 'b8': 0.00019435599160709763}	102.775	{'y1': 0.0018356593340920291, 'y2': 0.06347974874807269, 'b2': 0.16271603740073315, 'y3': 0.05783006902436189, 'b3': 0.08118371527629098, 'y4': 0.9370587824259663, 'b4': 0.03912821085525005, 'y5': 0.04827169470870935, 'b5': 0.021257322233369687, 'y6': 0.2690057152494299, 'y7': 0.06927488030169132, 'b8': 0.0001943559801853877}	102.775	2.28882e-05	1
203	AIMEHREM	2	33	{'y1': 0.023912176930173355, 'b2': 0.22509620714938292, 'y3': 0.08166060880344615, 'b3': 0.017128160908770573, 'y4': 0.4040195002634127, 'y4^2': 0.04976817586920686, 'y5': 0.3638678359503379, 'y5^2': 0.03182525936087689, 'y6': 0.7583036819561577, 'y6^2': 0.24824195593195164, 'b6': 0.006129364869733213, 'b6^2': 0.006399676624936443, 'y7': 0.011401835204300739, 'y7^2': 0.07519228597939695, 'b7^2': …	3.44411	{'y1': 0.023912194977339707, 'b2': 0.22509611949405053, 'y3': 0.08166067900527003, 'b3': 0.017128153301531533, 'y4': 0.4040197097837933, 'y4^2': 0.04976818725466445, 'y5': 0.3638679255809326, 'y5^2': 0.03182519696343953, 'y6': 0.7583035378786191, 'y6^2': 0.24824200080296088, 'b6': 0.006129356081678078, 'b6^2': 0.006399665896892704, 'y7': 0.011401790507576663, 'y7^2': 0.07519223807318529, 'b7^2': …	3.44411	3.8147e-06	1
204	AINVDRTALV	2	33	{'y1': 0.10326783350012562, 'y2': 0.09786054573415907, 'b2': 0.21554883861166318, 'b3': 0.14635209871099375, 'b4': 0.007314445281053809, 'b4^2': 0.0005078552011615418, 'y5': 0.10617446220139902, 'b5': 0.0002568791816824161, 'y6': 0.297258058781633, 'b6': 0.023672781634831892, 'b6^2': 0.0014668601994288057, 'y7': 0.2267048373808366, 'b7': 0.05000409904715203, 'b7^2': 0.008817591896882646, 'y8': 0.…	65.9827	{'y1': 0.1032679062791683, 'y2': 0.09786068032355447, 'b2': 0.2155489973989146, 'b3': 0.14635215655414105, 'b4': 0.007314474958592444, 'b4^2': 0.0005078592104439883, 'y5': 0.10617453250778486, 'b5': 0.00025692360445201973, 'y6': 0.29725802506483096, 'b6': 0.02367284483530103, 'b6^2': 0.001466860328085397, 'y7': 0.22670484997320078, 'b7': 0.050004185507318846, 'b7^2': 0.008817578754951412, 'y8': 0…	65.9827	1.52588e-05	1
205	AIPGVVEKV	2	33	{'y1': 0.09065483475087946, 'y2': 0.20835814293617363, 'b2': 0.1279331711397563, 'y3': 0.11346559710983072, 'b3^2': 0.00042378597648753274, 'y4': 0.15835837876100572, 'b4': 0.00144157589510461, 'y5': 0.07292851979058494, 'y5^2': 0.000859575453612227, 'b5': 0.002402100698432162, 'y6': 0.34738798210410254, 'y7': 0.38869203129976954, 'y7^2': 0.7854696875633158}	58.274	{'y1': 0.09065486311554226, 'y2': 0.20835819112315943, 'b2': 0.1279331793335472, 'y3': 0.11346559503375027, 'b3^2': 0.00042378418797231303, 'y4': 0.1583585063069623, 'b4': 0.0014415841673587194, 'y5': 0.0729285844347892, 'y5^2': 0.0008596009642885868, 'b5': 0.0024020742001284517, 'y6': 0.3473881555583645, 'y7': 0.3886921442910883, 'y7^2': 0.7854695061675682}	58.274	1.14441e-05	1
206	AIPVSGTT	1	33	{'y2': 0.09371763608767174, 'b2': 0.09519612601915164, 'y3': 0.03614305126037072, 'b3': 0.18391595868993732, 'y4': 0.17284902072666108, 'b4': 0.02391094961693935, 'y5': 0.041447183551521424, 'b5': 0.008478182876720452, 'y6': 0.9561870811874704, 'b6': 0.009772971580443247, 'y7': 0.010626232293743994, 'b7': 0.016818863182604903}	23.0672	{'y2': 0.09371757588895407, 'b2': 0.09519600079551017, 'y3': 0.03614303031624178, 'b3': 0.18391556538442239, 'y4': 0.1728489968173462, 'b4': 0.023910977582980743, 'y5': 0.041447216195530566, 'b5': 0.00847814949591179, 'y6': 0.9561871791395213, 'b6': 0.009772953007470555, 'y7': 0.01062623645432841, 'b7': 0.016818834962369238}	23.0672	7.62939e-06	1
207	AIQAYLEQ	1	33	{'y1': 0.10675573741122701, 'y2': 0.07289899468208895, 'b2': 0.19057399982174103, 'y3': 0.03511276803290326, 'b3': 0.7773828866350998, 'y4': 0.022983366244659718, 'b4': 0.5492283168068324, 'b5': 0.1924764500910588, 'b6': 0.04637622980821489, 'b7': 0.0059601297580985655}	67.6383	{'y1': 0.10675592245709281, 'y2': 0.07289904591316675, 'b2': 0.19057397094255574, 'y3': 0.03511284141734198, 'b3': 0.7773828572639697, 'y4': 0.022983400175171406, 'b4': 0.5492282585318519, 'b5': 0.1924766161269944, 'b6': 0.04637625961643058, 'b7': 0.005960155948174221}	67.6383	1.52588e-05	1
208	AIQDEIRSV	2	33	{'y1': 0.010387882483264103, 'y2': 0.0443866418926229, 'b2': 0.16126251103911854, 'y3': 0.21152059537997206, 'b3': 0.025424280159237103, 'y4': 0.2516223059207457, 'b4': 0.007543357528612477, 'y5': 0.2558033968505158, 'y5^2': 0.0017461731999386147, 'b5': 0.004216902453547115, 'y6': 0.543532443288847, 'y7': 0.7082765301083047, 'y7^2': 0.023269961475581132, 'b7': 0.008759783513864335, 'b7^2': 0.0008…	50.9952	{'y1': 0.01038791636569767, 'y2': 0.044386581736615305, 'b2': 0.16126246874511604, 'y3': 0.2115208259719821, 'b3': 0.025424311986547515, 'y4': 0.25162229962813754, 'b4': 0.007543359543287673, 'y5': 0.25580336498213324, 'y5^2': 0.0017461815493837337, 'b5': 0.004216877205037377, 'y6': 0.5435325012670931, 'y7': 0.7082764435457134, 'y7^2': 0.023269932030817165, 'b7': 0.008759766562551442, 'b7^2': 0.0…	50.9952	1.14441e-05	1
209	AIQDKLFQV	2	33	{'y1': 0.29104138384093925, 'y2': 0.17104044066464583, 'b2': 0.6399004620060672, 'y3': 0.06466212085784245, 'b3': 0.0990632272863302, 'y4': 0.007074564175212489, 'b4': 0.06658051044791354, 'y5': 0.13412687385516978, 'b5': 0.08251995103113817, 'y6': 0.2969004212541454, 'b6': 0.26320765264207524, 'b6^2': 0.0023715112339534527, 'y7': 0.46832539730342454, 'y7^2': 0.01565750491896799, 'b7': 0.23165265…	89.5261	{'y1': 0.2910413702296237, 'y2': 0.17104044537752447, 'b2': 0.6399004769479508, 'y3': 0.064662031804856, 'b3': 0.09906327664532116, 'y4': 0.007074456829820656, 'b4': 0.06658055475382677, 'y5': 0.1341268025151135, 'b5': 0.08251992447520429, 'y6': 0.2969001773382344, 'b6': 0.2632076788498318, 'b6^2': 0.002371484457490511, 'y7': 0.4683254086040546, 'y7^2': 0.015657508623102598, 'b7': 0.2316529475471…	89.5261	1.52588e-05	1
210	AIQDLWQWRKSL	2	33	{'y1': 0.012712787216002256, 'y2': 0.030794725328804184, 'b2': 0.16992055868366496, 'y3': 0.05388633005792561, 'b3': 0.10520310901441213, 'y4': 0.12824665492390863, 'b4': 0.27514574027761884, 'b4^2': 3.627873051469585e-05, 'y5': 0.2864056386742182, 'b5': 0.0629924513705172, 'y6': 0.4070176096428227, 'b6': 0.028672440981965815, 'y7': 0.5823899615236074, 'y7^2': 0.02682017591688825, 'b7': 0.0085420…	110.88	{'y1': 0.012712739164375118, 'y2': 0.03079466509747726, 'b2': 0.1699205652882614, 'y3': 0.053886269995375505, 'b3': 0.10520303804918434, 'y4': 0.12824671927644582, 'b4': 0.2751458371088562, 'b4^2': 3.627872302966822e-05, 'y5': 0.2864054459228344, 'b5': 0.06299248771418606, 'y6': 0.40701766780650384, 'b6': 0.028672429052802796, 'y7': 0.5823899850864427, 'y7^2': 0.026820159331110125, 'b7': 0.008542…	110.881	2.28882e-05	1
211	AIQLFVLQ	2	33	{'y1': 0.8749551819042667, 'y2': 0.27951819590432936, 'b2': 0.11634464544279598, 'y3': 0.0018366828190366344, 'b3': 0.31389816859851827, 'b4': 0.17271491922109578, 'b5': 0.11441632296784535, 'b5^2': 0.0009705749214452291, 'b6': 0.03645569011908316}	147.099	{'y1': 0.8749552961854744, 'y2': 0.27951812514785956, 'b2': 0.11634454438217585, 'y3': 0.0018366252114947817, 'b3': 0.31389797054874696, 'b4': 0.1727149270459479, 'b5': 0.11441625941894752, 'b5^2': 0.0009705728917892273, 'b6': 0.03645568297096295}	147.099	3.05176e-05	1
212	AIRDVPQL	2	33	{'y1': 0.13144166787679828, 'y2': 0.01887586585439977, 'b2': 0.015776740246755717, 'y3': 0.06814596742466128, 'b3': 0.027368435117344356, 'b4': 0.38668373277674056, 'b4^2': 0.004270770736879444, 'b5': 0.8724286307265562, 'b5^2': 0.039981650564650306, 'y6': 0.028640854826686424, 'b6': 0.013491836576453406, 'b6^2': 0.12707907106027752, 'b7': 0.2173880932799079, 'b7^2': 0.006571270290356076}	62.1854	{'y1': 0.13144160071085983, 'y2': 0.018875869168621977, 'b2': 0.0157767564231454, 'y3': 0.06814593561967505, 'b3': 0.027368495039968705, 'b4': 0.3866837397212223, 'b4^2': 0.004270784592950981, 'b5': 0.8724286376005425, 'b5^2': 0.039981610601108684, 'y6': 0.02864083109048334, 'b6': 0.013491897376862457, 'b6^2': 0.12707917567852633, 'b7': 0.21738804035026596, 'b7^2': 0.006571265004269349}	62.1854	1.14441e-05	1
213	AIRLRVHPLY	2	33	{'y1': 0.13181744053311503, 'b1^2': 0.0017317990579532683, 'y2': 0.11474625159043486, 'b2': 0.0792538429617637, 'y3': 0.6242974470565406, 'b3': 0.09199600357516652, 'y4': 0.042565511414587635, 'b4': 0.011581439330747624, 'b5': 0.10502273769386113, 'b5^2': 0.05179994132667557, 'y6': 0.028369967615513785, 'b6': 0.03911332757862462, 'b6^2': 0.03195788620241584, 'y7': 0.1397457184479585, 'b7': 0.1487…	52.5615	{'y1': 0.13181735537556033, 'b1^2': 0.0017317968733886902, 'y2': 0.11474619455638393, 'b2': 0.0792538198448582, 'y3': 0.6242973462717868, 'b3': 0.09199586902140051, 'y4': 0.042565478249056585, 'b4': 0.011581473462302073, 'b5': 0.10502285229277357, 'b5^2': 0.051800007230715844, 'y6': 0.028369817726343304, 'b6': 0.03911330944874217, 'b6^2': 0.03195792071410068, 'y7': 0.13974571238121977, 'b7': 0.14…	52.5615	3.8147e-06	1
214	AIRLYGMQ	2	33	{'y1': 0.7559852733809023, 'y2': 0.05521812824896467, 'b2': 0.03232232272804281, 'b3': 0.12440249475512825, 'b4': 0.06012388678461985, 'b5': 0.1395905337316072, 'b5^2': 9.149596021555162e-05, 'y6': 0.1107615947603288, 'b6': 0.5086724476032449, 'b6^2': 0.01108977930671811, 'y7': 0.008410776905776919, 'b7': 0.3385359509080457}	66.6808	{'y1': 0.7559849890713602, 'y2': 0.05521812448879159, 'b2': 0.03232229614020083, 'b3': 0.1244024716468547, 'b4': 0.060123841549145726, 'b5': 0.13959060347822408, 'b5^2': 9.148242141290478e-05, 'y6': 0.11076170765796348, 'b6': 0.5086727105170199, 'b6^2': 0.011089733327779107, 'y7': 0.008410762630055288, 'b7': 0.3385361465998552}	66.6808	1.52588e-05	1
215	AIRTSDAG	2	33	{'y2': 0.10806533464284196, 'b2': 0.04487219908570932, 'b2^2': 0.000684418486247253, 'b3': 0.05876338756898773, 'b4': 0.025743477656332333, 'b5': 0.0484076902398833, 'y6': 0.1548172022447484, 'b6': 0.9737933537229488, 'b6^2': 0.022965275405754725, 'y7': 0.022358568063617947, 'b7': 0.08111450319206964}	35.4968	{'y2': 0.10806529793782532, 'b2': 0.04487217203585335, 'b2^2': 0.0006844207690281485, 'b3': 0.05876337559797714, 'b4': 0.025743455494665748, 'b5': 0.04840775054338156, 'y6': 0.15481696585752305, 'b6': 0.9737934005722604, 'b6^2': 0.02296531127807966, 'y7': 0.022358468538070945, 'b7': 0.08111445277246583}	35.4968	0	1
216	AISDFYYTV	1	33	{'y2': 0.2672899889437519, 'b2': 0.5775647716153048, 'y3': 0.06833283837019641, 'b3': 0.15877250113234134, 'b4': 0.6160106754840046, 'b5': 0.3993601952445003, 'b6': 0.15922664884273516, 'b7': 0.028036920768701613}	112.063	{'y2': 0.26729010581711543, 'b2': 0.5775644564994106, 'y3': 0.06833293531323592, 'b3': 0.15877249981289498, 'b4': 0.6160109070144371, 'b5': 0.39936012316120617, 'b6': 0.15922683734800192, 'b7': 0.02803693834081899}	112.063	0	1
217	AISESNINL	2	33	{'y1': 0.773907036716273, 'b1^2': 0.000498374973026896, 'y2': 0.30914947093819906, 'y2^2': 0.001305089198237112, 'b2': 0.4308403933776503, 'y3': 0.007388144543084846, 'b3': 0.09910547486924563, 'b3^2': 0.00015440516469828462, 'b4': 0.0625642127837999, 'b4^2': 0.002096634118055075, 'b5': 0.06164195473330845, 'b6': 0.3041256534093554, 'b7': 0.09890289696331478}	74.0008	{'y1': 0.773906609736717, 'b1^2': 0.0004983612714083145, 'y2': 0.309149499237108, 'y2^2': 0.001305114151972452, 'b2': 0.4308409527567529, 'y3': 0.007388035069833806, 'b3': 0.09910562563881942, 'b3^2': 0.00015439692948164714, 'b4': 0.06256418947144311, 'b4^2': 0.0020966260916259745, 'b5': 0.0616418803726001, 'b6': 0.30412588272448887, 'b7': 0.09890292579160785}	74.0008	1.52588e-05	1
218	AISEVIGKITA	2	33	{'y2': 0.31216903126263873, 'b2': 0.5015424220742952, 'y3': 0.026206990856739516, 'b3': 0.11822464300128768, 'y4': 0.08071277059623647, 'b4': 0.15281163034013445, 'b4^2': 0.0015039796244932613, 'y5': 0.4741113116125748, 'b5': 0.19091712334052857, 'y6': 0.4069996191893601, 'b6': 0.031857014196420966, 'y7': 0.2009128939050146, 'y7^2': 0.0039565197111871815, 'b7': 0.027274480267933932, 'y8': 0.04896…	81.7375	{'y2': 0.31216902358537807, 'b2': 0.5015423246457732, 'y3': 0.026206932496283846, 'b3': 0.11822450275356437, 'y4': 0.08071253007095483, 'b4': 0.1528117040198704, 'b4^2': 0.0015039780715515177, 'y5': 0.4741113290242538, 'b5': 0.1909171149744867, 'y6': 0.4069997494635732, 'b6': 0.031856955485200934, 'y7': 0.20091287099640176, 'y7^2': 0.003956525284875339, 'b7': 0.027274540316370843, 'y8': 0.0489689…	81.7375	1.52588e-05	1
219	AISTGLPPS	1	33	{'y2': 0.2700751804216018, 'b2': 0.02200068066530168, 'y3': 0.9605566876079743, 'b3': 0.009105974618958023, 'y4': 0.0006739882397650992, 'b4': 0.006703777953433871, 'b5': 0.060797239649070654, 'b6': 0.00903320764708828}	42.3692	{'y2': 0.2700752883111475, 'b2': 0.022000698158119468, 'y3': 0.9605566572471957, 'b3': 0.009105973793364077, 'y4': 0.000674016780026811, 'b4': 0.006703776180044092, 'b5': 0.06079723062304343, 'b6': 0.009033228572910255}	42.3692	1.52588e-05	1
220	AISTQPEAV	1	33	{'y1': 0.01828824031451805, 'y2': 0.07869990938539036, 'b2': 0.35946186062984004, 'y3': 0.08127954870889006, 'b3': 0.16407129728003492, 'y4': 0.906176322833463, 'b4': 0.060796148810534675, 'y5': 0.04328527910396989, 'b5': 0.062413015662782026, 'b6': 0.004119810130311403, 'b7': 0.0068349119399588355, 'b8': 0.006992217806368464}	35.5698	{'y1': 0.018288213648783764, 'y2': 0.07869981856431933, 'b2': 0.35946184544114856, 'y3': 0.08127951447282013, 'b3': 0.1640711443473605, 'y4': 0.9061763557535446, 'b4': 0.0607962063901299, 'y5': 0.04328527728388316, 'b5': 0.06241313944993979, 'b6': 0.004119793911583985, 'b7': 0.00683490756719088, 'b8': 0.006992230263769979}	35.5699	7.62939e-06	1
221	AISVDKRPS	2	33	{'y1': 0.0029090793176248498, 'y2': 0.03697244333895524, 'b2': 0.21275942197841413, 'y3': 0.03441432312879681, 'b3': 0.09920872722815684, 'y4': 0.41955682992325627, 'y4^2': 0.0021046597387454394, 'y5': 0.3328138236103278, 'y5^2': 0.022732374318095622, 'b5': 0.0008076122960618731, 'y6': 0.12320237288475057, 'y6^2': 0.0778153907047269, 'y7': 0.6744939648173346, 'y7^2': 0.4114430047734861, 'b7': 0.0…	-9.98925	{'y1': 0.0029090479502528123, 'y2': 0.03697239929675601, 'b2': 0.21275931113157204, 'y3': 0.034414273447155884, 'b3': 0.09920869976825476, 'y4': 0.41955660031220093, 'y4^2': 0.0021046632144119254, 'y5': 0.33281390075616496, 'y5^2': 0.02273239723784973, 'b5': 0.0008076392929370545, 'y6': 0.12320237262367911, 'y6^2': 0.07781541614815342, 'y7': 0.6744941271474636, 'y7^2': 0.4114429951249999, 'b7': 0…	-9.98925	7.62939e-06	1
222	AITAIIAY	2	33	{'y1': 0.79823940351636, 'y2': 0.2606214534348652, 'y2^2': 0.001532936715442488, 'b2': 0.16041541183693508, 'y3': 0.010404815144211717, 'b3': 0.13937111512866593, 'b4': 0.46103138936673, 'b5': 0.19243345685068122, 'b6': 0.006358613844051814, 'b6^2': 0.00097789523469271, 'b7^2': 0.0005700676590174804}	112.733	{'y1': 0.7982394939452443, 'y2': 0.2606212683817592, 'y2^2': 0.001532957394566083, 'b2': 0.16041518038756214, 'y3': 0.01040481786774768, 'b3': 0.13937125186367874, 'b4': 0.4610313984825496, 'b5': 0.19243340464893938, 'b6': 0.006358597113284321, 'b6^2': 0.0009779011924655686, 'b7^2': 0.000570066238994141}	112.733	2.28882e-05	1
223	AITSSTSI	2	33	{'y1': 0.7812964500821222, 'y2': 0.35518875750957496, 'b2': 0.49538398310107995, 'y3': 0.03212613341870549, 'b3': 0.1211526325229019, 'b3^2': 0.00196061062584106, 'b4': 0.039489652448838265, 'b4^2': 0.005099837573451845, 'b5': 0.0073343329199435136, 'y6': 0.025659046590021176}	33.966	{'y1': 0.7812968901963533, 'y2': 0.3551886546420135, 'b2': 0.49538339792081393, 'y3': 0.03212613368604734, 'b3': 0.12115250085685776, 'b3^2': 0.001960605710967585, 'b4': 0.03948958860189287, 'b4^2': 0.005099840317503154, 'b5': 0.007334321688294471, 'y6': 0.025659089801775867}	33.966	7.62939e-06	1
224	AITTAIAP	1	33	{'y1': 0.09628311299392697, 'y2': 0.16283705406173585, 'b2': 0.2582489693867624, 'y3': 0.0006170162140112886, 'b3': 0.2304002510150175, 'b4': 0.19695521702869176, 'b5': 0.8751709449906944, 'b6': 0.19556905127233987, 'b7': 0.038388476451798194}	63.0613	{'y1': 0.09628312099375999, 'y2': 0.16283695672706447, 'b2': 0.25824847814931573, 'y3': 0.0006170540825414178, 'b3': 0.23040024912876428, 'b4': 0.1969554210312007, 'b5': 0.875171049702046, 'b6': 0.19556910366979333, 'b7': 0.03838848387770745}	63.0613	1.90735e-05	1
225	AITTDIIWQLG	2	33	{'y2': 0.5423045968259305, 'b2': 0.4650153183479784, 'y3': 0.0736625796466878, 'b3': 0.15065715010876124, 'y4': 0.06588771551152935, 'b4': 0.03426854978022262, 'b5': 0.41663257369526346, 'b5^2': 0.00010383405076319178, 'b6': 0.4857325847428825, 'b6^2': 0.005138152288733323, 'b7': 0.19556897305986823, 'b7^2': 0.012709130028076221, 'b8': 0.08345789399788607, 'b8^2': 0.006358947498955012, 'b9': 0.03…	153.006	{'y2': 0.5423046545685304, 'b2': 0.4650158097311567, 'y3': 0.07366254228933758, 'b3': 0.15065725601435948, 'y4': 0.06588775305267901, 'b4': 0.03426859786759293, 'b5': 0.4166322680323587, 'b5^2': 0.00010382972795412923, 'b6': 0.4857324083161396, 'b6^2': 0.005138149839528171, 'b7': 0.19556871237892764, 'b7^2': 0.012709110772993498, 'b8': 0.08345775965675972, 'b8^2': 0.006358938807158773, 'b9': 0.03…	153.006	1.52588e-05	1
226	AIVDKVPSV	2	33	{'y1': 0.08250003196625703, 'y2': 0.08296219696563481, 'y2^2': 0.003281948586402359, 'b2': 0.46995790467455417, 'y3': 0.807120028252683, 'b3': 0.018360782069506584, 'y4': 0.09159002757564609, 'b4': 0.023924879485313997, 'b4^2': 0.0009264456217735936, 'y5': 0.054256117613598186, 'b5': 0.03795204041432514, 'y6': 0.19477177578665245, 'b6': 0.08474254232395458, 'y7': 0.2341869254535527, 'y7^2': 0.008…	60.9742	{'y1': 0.08250002026471397, 'y2': 0.08296223700421995, 'y2^2': 0.0032819475194340933, 'b2': 0.4699578160243473, 'y3': 0.8071202089439716, 'b3': 0.018360795208210726, 'y4': 0.09158977767314146, 'b4': 0.023924890898376155, 'b4^2': 0.0009264482881417648, 'y5': 0.054256131784686405, 'b5': 0.03795203359090771, 'y6': 0.19477149390547555, 'b6': 0.08474265814398206, 'y7': 0.2341867598178325, 'y7^2': 0.00…	60.9743	1.14441e-05	1
227	AIVDKVPSV	1	33	{'y2': 0.01546714949865093, 'b2': 0.31177956166584225, 'y3': 0.1455487138501076, 'b3': 0.13338090765429184, 'y4': 0.034398777887956554, 'b4': 0.23389870237828603, 'b5': 0.3815054599870367, 'b6': 0.8136361244556618, 'b7': 0.010398425888679253, 'b8': 0.005404850524798425}	60.9742	{'y2': 0.015467116388270353, 'b2': 0.3117794340800078, 'y3': 0.14554870102707873, 'b3': 0.13338093129410952, 'y4': 0.03439862511675107, 'b4': 0.2338986515494825, 'b5': 0.38150562854732345, 'b6': 0.8136361141820924, 'b7': 0.010398446467542411, 'b8': 0.0054048479791163175}	60.9743	1.14441e-05	1
228	AIVNAAKL	2	33	{'y1': 0.08966595921017935, 'y2': 0.5651874089170168, 'b2': 0.5599006489550807, 'y3': 0.21090016002208478, 'b3': 0.024064630424607502, 'y4': 0.1772547687173696, 'b4': 0.007040692321198322, 'b4^2': 0.0014446558205069154, 'y5': 0.33296847034778315, 'y5^2': 0.0009667130973378868, 'b5': 0.015084170444627867, 'y6': 0.4140124351084832, 'y6^2': 0.0016766368687337488}	47.1429	{'y1': 0.08966595879306079, 'y2': 0.5651874476843123, 'b2': 0.5599006532541555, 'y3': 0.2109001121342196, 'b3': 0.024064633586662578, 'y4': 0.17725466064437925, 'b4': 0.007040722212268116, 'b4^2': 0.0014446566981011458, 'y5': 0.33296846797179647, 'y5^2': 0.0009667020633262997, 'b5': 0.015084183811368118, 'y6': 0.414012447785236, 'y6^2': 0.0016766604770078707}	47.1429	1.90735e-05	1
229	AIWESQHE	2	33	{'y1': 0.054769975950953266, 'y2': 0.6286534076364408, 'b2': 0.17319772285894453, 'y3': 0.04560104714097355, 'b3': 0.015098083482557331, 'y4': 0.3844692358441187, 'y5': 0.3169859077325225, 'y6': 0.563121570578966, 'y6^2': 0.06393529314710611}	28.8108	{'y1': 0.054769952993551425, 'y2': 0.6286533865423519, 'b2': 0.17319766108217735, 'y3': 0.045601017884270637, 'b3': 0.015098054926689159, 'y4': 0.38446922414024254, 'y5': 0.3169859861385331, 'y6': 0.5631215831360926, 'y6^2': 0.06393528623546747}	28.8108	9.53674e-06	1
230	AIYGNEPEI	1	33	{'y2': 0.10997710615856097, 'b2': 0.14713652939199914, 'y3': 0.9584419524250029, 'b3': 0.07254398736586248, 'y4': 0.06419784129867724, 'b4': 0.04668508259846891, 'b5': 0.07577967302062001, 'b6': 0.1724376525716658, 'y7': 0.023657507368966213, 'b7': 0.00417218216179785, 'b8': 0.005198478354063515}	75.0363	{'y2': 0.10997718111848011, 'b2': 0.14713643166245857, 'y3': 0.9584419852845729, 'b3': 0.07254394663333853, 'y4': 0.06419776224049192, 'b4': 0.046684944801128336, 'b5': 0.07577966070245265, 'b6': 0.17243760039094147, 'y7': 0.023657475739507362, 'b7': 0.004172155393142415, 'b8': 0.005198458422643942}	75.0363	7.62939e-06	1
231	AIYWERSL	2	33	{'y1': 0.019598085382311486, 'y2': 0.006574073221782721, 'b2': 0.16179897139573252, 'y3': 0.08841023456241313, 'b3': 0.01921400924127924, 'y4': 0.3301053502442897, 'y5': 0.5210126054724825, 'y5^2': 0.007670745945837279, 'y6': 0.7642089638112285, 'y6^2': 0.025047560156084062, 'b6': 0.0023734221199236635, 'y7': 0.00879603905979553}	87.7634	{'y1': 0.01959807302413478, 'y2': 0.00657406001895463, 'b2': 0.16179902218072573, 'y3': 0.08841015626388923, 'b3': 0.019213987824763336, 'y4': 0.33010539653893456, 'y5': 0.5210127949790476, 'y5^2': 0.007670729900904694, 'y6': 0.7642088125808323, 'y6^2': 0.02504758987814138, 'b6': 0.0023734188014932225, 'y7': 0.008796083008810405}	87.7634	7.62939e-06	1
232	AKAAGISL	2	33	{'y1': 0.6786329339895582, 'y2': 0.6933019270912635, 'y2^2': 0.0024837497166721183, 'b2': 0.10307203275342063, 'b3': 0.05829820605278766, 'b4': 0.06491496871663835, 'b5': 0.15779538687860542, 'b6': 0.11968039933577831, 'b7': 0.036315806644851845, 'b7^2': 0.002347751610653896}	49.9814	{'y1': 0.6786330901207518, 'y2': 0.6933018324291017, 'y2^2': 0.0024837406849547014, 'b2': 0.10307192499874566, 'b3': 0.0582980839362676, 'b4': 0.06491494631446529, 'b5': 0.1577952754980545, 'b6': 0.1196803853173929, 'b7': 0.03631576936424598, 'b7^2': 0.002347744338405758}	49.9814	7.62939e-06	1
233	AKAGVSPG	1	33	{'y2': 0.5364448091625742, 'b2': 0.3180793705669331, 'y3': 0.4671204219858611, 'b3': 0.21615071010766915, 'y4': 0.004878524045255671, 'b4': 0.2585529010649622, 'y5': 0.0037039464853504747, 'b5': 0.34080564032918187, 'y6': 0.060383027022105004, 'b6': 0.39890484477189475, 'y7': 0.011207412999696638, 'b7': 0.014052225420494547}	23.9143	{'y2': 0.5364449995243434, 'b2': 0.31807901200134964, 'y3': 0.4671206158731033, 'b3': 0.21615048253131094, 'y4': 0.00487846222701517, 'b4': 0.2585527530930192, 'y5': 0.0037040526538048763, 'b5': 0.34080579998464283, 'y6': 0.060383034668072336, 'b6': 0.3989047281274716, 'y7': 0.011207415831079495, 'b7': 0.014052250164422483}	23.9143	1.14441e-05	1
234	AKAIRKLDRKL	2	33	{'y2': 0.035161313028561195, 'b2': 0.13757687326311605, 'y3': 0.610535420238205, 'b3': 0.12015012875979728, 'y4': 0.10938591918872415, 'b4': 0.012372118095954156, 'y5': 0.1086156066490096, 'b5': 0.05959053431236629, 'y6': 0.21434584732339027, 'b6': 0.0587101239203202, 'y7^2': 9.997840479637913e-05, 'b7': 0.13047682864872773, 'y8^2': 0.02267073457662448, 'b8': 0.47500394442390836, 'y9^2': 0.049152…	-11.9159	{'y2': 0.03516133295417735, 'b2': 0.13757702842021605, 'y3': 0.6105352970272724, 'b3': 0.12015018559900294, 'y4': 0.10938568658436414, 'b4': 0.0123721793392602, 'y5': 0.10861548568048604, 'b5': 0.05959075025209763, 'y6': 0.21434598631472077, 'b6': 0.058710007928139324, 'y7^2': 0.00010006741718014059, 'b7': 0.13047694950585528, 'y8^2': 0.022670682425257303, 'b8': 0.47500337358096784, 'y9^2': 0.049…	-11.9159	7.62939e-06	0.999999
235	AKALQLIVTA	2	33	{'y2': 0.8098168133617205, 'b2': 0.08586251205564821, 'y3': 0.058437280148844584, 'b3': 0.03022399120645427, 'b4': 0.06256972675842064, 'b5': 0.11253629874499722, 'b5^2': 0.006892143585417383, 'b6': 0.37937855912389784, 'b6^2': 0.03913301757785518, 'b7': 0.36561228875752677, 'b7^2': 0.016944521162198422, 'b8': 0.19062943639142121, 'b8^2': 0.0003784958021101567, 'b9^2': 0.010506646747686739}	91.1549	{'y2': 0.8098169008733951, 'b2': 0.08586255883870304, 'y3': 0.05843723678211783, 'b3': 0.030223968005589935, 'b4': 0.06256971392833503, 'b5': 0.11253637112251527, 'b5^2': 0.006892133932676698, 'b6': 0.37937847712797046, 'b6^2': 0.039132940361523934, 'b7': 0.3656121773415492, 'b7^2': 0.016944483692830054, 'b8': 0.1906294191991521, 'b8^2': 0.00037851019388570754, 'b9^2': 0.010506632029784383}	91.1549	1.52588e-05	1
236	AKARKRASL	2	33	{'y1': 0.2310365075177217, 'b1^2': 0.00043382049102694124, 'y2': 0.23453355442306545, 'b2': 0.42084446175186163, 'y3': 0.010783433909883454, 'b3': 0.045735332663950225, 'y4': 0.149974342110938, 'b4': 0.19643116349530437, 'y5': 0.5098242348744717, 'b5': 0.09222423077410245, 'b5^2': 0.022233542752257803, 'y6^2': 0.04398518208804697, 'b6^2': 0.3488097490553884, 'y7': 0.003605694889014294, 'y7^2': 0.…	72.4047	{'y1': 0.2310364235761939, 'b1^2': 0.00043381528474601815, 'y2': 0.23453361551326088, 'b2': 0.42084463570894287, 'y3': 0.010783288294573022, 'b3': 0.04573539095331747, 'y4': 0.14997424330876394, 'b4': 0.19643139256501618, 'y5': 0.5098244299572627, 'b5': 0.0922241208388489, 'b5^2': 0.02223388166727542, 'y6^2': 0.04398513884401349, 'b6^2': 0.34880965335071723, 'y7': 0.0036057591342177745, 'y7^2': 0…	72.4047	7.62939e-06	0.999999
237	AKEVGKFYSLL	3	33	{'y1': 0.9258167272854949, 'b1': 0.004940756597309591, 'y2': 0.05227566749980455, 'b2': 0.2779249228920946, 'b3': 0.1927705685673566, 'b4': 0.10464917531134864, 'y5^3': 0.00015169936655534295, 'b5': 0.04835335975952064, 'b6': 0.06637527299182445, 'b6^2': 0.0020662815630869682, 'b7': 0.05525149058018305, 'b7^2': 0.021573874839522247, 'b8': 0.02273828842468012, 'b8^2': 0.027734457467659564, 'b9': 0…	92.7227	{'y1': 0.9258168283364517, 'b1': 0.004940759251683442, 'y2': 0.052275664262294415, 'b2': 0.2779247629222581, 'b3': 0.19277041163654154, 'b4': 0.1046491403622755, 'y5^3': 0.00015170152358810147, 'b5': 0.04835329920509221, 'b6': 0.06637523721589281, 'b6^2': 0.002066281753445472, 'b7': 0.05525148595581817, 'b7^2': 0.02157385625297852, 'b8': 0.022738237891696753, 'b8^2': 0.027734405169663547, 'b9': 0…	92.7227	1.52588e-05	1
238	AKGAGWSL	2	33	{'y1': 0.8107309943511588, 'y2': 0.5381689334891895, 'b2': 0.1268470443419718, 'b3': 0.03353760633104371, 'b4': 0.06810901953245828, 'b5': 0.07253260781401252, 'y6': 6.28231718160139e-05, 'b6': 0.13330769477747662, 'y7': 0.025100162672977357, 'b7': 0.08702717271611034}	67.6742	{'y1': 0.8107309706659271, 'y2': 0.5381690180556322, 'b2': 0.12684694518264542, 'b3': 0.03353757297278935, 'b4': 0.06810899946167531, 'b5': 0.07253253534980317, 'y6': 6.289913952766768e-05, 'b6': 0.13330762963619971, 'y7': 0.025100206032470804, 'b7': 0.08702719112270976}	67.6742	7.62939e-06	1
239	AKGLDLGG	1	33	{'y2': 0.03698825282966944, 'b2': 0.41754209442130724, 'y3': 0.0843880600853681, 'b3': 0.21683423119867817, 'y4': 0.02987294721904193, 'b4': 0.3142750772941699, 'b5': 0.7402119225310206, 'y6': 0.04169522713550768, 'b6': 0.3325618351894374, 'y7': 0.06321731070389294, 'b7': 0.07902428759833692}	34.7551	{'y2': 0.03698818288671921, 'b2': 0.417541903714921, 'y3': 0.08438798248297943, 'b3': 0.21683444393637477, 'y4': 0.029872938394360223, 'b4': 0.3142754889343452, 'b5': 0.7402117410422481, 'y6': 0.0416951808970745, 'b6': 0.3325620175653924, 'y7': 0.0632172594880078, 'b7': 0.07902419123094295}	34.7551	7.62939e-06	1
240	AKLAVGNI	2	33	{'y1': 0.5893968525832538, 'y2': 0.1513405261159479, 'b2': 0.465791550583442, 'y3': 0.05310854643697822, 'b3': 0.2839239689159158, 'y4': 0.03490215428227235, 'b4': 0.495958944387637, 'b5': 0.23785629834021185, 'b6': 0.10982046483572058, 'b6^2': 0.009319732818832941, 'b7': 0.11574041397481498}	55.6318	{'y1': 0.589396859866056, 'y2': 0.15134044163652963, 'b2': 0.46579201921233443, 'y3': 0.053108537740491, 'b3': 0.28392386919389057, 'y4': 0.034902209780218234, 'b4': 0.4959586533298593, 'b5': 0.23785616104257648, 'b6': 0.10982040552808883, 'b6^2': 0.00931974420551003, 'b7': 0.11574041798695202}	55.6318	1.14441e-05	1
241	AKLGIPENRT	2	33	{'b2': 0.2623470946978659, 'y3': 0.10757560819156343, 'b3': 0.09197773950729146, 'y4': 0.011019862785140205, 'b4': 0.07336953375813557, 'y5': 0.7236804683164185, 'y5^2': 0.045216541313207674, 'b5': 0.09474489098760232, 'y6': 0.059973648160916194, 'y6^2': 0.004619856268246463, 'y7': 0.38827425536049676, 'b7': 0.0016005776969682272, 'y8': 0.46195871314802955, 'y9^2': 0.05571390137261991, 'b9^2': 0.…	15.5819	{'b2': 0.2623471171912059, 'y3': 0.10757562360433662, 'b3': 0.09197778002282707, 'y4': 0.011019878027011423, 'b4': 0.07336945546909623, 'y5': 0.7236807613260217, 'y5^2': 0.045216643464065336, 'b5': 0.09474500265865343, 'y6': 0.05997366705372207, 'y6^2': 0.004619877015090596, 'y7': 0.3882742519224959, 'b7': 0.0016005847623345336, 'y8': 0.4619582135260437, 'y9^2': 0.05571386397642234, 'b9^2': 0.003…	15.5819	3.8147e-06	1
242	AKNGAGSL	1	33	{'y1': 0.04509493587641826, 'y2': 0.14354229158872384, 'b2': 0.5977172781365652, 'y3': 0.12137762378151927, 'b3': 0.33352251020318846, 'y4': 0.04464085757853335, 'b4': 0.26449120267849724, 'y5': 0.12899998000943924, 'b5': 0.3753849487365374, 'y6': 0.30913140795049066, 'b6': 0.2076765725951894, 'y7': 0.21395230159088052, 'b7': 0.28311780189752395}	61.3223	{'y1': 0.04509496923572195, 'y2': 0.14354235928739684, 'b2': 0.597716981284065, 'y3': 0.1213775055171682, 'b3': 0.33352252970148005, 'y4': 0.044640813317747156, 'b4': 0.2644911329963334, 'y5': 0.12900008915467961, 'b5': 0.37538505206229233, 'y6': 0.30913152324691895, 'b6': 0.20767666898353723, 'y7': 0.2139526699257079, 'b7': 0.2831178271073383}	61.3224	5.72205e-05	1
243	AKPGFKIY	2	33	{'y1': 0.23263295623240082, 'y2': 0.05909170737136983, 'b2': 0.4111720671153405, 'y3': 0.17352212632950656, 'b3': 0.0005289459145622624, 'y4': 0.07028107180653446, 'y5': 0.14337283175583385, 'b5': 0.0037850628260950154, 'y6': 0.7043289695921975, 'y6^2': 0.46816986080643036, 'b6': 0.02953347158239949, 'b6^2': 0.0052850479332860675, 'y7^2': 0.0375734290300326, 'b7': 0.010698404179291715, 'b7^2': 0.…	42.3829	{'y1': 0.23263295258638025, 'y2': 0.05909165461490608, 'b2': 0.41117259648623045, 'y3': 0.17352214927159917, 'b3': 0.0005289458954624313, 'y4': 0.07028099194109969, 'y5': 0.14337278632507397, 'b5': 0.003785067000147166, 'y6': 0.7043285808104014, 'y6^2': 0.4681700004592574, 'b6': 0.02953350318532192, 'b6^2': 0.00528504706911555, 'y7^2': 0.03757346974347362, 'b7': 0.010698440017750947, 'b7^2': 0.00…	42.3829	7.62939e-06	1
244	AKPGPAEA	1	33	{'y2': 0.018059259308626417, 'b2': 0.0529448954153382, 'y3': 0.01494456360730258, 'b3': 0.0007613487800536617, 'y4': 0.25937846214939375, 'b4': 0.013817032729962401, 'y5': 0.1373508335719273, 'b5': 0.0017967693782820848, 'y6': 0.953132425006957, 'b6': 0.01912322483141046, 'y7': 0.02937690717747945, 'b7': 0.02490149961043476}	-14.5949	{'y2': 0.01805922813030314, 'b2': 0.05294487769202164, 'y3': 0.014944544099585672, 'b3': 0.0007613565973410489, 'y4': 0.25937831264037015, 'b4': 0.013817008411936688, 'y5': 0.13735070439123917, 'b5': 0.0017967457527963584, 'y6': 0.9531324846689726, 'b6': 0.01912322767807399, 'y7': 0.02937695545259413, 'b7': 0.024901513646171044}	-14.5949	1.52588e-05	1
245	AKPGSQPTEP	2	33	{'y1': 0.9132653728196987, 'b1': 0.006732082726348785, 'y2': 0.025102005644464628, 'b2': 0.24371767785011722, 'b3': 0.009184018512560484, 'y4': 0.06978036050433603, 'b4': 0.003371872471253309, 'b5': 0.014507063365596788, 'b6': 0.12030505031668497, 'b6^2': 0.005718273228839247, 'b7': 0.005567649284165467, 'b7^2': 0.005822609231357034, 'y8': 0.15400090777754802, 'b8': 0.08046064651902851, 'b8^2': 0…	-13.4022	{'y1': 0.9132653289107249, 'b1': 0.006732079784198001, 'y2': 0.02510198550593009, 'b2': 0.24371755868122671, 'b3': 0.009184069357644691, 'y4': 0.06978025222026156, 'b4': 0.0033718727144491684, 'b5': 0.014507021679815494, 'b6': 0.12030505886835106, 'b6^2': 0.005718282483445264, 'b7': 0.00556768462821112, 'b7^2': 0.005822616240031327, 'y8': 0.1540009148680801, 'b8': 0.08046072469894468, 'b8^2': 0.0…	-13.4022	0	1
246	AKPLPKQFAQMALLLP	2	33	{'y1': 0.27650568022052235, 'y2': 0.23263382021925266, 'b2': 0.28120686656130633, 'b3': 0.021825728346567704, 'b4': 0.1990975174452733, 'b6': 0.020895498102814453, 'b7': 0.016205670405379107, 'b8': 0.032663858539171635, 'b9': 0.05314400035699932, 'b9^2': 0.01245145076719444, 'b10': 0.07282999783310694, 'b10^2': 0.060619190265883714, 'b11': 0.04866015640612788, 'b11^2': 0.1255605908043618, 'y12': …	130.041	{'y1': 0.2765057771659326, 'y2': 0.23263362952669275, 'b2': 0.2812066572621222, 'b3': 0.021825684340762104, 'b4': 0.19909755525952427, 'b6': 0.020895456101356423, 'b7': 0.016205606198083908, 'b8': 0.032663929906871655, 'b9': 0.05314402680287309, 'b9^2': 0.012451442509843057, 'b10': 0.07282999678672747, 'b10^2': 0.06061917284787902, 'b11': 0.0486601588924883, 'b11^2': 0.12556054136412634, 'y12': 0…	130.041	1.52588e-05	1
247	AKQAEGGH	2	33	{'y1': 0.8257734085874829, 'y2': 0.14982763360444967, 'b2': 0.2308937926100147, 'y3': 0.31504287754373206, 'b3': 0.07311912216467124, 'y4': 0.12944931303560497, 'b4': 0.003726820844219587, 'y5': 0.3202612947951621, 'y6': 0.1219073593402938, 'y7': 0.004370670590481387, 'y7^2': 0.059325436178562264, 'b7': 0.0011262823438307119}	85.3061	{'y1': 0.8257738454110808, 'y2': 0.1498274432256447, 'b2': 0.2308933271938262, 'y3': 0.31504257074078723, 'b3': 0.0731191742957808, 'y4': 0.12944912603444653, 'b4': 0.00372680399783802, 'y5': 0.32026104282214696, 'y6': 0.121907164371148, 'y7': 0.004370637562179256, 'y7^2': 0.059325386017258674, 'b7': 0.0011262538375284112}	85.3061	0	0.999999
248	AKRIAEYTAY	3	33	{'y1': 0.9641947115422865, 'b1': 0.004386418714777017, 'y2': 0.05104648994535876, 'b2': 0.023409020999768344, 'b2^2': 2.0072383740103665e-05, 'b3': 0.0544777118136416, 'b3^2': 0.0037809134993587487, 'b3^3': 0.000485827796184259, 'b4': 0.029911125888736446, 'b5': 0.07138663344944185, 'b5^2': 0.005442003657858127, 'b6': 0.19607076871039322, 'b6^2': 0.0483206690712614, 'b7': 0.09418264548486882, 'b7…	22.9111	{'y1': 0.964194700007007, 'b1': 0.004386443563309711, 'y2': 0.05104642845261425, 'b2': 0.02340901166428222, 'b2^2': 2.00735443979549e-05, 'b3': 0.05447771798316529, 'b3^2': 0.0037809148032817087, 'b3^3': 0.00048583284202309774, 'b4': 0.02991106940834541, 'b5': 0.07138670851361104, 'b5^2': 0.005442016488675833, 'b6': 0.19607083856613672, 'b6^2': 0.04832072918013507, 'b7': 0.09418257657892232, 'b7^…	22.9111	7.62939e-06	1
249	AKSIEGRVY	2	33	{'y1': 0.024995466710214853, 'b2': 0.22322220392703016, 'y3': 0.0004895429893883825, 'b3': 0.05786392550482272, 'y4': 0.15371872006705198, 'b4': 0.008462757688214567, 'y5': 0.2657978457312221, 'b5': 0.0027385892131469784, 'y6': 0.2124016101254462, 'y7': 0.8918559395074583, 'b7': 0.009234203265473183, 'b7^2': 0.008007583402007993, 'y8^2': 0.1049821053259287, 'b8': 0.00010092329213348469, 'b8^2': 0…	7.17146	{'y1': 0.02499546896923333, 'b2': 0.22322200923807786, 'y3': 0.0004895062132050939, 'b3': 0.057863882377133274, 'y4': 0.1537187185446871, 'b4': 0.008462730852602395, 'y5': 0.2657980252115134, 'b5': 0.0027385849546274206, 'y6': 0.21240165107665782, 'y7': 0.8918559065748961, 'b7': 0.009234215550637878, 'b7^2': 0.008007596394426305, 'y8^2': 0.10498228734340721, 'b8': 0.00010092630801441134, 'b8^2': …	7.17144	1.14441e-05	1
250	AKTPLAPL	2	33	{'y1': 0.02692897817576738, 'y2': 0.9907357058607599, 'b2': 0.0858693185414186, 'y3': 0.048771808532471726, 'b3': 0.05808420403131729, 'b4': 0.014761061438568694, 'b4^2': 0.00027353682795212944, 'y5': 0.004250632261416604, 'b5': 0.02260428505183628, 'b5^2': 0.0009735224655599939, 'y6': 0.0014120480462494597, 'b6': 0.06198112918100031}	64.9909	{'y1': 0.026928991275029228, 'y2': 0.9907357111349441, 'b2': 0.08586922329438679, 'y3': 0.048771839309829, 'b3': 0.05808421877462933, 'b4': 0.014761083526844455, 'b4^2': 0.00027354089679561326, 'y5': 0.004250611507403212, 'b5': 0.022604292471425355, 'b5^2': 0.0009735263517789426, 'y6': 0.0014120312772056452, 'b6': 0.061981126866389874}	64.991	1.52588e-05	1
251	AKVNYLTFFN	3	33	{'y1': 0.9304759454553881, 'b1': 0.0022802934862957216, 'y2': 0.22730407984912748, 'b2': 0.1629357916848443, 'b2^3': 0.0024692957613831855, 'y3': 0.04629393249520411, 'b3': 0.09186655073273174, 'y4': 0.05072367724301193, 'b4': 0.09993281878960614, 'b4^2': 0.0011488698155651131, 'b5': 0.1719721274386532, 'b5^2': 0.010442176041706384, 'b6': 0.048102129191435396, 'b7': 0.027576143405083155, 'b7^2': …	115.353	{'y1': 0.9304759663419224, 'b1': 0.0022803201907522844, 'y2': 0.22730383322140355, 'b2': 0.16293614318537927, 'b2^3': 0.0024693174384279658, 'y3': 0.04629390752001552, 'b3': 0.09186681221206264, 'y4': 0.05072369490407215, 'b4': 0.09993268905351636, 'b4^2': 0.0011488659071159134, 'b5': 0.17197193736162056, 'b5^2': 0.01044218627039437, 'b6': 0.048102151305001055, 'b7': 0.02757614147535976, 'b7^2': …	115.353	1.52588e-05	1
252	ALAAALAAHAREA	2	33	{'b2': 0.3274652648330602, 'y3': 0.0430477126659806, 'b3': 0.3712747307992378, 'y4': 0.10640200888378167, 'b4': 0.21548466715578077, 'b4^2': 0.006462952383224, 'y5': 0.18845492746109402, 'y5^2': 0.007095450326937215, 'b5': 0.1878703320037217, 'b5^2': 0.0044612594389228325, 'y6': 0.284232592938437, 'y6^2': 0.015854180121783395, 'b6': 0.057256246711710326, 'b6^2': 0.004272005446162381, 'y7': 0.4708…	38.4644	{'b2': 0.327465387683555, 'y3': 0.04304768557952595, 'b3': 0.37127481706608456, 'y4': 0.10640207079231154, 'b4': 0.2154846603410542, 'b4^2': 0.00646295400594555, 'y5': 0.1884550274934595, 'y5^2': 0.007095440684447976, 'b5': 0.18787025744931632, 'b5^2': 0.004461264806686129, 'y6': 0.28423275854516206, 'y6^2': 0.01585417547321362, 'b6': 0.05725631659104215, 'b6^2': 0.0042719943339511535, 'y7': 0.47…	38.4645	7.62939e-06	1
253	ALAAEKGAER	2	33	{'y1': 0.1415146057904758, 'b2': 0.35193972811561075, 'y3': 0.01972316757674687, 'b3': 0.22047592106677436, 'y4': 0.2791687191784558, 'b4': 0.04711794271789979, 'b4^2': 0.004004163270732704, 'y5': 0.2754107474449113, 'y5^2': 0.0317035098577421, 'b5': 0.02045013777214171, 'b5^2': 0.0015235443986291546, 'y6': 0.22832925218916716, 'y6^2': 0.03186093160930839, 'y7': 0.3061096057224023, 'y7^2': 0.1521…	-17.9062	{'y1': 0.14151455836864413, 'b2': 0.3519397420686497, 'y3': 0.019723105479297294, 'b3': 0.22047579797265893, 'y4': 0.27916862397896636, 'b4': 0.047117904811013855, 'b4^2': 0.004004162991075097, 'y5': 0.2754106614567894, 'y5^2': 0.031703495108636535, 'b5': 0.02045011656813283, 'b5^2': 0.0015235359258715872, 'y6': 0.22832932511792756, 'y6^2': 0.03186091342623889, 'y7': 0.3061095903633715, 'y7^2': 0…	-17.9062	1.52588e-05	1
254	ALAASAPV	1	33	{'y2': 0.8638062465349147, 'b2': 0.23777852020335916, 'y3': 0.10409066537601165, 'b3': 0.3835172582335531, 'b4': 0.13214211673948564, 'b5': 0.13477517094017336, 'b6': 0.06126911193591166}	44.8697	{'y2': 0.8638060491448114, 'b2': 0.23777869416526454, 'y3': 0.10409074487713577, 'b3': 0.38351755966180906, 'b4': 0.13214205009953103, 'b5': 0.13477529369474148, 'b6': 0.06126907155210109}	44.8698	2.28882e-05	1
255	ALADFTTSL	2	33	{'y1': 0.7373713547824594, 'y2': 0.563565552746686, 'b2': 0.34195799355159123, 'y3': 0.04978104621839601, 'b3': 0.04526035811855403, 'b3^2': 0.0029743173580848983, 'y4': 0.004706964768652647, 'b4': 0.11111011684003495, 'b4^2': 0.0026987458293185654, 'b5': 0.06318529977531412, 'b5^2': 0.001681934916853991, 'b6': 0.028662322113695828, 'b6^2': 0.0025477758282433207, 'b7': 0.0029080427156655928}	111.364	{'y1': 0.7373713990238604, 'y2': 0.5635654803467809, 'b2': 0.34195807747449064, 'y3': 0.049780927550198036, 'b3': 0.04526034462966321, 'b3^2': 0.0029743161989350033, 'y4': 0.004706963330285512, 'b4': 0.1111100272477903, 'b4^2': 0.0026987451034968463, 'b5': 0.06318521172531492, 'b5^2': 0.001681938598281743, 'b6': 0.028662375709962877, 'b6^2': 0.0025477718382873296, 'b7': 0.0029080418860461766}	111.364	3.05176e-05	1
256	ALADGVPVAL	1	33	{'y1': 0.013145883701949584, 'y2': 0.1469022529025287, 'b2': 0.1163076924230301, 'y3': 0.080695628787805, 'b3': 0.05521278851683422, 'y4': 0.952582252027667, 'b4': 0.08156958013783905, 'y5': 0.012778570843314472, 'b5': 0.1597209426999696, 'b6': 0.12235961893496723, 'b7': 0.01770605116589536, 'b8': 0.01047213392333924, 'b9': 0.00485150712507042}	117.339	{'y1': 0.013145867166677743, 'y2': 0.14690237808759057, 'b2': 0.11630758299445809, 'y3': 0.08069562791094884, 'b3': 0.05521281261245651, 'y4': 0.9525822378469628, 'b4': 0.08156954570871583, 'y5': 0.012778528254130037, 'b5': 0.1597210361978775, 'b6': 0.1223595776555108, 'b7': 0.017706060108418478, 'b8': 0.010472142087623077, 'b9': 0.004851513216771431}	117.339	3.05176e-05	1
257	ALADGVQKV	2	33	{'y1': 0.04336444563472526, 'y2': 0.32541212870368175, 'b2': 0.6034667134952304, 'y3': 0.17274239674282385, 'b3': 0.04551604354673739, 'y4': 0.024014804307220763, 'b4': 0.01178786163296683, 'b4^2': 0.0034718887139007413, 'y5': 0.2343473861586461, 'y5^2': 0.0019165502368954524, 'b5': 0.012195891069409362, 'y6': 0.24674368113711148, 'b6': 0.008041459721371632, 'y7': 0.6154438665827983, 'y8': 0.0248…	26.6946	{'y1': 0.043364453421553185, 'y2': 0.325412504547716, 'b2': 0.6034669143305256, 'y3': 0.17274232439509624, 'b3': 0.045515997345591426, 'y4': 0.02401478434483121, 'b4': 0.011787896541538835, 'b4^2': 0.003471886267327049, 'y5': 0.23434729313459174, 'y5^2': 0.0019165405742791902, 'b5': 0.012195890420586155, 'y6': 0.24674367838655928, 'b6': 0.008041439837268217, 'y7': 0.6154435326590526, 'y8': 0.0248…	26.6946	7.62939e-06	1
258	ALADGVVSQA	1	33	{'y2': 0.19141912391935095, 'b2': 0.4663346262158202, 'y3': 0.21068183779748328, 'b3': 0.22551162442039827, 'y4': 0.09404144471853444, 'b4': 0.3122760254236395, 'b5': 0.3998345769856364, 'b6': 0.6067590834293468, 'b7': 0.1252622212212098, 'b8': 0.02394573327208025}	49.8353	{'y2': 0.19141906599571354, 'b2': 0.46633457264731887, 'y3': 0.210681841879324, 'b3': 0.2255116831551951, 'y4': 0.0940414547820473, 'b4': 0.3122758367131753, 'b5': 0.3998345138644218, 'b6': 0.6067592490019706, 'b7': 0.1252622646234673, 'b8': 0.023945703421420765}	49.8353	1.52588e-05	1
259	ALADIAQSQL	2	33	{'y1': 0.537286953251471, 'y2': 0.11285186535493553, 'b2': 0.6417176635510509, 'y3': 0.10197968951840984, 'b3': 0.10381580429694356, 'b3^2': 0.0028190265236558206, 'y4': 0.04558541386919939, 'b4': 0.42515343970034913, 'b4^2': 0.002963864139165911, 'y5': 0.008794177515810542, 'b5': 0.21023912961398375, 'b5^2': 0.0025171261393913892, 'b6': 0.17855409266883507, 'b6^2': 0.01877669804338295, 'b7': 0.0…	88.2023	{'y1': 0.5372867575835351, 'y2': 0.11285177910875706, 'b2': 0.6417177586133732, 'y3': 0.10197968566949624, 'b3': 0.10381590352464412, 'b3^2': 0.0028190192982664166, 'y4': 0.04558535183633248, 'b4': 0.4251534066234407, 'b4^2': 0.0029638540821798746, 'y5': 0.008794197606613052, 'b5': 0.21023928498028424, 'b5^2': 0.0025170997755580766, 'b6': 0.17855424268256903, 'b6^2': 0.018776700003701546, 'b7': 0…	88.2024	1.52588e-05	1
260	ALADIVWRA	2	33	{'y2': 0.02427131784734212, 'b2': 0.36843901088178965, 'y3': 0.1564354390229378, 'b3': 0.041042551449402415, 'y4': 0.31995310869618093, 'b4': 0.07860705087819596, 'b4^2': 0.0016150682594958236, 'y5': 0.2997652647008677, 'b5': 0.007741616975203061, 'y6': 0.34762745817949725, 'y7': 0.7197857025563942, 'y8': 0.009996913599380285}	102.247	{'y2': 0.024271303012867236, 'b2': 0.3684389037902152, 'y3': 0.15643549025089631, 'b3': 0.04104249138544129, 'y4': 0.3199531222182347, 'b4': 0.07860706449546695, 'b4^2': 0.001615066236121552, 'y5': 0.29976527507715617, 'b5': 0.007741609183810167, 'y6': 0.3476275750529278, 'y7': 0.7197856811713423, 'y8': 0.009996972477283919}	102.247	2.28882e-05	1
261	ALADRYNWA	1	33	{'y2': 0.01576544348625678, 'b2': 0.13135204444822363, 'b3': 0.05260272684208761, 'b4': 0.07353050165148112, 'y5': 0.8666610129372537, 'b5': 0.36015446050482697, 'y6': 0.05546972813898534, 'b6': 0.054234666862668715, 'y7': 0.01844088843278701, 'b7': 0.23804474043025994, 'y8': 0.0009487803505588064, 'b8': 0.17460586494528357}	62.0994	{'y2': 0.01576549823479485, 'b2': 0.13135198521231292, 'b3': 0.05260274633677991, 'b4': 0.0735304538607022, 'y5': 0.8666608113511485, 'b5': 0.3601548161008285, 'y6': 0.05546968455224921, 'b6': 0.05423466876191885, 'y7': 0.01844095198633838, 'b7': 0.2380449285688498, 'y8': 0.0009487162974105985, 'b8': 0.174605936315014}	62.0994	1.14441e-05	1
262	ALADSPTTL	1	33	{'y1': 0.013703631041637682, 'y2': 0.3053654364032599, 'b2': 0.2718569314750616, 'y3': 0.10355350425978387, 'b3': 0.08590155495553138, 'y4': 0.8687887628580067, 'b4': 0.10122005927317407, 'y5': 0.14391261709242062, 'b5': 0.16355565300823605, 'b6': 0.025634329198854843, 'y7': 0.014564879586822845, 'b7': 0.02529665272645101, 'b8': 0.02335981849797351}	61.4499	{'y1': 0.013703601066087, 'y2': 0.30536568519525625, 'b2': 0.271856721364155, 'y3': 0.10355358605050433, 'b3': 0.08590143117602486, 'y4': 0.8687887585410028, 'b4': 0.10121988880353536, 'y5': 0.1439126528754691, 'b5': 0.163555637683956, 'b6': 0.025634340112663877, 'y7': 0.014564835998594943, 'b7': 0.02529667707615881, 'b8': 0.023359896530722565}	61.45	1.14441e-05	1
263	ALADTVFST	1	33	{'y2': 0.09153760349063905, 'b2': 0.6417911299440143, 'y3': 0.07319192060834252, 'b3': 0.3095718857081219, 'b4': 0.42041666504447184, 'b5': 0.507479675105496, 'b6': 0.2083216398838056, 'b7': 0.029146260017062893}	81.3862	{'y2': 0.09153744130951146, 'b2': 0.6417911911716387, 'y3': 0.07319192500868163, 'b3': 0.30957191593273076, 'b4': 0.42041624730859606, 'b5': 0.507479914196444, 'b6': 0.20832173629928924, 'b7': 0.02914626260149482}	81.3862	7.62939e-06	1
264	ALADVPELA	1	33	{'y2': 0.1553929766621779, 'b2': 0.33393036028263257, 'y3': 0.06066759697967002, 'b3': 0.09638831131208556, 'y4': 0.7767637791684627, 'b4': 0.4858770069446714, 'y5': 0.026961975671393804, 'b5': 0.1054979126186301, 'b6': 0.004696555770769737, 'b7': 0.007335815387750399, 'b8': 0.001099716603018375}	96.6026	{'y2': 0.15539305378228813, 'b2': 0.33393035501721713, 'y3': 0.06066760627286466, 'b3': 0.09638838782105466, 'y4': 0.7767637421278225, 'b4': 0.48587703573942337, 'y5': 0.026961985495050106, 'b5': 0.10549787647495029, 'b6': 0.004696563476565494, 'b7': 0.007335835788089988, 'b8': 0.0010996979418797523}	96.6026	1.52588e-05	1
265	ALADVVHEA	2	33	{'y2^2': 0.004674261094077832, 'b2': 0.5023202165596303, 'y3': 0.7029584874582732, 'b3': 0.028871127901131166, 'b3^2': 0.0004860198745607504, 'y4': 0.16878852933469515, 'b4': 0.02634922847649175, 'b4^2': 0.00205337850659451, 'y5': 0.09019333476880435, 'b5': 0.0023622834210099797, 'b5^2': 1.0077491264383474e-05, 'y6': 0.1939772963661286, 'y7': 0.42153327475527824, 'b7^2': 0.00011016928501815148, '…	48.0405	{'y2^2': 0.004674262903870869, 'b2': 0.502320338767031, 'y3': 0.7029582694171117, 'b3': 0.028871194858244353, 'b3^2': 0.0004860158728585575, 'y4': 0.16878852164799432, 'b4': 0.026349201650084166, 'b4^2': 0.002053368360705683, 'y5': 0.0901933038220421, 'b5': 0.002362295258223023, 'b5^2': 1.007549885466713e-05, 'y6': 0.1939773642427643, 'y7': 0.42153346924284896, 'b7^2': 0.00011016529388066004, 'y8…	48.0405	1.14441e-05	1
266	ALADYAQTI	1	33	{'y1': 0.1251694113730692, 'b1': 0.004823026467197597, 'y2': 0.12432189576204931, 'b2': 0.5831069980052606, 'y3': 0.07733014571136773, 'b3': 0.20628180148649952, 'b4': 0.632592357544222, 'b5': 0.3757471769044992, 'b6': 0.18950700834162632, 'b7': 0.04394781051503242, 'b8': 0.03322906692439535}	83.2201	{'y1': 0.1251696387089423, 'b1': 0.004823022853275609, 'y2': 0.12432187977592608, 'b2': 0.5831074374054379, 'y3': 0.07733020197021136, 'b3': 0.20628201815854755, 'b4': 0.6325917489361185, 'b5': 0.3757473462647232, 'b6': 0.1895069770776968, 'b7': 0.043947776898437284, 'b8': 0.03322897820691496}	83.2201	2.28882e-05	0.999999
267	ALAEALKEV	2	33	{'y1': 0.0754835488508117, 'y2': 0.017257020270495638, 'b2': 0.7616346774370654, 'y3': 0.44132776673502044, 'b3': 0.14060930783659223, 'y4': 0.14078573289327376, 'b4': 0.06400431742383669, 'b4^2': 0.003979095328668495, 'y5': 0.20480371708976236, 'b5': 0.053123447525227234, 'b5^2': 0.0011900572300341244, 'y6': 0.1488839430790185, 'b6': 0.006314628569181514, 'b6^2': 0.0003676706863878238, 'y7': 0.3…	68.6839	{'y1': 0.07548356922734914, 'y2': 0.01725697195053766, 'b2': 0.7616347279870765, 'y3': 0.44132793519100405, 'b3': 0.14060945716430567, 'y4': 0.14078558604861569, 'b4': 0.06400424236466727, 'b4^2': 0.003979086753167197, 'y5': 0.20480356099592453, 'b5': 0.05312345181880611, 'b5^2': 0.0011900547235427575, 'y6': 0.14888387162024094, 'b6': 0.006314662129887043, 'b6^2': 0.00036766095079570726, 'y7': 0.…	68.684	1.52588e-05	1
268	ALAEDPQEL	1	33	{'y1': 0.05618943151890406, 'y2': 0.007387097509602439, 'b2': 0.2706458535900648, 'y3': 0.10458949120671931, 'b3': 0.15095981363338895, 'y4': 0.9301419961440525, 'b4': 0.0579494303915939, 'y5': 0.08332086432288942, 'b5': 0.10180331131649957, 'b6': 0.023347650509067213, 'y7': 0.0002817110553116935, 'b7': 0.03994491081872648, 'b8': 0.04291660939036117}	63.7386	{'y1': 0.05618943954248367, 'y2': 0.0073870224079363965, 'b2': 0.27064559937460514, 'y3': 0.1045894830309382, 'b3': 0.15095972146150813, 'y4': 0.930142074354386, 'b4': 0.0579494454709438, 'y5': 0.08332087215834841, 'b5': 0.10180338939457038, 'b6': 0.023347694128323267, 'y7': 0.00028170352267391864, 'b7': 0.03994492484807918, 'b8': 0.04291660652205116}	63.7386	1.14441e-05	1
269	ALAEGQLRL	2	33	{'y1': 0.010732584118674789, 'y2': 0.037166653165155536, 'b2': 0.3272142063933996, 'y3': 0.04340025169662359, 'b3': 0.06597717994465452, 'b3^2': 0.000472698578587642, 'y4': 0.03678977766279614, 'b4': 0.005688646677777862, 'b4^2': 0.0030834839163491295, 'y5': 0.40013668583845946, 'y6': 0.3312006861131614, 'y7': 0.7834923752845983, 'y8': 0.011407807249603559, 'b8': 0.002818422882994486, 'b8^2': 0.0…	72.584	{'y1': 0.01073255685083973, 'y2': 0.03716664800843182, 'b2': 0.3272142279021293, 'y3': 0.0434002694893531, 'b3': 0.06597711679861436, 'b3^2': 0.0004727004620989588, 'y4': 0.03678979534216792, 'b4': 0.005688631348786127, 'b4^2': 0.00308348351230627, 'y5': 0.4001366884080351, 'y6': 0.33120068494605065, 'y7': 0.783492369696533, 'y8': 0.011407808734661554, 'b8': 0.0028184231978488168, 'b8^2': 0.00072…	72.584	7.62939e-06	1
270	ALAEIAKAEL	2	33	{'y1': 0.13200811320545436, 'y2': 0.008462944287166315, 'b2': 0.7460786127806509, 'y3': 0.013131966170472487, 'b3': 0.20058405573255206, 'b3^2': 0.0003185549012797639, 'y4': 0.280512673627882, 'b4': 0.1478960437842715, 'b4^2': 0.0044825939977803835, 'y5': 0.34524331206313597, 'b5': 0.02391184639844992, 'b5^2': 0.0003143033350009027, 'y6': 0.257012861080598, 'y6^2': 0.008435660192296924, 'b6': 0.0…	78.8603	{'y1': 0.13200802788959248, 'y2': 0.00846293446541088, 'b2': 0.7460787126241682, 'y3': 0.013131926084322674, 'b3': 0.20058408361895874, 'b3^2': 0.00031855245728682467, 'y4': 0.2805125789374025, 'b4': 0.14789594907586806, 'b4^2': 0.004482595939113425, 'y5': 0.34524329034031287, 'b5': 0.02391179115273645, 'b5^2': 0.00031429723573454376, 'y6': 0.25701278062442123, 'y6^2': 0.00843563767807307, 'b6': …	78.8603	1.52588e-05	1
271	ALAEKFKEL	2	33	{'y1': 0.11581400106995407, 'y2': 0.026028444194860886, 'b2': 0.5883870854281712, 'y3': 0.19140896766384943, 'b3': 0.12316529166368108, 'y4': 0.16489448043319976, 'b4': 0.04166948513196027, 'b4^2': 0.0023288776830916414, 'y5': 0.22767605909353383, 'y5^2': 0.013355443654721544, 'b5': 0.026895326655563916, 'y6': 0.18683714117136402, 'y6^2': 0.03137607082722507, 'b6': 0.08566348170296735, 'y7': 0.58…	50.8279	{'y1': 0.1158140409971853, 'y2': 0.02602838735034331, 'b2': 0.588387096685513, 'y3': 0.19140900824338375, 'b3': 0.12316529549003682, 'y4': 0.16489438669734297, 'b4': 0.04166947118069594, 'b4^2': 0.0023288807125196242, 'y5': 0.2276760107127948, 'y5^2': 0.013355425171223574, 'b5': 0.026895332678463654, 'y6': 0.1868369237556656, 'y6^2': 0.031376001253321316, 'b6': 0.08566352719892427, 'y7': 0.585471…	50.8279	7.62939e-06	1
272	ALAEKLDR	2	33	{'y1': 0.2548811170958038, 'y2': 0.040447737661155926, 'b2': 0.32976822796400757, 'y3': 0.17853889745601367, 'b3': 0.06731158400722059, 'b3^2': 0.00023382165164059486, 'y4': 0.3028198804145099, 'y4^2': 0.044429292938465606, 'b4': 0.0135909290163587, 'b4^2': 0.003058790598841936, 'y5': 0.27976527794936457, 'y5^2': 0.03685209866819044, 'y6': 0.7174738778099707, 'y6^2': 0.26979737031651796, 'b6': 0.…	5.39835	{'y1': 0.2548812391884371, 'y2': 0.0404476716601629, 'b2': 0.3297682600520121, 'y3': 0.17853891168226857, 'b3': 0.06731157791693515, 'b3^2': 0.0002338273228906128, 'y4': 0.3028200163152579, 'y4^2': 0.04442926990934162, 'b4': 0.013590901775056743, 'b4^2': 0.003058796902295205, 'y5': 0.279765248665199, 'y5^2': 0.036852113698942236, 'y6': 0.7174738510755316, 'y6^2': 0.26979720748678204, 'b6': 0.0009…	5.39835	7.62939e-06	1
273	ALAEKLDRL	2	33	{'y1': 0.018001614589159373, 'y2': 0.11417303146512696, 'b2': 0.3656293338815277, 'y3': 0.10513911569854222, 'b3': 0.11265582210189581, 'y4': 0.3195070584323196, 'b4': 0.033524134078437004, 'b4^2': 0.002598227944205017, 'y5': 0.35668373114883756, 'y5^2': 0.07469771158223143, 'b5': 0.0031263788782460297, 'y6': 0.2894381524876451, 'y6^2': 0.06331761902377861, 'b6': 0.0066177114582183305, 'y7': 0.59…	50.9118	{'y1': 0.018001593713339318, 'y2': 0.11417314448230668, 'b2': 0.3656294994027127, 'y3': 0.10513913239215425, 'b3': 0.11265580676536943, 'y4': 0.31950709510774633, 'b4': 0.03352406656814628, 'b4^2': 0.0025982255609473376, 'y5': 0.35668408341089625, 'y5^2': 0.07469777694111003, 'b5': 0.003126379769065408, 'y6': 0.2894380239515492, 'y6^2': 0.06331759792436022, 'b6': 0.006617744043235101, 'y7': 0.594…	50.9118	1.52588e-05	1
274	ALAENDARL	2	33	{'y1': 0.01465699299454276, 'y2': 0.019741703745953628, 'b2': 0.3404738983679697, 'y3': 0.2957099412157502, 'b3': 0.053856848306275726, 'b3^2': 0.0003040564152011294, 'y4': 0.07443957816726908, 'b4': 0.00418569372153741, 'b4^2': 0.002164927856813575, 'y5': 0.2701057637065281, 'y5^2': 0.0021567981897352784, 'y6': 0.30246943126076886, 'y7': 0.7892497527592125, 'y8': 0.014133609124248263, 'b8^2': 0.…	31.1093	{'y1': 0.014656997985389882, 'y2': 0.01974171151606914, 'b2': 0.34047381001512844, 'y3': 0.29571004535107887, 'b3': 0.05385691962872966, 'b3^2': 0.0003040528175095929, 'y4': 0.07443959735339106, 'b4': 0.0041856878706394126, 'b4^2': 0.002164920164036059, 'y5': 0.27010583865590826, 'y5^2': 0.0021567990075325788, 'y6': 0.3024694584456146, 'y7': 0.7892497078369181, 'y8': 0.014133667234990939, 'b8^2':…	31.1093	1.14441e-05	1
275	ALAEPYAIF	1	33	{'y1': 0.035020317488820764, 'y2': 0.10101228306124403, 'b2': 0.6464274352247699, 'y3': 0.017593487119375466, 'b3': 0.5481668450769676, 'b4': 0.26508259925178584, 'y5': 0.3614329316857554, 'b5': 0.08752246727184038, 'b6': 0.11569564953849798, 'b7': 0.2159483674348042, 'b8': 0.036377667070910114}	140.056	{'y1': 0.035020422261319434, 'y2': 0.10101223664849447, 'b2': 0.6464271466300896, 'y3': 0.01759343485716313, 'b3': 0.5481669388141277, 'b4': 0.2650825583109446, 'y5': 0.36143315853601016, 'b5': 0.08752245791999541, 'b6': 0.11569581150488585, 'b7': 0.2159485821318887, 'b8': 0.03637771347633677}	140.056	3.05176e-05	1
276	ALAERQQLI	2	33	{'y1': 0.11015178065478438, 'y2': 0.0979678173411873, 'b2': 0.34864345759797954, 'b3': 0.040290533326139626, 'b4': 0.0035150910553739373, 'y5': 0.09299441428869296, 'b5': 0.05762529528537696, 'b5^2': 0.001763510087431678, 'y6': 0.17968094194970535, 'b6': 0.10948324093182776, 'b6^2': 0.025827772691996993, 'y7': 0.7923903318201144, 'b7': 0.39352503236111636, 'b7^2': 0.060614690822911474, 'y8': 0.01…	51.4209	{'y1': 0.11015177021934845, 'y2': 0.09796791766248113, 'b2': 0.3486435307203646, 'b3': 0.04029044007528269, 'b4': 0.0035150871902859264, 'y5': 0.09299434202567194, 'b5': 0.05762533256242861, 'b5^2': 0.001763504186213808, 'y6': 0.17968075663832164, 'b6': 0.10948325122417879, 'b6^2': 0.02582775990352247, 'y7': 0.7923902350534724, 'b7': 0.39352526864345183, 'b7^2': 0.06061472285139276, 'y8': 0.01206…	51.4209	1.14441e-05	1
277	ALAGAPYQA	1	33	{'y2': 0.552757911149286, 'b2': 0.0813801029878333, 'y3': 0.165926947125068, 'b3': 0.041964298450924614, 'y4': 0.7794303046700257, 'b4': 0.19135235337855658, 'y5': 0.0377941000209637, 'b5': 0.10501777359959728, 'b6': 0.034989709784760945, 'y7': 0.005183315580001344, 'b7': 0.024593158633652887, 'b8': 0.010138866815802318}	38.4061	{'y2': 0.5527572714177601, 'b2': 0.0813800409331919, 'y3': 0.1659269632529282, 'b3': 0.04196431136221424, 'y4': 0.7794307079442309, 'b4': 0.19135260684170752, 'y5': 0.0377940048371492, 'b5': 0.10501776030407756, 'b6': 0.034989658941824715, 'y7': 0.005183328443224963, 'b7': 0.024593150811540974, 'b8': 0.010138819661548235}	38.4061	7.62939e-06	0.999999
278	ALAGDILAA	1	33	{'y2': 0.03947225714420298, 'b2': 0.43928791935145445, 'y3': 0.01961593892390514, 'b3': 0.23420637075781237, 'b4': 0.1082843386026153, 'b5': 0.7348239859157726, 'b6': 0.4390763194364702, 'b7': 0.07452648060020554, 'b8': 0.01402343752866352}	101.237	{'y2': 0.039472186772737373, 'b2': 0.43928796619300897, 'y3': 0.019615985762942868, 'b3': 0.23420640556465974, 'b4': 0.10828420006848694, 'b5': 0.734824155879897, 'b6': 0.4390760231572691, 'b7': 0.07452639709505965, 'b8': 0.014023405426987308}	101.237	1.52588e-05	1
279	ALAGDQPSV	1	33	{'y2': 0.27735676410555016, 'b2': 0.4062957872249534, 'y3': 0.8017959215515237, 'b3': 0.16169448722009744, 'y4': 0.07027032865702414, 'b4': 0.07465447258545534, 'b5': 0.22626452394346358, 'y6': 0.001693906135706611, 'b6': 0.16065343539555493, 'y7': 0.03515327489389012, 'b7': 0.012848271304248905, 'b8': 0.007421662786861448}	32.0602	{'y2': 0.2773567452156128, 'b2': 0.40629599461766047, 'y3': 0.8017958658922982, 'b3': 0.16169459271233355, 'y4': 0.0702703414282722, 'b4': 0.0746544624352694, 'b5': 0.22626424346936766, 'y6': 0.0016939139132598955, 'b6': 0.16065350689740668, 'y7': 0.03515329834594231, 'b7': 0.0128482435470069, 'b8': 0.007421649299646351}	32.0602	1.14441e-05	1
280	ALAGLGHEI	2	33	{'y1': 0.051733731227427804, 'y2': 0.0019651815313845157, 'b2': 0.6617593904780831, 'y3': 0.26343558034810277, 'b3': 0.04433330971344032, 'b3^2': 0.001143504212168878, 'y4': 0.28425203593964116, 'b4': 0.03342570504642855, 'b4^2': 0.004260330588864237, 'y5': 0.07871843683298095, 'y5^2': 0.014509840291846756, 'b5^2': 9.833180061744237e-05, 'y6': 0.33025364438527366, 'y6^2': 0.004753844536610929, 'b…	68.2898	{'y1': 0.05173368765847919, 'y2': 0.0019651621896545624, 'b2': 0.6617595275320433, 'y3': 0.26343535696238446, 'b3': 0.044333215342001776, 'b3^2': 0.0011434968145460438, 'y4': 0.2842518971234598, 'b4': 0.03342571808455047, 'b4^2': 0.004260329651168674, 'y5': 0.07871843195759111, 'y5^2': 0.014509833552724992, 'b5^2': 9.833175293944841e-05, 'y6': 0.33025355174973126, 'y6^2': 0.004753853788812396, 'b…	68.2898	1.52588e-05	1
281	ALAGSLALL	1	33	{'y2': 0.15838306279257433, 'b2': 0.3608605471870166, 'y3': 0.010976728760064081, 'b3': 0.24704822669165236, 'y4': 0.005499735851264159, 'b4': 0.22507225947215576, 'b5': 0.5802067060625714, 'b6': 0.4746485222089945, 'b7': 0.408982195139799, 'b8': 0.060464118315766695}	143.129	{'y2': 0.15838303675789395, 'b2': 0.3608603179221165, 'y3': 0.010976677339240348, 'b3': 0.24704804494637148, 'y4': 0.005499726208318147, 'b4': 0.225072302087985, 'b5': 0.5802067273622389, 'b6': 0.4746485384103164, 'b7': 0.4089824461880723, 'b8': 0.06046411929634349}	143.129	1.52588e-05	1
282	ALALTQTWA	2	33	{'y1': 0.03867411271224826, 'y2': 0.3143251807304366, 'b2': 0.80172543797391, 'y3': 0.04150361023147206, 'b3': 0.4873210307356929, 'y4': 0.0014163681648240644, 'b4': 0.07892305470230866, 'b4^2': 0.004670559451160964, 'b5': 0.0801054586196431, 'b5^2': 0.004502373488782798, 'b6': 0.03485097111625748, 'b6^2': 0.0034961140217316658, 'b7': 0.061793669598461394, 'b7^2': 0.0009401870288764752}	109.379	{'y1': 0.03867406900436253, 'y2': 0.3143250329473845, 'b2': 0.8017254350906917, 'y3': 0.04150362768784541, 'b3': 0.4873211720272152, 'y4': 0.001416350698226244, 'b4': 0.07892303368561236, 'b4^2': 0.004670573605049426, 'b5': 0.0801053568007022, 'b5^2': 0.004502368647998171, 'b6': 0.03485085750372584, 'b6^2': 0.0034961102590435936, 'b7': 0.06179358293829996, 'b7^2': 0.0009401849767637825}	109.379	1.52588e-05	1
283	ALANGVSRI	2	33	{'y1': 0.018676516005151706, 'y2': 0.020773702538340412, 'b2': 0.41111063173384915, 'y3': 0.17968676099671402, 'b3': 0.047389589540288955, 'b3^2': 0.0004248246133804288, 'y4': 0.07344810724532017, 'b4': 0.003452626913887264, 'b4^2': 0.0025009737520212344, 'y5': 0.3032397864785473, 'b5': 6.860661609652698e-06, 'y6': 0.42592288735434913, 'y7': 0.7189162481150124, 'y8': 0.0066707009315807725, 'b8': …	41.8469	{'y1': 0.01867650970208709, 'y2': 0.02077371210223559, 'b2': 0.41111058484430857, 'y3': 0.17968686668046938, 'b3': 0.04738959004848479, 'b3^2': 0.0004248284587975012, 'y4': 0.07344814453660296, 'b4': 0.003452619606486812, 'b4^2': 0.0025009757446757823, 'y5': 0.3032399028681854, 'b5': 6.837755480880759e-06, 'y6': 0.4259229297092662, 'y7': 0.7189161700968397, 'y8': 0.006670732496338315, 'b8': 0.003…	41.8469	1.52588e-05	1
284	ALANQKLYSV	2	33	{'y1': 0.20359197419572447, 'y2': 0.5436597750588755, 'y2^2': 0.004751671390575036, 'b2': 0.6895578442302766, 'y3': 0.03538534550761596, 'b3': 0.0900169358681961, 'y4': 0.0016794664676277192, 'b4': 0.0402420558654869, 'b4^2': 0.002641111356194282, 'y5': 0.1825669555815937, 'b5': 0.0701776326539546, 'y6': 0.07697895543452954, 'b6': 0.06842277689617297, 'b6^2': 0.0009005670956465131, 'y7': 0.134708…	55.9615	{'y1': 0.20359190613787906, 'y2': 0.5436597988583853, 'y2^2': 0.004751675608509654, 'b2': 0.6895578263341193, 'y3': 0.03538540115160911, 'b3': 0.09001698397325547, 'y4': 0.001679466275272085, 'b4': 0.040242057320018086, 'b4^2': 0.0026411099103358995, 'y5': 0.18256691053617574, 'b5': 0.07017776328640836, 'y6': 0.07697894173561133, 'b6': 0.06842279812254323, 'b6^2': 0.0009005467409425584, 'y7': 0.1…	55.9615	7.62939e-06	1
285	ALANVNIGS	1	33	{'y2': 0.014759356900351081, 'b2': 0.5060195555870741, 'y3': 0.03264797614483301, 'b3': 0.32072429955638215, 'y4': 0.04168124499212876, 'b4': 0.5404570173437533, 'b5': 0.5357843881089045, 'b6': 0.198118549971523, 'b7': 0.13975804478434176, 'b8': 0.01082168327333358}	54.8581	{'y2': 0.01475937126557366, 'b2': 0.5060196427490126, 'y3': 0.032647985020553744, 'b3': 0.3207242257004218, 'y4': 0.04168125869173879, 'b4': 0.5404568371541004, 'b5': 0.5357845244105756, 'b6': 0.19811861079769572, 'b7': 0.13975798066036352, 'b8': 0.0108216626120847}	54.8581	1.14441e-05	1
286	ALAPAGAA	1	33	{'y2': 0.039361623024135, 'b2': 0.1427414758816387, 'y3': 0.07569269549332451, 'b3': 0.09502364076979154, 'y4': 0.07324221009225776, 'b4': 0.06567997341143392, 'y5': 0.9606431510171999, 'b5': 0.01697957903572223, 'y6': 0.16329650148042638, 'b6': 0.04857369130795141, 'b7': 0.03859606728422637}	13.9662	{'y2': 0.039361556940892, 'b2': 0.14274120999309625, 'y3': 0.07569261339884567, 'b3': 0.0950236336742997, 'y4': 0.07324218030111873, 'b4': 0.06568001833614182, 'y5': 0.9606431800848001, 'b5': 0.01697960373919121, 'y6': 0.16329658793548119, 'b6': 0.048573763509305944, 'b7': 0.038596085575835895}	13.9662	1.14441e-05	1
287	ALAPASLTSA	1	33	{'y2': 0.08797765285225002, 'b2': 0.4100911653564059, 'y3': 0.1799836144165598, 'b3': 0.32867221571287675, 'y4': 0.029819658477701776, 'b4': 0.2540023772933364, 'y5': 0.031094290657748103, 'b5': 0.15130840138181972, 'b6': 0.2612973342849161, 'y7': 0.7092867024322622, 'b7': 0.09635399544322489, 'y8': 0.11162734262851275, 'b8': 0.03590899192037481}	58.5844	{'y2': 0.08797764912927054, 'b2': 0.4100908988984458, 'y3': 0.17998366323697365, 'b3': 0.3286722716296648, 'y4': 0.02981969267319371, 'b4': 0.25400241501961074, 'y5': 0.031094316723203973, 'b5': 0.15130852214552817, 'b6': 0.26129727496187416, 'y7': 0.7092868208698971, 'b7': 0.09635407616456743, 'y8': 0.11162712635892785, 'b8': 0.03590900883867582}	58.5844	1.52588e-05	1
288	ALAPDHPSL	2	33	{'y1': 0.0456943890336995, 'y2': 0.025493889071555188, 'y2^2': 0.0019383884427258454, 'b2': 0.7017176846385196, 'y3': 0.27356077990906136, 'b3': 0.06629431512255228, 'y4': 0.10569523682674167, 'b4^2': 0.004071749845846188, 'y5': 0.07462943005551816, 'y6': 0.4292669519347879, 'y6^2': 0.20888511696966475, 'b6': 0.0011954322131964893, 'y7': 0.4229108141988628, 'y7^2': 0.04586160134077202, 'y8': 0.00…	46.4353	{'y1': 0.045694397705565465, 'y2': 0.025493962311685357, 'y2^2': 0.0019383824297967093, 'b2': 0.7017178926637232, 'y3': 0.27356086590382406, 'b3': 0.06629430199945414, 'y4': 0.10569509022870112, 'b4^2': 0.0040717520988079485, 'y5': 0.0746293794179523, 'y6': 0.42926659840250836, 'y6^2': 0.20888520070930083, 'b6': 0.0011954320143549948, 'y7': 0.4229107732781743, 'y7^2': 0.04586160095255589, 'y8': 0…	46.4353	1.14441e-05	1
289	ALAPGLPTA	2	33	{'y2': 0.1948659670078612, 'b2': 0.6680054869660679, 'y3': 0.6795211482470599, 'b3': 0.07959187255071949, 'b4': 0.013199637425301149, 'b4^2': 0.0028498602742495715, 'b5': 0.16101673001268693, 'b5^2': 0.004226011086927436, 'y6': 0.08906543773804272, 'b6': 0.11675567513388824, 'b6^2': 0.0006037291261880174, 'b7^2': 0.0021510577394091147, 'b8': 0.003992134148847993}	69.3438	{'y2': 0.19486608992593007, 'b2': 0.6680056765211042, 'y3': 0.6795210136856238, 'b3': 0.07959186355938361, 'b4': 0.013199578656530452, 'b4^2': 0.002849857838915615, 'b5': 0.16101652078790407, 'b5^2': 0.004226014339760606, 'y6': 0.08906536802875883, 'b6': 0.11675552320944325, 'b6^2': 0.0006037301044603951, 'b7^2': 0.0021510519346700356, 'b8': 0.003992132342606268}	69.3438	1.52588e-05	1
290	ALAPGLPTA	1	33	{'y2': 0.0868333294865207, 'b2': 0.08871541124539753, 'y3': 0.86374439365062, 'b3': 0.06855785074059403, 'y4': 0.08433977715904678, 'b4': 0.02642469634638821, 'b5': 0.2009415043763242, 'y6': 0.41093748575729694, 'b6': 0.11659347845831802, 'y7': 0.05641263198967907}	69.3438	{'y2': 0.08683331941114662, 'b2': 0.08871536425876617, 'y3': 0.8637444211070593, 'b3': 0.0685578718720458, 'y4': 0.08433978953563886, 'b4': 0.026424705526177927, 'b5': 0.20094132037836704, 'y6': 0.4109375538322247, 'b6': 0.1165933514526015, 'y7': 0.05641267451786412}	69.3438	1.52588e-05	1
291	ALAPGLPTARA	2	33	{'b2': 0.3466961846015767, 'y3': 0.005141442790393451, 'b3': 0.05987860551129408, 'y4': 0.018347272975131997, 'b4^2': 0.0038186577787612517, 'y5': 0.6748701003863808, 'y5^2': 0.05067808793532453, 'b5': 0.01080883560544554, 'b5^2': 0.0001768720480065739, 'y6': 0.05690620089245129, 'y6^2': 0.014761620644769114, 'b6': 0.00814994999017846, 'y7': 0.20918451122412662, 'y8': 0.4766335343917522, 'y8^2': …	54.3424	{'b2': 0.3466961355620996, 'y3': 0.005141442267390888, 'b3': 0.05987849013267722, 'y4': 0.018347298712885242, 'b4^2': 0.003818651327563752, 'y5': 0.6748704004150244, 'y5^2': 0.05067812418992936, 'b5': 0.010808820463491658, 'b5^2': 0.00017686948003730747, 'y6': 0.05690621443914939, 'y6^2': 0.014761637048250599, 'b6': 0.008149966083943071, 'y7': 0.20918456417988868, 'y8': 0.47663346327681844, 'y8^2…	54.3425	1.14441e-05	1
292	ALAPGVRAV	2	33	{'y1': 0.0033794750188632415, 'b2': 0.4120589353161283, 'y3': 0.023752761208753283, 'b3': 0.03936835081808173, 'b3^2': 0.00015848008886542434, 'y4': 0.04950466715721862, 'b4^2': 0.0016260110376225638, 'y5': 0.34749185854180853, 'y6': 0.6376141306341566, 'y6^2': 0.4898847133502461, 'y7': 0.24055770746369767, 'y7^2': 0.021706147372243766}	41.8693	{'y1': 0.0033794412310333235, 'b2': 0.4120587053177676, 'y3': 0.02375277930333283, 'b3': 0.0393683746927705, 'b3^2': 0.00015847840061149784, 'y4': 0.04950467166234392, 'b4^2': 0.0016260067936421166, 'y5': 0.347492008729547, 'y6': 0.637614361600697, 'y6^2': 0.48988458469912705, 'y7': 0.24055752914717532, 'y7^2': 0.02170613652275999}	41.8694	1.14441e-05	1
293	ALAPHLDDA	2	33	{'y2': 0.05833205933751317, 'y2^2': 0.004401475573876334, 'b2': 0.6032413729085535, 'y3': 0.00497286972336424, 'b3': 0.038146251739317655, 'y4': 0.05092813412022393, 'b4^2': 0.0033613713230177026, 'y5': 0.5264030204412282, 'b5': 0.020641999837837016, 'b5^2': 0.0008979544630499291, 'y6': 0.47152361913397084, 'y6^2': 0.02119005970615876, 'b6': 0.010712367539006569, 'b6^2': 0.0001328399757654319, 'y…	42.4638	{'y2': 0.05833212351792232, 'y2^2': 0.00440147163583021, 'b2': 0.6032413365972981, 'y3': 0.004972871237012487, 'b3': 0.038146253432420285, 'y4': 0.05092817034039437, 'b4^2': 0.0033613778972184476, 'y5': 0.5264032515852333, 'b5': 0.020641987493349764, 'b5^2': 0.0008979511599700585, 'y6': 0.47152341505595, 'y6^2': 0.02119005783982453, 'b6': 0.010712352177240848, 'b6^2': 0.00013283470111047447, 'y7'…	42.4638	1.14441e-05	1
294	ALAPLSVLIA	2	33	{'y2': 0.6258878416858364, 'b2': 0.5209882883538802, 'y3': 0.012159226371924622, 'b3': 0.16050113843782535, 'b3^2': 6.749971297631689e-05, 'b4': 0.10557447322715971, 'b4^2': 0.0038077359563049346, 'b5': 0.06947815383220345, 'b5^2': 0.0038521344995418186, 'b6': 0.17253627941569655, 'b6^2': 0.01596809374568097, 'y7': 0.004400172784170382, 'b7': 0.4797658943350504, 'b7^2': 0.020552652086591454, 'b8'…	156.86	{'y2': 0.6258877227319309, 'b2': 0.5209888061608132, 'y3': 0.01215915901931904, 'b3': 0.16050129449665437, 'b3^2': 6.750261873841445e-05, 'b4': 0.10557453421415251, 'b4^2': 0.0038077334619031388, 'b5': 0.06947815937646444, 'b5^2': 0.003852137874469146, 'b6': 0.17253615053911822, 'b6^2': 0.015968086267314427, 'y7': 0.004400161759699641, 'b7': 0.4797655071047594, 'b7^2': 0.020552638722931837, 'b8':…	156.86	0	1
295	ALAPQAGKPPKRRR	2	33	{'y1': 0.6012801237865378, 'y2': 0.016498924489635598, 'b2': 0.20287979426528982, 'b3': 0.08564569027578775, 'b4': 0.010188854292601938, 'b5': 0.0036510096288223494, 'y6': 0.34142614222031514, 'y6^2': 0.08960033487889711, 'b6': 0.01935462807913088, 'b7': 0.01721537596472618, 'y8': 0.021559164903811205, 'y8^2': 0.04034264795485895, 'b8': 0.120030931732141, 'y9^2': 0.024255560920389763, 'b9': 0.000…	-31.0011	{'y1': 0.6012804494605059, 'y2': 0.016498857381548448, 'b2': 0.2028796860036617, 'b3': 0.0856456946181412, 'b4': 0.01018878811734467, 'b5': 0.00365103536035527, 'y6': 0.34142582822976253, 'y6^2': 0.08960049382106633, 'b6': 0.01935465798613377, 'b7': 0.01721533616536316, 'y8': 0.02155909556624098, 'y8^2': 0.04034281208572181, 'b8': 0.12003108473695527, 'y9^2': 0.024255473363381908, 'b9': 0.0006282…	-31.0011	7.62939e-06	1
296	ALAPSPAAA	1	33	{'y2': 0.04160864918074339, 'b2': 0.1356485260572226, 'y3': 0.03766404569847869, 'b3': 0.09536938244350414, 'y4': 0.9041967386653899, 'b4': 0.031334406310766755, 'y5': 0.0842875562563885, 'b5': 0.025777771948513762, 'y6': 0.36403023992440303, 'b6': 0.030038428358811556, 'y7': 0.0937841175953738, 'b7': 0.024917833831812564, 'b8': 0.0139693748552566}	21.8934	{'y2': 0.04160867139621298, 'b2': 0.13564862253652613, 'y3': 0.037664092584831735, 'b3': 0.09536934536719163, 'y4': 0.9041965644350592, 'b4': 0.03133442086178543, 'y5': 0.08428768388892732, 'b5': 0.02577778729896799, 'y6': 0.3640305521242191, 'b6': 0.03003847816256731, 'y7': 0.09378429335178295, 'b7': 0.02491791192364659, 'b8': 0.01396938287708583}	21.8934	0	1
297	ALAPSTMKI	2	33	{'y1': 0.06194898836748936, 'y2': 0.1619158357725725, 'b2': 0.7620619132518195, 'y3': 0.06678914840331697, 'b3': 0.0922910778519029, 'b3^2': 0.000487773883289388, 'y4': 0.07868153302479712, 'b4^2': 0.006091438263158216, 'y5': 0.15759214033659388, 'b5^2': 0.0013018797480200618, 'y6': 0.4334034710986627, 'y6^2': 0.29241104345552527, 'y7': 0.26560461642383487, 'y7^2': 0.035708371730716795}	65.592	{'y1': 0.06194898439047485, 'y2': 0.16191581635014238, 'b2': 0.7620619277350827, 'y3': 0.06678913045085572, 'b3': 0.09229111118610207, 'b3^2': 0.0004877737823550483, 'y4': 0.07868150061474687, 'b4^2': 0.006091440336879157, 'y5': 0.1575922028137942, 'b5^2': 0.0013018787178201428, 'y6': 0.43340329876804673, 'y6^2': 0.29241107520413084, 'y7': 0.265604800732699, 'y7^2': 0.03570836112385709}	65.592	1.52588e-05	1
298	ALAQEGTLDE	1	33	{'y1': 0.021751067241810446, 'y2': 0.22142216277512722, 'b2': 0.794935963349894, 'y3': 0.10437095832083167, 'b3': 0.41892358155334786, 'y4': 0.016173051667949932, 'b4': 0.24771637887524617, 'y5': 0.021169152653367312, 'b5': 0.23373001320720024, 'y6': 0.07782630559481897, 'b6': 0.05428644721539181, 'y7': 0.01935404039106811, 'b7': 0.07769011319089805, 'b8': 0.008202998261453065, 'b9': 0.0011264785…	41.1439	{'y1': 0.02175110413563785, 'y2': 0.2214221510159526, 'b2': 0.794935837540373, 'y3': 0.10437102617668777, 'b3': 0.4189236132450159, 'y4': 0.01617312108179847, 'b4': 0.24771652925484994, 'y5': 0.021169198527979053, 'b5': 0.23373008879462853, 'y6': 0.07782648351907796, 'b6': 0.054286513966036315, 'y7': 0.019354095401050743, 'b7': 0.07769019549788868, 'b8': 0.008202945956412801, 'b9': 0.001126425255…	41.1439	7.62939e-06	1
299	ALARGESS	2	33	{'y1': 0.27901849858638894, 'y2': 0.12248933835598999, 'b2': 0.14464373507551737, 'b4': 0.042129896447358164, 'y5': 0.0724168829775711, 'b5': 0.023008615515891666, 'y6': 0.8942292978374192, 'b6': 0.21928256860855877, 'y7': 0.14937694440272872, 'y7^2': 0.0046325240265359755, 'b7': 0.0927840828589629}	20.8344	{'y1': 0.27901872031678526, 'y2': 0.12248937662729818, 'b2': 0.14464368961031132, 'b4': 0.04212982657078653, 'y5': 0.07241688574531306, 'b5': 0.02300866707477404, 'y6': 0.894229166134648, 'b6': 0.21928273447315955, 'y7': 0.14937704156889434, 'y7^2': 0.004632488386694895, 'b7': 0.09278417587736097}	20.8343	7.62939e-06	1
300	ALARLEGREFEFLMR	2	33	{'y1': 0.647176319272428, 'y2': 0.0779951271804887, 'b2': 0.19519046827207553, 'y3': 0.05482734103733132, 'b3': 0.017720869365638072, 'y4': 0.44027639925107176, 'b4': 0.1895631666277907, 'y5': 0.055592933796446295, 'b5': 0.015111505573260863, 'y6': 0.11355322691961739, 'b6': 0.24975374195585415, 'y7': 0.14727381187896227, 'b7': 0.011046387251370172, 'y8': 0.029957692153967527, 'b8': 0.08978449873…	97.1949	{'y1': 0.6471763752105266, 'y2': 0.07799506122614888, 'b2': 0.19519034874268784, 'y3': 0.054827288141778244, 'b3': 0.017720866199834453, 'y4': 0.4402763236612151, 'b4': 0.1895632810488793, 'y5': 0.05559294325287731, 'b5': 0.015111561375284376, 'y6': 0.11355307229124269, 'b6': 0.24975395939990894, 'y7': 0.147273769540309, 'b7': 0.011046403298688941, 'y8': 0.029957649130707014, 'b8': 0.089784565480…	97.1949	7.62939e-06	1
301	ALASEPLKV	2	33	{'y1': 0.027370402638279605, 'y2': 0.32086988536183114, 'b2': 0.5054280653722591, 'y3': 0.02678801392280223, 'b3': 0.054602224030918495, 'y4': 0.49710822573836, 'b4': 0.007110041850211541, 'b4^2': 0.002935788857135102, 'y5': 0.04395253859105829, 'b5': 0.004432082252127639, 'y6': 0.20185079898144384, 'b6': 0.002575371606466612, 'y7': 0.5889555700838127, 'y8': 0.019763049649467145}	60.4941	{'y1': 0.027370416575659515, 'y2': 0.3208698458810398, 'b2': 0.5054282728099156, 'y3': 0.026787995864125957, 'b3': 0.054602201150358576, 'y4': 0.4971081236174646, 'b4': 0.007110055893654999, 'b4^2': 0.0029357905834546606, 'y5': 0.04395250514165426, 'b5': 0.004432110223850098, 'y6': 0.201850703369129, 'b6': 0.00257534732610672, 'y7': 0.588955534359068, 'y8': 0.019763129780449317}	60.4941	1.52588e-05	1
302	ALASGIVGL	1	33	{'y1': 0.000442434228802063, 'y2': 0.05469157645821061, 'b2': 0.3116019501882531, 'y3': 0.1656245847681817, 'b3': 0.22990611211834702, 'y4': 0.0075976625039768115, 'b4': 0.13160256917866564, 'b5': 0.8229160459972678, 'y6': 0.006552157953987858, 'b6': 0.34812566347424273, 'b7': 0.060178040028479, 'b8': 0.0141757748185974}	118.791	{'y1': 0.0004424726912756617, 'y2': 0.054691619409447834, 'b2': 0.3116019916248212, 'y3': 0.165624703753765, 'b3': 0.22990599081895766, 'y4': 0.007597625199488109, 'b4': 0.13160249821318573, 'b5': 0.8229161530700274, 'y6': 0.006552167697379141, 'b6': 0.3481254214794115, 'b7': 0.06017801003116813, 'b8': 0.014175802993315622}	118.791	2.28882e-05	1
303	ALASHILTA	2	33	{'y2': 0.5779524360385776, 'y2^2': 0.014870715601320165, 'b2': 0.4962718978114817, 'b3': 0.032753032691779385, 'b4': 0.013518902191999013, 'y5': 0.055955262669436616, 'b5': 0.39239138582368477, 'b5^2': 0.00727838505210335, 'y6': 0.03471238623414967, 'b6': 0.44091918523376145, 'b6^2': 0.011687783002279656, 'y7': 0.19500889648205896, 'b7': 0.1635522862381308, 'y8': 0.010518898474393946, 'b8': 0.019…	60.0811	{'y2': 0.5779525525095551, 'y2^2': 0.01487068088880046, 'b2': 0.4962717562543972, 'b3': 0.03275298605998207, 'b4': 0.01351891022163129, 'y5': 0.05595529307858505, 'b5': 0.3923913844766394, 'b5^2': 0.0072784160484305, 'y6': 0.0347123201477742, 'b6': 0.4409192759113873, 'b6^2': 0.011687814487554623, 'y7': 0.19500869487822003, 'b7': 0.16355231749752291, 'y8': 0.010518835927892238, 'b8': 0.0198929063…	60.0811	7.62939e-06	1
304	ALASHLIEA	2	33	{'y2': 0.08337878026440375, 'y2^2': 0.0006579872314586303, 'b2': 0.5124671721240877, 'b3': 0.03750698818699778, 'b4': 0.015885861359503622, 'y5': 0.06231549714136826, 'b5': 0.43560632011701356, 'b5^2': 0.007053727747900835, 'y6': 0.044132650090559514, 'b6': 0.656312191483526, 'b6^2': 0.016143622722211246, 'y7': 0.21222778799185424, 'b7': 0.22862950220180545, 'y8': 0.008542136162986068, 'b8': 0.06…	62.3599	{'y2': 0.08337867813848777, 'y2^2': 0.0006580035652010187, 'b2': 0.5124671104962818, 'b3': 0.03750690950267837, 'b4': 0.015885864238181325, 'y5': 0.06231544923456982, 'b5': 0.43560615284418436, 'b5^2': 0.007053699736189177, 'y6': 0.044132508714809796, 'b6': 0.6563124659930178, 'b6^2': 0.01614360278025884, 'y7': 0.2122276022662099, 'b7': 0.22862947169871012, 'y8': 0.008542076156185015, 'b8': 0.068…	62.3599	7.62939e-06	1
305	ALASHLIEA	1	33	{'b2': 0.09768998061955426, 'b3': 0.049265649774798026, 'b4': 0.059895518730029344, 'y5': 0.05226440795897558, 'b5': 0.6330197687493839, 'y6': 0.004050817497688757, 'b6': 0.7110839116272561, 'b7': 0.2526683370276108, 'b8': 0.10723090633877828}	62.3599	{'b2': 0.09768989572897109, 'b3': 0.04926557101849138, 'b4': 0.05989546985172313, 'y5': 0.052264491776012174, 'b5': 0.6330197435540978, 'y6': 0.004050824336246399, 'b6': 0.7110839000271708, 'b7': 0.25266850291510684, 'b8': 0.10723084082953732}	62.3599	7.62939e-06	1
306	ALASISHVA	2	33	{'y2': 0.026423868381463406, 'y2^2': 0.00010369566681941322, 'b2': 0.7668064586836971, 'y3': 0.3082775519507206, 'b3': 0.0765369923463999, 'b3^2': 0.0012104790653845211, 'y4': 0.29402944446127294, 'b4': 0.019607243448961514, 'b4^2': 0.0051242482651737515, 'y5': 0.09051805948661096, 'y5^2': 0.004082543991471325, 'b5^2': 0.0006800057312155576, 'y6': 0.2452202886818443, 'y6^2': 0.0003860198260250087…	44.5578	{'y2': 0.026423865566271347, 'y2^2': 0.00010368912493982062, 'b2': 0.7668066281238024, 'y3': 0.30827731944573983, 'b3': 0.07653700096981444, 'b3^2': 0.0012104735564998379, 'y4': 0.2940293974890711, 'b4': 0.019607190892162094, 'b4^2': 0.00512424796654295, 'y5': 0.09051807290212269, 'y5^2': 0.004082530641394038, 'b5^2': 0.0006800024220679245, 'y6': 0.2452201810696381, 'y6^2': 0.00038603504337137974…	44.5578	7.62939e-06	1
307	ALASLENHV	2	33	{'y1': 0.01886286625417298, 'y2': 0.31900717816423974, 'b2': 0.6133585104697674, 'y3': 0.21772955810901606, 'b3': 0.07592792448195787, 'y4': 0.1587204361524577, 'b4': 0.021398534490593122, 'b4^2': 0.004549722623848997, 'y5': 0.15854750222774763, 'y5^2': 0.014422162986703416, 'b5^2': 0.0005170333782878561, 'y6': 0.3448177229635738, 'y6^2': 0.006562860731153382, 'b6^2': 0.00021307809119459325, 'y7'…	53.5219	{'y1': 0.018862847830135025, 'y2': 0.3190072765675673, 'b2': 0.6133584952040382, 'y3': 0.2177294635614815, 'b3': 0.07592796093340341, 'y4': 0.15872056245713737, 'b4': 0.02139854456723711, 'b4^2': 0.004549715748897357, 'y5': 0.15854751035856224, 'y5^2': 0.014422177341435598, 'b5^2': 0.0005170309816458857, 'y6': 0.34481797787656554, 'y6^2': 0.006562875052600192, 'b6^2': 0.00021307688345370662, 'y7'…	53.522	1.52588e-05	1
308	ALASLIRSV	2	33	{'y1': 0.006793384724546184, 'y2': 0.009753077895646726, 'b2': 0.35185942208853466, 'y3': 0.0672285778266371, 'b3': 0.047797486655082475, 'y4': 0.2136189375713162, 'b4': 0.02162148697186179, 'b4^2': 0.001844185946954628, 'y5': 0.15396400211328107, 'y5^2': 0.003136433423974923, 'b5': 0.0035387887972088148, 'y6': 0.43768951689020463, 'y7': 0.7795357939105997, 'b7': 0.006265395776901007, 'y8': 0.011…	92.1041	{'y1': 0.006793392576521747, 'y2': 0.00975306605317708, 'b2': 0.35185958870966494, 'y3': 0.0672285493466334, 'b3': 0.047797469580454645, 'y4': 0.21361912839560454, 'b4': 0.021621465667037456, 'b4^2': 0.001844182860477866, 'y5': 0.1539640569866542, 'y5^2': 0.003136444468801816, 'b5': 0.003538789204986874, 'y6': 0.4376895314733578, 'y7': 0.7795356520285625, 'b7': 0.006265391544376916, 'y8': 0.01143…	92.1041	3.05176e-05	1
309	ALASQNPAI	2	33	{'y1': 0.4956323261481357, 'b1': 0.0016969079037339474, 'y2': 0.16611991771966642, 'y2^2': 0.0028774288941779565, 'b2': 0.5771435882574641, 'y3': 0.4083016764900124, 'b3': 0.12676830591555477, 'b3^2': 0.0022420502258223758, 'y4': 0.05814067142711459, 'b4': 0.056269986102725315, 'b4^2': 0.006876625459251516, 'b5': 0.11700943945229485, 'b5^2': 0.008203773850437366, 'b6': 0.4339928861578094, 'b6^2':…	50.1719	{'y1': 0.4956321413770438, 'b1': 0.0016969076862724806, 'y2': 0.16611995760598608, 'y2^2': 0.0028774139450120405, 'b2': 0.5771436444880477, 'y3': 0.40830187231715637, 'b3': 0.1267682600872075, 'b3^2': 0.0022420469204762847, 'y4': 0.058140578184020845, 'b4': 0.05626993805345105, 'b4^2': 0.006876632750925232, 'b5': 0.1170093621227, 'b5^2': 0.008203780299694412, 'b6': 0.43399287914831675, 'b6^2': 0.…	50.1719	1.90735e-05	1
310	ALASRFLKKA	3	33	{'y2': 0.7205795199850543, 'b2': 0.28332963346161144, 'y3': 0.10891215007563543, 'y4': 0.002012077652435963, 'b4^2': 0.002962730142661622, 'b4^3': 0.0010803912475240234, 'y5': 0.009275430726720256, 'b5': 0.027004027360633502, 'b5^2': 0.0017891637838423145, 'b5^3': 0.002398563720587787, 'y6^2': 0.014386027120650098, 'b6': 0.0525092745399813, 'b6^3': 0.001194970669054799, 'y7': 0.03537795834380894,…	21.9194	{'y2': 0.7205798111107883, 'b2': 0.2833295408341963, 'y3': 0.1089119684488466, 'y4': 0.0020120904113829826, 'b4^2': 0.002962742740428621, 'b4^3': 0.001080377899332493, 'y5': 0.009275391403752135, 'b5': 0.027003957361543336, 'b5^2': 0.0017891653117416096, 'b5^3': 0.0023985586778296616, 'y6^2': 0.014386064866726528, 'b6': 0.05250925299672864, 'b6^3': 0.0011949706750429834, 'y7': 0.0353778168653422,…	21.9194	0	1
311	ALASRKSARPTK	2	33	{'y1': 0.03574452677151834, 'b1^2': 0.0009155307411216256, 'y2': 0.02273091175594394, 'b2': 0.41832470217829604, 'y3': 0.23124782713052383, 'b3': 0.08913119134805635, 'y4': 0.008036292437831032, 'b4': 0.0015271475695408452, 'b4^2': 0.0008407832182695698, 'y5': 0.04353491559234789, 'b5': 0.08628935695933407, 'y6': 0.33048321604296194, 'b6': 0.13424955844024286, 'y7': 0.3355187565736843, 'b7': 0.02…	-28.8196	{'y1': 0.03574443830695761, 'b1^2': 0.0009155153367571326, 'y2': 0.02273087715870781, 'b2': 0.41832485993801877, 'y3': 0.23124787060205665, 'b3': 0.08913114281495536, 'y4': 0.008036186396713186, 'b4': 0.001527015219699421, 'b4^2': 0.0008407589795445173, 'y5': 0.043534896300360656, 'b5': 0.08628955271541497, 'y6': 0.3304826376299058, 'b6': 0.1342494126644178, 'y7': 0.3355192066650142, 'b7': 0.0281…	-28.8196	7.62939e-06	0.999999
312	ALASVIMGL	1	33	{'y1': 0.0052626461276499585, 'y2': 0.0660207391236372, 'b2': 0.5134060204100008, 'y3': 0.15833667914486582, 'b3': 0.4054885492179924, 'y4': 0.06801058842860436, 'b4': 0.4348574434100854, 'b5': 0.5785252898564779, 'b6': 0.11868856495836153, 'b7': 0.005087239573866634, 'b8': 0.0023568133344608415}	147.515	{'y1': 0.0052626451147877755, 'y2': 0.06602077184238736, 'b2': 0.5134063690434286, 'y3': 0.15833661784236577, 'b3': 0.4054885873189781, 'y4': 0.06801060112620277, 'b4': 0.4348571296159177, 'b5': 0.5785251832197656, 'b6': 0.11868865298250736, 'b7': 0.005087238715141069, 'b8': 0.0023567932283535815}	147.515	3.05176e-05	1
313	ALASVVGVPV	2	33	{'y1': 0.025498503533109257, 'y2': 0.9934378423659506, 'b2': 0.09527439460604668, 'y3': 8.349593725311695e-05, 'b3': 0.02554784659730173, 'b4': 0.021468875258763738, 'b4^2': 0.0005408107722844875, 'y5': 0.0017257488590216791, 'b5': 0.024379352092418947, 'b5^2': 0.000482644092519903, 'b6': 0.014330368692388422, 'b6^2': 0.0007741966409969143, 'b7': 0.037561447707205944, 'b8': 0.00505764003853284}	114.454	{'y1': 0.02549850515350524, 'y2': 0.9934378524960908, 'b2': 0.09527430862751791, 'y3': 8.354458166518622e-05, 'b3': 0.02554783370843325, 'b4': 0.021468835183800692, 'b4^2': 0.0005408100582173668, 'y5': 0.0017257642266110661, 'b5': 0.02437934390284026, 'b5^2': 0.00048264261471115994, 'b6': 0.014330374504535512, 'b6^2': 0.0007741955986782764, 'b7': 0.03756143151132978, 'b8': 0.005057634550206335}	114.454	2.28882e-05	1
314	ALDAGNIKL	2	33	{'y1': 0.06574697880058206, 'y2': 0.416655387190537, 'b2': 0.405119029044745, 'y3': 0.09448184114905021, 'b3': 0.19878018223280802, 'y4': 0.029805618037914098, 'b4': 0.004624783437031664, 'b4^2': 0.0027742249967569496, 'y5': 0.17543699711379382, 'y6': 0.2725072521383846, 'y6^2': 0.0005081965633083892, 'b6': 0.02408060504762362, 'y7': 0.7082560684776885, 'y8': 0.036758967318582185}	72.3168	{'y1': 0.06574699958220938, 'y2': 0.41665546973125067, 'b2': 0.40511868616946006, 'y3': 0.09448183700029068, 'b3': 0.19878018147543325, 'y4': 0.02980558527456864, 'b4': 0.004624771630981318, 'b4^2': 0.0027742225583231436, 'y5': 0.1754370481444128, 'y6': 0.2725070563482644, 'y6^2': 0.0005081836058825689, 'b6': 0.024080575057203155, 'y7': 0.7082562819682482, 'y8': 0.03675893066413403}	72.3168	2.28882e-05	1
315	ALDAHQQSI	2	33	{'y1': 0.3829403140592576, 'y2': 0.4132130961225985, 'y2^2': 0.01133827947016672, 'b2': 0.44758997253875443, 'y3': 0.0026565565624502305, 'b3': 0.13344766058323196, 'y4': 0.026021505693905184, 'b4': 0.00691643780927498, 'y5': 0.16823750974197835, 'b5': 0.15089171351458075, 'y6': 0.10289771196701111, 'b6': 0.24650284088027163, 'b6^2': 0.018628656866180343, 'y7': 0.5114340201497114, 'b7': 0.2365616…	19.9448	{'y1': 0.38294027121788565, 'y2': 0.4132133561133569, 'y2^2': 0.011338344268800203, 'b2': 0.44759008134383776, 'y3': 0.0026565074525573824, 'b3': 0.1334477364796226, 'y4': 0.026021378933239987, 'b4': 0.006916454763032259, 'y5': 0.1682374107715014, 'b5': 0.15089199551799112, 'y6': 0.10289765273694668, 'b6': 0.24650278841115306, 'b6^2': 0.01862863925799937, 'y7': 0.5114336249267777, 'b7': 0.2365617…	19.9448	3.8147e-06	1
316	ALDAIALAL	1	33	{'y2': 0.042499526656141054, 'b2': 0.12280476199869979, 'y3': 0.0008796663318463736, 'b3': 0.5835867542543403, 'b4': 0.6913165229765437, 'b5': 0.2415510881307787, 'b6': 0.3228995408460047, 'b7': 0.04417041380478053, 'b8': 0.0076095373504745075}	151.523	{'y2': 0.04249954704267344, 'b2': 0.12280481988575766, 'y3': 0.0008796891642005902, 'b3': 0.5835866700325166, 'b4': 0.6913165675857588, 'b5': 0.24155137491348486, 'b6': 0.32289935744945003, 'b7': 0.044170416700506934, 'b8': 0.007609555007556657}	151.523	1.52588e-05	1
317	ALDATHQQL	2	33	{'y1': 0.11577696274699643, 'y2': 0.02416674663583675, 'b2': 0.5210636762128298, 'y3': 0.05435963292560958, 'b3': 0.21078613799865376, 'y4': 0.24768228185775104, 'b4': 0.006341431354757948, 'b4^2': 0.0028102934201726625, 'y5': 0.15283026900614202, 'y6': 0.19955457394708018, 'b6': 0.026822835693781667, 'b6^2': 0.0017779793624110535, 'y7': 0.7294611280960316, 'b7': 0.08201723913270599, 'b7^2': 0.00…	25.7561	{'y1': 0.11577702033893847, 'y2': 0.024166744450558993, 'b2': 0.5210636909127828, 'y3': 0.054359629135684595, 'b3': 0.21078607912488764, 'y4': 0.24768219860562413, 'b4': 0.006341426104206234, 'b4^2': 0.0028103016418559797, 'y5': 0.15283021956204085, 'y6': 0.1995546003653617, 'b6': 0.02682283343443215, 'b6^2': 0.0017779756484450292, 'y7': 0.7294611492345825, 'b7': 0.08201737602116244, 'b7^2': 0.00…	25.7561	5.72205e-06	1
318	ALDDDFDF	2	33	{'y1': 0.9631444310868074, 'y2': 0.14199324362428267, 'b2': 0.19290021363504295, 'y3': 0.002118749776002195, 'b3': 0.062026568782100576, 'b4': 0.05304146180460192, 'b5': 0.09043364694701798, 'b6': 0.010691701631796932, 'b7': 0.004742677667038186, 'b7^2': 1.5160561767541523e-05}	117.236	{'y1': 0.9631443615636812, 'y2': 0.1419933475500368, 'b2': 0.19290050055570318, 'y3': 0.0021187787735046314, 'b3': 0.06202660679782341, 'b4': 0.053041484604743956, 'b5': 0.09043357461652894, 'b6': 0.010691686168664167, 'b7': 0.004742663897024386, 'b7^2': 1.5154926331907093e-05}	117.236	2.28882e-05	1
319	ALDDISESI	1	33	{'y1': 0.016758017786500448, 'y2': 0.12851461189270982, 'b2': 0.453254872128574, 'y3': 0.005528767638167151, 'b3': 0.245524186243926, 'y4': 0.004305681830560301, 'b4': 0.8399854812939497, 'b5': 0.104573824496594, 'b6': 0.028111695824163303, 'b7': 0.005918686798620099, 'b8': 0.009765255412710217}	86.0559	{'y1': 0.016758054003585505, 'y2': 0.12851467560453597, 'b2': 0.4532547326124844, 'y3': 0.005528783418283365, 'b3': 0.24552409504852604, 'y4': 0.0043056592607284136, 'b4': 0.8399855861512964, 'b5': 0.10457372988277511, 'b6': 0.028111668044628082, 'b7': 0.005918662127596389, 'b8': 0.009765212867172716}	86.0559	1.52588e-05	1
320	ALDDMISTL	1	33	{'y1': 0.0023455888825433006, 'y2': 0.07525854417732226, 'b2': 0.32344262171627514, 'y3': 0.018369252684234137, 'b3': 0.22006996644209814, 'b4': 0.7547866260106575, 'b5': 0.5169393966021182, 'b6': 0.06336209553731545, 'b7': 0.0018316412336907009}	124.997	{'y1': 0.002345514390265608, 'y2': 0.075258561298058, 'b2': 0.32344272497038656, 'y3': 0.018369250079029543, 'b3': 0.22007006728039621, 'b4': 0.7547863399718153, 'b5': 0.5169397018786422, 'b6': 0.0633621185443875, 'b7': 0.0018316285641675639}	124.997	0	1
321	ALDEAAAAL	1	33	{'y1': 0.01782330382697109, 'y2': 0.11404107869999244, 'b2': 0.2627828072014514, 'y3': 0.013621534420458969, 'b3': 0.5326507212365024, 'b4': 0.4006355303761366, 'b5': 0.4329882824309287, 'b6': 0.4748911423270585, 'b7': 0.24031059286291614, 'b8': 0.04961211938776414}	76.248	{'y1': 0.017823200614231056, 'y2': 0.1140409357829499, 'b2': 0.2627830930381953, 'y3': 0.013621549449921418, 'b3': 0.5326509525848607, 'b4': 0.40063560417401145, 'b5': 0.4329881531463614, 'b6': 0.474890991373973, 'b7': 0.240310271328551, 'b8': 0.049612017785896634}	76.248	2.28882e-05	1
322	ALDEGDIAL	1	33	{'y2': 0.09107714183172445, 'b2': 0.3274650309157743, 'y3': 0.003351267872261648, 'b3': 0.6201225327600695, 'b4': 0.20989208942640897, 'b5': 0.12984686038094626, 'b6': 0.6524786213536882, 'b7': 0.11093752752557792, 'b8': 0.030952196017555483}	94.1276	{'y2': 0.09107714411071689, 'b2': 0.3274649399569829, 'y3': 0.0033512333445040064, 'b3': 0.6201223307363983, 'b4': 0.20989213733383943, 'b5': 0.1298469237015988, 'b6': 0.6524788281028456, 'b7': 0.11093755133593962, 'b8': 0.030952168720782484}	94.1276	2.28882e-05	1
323	ALDEGLSTVTTE	2	33	{'y1': 0.6355791722097306, 'b1^2': 0.00013523775228904488, 'y2': 0.6748870975424462, 'b2': 0.2445173324193747, 'y3': 0.14575811699969723, 'b3': 0.1634529412433418, 'y4': 0.003379294125695537, 'b4': 0.048270758519621565, 'b4^2': 0.0021301198289920215, 'b5': 0.13745366313442203, 'b5^2': 0.0004711235120726244, 'y6': 0.016655463088040664, 'b6': 0.09748619621448291, 'b6^2': 0.002580398291561272, 'b7':…	70.8888	{'y1': 0.6355791974482562, 'b1^2': 0.00013523963754927243, 'y2': 0.6748871146346472, 'b2': 0.24451723908949652, 'y3': 0.14575817233844635, 'b3': 0.16345284345218444, 'y4': 0.003379246324578743, 'b4': 0.048270737728684746, 'b4^2': 0.0021301229006035283, 'b5': 0.13745367202721262, 'b5^2': 0.00047112334751355867, 'y6': 0.01665540303970716, 'b6': 0.09748622278925881, 'b6^2': 0.0025803982842909925, 'b…	70.8889	1.52588e-05	1
324	ALDEKLLNI	2	33	{'y1': 0.29175055029600555, 'y2': 0.25723520482897605, 'b2': 0.5304968713943045, 'y3': 0.019640569403515912, 'b3': 0.1446191399432467, 'y4': 0.01036033200242106, 'b4': 0.08709815089193088, 'y5': 0.13377610033574255, 'b5': 0.12785271801452025, 'y6': 0.14143944467306627, 'b6': 0.34986687745594813, 'b6^2': 0.004141446145214443, 'y7': 0.5607245802857211, 'b7': 0.19810429700621865, 'y8': 0.00477250913…	105.522	{'y1': 0.29175051781030126, 'y2': 0.257235198456336, 'b2': 0.5304968144924913, 'y3': 0.019640593740358998, 'b3': 0.14461920112761315, 'y4': 0.010360305292651415, 'b4': 0.08709815017624818, 'y5': 0.13377603554308884, 'b5': 0.1278527248130801, 'y6': 0.14143943514965018, 'b6': 0.3498669027826558, 'b6^2': 0.004141463152419129, 'y7': 0.5607246192918455, 'b7': 0.19810432841721087, 'y8': 0.0047725086190…	105.522	1.52588e-05	1
325	ALDELARVREE	3	33	{'y1': 0.028296041049455174, 'y2': 0.0009838503572344652, 'y2^2': 0.0005950126942509023, 'b2': 0.06300449251547159, 'y3': 0.01502194191775105, 'b3': 0.00444871497520597, 'b3^2': 0.0001614885093353292, 'y4': 0.0369617955599712, 'b4^2': 0.000836070334046008, 'y5': 0.003222497018263929, 'y5^2': 0.0034448182396826397, 'y6^2': 0.021531682381279525, 'y7^2': 0.09524483974483207, 'y8^2': 0.30054360494700…	49.5576	{'y1': 0.028296067923116425, 'y2': 0.0009838430568062187, 'y2^2': 0.000595009949652327, 'b2': 0.06300446574618382, 'y3': 0.015021948977476728, 'b3': 0.004448717525047434, 'b3^2': 0.00016148621699770905, 'y4': 0.036961773025391456, 'b4^2': 0.0008360648175393166, 'y5': 0.003222504594364369, 'y5^2': 0.003444821143155547, 'y6^2': 0.02153169447879653, 'y7^2': 0.09524484973754621, 'y8^2': 0.30054363867…	49.5576	1.14441e-05	1
326	ALDEPTTNL	1	33	{'y2': 0.14266945964888292, 'b2': 0.20623085681235342, 'y3': 0.18779763898970528, 'b3': 0.4228037422831378, 'y4': 0.05381739874805827, 'b4': 0.18035781033954681, 'y5': 0.8252904834448307, 'b5': 0.04890564364718364, 'y6': 0.01768565319693418, 'b6': 0.04004989052387436, 'b7': 0.03861870065265125, 'b8': 0.027454052150779965}	62.7406	{'y2': 0.14266938684827685, 'b2': 0.20623052998956393, 'y3': 0.18779776515157806, 'b3': 0.4228033543209698, 'y4': 0.05381743146030923, 'b4': 0.180357786290525, 'y5': 0.8252907585300201, 'b5': 0.04890556168357535, 'y6': 0.017685604882466177, 'b6': 0.040049891910289306, 'b7': 0.03861868118628801, 'b8': 0.027454024362032783}	62.7406	2.28882e-05	1
327	ALDEYTSEL	1	33	{'y1': 0.008148730854470593, 'y2': 0.055606585153840614, 'b2': 0.35609444979840216, 'y3': 0.05095599647833994, 'b3': 0.7536236078769903, 'y4': 0.027718464703617673, 'b4': 0.5248649750413857, 'y5': 0.008316520629022758, 'b5': 0.13454784416545884, 'b6': 0.0698611571459876, 'b7': 0.011134706661409274, 'b8': 0.008049074683059371}	78.4569	{'y1': 0.008148761105392961, 'y2': 0.05560650613539328, 'b2': 0.35609438691701395, 'y3': 0.0509560314717895, 'b3': 0.7536238515858009, 'y4': 0.027718439470805746, 'b4': 0.5248646966607778, 'y5': 0.008316475711856577, 'b5': 0.13454773984405857, 'b6': 0.06986119277884129, 'b7': 0.011134684004117363, 'b8': 0.00804908407303899}	78.4569	1.52588e-05	1
328	ALDGGPRAL	2	33	{'y1': 0.015891834518748073, 'y2': 0.003178823414066678, 'b2': 0.16392401600580306, 'b3': 0.028909122271458552, 'y4': 0.07349473190012303, 'y5': 0.07451588115219569, 'y5^2': 0.00031485560762109066, 'y6': 0.5387127827503498, 'y6^2': 0.0004724148484286248, 'y7': 0.8184121854844587, 'b7': 0.0016793335182951658, 'y8': 0.032449973589423024, 'b8': 0.0032126682771088585}	38.5709	{'y1': 0.015891816253260454, 'y2': 0.003178823165473592, 'b2': 0.163924020573762, 'b3': 0.028909096273637695, 'y4': 0.07349471165109889, 'y5': 0.07451590243533929, 'y5^2': 0.0003148585090291986, 'y6': 0.5387131178233528, 'y6^2': 0.0004724148017699165, 'y7': 0.8184119644079052, 'b7': 0.001679348025168148, 'y8': 0.032449992222343564, 'b8': 0.003212665091351401}	38.5709	1.14441e-05	1
329	ALDGKIYEL	2	33	{'y1': 0.4055292653180869, 'y2': 0.04700933063538347, 'b2': 0.5478426515449601, 'y3': 0.06332590078680543, 'b3': 0.08568007126950564, 'y4': 0.013739130866567289, 'b4': 0.0272802048760097, 'y5': 0.03937215908226295, 'b5': 0.161885650499577, 'y6': 0.20216435273889233, 'b6': 0.16865577124556036, 'y7': 0.6330931374660382, 'b7': 0.1171075806560161, 'y8': 0.01563348164889023, 'y8^2': 0.0028441655387745…	84.3893	{'y1': 0.40552970372334635, 'y2': 0.04700933076605801, 'b2': 0.547842765931255, 'y3': 0.0633258068872415, 'b3': 0.08568027057468316, 'y4': 0.013739060469928772, 'b4': 0.027280253692112157, 'y5': 0.03937216018401586, 'b5': 0.16188572422842332, 'y6': 0.20216403088955698, 'b6': 0.16865588452545335, 'y7': 0.6330927789551237, 'b7': 0.11710769413998719, 'y8': 0.015633375750851698, 'y8^2': 0.00284416244…	84.3893	2.28882e-05	1
330	ALDGLLQQV	2	33	{'y1': 0.5304326378399186, 'y2': 0.2819416556400087, 'b2': 0.4022788925427272, 'y3': 0.08653052646744884, 'b3': 0.12175137031519975, 'b3^2': 0.0016155951231017062, 'y4': 0.00651358283667793, 'b4': 0.4017095473665754, 'b4^2': 0.0028399419125376213, 'b5': 0.5120242012297185, 'b5^2': 0.005908117850052365, 'b6': 0.1647127009517683, 'b6^2': 0.012833394917724473, 'b7': 0.06371868209691514, 'b7^2': 0.00…	115.681	{'y1': 0.530432628287525, 'y2': 0.28194149923763445, 'b2': 0.4022794535432682, 'y3': 0.08653057344111108, 'b3': 0.12175140611411832, 'b3^2': 0.0016156030131426642, 'y4': 0.006513537996230797, 'b4': 0.4017095390498558, 'b4^2': 0.002839945813432389, 'b5': 0.5120238463508312, 'b5^2': 0.005908121419903776, 'b6': 0.16471268679831486, 'b6^2': 0.012833404734924406, 'b7': 0.06371871910461219, 'b7^2': 0.0…	115.681	3.8147e-05	1
331	ALDGLSFTY	1	33	{'y1': 0.06174039825194681, 'y2': 0.44468546142593757, 'b2': 0.3288261500157437, 'y3': 0.0366803548571726, 'b3': 0.27105773120137044, 'y4': 0.009840546293570477, 'b4': 0.7650442016733074, 'b5': 0.1407640860240617, 'b6': 0.09710645613347357, 'b7': 0.025692673746021907, 'b8': 0.014311272582054665}	117.74	{'y1': 0.06174044598959611, 'y2': 0.44468516648741485, 'b2': 0.32882618670788416, 'y3': 0.036680339885401425, 'b3': 0.2710579504908912, 'y4': 0.009840517493486656, 'b4': 0.7650442414693494, 'b5': 0.14076419628750478, 'b6': 0.09710656274187865, 'b7': 0.025692711843512465, 'b8': 0.014311289108658113}	117.74	1.52588e-05	1
332	ALDKATVLL	2	33	{'y1': 0.6630857337219976, 'y2': 0.3477540929727516, 'b2': 0.12842295707631712, 'b3': 0.04336753100832633, 'b4': 0.07625234628309892, 'b5': 0.1485685692348227, 'y6': 0.0008959363124558551, 'b6': 0.315010853132986, 'b6^2': 0.0018315967650475277, 'y7': 0.09489179235174168, 'b7': 0.5237132021395852, 'b8': 0.10299609912872262}	87.8647	{'y1': 0.6630858466917721, 'y2': 0.34775407075780257, 'b2': 0.12842293165759686, 'b3': 0.043367516771377373, 'b4': 0.07625225535435064, 'b5': 0.14856856371367488, 'y6': 0.0008959360743289662, 'b6': 0.3150108689651248, 'b6^2': 0.0018315973915884573, 'y7': 0.09489176976748503, 'b7': 0.5237130985383055, 'b8': 0.102996058976062}	87.8647	1.52588e-05	1
333	ALDKATVLL	1	33	{'y2': 0.015499819790413791, 'b2': 0.15483953308726217, 'b3': 0.16506312709236587, 'b4': 0.3030466645913918, 'b5': 0.6846378290214985, 'y6': 0.03945753140111212, 'b6': 0.4445512054421574, 'y7': 0.009820551138347873, 'b7': 0.39046401592319907, 'b8': 0.19034478928291249}	87.8647	{'y2': 0.01549977163809662, 'b2': 0.1548393242766202, 'b3': 0.16506302285948982, 'b4': 0.3030466400754, 'b5': 0.6846377269522926, 'y6': 0.03945763522963773, 'b6': 0.44455142168148865, 'y7': 0.009820543837848852, 'b7': 0.3904640644818188, 'b8': 0.19034483382519726}	87.8647	1.52588e-05	1
334	ALDKITASL	2	33	{'y1': 0.6541860029381384, 'y2': 0.5754394291576448, 'b2': 0.23930761164643966, 'y3': 0.013542787236092573, 'b3': 0.07006623858424774, 'y4': 0.026835315616761158, 'b4': 0.1193833653296052, 'y5': 0.017570157105282654, 'b5': 0.16987633908036376, 'y6': 0.046402904732488856, 'b6': 0.1198790355221714, 'y7': 0.2935828468173654, 'b7': 0.15552075059468864, 'y8': 0.010694528106272217, 'b8': 0.085988013779…	75.1922	{'y1': 0.6541861683095225, 'y2': 0.5754393807962085, 'b2': 0.23930761275980247, 'y3': 0.013542779741603166, 'b3': 0.07006627442843774, 'y4': 0.026835259095210767, 'b4': 0.11938324693336626, 'y5': 0.017570126071321072, 'b5': 0.16987625863946917, 'y6': 0.0464028898333901, 'b6': 0.11987911499052141, 'y7': 0.2935827248148707, 'b7': 0.15552062103410216, 'y8': 0.010694439701207347, 'b8': 0.085987954561…	75.1922	1.52588e-05	1
335	ALDKWTNQL	2	33	{'y1': 0.33033490670611154, 'y2': 0.10433828137191956, 'b2': 0.64953734096248, 'y3': 0.04606740963876517, 'b3': 0.1482406141735481, 'y4': 0.018554275122946735, 'b4': 0.15574006189095294, 'y5': 0.03775841625275048, 'b5': 0.30017358182015813, 'y6': 0.07840914044310192, 'b6': 0.2487487037532801, 'b6^2': 0.014112851804942627, 'y7': 0.3769858866734911, 'b7': 0.31079727167072546, 'b7^2': 0.067466551141…	75.3186	{'y1': 0.3303345244413258, 'y2': 0.10433818044952281, 'b2': 0.6495377330050544, 'y3': 0.04606734890928759, 'b3': 0.1482405895454145, 'y4': 0.018554113577749307, 'b4': 0.15574010436085287, 'y5': 0.03775838565228301, 'b5': 0.30017372471889725, 'y6': 0.07840906341420599, 'b6': 0.24874870703219126, 'b6^2': 0.014112808420541901, 'y7': 0.37698553803481083, 'b7': 0.31079720983101916, 'b7^2': 0.067466528…	75.3186	7.62939e-06	1
336	ALDLAPSSL	1	33	{'y1': 0.016982982572834905, 'y2': 0.15244035923068608, 'b2': 0.09784994485883651, 'y3': 0.09412988901587989, 'b3': 0.6213570549733931, 'y4': 0.7348011707175487, 'b4': 0.1310857953956556, 'y5': 0.09828039138464285, 'b5': 0.07195859074039218, 'b6': 0.0007465560054858684}	100.035	{'y1': 0.01698299166108738, 'y2': 0.15244029196613335, 'b2': 0.09784993846002828, 'y3': 0.09412986119413566, 'b3': 0.6213570540049534, 'y4': 0.734801147031595, 'b4': 0.13108606827048683, 'y5': 0.09828034804479885, 'b5': 0.0719585885168215, 'b6': 0.0007465561223389214}	100.035	2.28882e-05	1
337	ALDLGNIRA	2	33	{'y2': 0.02454406046930237, 'b2': 0.2187993078296199, 'y3': 0.026198328302320734, 'b3': 0.23130639063437838, 'y4': 0.05426531317363382, 'b4^2': 0.00041807508019013433, 'y5': 0.4814106204817415, 'y6': 0.36307951813194866, 'y6^2': 0.0006258641074642602, 'y7': 0.7284205489738855, 'y8': 0.01451703693499968}	72.5334	{'y2': 0.024544026938748197, 'b2': 0.21879931995178395, 'y3': 0.026198351365599212, 'b3': 0.23130650290797355, 'y4': 0.05426531566543814, 'b4^2': 0.0004180794975353, 'y5': 0.4814107174681598, 'y6': 0.36307954485015154, 'y6^2': 0.0006258568179364302, 'y7': 0.7284204332895764, 'y8': 0.014516991472302666}	72.5334	1.52588e-05	1
338	ALDNDNYNL	2	33	{'y1': 0.7730226821533428, 'b1^2': 0.0007807626490606714, 'y2': 0.26617513205266513, 'b2': 0.44301033207896784, 'y3': 0.007318181381731209, 'b3': 0.1273953593947087, 'b3^2': 0.0017586630112671844, 'b4': 0.05557727740723084, 'b4^2': 0.0022586215378290475, 'b5': 0.2634847812119669, 'b5^2': 0.0025297739310252937, 'b6': 0.16667085619252425, 'b6^2': 0.006537496885263703, 'b7': 0.1366066590241138, 'b7^…	62.3527	{'y1': 0.7730228398787199, 'b1^2': 0.0007807680124868375, 'y2': 0.2661750104245768, 'b2': 0.4430099675224443, 'y3': 0.007318311725075092, 'b3': 0.12739542202747886, 'b3^2': 0.0017586711289397385, 'b4': 0.0555772398884827, 'b4^2': 0.002258617153466505, 'b5': 0.26348496980874164, 'b5^2': 0.0025297695329731746, 'b6': 0.166670922710982, 'b6^2': 0.006537493317234752, 'b7': 0.13660669050023885, 'b7^2':…	62.3527	7.62939e-06	1
339	ALDNDNYNL	1	33	{'y2': 0.19218848563601457, 'b2': 0.491765749839502, 'y3': 0.045389875122315966, 'b3': 0.3589742512072187, 'b4': 0.1956726766778729, 'b5': 0.649983497939221, 'b6': 0.2246017782133929, 'b7': 0.2800790202332968, 'b8': 0.025509197111525345}	62.3527	{'y2': 0.19218834626734776, 'b2': 0.49176564317720783, 'y3': 0.04538989095888356, 'b3': 0.35897427154061345, 'b4': 0.19567230189933163, 'b5': 0.6499836108422384, 'b6': 0.22460172093431965, 'b7': 0.28007931812042036, 'b8': 0.025509220697633228}	62.3527	7.62939e-06	1
340	ALDNGLFTL	2	33	{'y1': 0.7598790132823224, 'y2': 0.5638415804479416, 'b2': 0.21539541148806898, 'y3': 0.04043020256799564, 'b3': 0.05347549011823604, 'b3^2': 0.0017433388243886304, 'b4': 0.022174176903120027, 'b4^2': 0.001598691142960458, 'b5': 0.212102931711418, 'b5^2': 0.00441838210028891, 'b6': 0.08820231056958429, 'b6^2': 0.0005201173061567622, 'b7': 0.022165279479753504, 'b7^2': 0.0012091673583126683}	144.639	{'y1': 0.759878759681807, 'y2': 0.5638418033633155, 'b2': 0.21539556623740772, 'y3': 0.0404302002347569, 'b3': 0.053475467839714144, 'b3^2': 0.001743341278758615, 'b4': 0.02217415359945316, 'b4^2': 0.0015986891612405855, 'b5': 0.21210306487748667, 'b5^2': 0.00441839371831946, 'b6': 0.08820238478154926, 'b6^2': 0.0005201151850459194, 'b7': 0.022165308861801864, 'b7^2': 0.0012091620815395244}	144.639	1.52588e-05	1
341	ALDNNPLLL	1	33	{'y2': 0.39459877910579444, 'b2': 0.17559224649359176, 'y3': 0.027371562958703112, 'b3': 0.11352884594215891, 'y4': 0.6627379460481515, 'b4': 0.13061698718113582, 'y5': 0.021197942275956224, 'b5': 0.500421029861368, 'b6': 0.18496510405151073, 'b7': 0.21427562417599416, 'b8': 0.11199147284657264}	130.966	{'y2': 0.39459854378394454, 'b2': 0.17559203596821796, 'y3': 0.02737159167419039, 'b3': 0.11352906627889238, 'y4': 0.6627377503885865, 'b4': 0.1306172944460931, 'y5': 0.021197869246672465, 'b5': 0.5004213139744658, 'b6': 0.1849650899167666, 'b7': 0.21427581732797454, 'b8': 0.11199159927704451}	130.966	0	1
342	ALDNNPLLL	2	33	{'y1': 0.760778310600752, 'b1^2': 0.0003577613336159609, 'y2': 0.34023463701308737, 'b2': 0.12320252415125682, 'b3': 0.02915260947726323, 'b3^2': 0.0002758509271676171, 'y4': 0.0505983459951198, 'b4': 0.03204362107280614, 'b5': 0.46707664852442715, 'b5^2': 0.015021789890078543, 'b6': 0.16625857483734563, 'b6^2': 0.09486652954792257, 'b7': 0.17484146271961634, 'b7^2': 0.00470009730399768, 'b8': 0.…	130.966	{'y1': 0.7607783137745072, 'b1^2': 0.00035776452727268927, 'y2': 0.34023432342982024, 'b2': 0.1232023850627337, 'b3': 0.029152643301779326, 'b3^2': 0.0002758497777111813, 'y4': 0.05059829384569493, 'b4': 0.032043632826720125, 'b5': 0.4670769089948984, 'b5^2': 0.015021812733761904, 'b6': 0.1662584052091254, 'b6^2': 0.09486659184798643, 'b7': 0.17484159452832015, 'b7^2': 0.004700130942326208, 'b8':…	130.966	0	1
343	ALDPAAQAFL	2	33	{'y1': 0.6207135722922711, 'b1^2': 0.0006171553938104628, 'y2': 0.4622920128753334, 'b2': 0.26816325346303194, 'y3': 0.00608345171579418, 'b3': 0.18150682824084566, 'b3^2': 0.002606624327198734, 'y4': 0.010078505169048147, 'b4': 0.06264388853118376, 'b4^2': 0.005267346200934314, 'b5': 0.13948813194964965, 'b5^2': 0.0035685116868602357, 'b6': 0.305836687841346, 'b6^2': 0.023449368853283914, 'y7': …	117.835	{'y1': 0.6207133265347028, 'b1^2': 0.000617161678133342, 'y2': 0.46229209902978, 'b2': 0.2681634809409992, 'y3': 0.006083394753134035, 'b3': 0.18150712247607942, 'b3^2': 0.0026066319744019366, 'y4': 0.010078499161716483, 'b4': 0.06264399316838734, 'b4^2': 0.005267350675202303, 'b5': 0.1394882071405265, 'b5^2': 0.0035685212378408528, 'b6': 0.3058368022270712, 'b6^2': 0.023449366651929506, 'y7': 0.…	117.835	3.05176e-05	1
344	ALDPNAYEA	1	33	{'y2': 0.04490241181862797, 'b2': 0.18412064307794712, 'y3': 0.06881866943157736, 'b3': 0.36357581693287283, 'y4': 0.005904629725809581, 'b4': 0.051508594851157836, 'b5': 0.18171451343517767, 'y6': 0.44184431850924244, 'b6': 0.718608031122922, 'y7': 0.008858317848661847, 'b7': 0.27526563045119756, 'b8': 0.06307354913043613}	41.9198	{'y2': 0.04490236023750951, 'b2': 0.18412041909093965, 'y3': 0.06881869967012072, 'b3': 0.3635756206277264, 'y4': 0.005904629459636679, 'b4': 0.05150865575048561, 'b5': 0.1817145883541428, 'y6': 0.441844305942757, 'b6': 0.7186081510220109, 'y7': 0.008858288390117661, 'b7': 0.2752656753827815, 'b8': 0.06307360276938674}	41.9198	3.8147e-06	1
345	ALDPNGTRV	2	33	{'y1': 0.012634268201891737, 'y2': 0.009879071931650609, 'b2': 0.22414719763088492, 'y3': 0.004118216460464231, 'b3': 0.08615687733470576, 'y4': 0.11845161715168899, 'b4^2': 0.0007904020740235164, 'y5': 0.2053656092409921, 'y6': 0.869836921218003, 'y6^2': 0.26181985208557507, 'y7': 0.2451421034635554, 'y7^2': 0.024347069442269654, 'b8^2': 0.0010328788927800293}	18.8808	{'y1': 0.012634288121657549, 'y2': 0.00987903044261271, 'b2': 0.22414719823898094, 'y3': 0.004118175530120857, 'b3': 0.08615684827589688, 'y4': 0.1184515649902293, 'b4^2': 0.0007904020701424485, 'y5': 0.20536560933743306, 'y6': 0.8698369210210263, 'y6^2': 0.26181992731769466, 'y7': 0.24514205472446332, 'y7^2': 0.024347121306877252, 'b8^2': 0.0010328907042980353}	18.8808	3.8147e-06	1
346	ALDPNIATL	1	33	{'y2': 0.0881636765095863, 'b2': 0.1375560497904355, 'y3': 0.008440854557063561, 'b3': 0.36021324909910835, 'y4': 0.0102263355563743, 'b4': 0.07262451508212722, 'b5': 0.5044528476313314, 'y6': 0.27726696712009624, 'b6': 0.6696419259604571, 'b7': 0.233377684401113, 'b8': 0.062182547459532465}	96.6573	{'y2': 0.08816358552099003, 'b2': 0.13755592183673082, 'y3': 0.008440798683844338, 'b3': 0.3602128148282639, 'y4': 0.010226314244737914, 'b4': 0.07262445201182559, 'b5': 0.5044528780754001, 'y6': 0.2772670481595883, 'b6': 0.6696421284326803, 'b7': 0.2333777146627778, 'b8': 0.0621826576064479}	96.6573	3.05176e-05	1
347	ALDPSLDNHQV	2	33	{'y1': 0.009605955710395396, 'y2': 0.048509079270163125, 'b2': 0.49026797453114146, 'y3': 0.14982367780117242, 'b3': 0.22325851844410852, 'y4': 0.12975834396475663, 'b4^2': 0.0048362375519741055, 'y5': 0.17722485270548938, 'b5': 0.002462140696306317, 'b5^2': 0.0008699749470929142, 'y6': 0.16087542841075939, 'b6': 0.0019510161586702946, 'y7': 0.2812572489367325, 'y8': 0.5835239267414343, 'y8^2': 0…	46.6901	{'y1': 0.009605956138497167, 'y2': 0.04850903312097546, 'b2': 0.4902680434281316, 'y3': 0.1498236982049884, 'b3': 0.22325843562153214, 'y4': 0.12975826671648868, 'b4^2': 0.004836231168164131, 'y5': 0.1772247603796333, 'b5': 0.002462123538078406, 'b5^2': 0.0008699717893621855, 'y6': 0.16087527642242228, 'b6': 0.001951003262093198, 'y7': 0.281257326791029, 'y8': 0.5835238863722532, 'y8^2': 0.403303…	46.6902	1.14441e-05	1
348	ALDQEIIEV	1	33	{'y2': 0.020107041446374298, 'b2': 0.2944670965563635, 'y3': 0.010722628119783511, 'b3': 0.2612107329416671, 'b4': 0.26466310891476913, 'b5': 0.8369518036873296, 'b6': 0.2703562977994734, 'b7': 0.030189460022963258}	107.064	{'y2': 0.020107016884789653, 'b2': 0.29446718942048966, 'y3': 0.010722601035542702, 'b3': 0.2612106454424958, 'b4': 0.26466307068421413, 'b5': 0.836951767247936, 'b6': 0.2703564344902655, 'b7': 0.030189458551125356}	107.064	3.05176e-05	1
349	ALDQKLIYQ	2	33	{'y1': 0.6815596340991876, 'y2': 0.477235007704519, 'b2': 0.2379865568365885, 'y3': 0.0023675020084473627, 'b3': 0.07850089636159768, 'y4': 0.003759071279672123, 'b4': 0.07265684283222518, 'y5': 0.08293202633406965, 'b5': 0.10612163623933966, 'y6': 0.047746639720029564, 'b6': 0.36638594434673694, 'b6^2': 0.0028454358192447236, 'y7': 0.15264124370331145, 'b7': 0.24113602345897184, 'b8': 0.05926648…	58.412	{'y1': 0.6815598690169359, 'y2': 0.47723493776244064, 'b2': 0.23798649483370427, 'y3': 0.002367492163787265, 'b3': 0.07850098962556307, 'y4': 0.0037590609205757387, 'b4': 0.07265677633465148, 'y5': 0.08293188929858362, 'b5': 0.10612176480800331, 'y6': 0.04774656015946449, 'b6': 0.3663857323380998, 'b6^2': 0.002845441605164012, 'y7': 0.1526410597267408, 'b7': 0.24113600268561158, 'b8': 0.059266447…	58.412	7.62939e-06	1
350	ALDQMISNL	1	33	{'y2': 0.05968450847174923, 'b2': 0.3601468219088642, 'y3': 0.05413477127837574, 'b3': 0.34132240389012675, 'y4': 0.020784565810716926, 'b4': 0.5761080520366008, 'b5': 0.6378231150427065, 'b6': 0.08971190681234287, 'b7': 0.010071303525298142}	112.544	{'y2': 0.05968449657882435, 'b2': 0.3601466516194337, 'y3': 0.05413480248079271, 'b3': 0.3413222659430158, 'y4': 0.02078457091403055, 'b4': 0.5761079615626645, 'b5': 0.637823353058987, 'b6': 0.08971198621887179, 'b7': 0.010071354656654482}	112.544	3.05176e-05	1
351	ALDRQTATQLL	2	33	{'y1': 0.1306990157273564, 'y2': 0.30035352686597855, 'b2': 0.06398719340207233, 'y3': 0.0019730411396483255, 'b3': 0.0008422158191503649, 'b4': 0.05749916120648163, 'b5': 0.05398458024542709, 'b6': 0.1529882453534177, 'b6^2': 0.025400834559328005, 'b7': 0.35676361478104524, 'b7^2': 0.07929518927010265, 'y8': 0.0014881769179584084, 'b8': 0.30580123753350424, 'b8^2': 0.10683427351318814, 'y9': 0.0…	71.305	{'y1': 0.13069916212097454, 'y2': 0.30035405955080535, 'b2': 0.06398732451439103, 'y3': 0.001973008688822314, 'b3': 0.0008422326495765193, 'b4': 0.05749908780007212, 'b5': 0.05398454765072834, 'b6': 0.1529880913479201, 'b6^2': 0.025400823326678715, 'b7': 0.35676361807242696, 'b7^2': 0.07929516342807338, 'y8': 0.0014881939618791387, 'b8': 0.30580126929997836, 'b8^2': 0.1068344404161853, 'y9': 0.02…	71.305	7.62939e-06	1
352	ALDSDNISL	1	33	{'y2': 0.08800691469142174, 'b2': 0.4368136522457901, 'y3': 0.003697800137328346, 'b3': 0.48511941879120013, 'b4': 0.1736341427541908, 'b5': 0.3424430767843954, 'b6': 0.5429281435008078, 'b7': 0.3511127162582594, 'b8': 0.025038112408695058}	84.2937	{'y2': 0.08800685412061679, 'b2': 0.4368135368158654, 'y3': 0.003697740510165244, 'b3': 0.48511917168936625, 'b4': 0.17363415148187805, 'b5': 0.3424432376192892, 'b6': 0.5429283740433376, 'b7': 0.3511126989619495, 'b8': 0.02503811876020621}	84.2937	7.62939e-06	1
353	ALDSGAFQSV	2	33	{'y1': 0.6272134817508007, 'y2': 0.5893844614243586, 'b2': 0.3536635202111308, 'y3': 0.08197649882847231, 'b3': 0.16027629106605143, 'b3^2': 0.0011523779354372338, 'y4': 0.013219568260925995, 'b4': 0.039821205867627836, 'b4^2': 0.0029654286782665636, 'b5': 0.09641890589507532, 'b5^2': 0.0005218610387071871, 'b6': 0.27057839229753344, 'b6^2': 0.007384288051496545, 'b7': 0.12994992559438914, 'b7^2'…	71.3908	{'y1': 0.6272134583989629, 'y2': 0.589384565938031, 'b2': 0.353663496155584, 'y3': 0.08197634548982942, 'b3': 0.1602762475753608, 'b3^2': 0.0011523808331924514, 'y4': 0.013219519625719328, 'b4': 0.03982114435797652, 'b4^2': 0.002965432902848666, 'b5': 0.09641885509623177, 'b5^2': 0.0005218564505185561, 'b6': 0.27057827906336407, 'b6^2': 0.007384275466869138, 'b7': 0.12995008034325292, 'b7^2': 0.0…	71.3908	2.28882e-05	1
354	ALDSHPTIV	2	33	{'y1': 0.49245622023077085, 'y2': 0.16057086611590943, 'b2': 0.34255006973773644, 'y3': 0.0005680327869108789, 'b3': 0.03565098887231708, 'y4': 0.4358353423990942, 'b4': 0.008063627364293372, 'y5': 0.0441501725877871, 'b5': 0.24579573355402282, 'y6': 0.07084939570455547, 'b6': 0.04888239813398416, 'b6^2': 0.007280689194400508, 'y7': 0.4809226985704781, 'b7': 0.32955372164893476, 'b7^2': 0.0084362…	51.8694	{'y1': 0.49245607427464905, 'y2': 0.16057082787060756, 'b2': 0.3425502306182826, 'y3': 0.0005680329723965852, 'b3': 0.03565091934042461, 'y4': 0.435835274046379, 'b4': 0.00806360847726969, 'y5': 0.04415014986661217, 'b5': 0.24579570167010567, 'y6': 0.07084935994427205, 'b6': 0.04888240189952371, 'b6^2': 0.007280663171173776, 'y7': 0.48092299953998807, 'b7': 0.3295535143779254, 'b7^2': 0.008436271…	51.8694	1.14441e-05	1
355	ALDSTNVEA	1	33	{'y2': 0.07048217926080672, 'b2': 0.49415703534259875, 'y3': 0.03929582097099875, 'b3': 0.6655716984094642, 'y4': 0.009304177191269742, 'b4': 0.25382302191996187, 'b5': 0.13334487375107093, 'b6': 0.24729722453139671, 'b7': 0.4033457339613281, 'b8': 0.013190590108339267}	23.7153	{'y2': 0.07048220763052958, 'b2': 0.49415698022321464, 'y3': 0.03929586331829647, 'b3': 0.6655716191089862, 'y4': 0.009304162059359413, 'b4': 0.2538227063131145, 'b5': 0.13334484499791602, 'b6': 0.24729749474999854, 'b7': 0.4033459660553893, 'b8': 0.013190590012329303}	23.7153	7.62939e-06	1
356	ALDSTNVEA	2	33	{'y1': 0.03455789554772575, 'b1': 0.006493927305309692, 'y2': 0.37121587550505664, 'y2^2': 0.0019024970292180522, 'b2': 0.6845332446448106, 'y3': 0.003849482284725517, 'b3': 0.3465946522149965, 'b3^2': 0.0014065834290155714, 'b4': 0.11425207596010169, 'b4^2': 0.009508257126504712, 'b5': 0.08984731577266318, 'b5^2': 0.004789392977883478, 'b6': 0.4167170056365706, 'b6^2': 0.008007953292618277, 'b7'…	23.7153	{'y1': 0.03455763776101669, 'b1': 0.0064938490221757815, 'y2': 0.37121599657744775, 'y2^2': 0.0019024351552793548, 'b2': 0.6845327797145109, 'y3': 0.0038493051937059193, 'b3': 0.34659463608147373, 'b3^2': 0.0014065881879952724, 'b4': 0.11425196455055105, 'b4^2': 0.009508240041547754, 'b5': 0.08984740193838643, 'b5^2': 0.004789396279665635, 'b6': 0.4167174801255229, 'b6^2': 0.008007982033542669, '…	23.7153	7.62939e-06	0.999999
357	ALDTGWNEL	1	33	{'y1': 0.024610404201368744, 'y2': 0.049127306285508744, 'b2': 0.4586528655895744, 'y3': 0.17575528966089624, 'b3': 0.5353746806647713, 'y4': 0.07229494103819696, 'b4': 0.3105858427446925, 'y5': 0.005509318390541346, 'b5': 0.4492821490164308, 'y6': 0.008318876110160415, 'b6': 0.35258844916637483, 'b7': 0.1654507136785223, 'b8': 0.11732745228138036}	100.178	{'y1': 0.024610387614663835, 'y2': 0.049127328444803164, 'b2': 0.45865282171168803, 'y3': 0.17575540798908662, 'b3': 0.5353743589782707, 'y4': 0.07229495107721919, 'b4': 0.3105858551323182, 'y5': 0.005509335038879878, 'b5': 0.44928253484345076, 'y6': 0.008318965169169995, 'b6': 0.3525884436431384, 'b7': 0.16545059743170704, 'b8': 0.11732756563694188}	100.178	1.52588e-05	1
358	ALDTNQVLL	1	33	{'y2': 0.07432433384857962, 'b2': 0.26380416657573114, 'b3': 0.35965257016641183, 'b4': 0.3315154990345636, 'b5': 0.39204966046722095, 'b6': 0.6297238937694319, 'b7': 0.3658681779957568, 'b8': 0.03893732709463115}	104.325	{'y2': 0.07432428592192263, 'b2': 0.2638039361103028, 'b3': 0.3596520655436228, 'b4': 0.331515348702646, 'b5': 0.3920497352002209, 'b6': 0.6297242426818619, 'b7': 0.3658683025359529, 'b8': 0.0389373554228954}	104.325	2.28882e-05	1
359	ALDTPVMV	1	33	{'y2': 0.599830096003022, 'b2': 0.3169673178857329, 'y3': 0.04628902047117433, 'b3': 0.28332306373975796, 'y4': 0.5632022089816155, 'b4': 0.337032534342178, 'y5': 0.04532303608966818, 'b5': 0.10876999251477631, 'b6': 0.10865658263852501, 'b7': 0.02901627523737526}	88.8736	{'y2': 0.5998300873076186, 'b2': 0.3169672029918779, 'y3': 0.046289124387133465, 'b3': 0.28332255625609803, 'y4': 0.5632024531975077, 'b4': 0.337032596454028, 'y5': 0.045323016028081135, 'b5': 0.10877014550108036, 'b6': 0.10865662186970293, 'b7': 0.029016348795897907}	88.8736	3.05176e-05	1
360	ALDVPHAEL	2	33	{'y1': 0.05573810249680145, 'b2': 0.31843038024571135, 'y3': 0.02138818595982941, 'b3': 0.23618959031512746, 'y4': 0.2691968435136041, 'b4': 0.0003681725346095188, 'b4^2': 0.0010860062773312819, 'y5': 0.8104943616347337, 'y5^2': 0.005217131700335431, 'y6': 0.10884736653164064, 'b6': 0.007558287052772473, 'b6^2': 0.002836233108480141, 'y7': 0.312179620790363, 'b7': 0.010790291366191493, 'b7^2': 0.…	73.4537	{'y1': 0.05573820597180601, 'b2': 0.31843047296106164, 'y3': 0.021388123104019722, 'b3': 0.23618979605331358, 'y4': 0.26919647757492304, 'b4': 0.0003681797593774017, 'b4^2': 0.001086007190068798, 'y5': 0.8104944844673347, 'y5^2': 0.005217110634533801, 'y6': 0.10884750787041152, 'b6': 0.007558289428067544, 'b6^2': 0.0028362441053866733, 'y7': 0.3121793061527194, 'b7': 0.010790320723746485, 'b7^2':…	73.4537	1.52588e-05	1
361	ALDVSHNLL	2	33	{'y1': 0.24230736184409876, 'y2': 0.02437049961162084, 'b2': 0.5982869755527042, 'y3': 0.01447701917658778, 'b3': 0.3200516671563788, 'y4': 0.24576470672120415, 'b4': 0.008322483537452378, 'b4^2': 0.0033822634513954223, 'y5': 0.2642548434779673, 'b5': 0.0003237382875682555, 'y6': 0.13100201103218537, 'b6': 0.04100162352248526, 'b6^2': 0.005276287452816518, 'y7': 0.5240204167033958, 'b7': 0.224729…	86.851	{'y1': 0.24230744905920368, 'y2': 0.02437049193361455, 'b2': 0.5982867380277926, 'y3': 0.014477000001094418, 'b3': 0.32005171820127204, 'y4': 0.24576460822702045, 'b4': 0.008322504643457846, 'b4^2': 0.003382254769442107, 'y5': 0.26425491446582533, 'b5': 0.00032374851316098273, 'y6': 0.13100197087457435, 'b6': 0.04100173174490801, 'b6^2': 0.005276281189031371, 'y7': 0.5240205430356127, 'b7': 0.224…	86.851	1.52588e-05	1
362	ALDVSRYVE	2	33	{'y1': 0.12237119147395566, 'y2': 0.017711450927892818, 'b2': 0.23704016764381886, 'b3': 0.1733955293606254, 'y4': 0.03642599216982531, 'b4': 0.0021348303216923705, 'b4^2': 0.0008127355287068691, 'y5': 0.3176754019683401, 'y6': 0.29028066878386954, 'b6': 0.07644733538492643, 'b6^2': 0.013639715848307846, 'y7': 0.8324055549891514, 'b7': 0.10163542803556515, 'b7^2': 0.0005528218386505031, 'y8': 0.0…	63.6135	{'y1': 0.12237128878809421, 'y2': 0.017711434463331188, 'b2': 0.23704001000372785, 'b3': 0.1733955397401894, 'y4': 0.03642593713583982, 'b4': 0.0021348335060679294, 'b4^2': 0.0008127372192679803, 'y5': 0.31767544252550933, 'y6': 0.29028061094479213, 'b6': 0.07644736668731215, 'b6^2': 0.013639694660348086, 'y7': 0.8324056009028665, 'b7': 0.10163534959754916, 'b7^2': 0.0005528347608808415, 'y8': 0.…	63.6135	1.52588e-05	1
363	ALEEADKMFL	2	33	{'y1': 0.3571164892034159, 'y2': 0.26894915912339223, 'b2': 0.7014041561107351, 'y3': 0.008322865223430764, 'b3': 0.1370561676986773, 'y4': 0.11560700415548106, 'b4': 0.06362296468547178, 'b4^2': 0.002837200573030944, 'y5': 0.1358677575948542, 'b5': 0.04423797395435616, 'y6': 0.2126521188640632, 'b6': 0.06732611560317792, 'y7': 0.19180738333835384, 'b7': 0.092586435783059, 'y8': 0.242391360493412…	97.1355	{'y1': 0.3571166775916255, 'y2': 0.26894936362791605, 'b2': 0.7014039774504862, 'y3': 0.008322822699466215, 'b3': 0.13705615552792966, 'y4': 0.11560700304989541, 'b4': 0.06362303731754297, 'b4^2': 0.0028371943234433363, 'y5': 0.13586757391642082, 'b5': 0.04423802908904676, 'y6': 0.21265191512652581, 'b6': 0.06732627993515442, 'y7': 0.1918073536378369, 'b7': 0.09258646376075753, 'y8': 0.2423915500…	97.1355	3.05176e-05	1
364	ALEESNSHSS	2	33	{'y1': 0.013374315391409744, 'y2': 0.02236754146206466, 'y2^2': 7.014915596599291e-05, 'b2': 0.5656954391531026, 'y3': 0.21638511936390567, 'b3': 0.08031734244851102, 'b3^2': 0.0001702981534591207, 'y4': 0.1531042390291245, 'b4': 0.012843591918181184, 'b4^2': 0.0032936904910424135, 'y5': 0.10174397406376974, 'b5': 0.0008909532235030239, 'y6': 0.3398300885202053, 'y6^2': 0.01045272535332618, 'y7':…	13.4837	{'y1': 0.0133743606227853, 'y2': 0.022367547702742803, 'y2^2': 7.015145384947773e-05, 'b2': 0.5656953016331648, 'y3': 0.2163850140725153, 'b3': 0.08031732071724752, 'b3^2': 0.00017028770627340635, 'y4': 0.1531042480475441, 'b4': 0.012843590011758403, 'b4^2': 0.0032936924408624693, 'y5': 0.10174402843731314, 'b5': 0.0008909438469979062, 'y6': 0.33983014852591, 'y6^2': 0.010452744467275706, 'y7': 0…	13.4837	3.8147e-06	1
365	ALELEKQWK	2	33	{'y1': 0.15867772771963728, 'y2': 0.1791642736441484, 'b2': 0.5420082482882749, 'y3': 0.11976913444818015, 'b3': 0.2274382978988509, 'y4': 0.22767846175366746, 'b4': 0.02947057003950201, 'b4^2': 0.003119864138731331, 'y5': 0.27840112751182683, 'y5^2': 0.00916840556491011, 'b5': 0.028293929211367228, 'y6': 0.3665853817009057, 'y6^2': 0.10614715550873494, 'b6': 0.018113812676226974, 'y7': 0.4702982…	46.4691	{'y1': 0.1586777766540932, 'y2': 0.1791643187711275, 'b2': 0.5420081357729484, 'y3': 0.11976917182497268, 'b3': 0.22743823322584333, 'y4': 0.22767851060617933, 'b4': 0.029470618362955343, 'b4^2': 0.003119867511009304, 'y5': 0.27840108982476175, 'y5^2': 0.009168449762144721, 'b5': 0.028294024452478226, 'y6': 0.3665852952201541, 'y6^2': 0.10614716466519891, 'b6': 0.018113843368969283, 'y7': 0.47029…	46.4691	3.8147e-06	1
366	ALENLAGI	1	33	{'y1': 0.012881405208401595, 'y2': 0.07149984861565695, 'b2': 0.6459818499103344, 'y3': 0.07657850301119476, 'b3': 0.31309293265810106, 'y4': 0.02112550890861592, 'b4': 0.570807133287089, 'y5': 0.01125334425787293, 'b5': 0.3753334583120613, 'b6': 0.07497646479350788, 'b7': 0.025445147550146086}	97.2045	{'y1': 0.01288138016168314, 'y2': 0.07149979575575764, 'b2': 0.6459822273878782, 'y3': 0.07657843690404788, 'b3': 0.3130928543448605, 'y4': 0.02112549489367585, 'b4': 0.5708067969567097, 'y5': 0.011253431188201891, 'b5': 0.37533340514709157, 'b6': 0.07497647300793038, 'b7': 0.02544516627029337}	97.2046	2.28882e-05	1
367	ALENTEVPV	2	33	{'y1': 0.042697202526503955, 'y2': 0.9926994038648053, 'b2': 0.09318067260820363, 'y3': 0.03458153745511782, 'b3': 0.0202265302949773, 'b4': 0.01783044479497299, 'b4^2': 0.0007858659166523154, 'b5': 0.02679257472104061, 'b6': 0.03587949788186748, 'b7': 0.010653012689259809}	68.3552	{'y1': 0.04269719933809692, 'y2': 0.9926993958932658, 'b2': 0.09318077137148797, 'y3': 0.03458152621534095, 'b3': 0.0202265278589723, 'b4': 0.01783044067411046, 'b4^2': 0.0007858670999654473, 'b5': 0.026792548213226217, 'b6': 0.03587949783935847, 'b7': 0.01065301915588814}	68.3552	1.52588e-05	1
368	ALEPIDITV	1	33	{'y2': 0.2478065484807366, 'b2': 0.6975647455723377, 'y3': 0.007673446583050227, 'b3': 0.3676404776309205, 'y4': 0.002567871156012416, 'b4': 0.22968995496052827, 'b5': 0.10315731853426063, 'y6': 0.4090247129490093, 'b6': 0.2702642339012381, 'y7': 0.005466127112211276, 'b7': 0.11257580982638851, 'b8': 0.01800756833586381}	123.565	{'y2': 0.2478065068241853, 'b2': 0.6975646817609809, 'y3': 0.00767341739929481, 'b3': 0.36764058483400897, 'y4': 0.002567832779667202, 'b4': 0.22969005766470757, 'b5': 0.10315724960289706, 'y6': 0.40902480124094615, 'b6': 0.27026408331122337, 'y7': 0.005466155219700855, 'b7': 0.1125758419270813, 'b8': 0.018007573019605656}	123.566	4.57764e-05	1
369	ALERVARSL	2	33	{'y1': 0.09881721533916549, 'b1^2': 0.0002267349914608234, 'y2': 0.2040105844938382, 'b2': 0.36728546034413767, 'y3': 0.0641392388384939, 'b3': 0.027553955389211862, 'y4': 0.3095776836890871, 'b4': 0.17015616708644743, 'y5': 0.3891296265448616, 'b5': 0.08777800424575387, 'y6^2': 0.47941517832545155, 'b6': 0.13872016971651807, 'y7^2': 0.09740961946500336, 'b7': 0.009594538968499282, 'b7^2': 0.4671…	27.0319	{'y1': 0.0988171948332043, 'b1^2': 0.0002267318267849038, 'y2': 0.2040106161891812, 'b2': 0.36728532974644934, 'y3': 0.06413926033169777, 'b3': 0.027553945419579357, 'y4': 0.3095775035886174, 'b4': 0.17015613866570495, 'y5': 0.3891292999059595, 'b5': 0.08777784348794568, 'y6^2': 0.4794154695881226, 'b6': 0.13872019632110041, 'y7^2': 0.09740964976497787, 'b7': 0.009594487712286487, 'b7^2': 0.46715…	27.0319	5.72205e-06	1
370	ALETKFVQN	2	33	{'y1': 0.5003962094853919, 'y2': 0.17110084026644773, 'b2': 0.6572961017440493, 'y3': 0.026607744520036773, 'b3': 0.07546227242846128, 'y4': 0.03277429541399231, 'b4': 0.05292475251375791, 'b4^2': 0.0016552145460936453, 'y5': 0.11267644525867022, 'b5': 0.040049176365524256, 'y6': 0.2829188831080843, 'b6': 0.14939407032177765, 'b6^2': 0.0005545728810193366, 'y7': 0.37403110622766966, 'b7': 0.13706…	38.8557	{'y1': 0.5003963762538421, 'y2': 0.17110074766577021, 'b2': 0.6572961141118648, 'y3': 0.026607715806794247, 'b3': 0.07546223073004132, 'y4': 0.03277419995248714, 'b4': 0.052924805043811, 'b4^2': 0.0016552127703544663, 'y5': 0.11267637899445669, 'b5': 0.04004923261259529, 'y6': 0.2829188465799158, 'b6': 0.14939424119296504, 'b6^2': 0.0005545727208880675, 'y7': 0.37403087611677505, 'b7': 0.13706419…	38.8558	7.62939e-06	1
371	ALEVAKQALT	2	33	{'y1': 0.3639561191250963, 'b1': 0.0010476434869661538, 'y2': 0.10002900559881898, 'b2': 0.7188540304972991, 'b3': 0.33772368346710824, 'y4': 0.0202795249197885, 'b4': 0.10123750705218953, 'b4^2': 0.003879275647665821, 'y5': 0.1254020225091863, 'b5': 0.07653355634216728, 'b5^2': 0.0019408681425061066, 'y6': 0.19925923497603, 'b6': 0.03339093864729671, 'b6^2': 0.002859661932713027, 'y7': 0.1393063…	47.091	{'y1': 0.3639561159816807, 'b1': 0.0010476334957745476, 'y2': 0.10002893689922772, 'b2': 0.7188537712982989, 'b3': 0.33772394694235375, 'y4': 0.020279466852159325, 'b4': 0.10123759787856487, 'b4^2': 0.0038792644152158655, 'y5': 0.12540196955491717, 'b5': 0.07653358400655044, 'b5^2': 0.0019408670722201914, 'y6': 0.19925937666508628, 'b6': 0.033390942638837816, 'b6^2': 0.002859672287988054, 'y7': 0…	47.091	1.52588e-05	1
372	ALEVPEAVVRK	3	33	{'y1': 0.03804752170290767, 'y2': 0.027230998818226552, 'b2': 0.1779910781727534, 'y3': 0.10313758254743843, 'b3': 0.04695088029175918, 'b3^2': 0.0004275780865467478, 'y4': 0.11379371150171941, 'b4': 0.0024963611489611567, 'b4^2': 0.0031402081410809315, 'y5': 0.43794135821207647, 'y5^2': 0.023558880271559807, 'y6': 0.30388900463183693, 'y6^2': 0.02539625954295409, 'y7': 0.43183659759119225, 'y7^2…	49.6002	{'y1': 0.03804748878576531, 'y2': 0.027230996183828488, 'b2': 0.17799099315027384, 'y3': 0.10313757988870229, 'b3': 0.046950881804304054, 'b3^2': 0.0004275782852498814, 'y4': 0.11379360860729167, 'b4': 0.0024963764147695883, 'b4^2': 0.0031402109154023837, 'y5': 0.43794120237459966, 'y5^2': 0.023558890056436056, 'y6': 0.3038891238666078, 'y6^2': 0.02539623890655516, 'y7': 0.43183674872151034, 'y7^…	49.6003	1.14441e-05	1
373	ALEVSLHQRSETRKMG	3	33	{'y2': 0.0002578464622097887, 'b2': 0.2685744001667454, 'y3': 0.0036257802171828454, 'y3^2': 0.0007911635857232856, 'b3': 0.12560672598455697, 'b4': 0.005084466585599017, 'b4^2': 0.0026071669393225878, 'y5': 0.04640324243922149, 'b5': 0.0006593973043219355, 'b5^2': 0.0006446942312690067, 'y6': 0.004911342428389076, 'b6^2': 0.0001581774432964734, 'y7': 0.016803522471874693, 'b7': 0.000363885773568…	14.259	{'y2': 0.0002578301310127362, 'b2': 0.26857427161210395, 'y3': 0.003625753295230769, 'y3^2': 0.0007911598904899253, 'b3': 0.12560674455698476, 'b4': 0.005084470042730947, 'b4^2': 0.002607166855493284, 'y5': 0.046403264994905005, 'b5': 0.0006593791610949786, 'b5^2': 0.0006446914466973762, 'y6': 0.004911353050761876, 'b6^2': 0.0001581785485521348, 'y7': 0.016803530540830083, 'b7': 0.000363875691348…	14.259	3.8147e-06	1
374	ALFDQTRHSL	3	33	{'y1': 0.18677104626265567, 'b1^2': 1.1011394003039454e-05, 'y2': 0.21662040669948204, 'y2^2': 0.011133841376666712, 'b2': 0.20208228986496513, 'y3': 0.1511874443238759, 'y4': 0.1465533407688283, 'b4^2': 0.0006560199587305471, 'y5': 0.3852306305864646, 'y5^2': 0.013747891320573991, 'y6': 0.4178741908345883, 'y6^2': 0.1293806498765968, 'y7': 0.6242696659474275, 'y7^2': 0.20112379870526279, 'b7^2':…	54.5921	{'y1': 0.18677108610004006, 'b1^2': 1.1000821161344678e-05, 'y2': 0.21662050631706156, 'y2^2': 0.01113383245722542, 'b2': 0.20208228073324835, 'y3': 0.15118746791116314, 'y4': 0.1465531326917956, 'b4^2': 0.0006560254195608736, 'y5': 0.3852305686013233, 'y5^2': 0.013747882079680052, 'y6': 0.4178740969547999, 'y6^2': 0.12938074349020853, 'y7': 0.6242698006121113, 'y7^2': 0.20112363687910292, 'b7^2'…	54.5921	7.62939e-06	1
375	ALFEKNKEL	3	33	{'y1': 0.4428344205296636, 'y2': 0.03716372719246002, 'b2': 0.22850644468108883, 'b2^2': 0.0023842387695100662, 'y3': 0.3737186705958237, 'y4': 0.36099175510028014, 'b4^2': 0.00338075730802436, 'y5': 0.49423864900651576, 'y5^2': 0.06638897957869316, 'y6': 0.38582899695197237, 'y6^2': 0.0889408106749166, 'b6^2': 0.0011743105233358966, 'y7': 0.06858687303632452, 'y7^2': 0.2644011326949497, 'b7^2': …	35.162	{'y1': 0.4428342046970591, 'y2': 0.03716363437530528, 'b2': 0.22850632111676064, 'b2^2': 0.0023842397036806435, 'y3': 0.3737184496399028, 'y4': 0.3609914832300034, 'b4^2': 0.0033807442950796536, 'y5': 0.4942388952549551, 'y5^2': 0.0663889330396695, 'y6': 0.3858292824496711, 'y6^2': 0.08894095466902525, 'b6^2': 0.0011743060575948084, 'y7': 0.06858687881889888, 'y7^2': 0.2644013838382793, 'b7^2': 0…	35.162	7.62939e-06	1
376	ALFGKTDVV	2	33	{'y1': 0.42285873355116954, 'y2': 0.06896554603150742, 'b2': 0.49108745650441554, 'b3': 0.01758085211843073, 'y4': 0.004549299112753194, 'b4': 0.013981825840846975, 'y5': 0.11293492072345578, 'b5': 0.022433264576897913, 'y6': 0.358297866035421, 'b6': 0.03873956046653618, 'y7': 0.6058104996147442, 'y7^2': 0.011807135774169935, 'b7': 0.24469243425099166, 'b8': 0.06772194429600328}	77.661	{'y1': 0.42285914018354387, 'y2': 0.06896554826939937, 'b2': 0.49108737206203396, 'b3': 0.01758078672959743, 'y4': 0.004549236444725764, 'b4': 0.013981816755276318, 'y5': 0.11293476509135415, 'b5': 0.0224332505375818, 'y6': 0.35829775211841247, 'b6': 0.03873963400313583, 'y7': 0.6058103053204039, 'y7^2': 0.011807187474127658, 'b7': 0.24469259435428098, 'b8': 0.06772201377910012}	77.661	1.52588e-05	1
377	ALFKAIGV	2	33	{'y1': 0.3306294139315427, 'y2': 0.4626592830717587, 'y2^2': 0.007336092327532776, 'b2': 0.4044228245926735, 'y3': 0.08089894559236115, 'b3': 0.04164165526666368, 'y4': 0.07783230446764552, 'b4': 0.06475767916942765, 'y5': 0.3259022111582255, 'b5': 0.2977579170282469, 'y6': 0.5444750047876812, 'b6': 0.04743046179244085, 'y7^2': 0.0018294816430920102, 'b7': 0.030179342420023195}	95.877	{'y1': 0.330629500856274, 'y2': 0.46265929515282744, 'y2^2': 0.00733608629121842, 'b2': 0.40442291763952815, 'y3': 0.08089878343806353, 'b3': 0.04164172333644916, 'y4': 0.07783218862473425, 'b4': 0.06475778888664688, 'y5': 0.3259020715046797, 'b5': 0.2977581773493446, 'y6': 0.5444748255046555, 'b6': 0.047430580151397034, 'y7^2': 0.0018295020804158866, 'b7': 0.030179350509194337}	95.877	3.05176e-05	1
378	ALFKGLEKA	2	33	{'y2': 0.2877860442796242, 'b2': 0.37830269546592493, 'y3': 0.08183310593068611, 'b3': 0.040200673450685565, 'y4': 0.02399254077357043, 'b4': 0.011845330796913455, 'y5': 0.43220437887588264, 'b5': 0.07088808958024122, 'y6': 0.3618236528994868, 'y6^2': 0.061632924671798456, 'b6': 0.11375360963948213, 'y7': 0.5622193453734677, 'y7^2': 0.24923770537402393, 'b7': 0.1604969645449216, 'y8': 0.021115088…	47.2598	{'y2': 0.28778594367884613, 'b2': 0.37830266008505886, 'y3': 0.08183313012108816, 'b3': 0.04020051680473275, 'y4': 0.023992509160472714, 'b4': 0.011845260766855699, 'y5': 0.43220416529973, 'b5': 0.07088799400813106, 'y6': 0.36182364354281443, 'y6^2': 0.06163289614983282, 'b6': 0.1137536323593471, 'y7': 0.5622195379303921, 'y7^2': 0.24923775699322362, 'b7': 0.16049703428950987, 'y8': 0.02111511284…	47.2599	1.14441e-05	1
379	ALFLGGNEV	1	33	{'y2': 0.029555999353888366, 'b2': 0.49117276383456315, 'y3': 0.04062033065814869, 'b3': 0.8590326005113612, 'y4': 0.008562930166934404, 'b4': 0.06293862986742783, 'y5': 0.04112255204158125, 'b5': 0.0325030876506583, 'y6': 0.09189282706076715, 'b6': 0.028423234297158862, 'y7': 0.02835992617159897, 'b7': 0.020145627083805, 'b8': 0.03231602471157094}	111.026	{'y2': 0.029555962992539462, 'b2': 0.49117213895581324, 'y3': 0.04062040743971492, 'b3': 0.859032934554708, 'y4': 0.008562946295206937, 'b4': 0.06293862343426129, 'y5': 0.04112259371680617, 'b5': 0.03250309042262135, 'y6': 0.09189295878005545, 'b6': 0.02842328694239441, 'y7': 0.02835999443389798, 'b7': 0.0201456521581785, 'b8': 0.032316035426836476}	111.026	1.52588e-05	1
380	ALFNGAQKL	2	33	{'y1': 0.08628646220939168, 'y2': 0.3108963532521503, 'b2': 0.42771817761549574, 'y3': 0.10131998034246165, 'b3': 0.029861698135859024, 'y4': 0.04991913420305822, 'b4^2': 0.0016180771879921389, 'y5': 0.32480643961198014, 'b5': 0.010724256185044748, 'y6': 0.42094805842659266, 'b6': 0.010410205690352737, 'y7': 0.6444467364062334, 'y7^2': 0.023051515626693726, 'b7': 0.0009691092710619741, 'y8': 0.02…	65.6678	{'y1': 0.08628641101194234, 'y2': 0.31089622638818043, 'b2': 0.4277179955189192, 'y3': 0.10131987269570727, 'b3': 0.029861644657803565, 'y4': 0.0499189970263392, 'b4^2': 0.001618076911230397, 'y5': 0.32480635695470655, 'b5': 0.010724276101851116, 'y6': 0.42094806663519835, 'b6': 0.010410153293439129, 'y7': 0.6444469867901158, 'y7^2': 0.023051531985302968, 'b7': 0.000969109127564769, 'y8': 0.02208…	65.6679	1.52588e-05	1
381	ALFPGDVDRL	2	33	{'y1': 0.00934903699510414, 'y2': 0.06756921891527755, 'b2': 0.21681815203348825, 'y3': 0.02022097571925272, 'b3': 0.02252438053513018, 'y4': 0.10640665422125832, 'b4^2': 0.0004976882287140488, 'y5': 0.06262016121728883, 'y6': 0.27828743717759674, 'y7': 0.7384582291009321, 'y7^2': 0.5339706088857556, 'y8': 0.11204325419190968, 'y8^2': 0.10832352193861164}	101.28	{'y1': 0.009349075069486953, 'y2': 0.06756923697544606, 'b2': 0.21681813181371165, 'y3': 0.02022097383069943, 'b3': 0.02252437745039289, 'y4': 0.10640665571422493, 'b4^2': 0.0004976906017748021, 'y5': 0.06262020062075925, 'y6': 0.2782876450453879, 'y7': 0.7384583058447192, 'y7^2': 0.5339703586910873, 'y8': 0.1120433634342966, 'y8^2': 0.10832358771846329}	101.28	1.52588e-05	1
382	ALFPGPGNA	1	33	{'y2': 0.035728819476694464, 'b2': 0.03489244446188187, 'y3': 0.01597623529066641, 'b3': 0.014049654090674598, 'y4': 0.3644668550159247, 'b4': 0.0012294882004700175, 'y5': 0.15720036268648327, 'b5': 0.0024172513175017766, 'y6': 0.9023824891272821, 'y7': 0.15875699052787764}	80.1283	{'y2': 0.03572881782787561, 'b2': 0.034892435932838625, 'y3': 0.01597619447622107, 'b3': 0.014049646456601528, 'y4': 0.3644670472410014, 'b4': 0.0012294954541533004, 'y5': 0.15720016929539096, 'b5': 0.0024172492572565986, 'y6': 0.9023824381813556, 'y7': 0.1587570373040271}	80.1283	1.52588e-05	1
383	ALFPGPGNA	2	33	{'y2': 0.2223030302293874, 'b2': 0.5981250925964523, 'y3': 0.023445849178748163, 'b3': 0.062359828370244154, 'y4': 0.2983039750052697, 'b4': 0.00460038206402227, 'y5': 0.1944905189392724, 'b5': 0.07191570600392473, 'y6': 0.6710941681395138, 'b6': 0.018950489996568884, 'y7': 0.07215204523711842, 'b7': 0.021260370621726702}	80.1283	{'y2': 0.22230317581434358, 'b2': 0.5981248070313263, 'y3': 0.023445860338294298, 'b3': 0.06235970619685219, 'y4': 0.29830407711683626, 'b4': 0.004600358193239338, 'y5': 0.19449056112898036, 'b5': 0.0719157818318844, 'y6': 0.6710943027545441, 'b6': 0.018950478655856272, 'y7': 0.07215218882670806, 'b7': 0.02126043189745106}	80.1283	1.52588e-05	1
384	ALFPSTAQA	1	33	{'y2': 0.2653511312452695, 'b2': 0.2545510801412901, 'y3': 0.08759764711468833, 'b3': 0.15133977854596353, 'y4': 0.0696230807048981, 'b4': 0.04192867070045654, 'y5': 0.029373269357206685, 'b5': 0.00832234792143373, 'y6': 0.8838381228659637, 'b6': 0.0396202269376303, 'y7': 0.20513122730933353, 'b7': 0.0421511946246505, 'b8': 0.009103720923039597}	68.6631	{'y2': 0.2653510257206313, 'b2': 0.2545511856133565, 'y3': 0.08759747387222734, 'b3': 0.1513396047226895, 'y4': 0.06962290205679907, 'b4': 0.04192860584697841, 'y5': 0.029373281376421187, 'b5': 0.008322371938998867, 'y6': 0.883838200264443, 'b6': 0.03962018315650416, 'y7': 0.20513117681184115, 'b7': 0.042151215414322145, 'b8': 0.00910372625228919}	68.6632	1.52588e-05	1
385	ALFQRPPLI	2	33	{'y1': 0.0739490588556403, 'y2': 0.007619433648609176, 'b2': 0.21990600313107742, 'y3': 0.011625016553810395, 'b3': 0.014291965328995059, 'y4': 0.22682893393681364, 'y5': 0.2622163885055344, 'b5': 0.09364737450014433, 'b5^2': 0.008758721990812611, 'y6': 0.43272968726987043, 'b6': 0.01767309700109854, 'b6^2': 0.019503265693664867, 'y7': 0.7896759143286335, 'y7^2': 0.04107304455332322, 'b7': 0.0148…	111.84	{'y1': 0.0739489995524568, 'y2': 0.007619394537145838, 'b2': 0.21990585259866316, 'y3': 0.011624993244043926, 'b3': 0.014291923787365362, 'y4': 0.2268290193722648, 'y5': 0.26221623298817254, 'b5': 0.09364742413733321, 'b5^2': 0.008758727478758124, 'y6': 0.43272970625731, 'b6': 0.01767305117447441, 'b6^2': 0.0195032732984707, 'y7': 0.7896759708658984, 'y7^2': 0.04107313276544435, 'b7': 0.014859188…	111.84	1.52588e-05	1
386	ALFSDTPANA	1	33	{'y2': 0.33496584081694514, 'b2': 0.20454160715338585, 'y3': 0.12706633154120592, 'b3': 0.1320162467779617, 'y4': 0.8819919526666565, 'b4': 0.042623577044609555, 'y5': 0.1323640250248177, 'b5': 0.049306983960911085, 'b6': 0.11120361807330083, 'b7': 0.016374291732242516, 'b8': 0.008561459722865174, 'b9': 0.0009088632486917705}	67.5795	{'y2': 0.3349658593058686, 'b2': 0.2045411415778602, 'y3': 0.12706637522343092, 'b3': 0.13201603656248206, 'y4': 0.8819920651084866, 'b4': 0.04262348746694929, 'y5': 0.1323640948437289, 'b5': 0.049307006857680025, 'b6': 0.11120366801218572, 'b7': 0.016374288682559576, 'b8': 0.008561459284725152, 'b9': 0.0009088772575042372}	67.5796	2.28882e-05	1
387	ALFSGDTG	1	33	{'y2': 0.30966179349517736, 'b2': 0.8685742113916565, 'y3': 0.061481229939380766, 'b3': 0.3111675798052723, 'y4': 0.027706158024753014, 'b4': 0.0839957036276672, 'y5': 0.13986477679771778, 'b5': 0.01517990298909497, 'y6': 0.13189626852459999, 'b6': 0.0538033370430783, 'b7': 0.03429707285563518}	51.8922	{'y2': 0.3096617769087016, 'b2': 0.8685742990802604, 'y3': 0.06148117186582642, 'b3': 0.31116746060659883, 'y4': 0.027706161000132085, 'b4': 0.0839957404197453, 'y5': 0.13986470260591696, 'b5': 0.015179848259300943, 'y6': 0.13189613948533072, 'b6': 0.05380327090458764, 'b7': 0.03429702172515516}	51.8922	3.8147e-06	1
388	ALFVATFIY	2	33	{'y1': 0.9422530295842605, 'y2': 0.1700860378350731, 'b2': 0.13446027996915824, 'y3': 0.0037397410279730067, 'b3': 0.206683757968595, 'b3^2': 7.503884053779671e-06, 'b4': 0.10466104170599272, 'b4^2': 0.0012178098399198178, 'b5': 0.0663138083358387, 'b5^2': 0.001425205102573582, 'b6': 0.06992628395837092, 'b6^2': 0.0007503134114593426, 'b7': 0.04657620044638588, 'b8': 0.001918294122105777}	160.46	{'y1': 0.9422529891022055, 'y2': 0.17008615669554492, 'b2': 0.13446028932720971, 'y3': 0.003739752708638726, 'b3': 0.20668383455955056, 'b3^2': 7.4929444851343235e-06, 'b4': 0.10466106571346252, 'b4^2': 0.0012178074206739852, 'b5': 0.06631385095210932, 'b5^2': 0.001425199431207694, 'b6': 0.06992623992300159, 'b6^2': 0.0007503211103426044, 'b7': 0.046576170438747296, 'b8': 0.0019182624558151773}	160.46	3.05176e-05	1
389	ALGAALVNV	1	33	{'y2': 0.1629745657032228, 'b2': 0.10373063607894362, 'y3': 0.03998898455027816, 'b3': 0.3284231132056396, 'y4': 0.0049577185594765994, 'b4': 0.48238737347888455, 'b5': 0.7189947365925502, 'b6': 0.3124550310001293, 'b7': 0.07663035836677087, 'b8': 0.0065145503131757146}	106.573	{'y2': 0.16297446025353912, 'b2': 0.10373068301256504, 'y3': 0.039988914841576476, 'b3': 0.32842298600285014, 'y4': 0.004957681391444407, 'b4': 0.48238746674100386, 'b5': 0.7189948332460748, 'b6': 0.3124548593277071, 'b7': 0.0766303115645233, 'b8': 0.006514521123836207}	106.573	3.05176e-05	1
390	ALGANYFKEG	2	33	{'y2': 0.039497061307950054, 'b2': 0.4866150978979307, 'y3': 0.44872383418521267, 'b3': 0.37339161966633644, 'y4': 0.28302247702444255, 'b4': 0.033065786838729704, 'b4^2': 0.0034237225867502067, 'y5': 0.13746631826536893, 'b5': 0.015465200368540419, 'b5^2': 0.0007760410955542849, 'y6': 0.1730405193301199, 'y6^2': 0.0061516784545626105, 'b6': 0.016960479784363953, 'y7': 0.06295527326792597, 'y7^2'…	55.1938	{'y2': 0.03949701880594508, 'b2': 0.4866151735754105, 'y3': 0.4487238276151361, 'b3': 0.37339153503323347, 'y4': 0.2830225322775439, 'b4': 0.03306580974563859, 'b4^2': 0.0034237272715095376, 'y5': 0.13746611608280207, 'b5': 0.01546517903172404, 'b5^2': 0.0007760362706200204, 'y6': 0.17304055813705296, 'y6^2': 0.006151690027872134, 'b6': 0.016960488505667823, 'y7': 0.06295516102851029, 'y7^2': 0.0…	55.1938	1.52588e-05	1
391	ALGAPFLLEDPA	2	33	{'y1': 0.010376594195276666, 'y2': 0.9567769413065956, 'b2': 0.09757349597390376, 'y3': 0.12838511386922555, 'b3': 0.19586279313512273, 'y4': 0.0029635904556866823, 'b4': 0.07554908781383729, 'b4^2': 0.0008493568481562825, 'y5': 0.010597078657516065, 'b5': 0.024535032952240382, 'b5^2': 0.0009005739884914413, 'y6': 0.009004370354400626, 'b6': 0.08109548547151398, 'b6^2': 0.0009176373015470137, 'b7…	144.409	{'y1': 0.010376578129382363, 'y2': 0.9567770147072586, 'b2': 0.0975733467720485, 'y3': 0.1283851534325471, 'b3': 0.1958625704729999, 'y4': 0.0029635483691733953, 'b4': 0.07554903919341435, 'b4^2': 0.0008493560799175006, 'y5': 0.010597043508821496, 'b5': 0.024535059281472236, 'b5^2': 0.000900572609840551, 'y6': 0.00900435474470323, 'b6': 0.08109535315615614, 'b6^2': 0.0009176302138064502, 'b7': 0.…	144.409	0	1
392	ALGAWLLGGL	2	33	{'y1': 0.7575608005791326, 'y2': 0.4633507422059425, 'b2': 0.20134094297267002, 'y3': 0.20252732317709263, 'b3': 0.16315247760761348, 'b3^2': 0.0025698908764865214, 'y4': 0.11008502914902547, 'b4': 0.10047108826285667, 'b4^2': 0.0012137955802228664, 'y5': 0.03872083343310408, 'b5': 0.2112691806340768, 'b5^2': 0.0037539686654896594, 'b6': 0.18562015236376006, 'b6^2': 0.015079156853744906, 'b7': 0.…	159.833	{'y1': 0.7575608523429009, 'y2': 0.4633506638230741, 'b2': 0.20134079954195114, 'y3': 0.20252724729202695, 'b3': 0.16315258406853997, 'b3^2': 0.0025698811654273276, 'y4': 0.11008499395350517, 'b4': 0.10047111194981291, 'b4^2': 0.0012137953759360062, 'y5': 0.03872094972628413, 'b5': 0.21126924790026666, 'b5^2': 0.0037539664364999266, 'b6': 0.18562019188113285, 'b6^2': 0.015079160569453829, 'b7': 0…	159.833	1.52588e-05	1
393	ALGDDSPAL	1	33	{'y2': 0.12856226172545027, 'b2': 0.15000792300153815, 'y3': 0.9530409613257228, 'b3': 0.05099305991066131, 'y4': 0.16553185473401905, 'b4': 0.07991840299153169, 'b5': 0.06669497394875169, 'b6': 0.10008894311341382, 'y7': 0.012052207461137002, 'b7': 0.02446659336056085, 'b8': 0.032929769597547266}	66.1933	{'y2': 0.12856224529649152, 'b2': 0.15000760837585642, 'y3': 0.9530410548298051, 'b3': 0.05099295132743293, 'y4': 0.16553169006069068, 'b4': 0.07991814821347504, 'b5': 0.06669498743566213, 'b6': 0.10008905470507817, 'y7': 0.012052191700980798, 'b7': 0.024466629631704585, 'b8': 0.03292978739895031}	66.1933	2.28882e-05	1
394	ALGDIREV	2	33	{'y1': 0.013925648168559481, 'b2': 0.13171885356771085, 'b2^2': 0.0003580095066523772, 'y3': 0.06641619220870114, 'b3': 0.009059708352523635, 'y4': 0.7172409049103596, 'b4': 0.003294068215708651, 'y5': 0.08908931045354737, 'y6': 0.6741192341217009, 'y7': 0.03322273140501527, 'y7^2': 0.006335563919854005}	51.831	{'y1': 0.01392562591485224, 'b2': 0.13171886090693666, 'b2^2': 0.0003579997706488854, 'y3': 0.06641612181938751, 'b3': 0.009059717257250037, 'y4': 0.7172408694193275, 'b4': 0.0032940804406094686, 'y5': 0.08908923121460104, 'y6': 0.674119289235937, 'y7': 0.03322271110436486, 'y7^2': 0.006335553904308358}	51.831	7.62939e-06	1
395	ALGDLAGDNSL	2	33	{'y1': 0.5883764697726562, 'y2': 0.36854641459551685, 'b2': 0.5594067602827365, 'y3': 0.023446086729050276, 'b3': 0.08730102610603664, 'b3^2': 0.0006503388543966508, 'b4': 0.3887015751406879, 'b4^2': 0.0025305424548444045, 'y5': 0.00820991737530086, 'b5': 0.14703577759797126, 'b5^2': 0.00033126443067858406, 'y6': 0.03931088566789915, 'b6': 0.11040846616172649, 'b6^2': 0.0063295909195405205, 'b7':…	85.2545	{'y1': 0.5883760326940355, 'y2': 0.3685465038777779, 'b2': 0.5594071012924041, 'y3': 0.0234460025765651, 'b3': 0.08730115572993165, 'b3^2': 0.0006503328026305428, 'b4': 0.3887016217770559, 'b4^2': 0.002530543897623885, 'y5': 0.008209893716287142, 'b5': 0.14703576576330823, 'b5^2': 0.0003312689826207988, 'y6': 0.03931087389478991, 'b6': 0.11040844401577253, 'b6^2': 0.006329601659039292, 'b7': 0.04…	85.2545	1.52588e-05	1
396	ALGDNVKQ	2	33	{'y1': 0.24116258101602386, 'y2': 0.6634762985726496, 'b2': 0.35361253822543387, 'y3': 0.09011161256423499, 'b3': 0.024115207155145448, 'y4': 0.1023883457763188, 'b4': 0.008984951952200984, 'b4^2': 0.001036131296582469, 'y5': 0.05836589055970224, 'b5': 0.013497071802811466, 'y6': 0.5929530408217397, 'b6': 0.007035521910877034, 'y7': 0.043147548925977774, 'y7^2': 0.015423846782444354}	-7.13448	{'y1': 0.24116248152714936, 'y2': 0.6634764608801113, 'b2': 0.35361274043872537, 'y3': 0.09011164367185948, 'b3': 0.024115254058132415, 'y4': 0.1023880938553801, 'b4': 0.008984941106153036, 'b4^2': 0.0010361311955067443, 'y5': 0.05836588322102924, 'b5': 0.013497079444855072, 'y6': 0.5929528305745672, 'b6': 0.007035520888337896, 'y7': 0.043147372798739037, 'y7^2': 0.01542380504194246}	-7.13446	1.14441e-05	1
397	ALGDVIAAL	1	33	{'y1': 0.0028187545979382316, 'y2': 0.06664222762868473, 'b2': 0.29829649976279476, 'y3': 0.018221162189210407, 'b3': 0.10354365760536173, 'y4': 0.013718365688056094, 'b4': 0.6736850729528299, 'b5': 0.6428077955301537, 'b6': 0.1445814869825662, 'b7': 0.08226241773033291, 'b8': 0.024580922414948872}	143.352	{'y1': 0.002818732020886943, 'y2': 0.06664216316979704, 'b2': 0.2982967820656314, 'y3': 0.01822116212841038, 'b3': 0.10354369735448349, 'y4': 0.013718341957253317, 'b4': 0.6736852176588958, 'b5': 0.6428075261058093, 'b6': 0.1445813884842144, 'b7': 0.08226250347875652, 'b8': 0.024580891866055683}	143.352	1.52588e-05	1
398	ALGDVSERL	2	33	{'y1': 0.008138260649757952, 'y2': 0.035641732751581036, 'b2': 0.18289398909412977, 'y3': 0.030598322476848714, 'b3': 0.026567867733044346, 'y4': 0.2601381036028291, 'b4': 0.029826999927358995, 'b4^2': 0.00030642254947939806, 'y5': 0.3314116273999292, 'y6': 0.11267464439927827, 'y7': 0.878087445856519, 'y8': 0.03793807279457461, 'y8^2': 0.0017402879189813896, 'b8^2': 0.000638628916264823}	57.9937	{'y1': 0.008138259717746068, 'y2': 0.035641758142574274, 'b2': 0.18289380536076516, 'y3': 0.03059831917276664, 'b3': 0.026567877384370695, 'y4': 0.26013812629409255, 'b4': 0.02982700620447768, 'b4^2': 0.0003064208076680165, 'y5': 0.33141174413805075, 'y6': 0.1126745906693316, 'y7': 0.8780874337827097, 'y8': 0.037938189956479206, 'y8^2': 0.0017402809362935705, 'b8^2': 0.0006386229289234829}	57.9937	1.52588e-05	1
399	ALGDWPAP	1	33	{'y1': 0.24684627714971155, 'y2': 0.18206240534466617, 'b2': 0.21098564690886207, 'y3': 0.7763711551976656, 'b3': 0.07375974716905528, 'y4': 0.14435686880029736, 'b4': 0.40852595840520306, 'b5': 0.24063301761322242, 'b6': 0.048683719699902775, 'b7': 0.07215167288642901}	95.5667	{'y1': 0.24684654240412293, 'y2': 0.18206226620483043, 'b2': 0.21098555443685607, 'y3': 0.7763709989763665, 'b3': 0.07375968062332412, 'y4': 0.14435684819717726, 'b4': 0.4085260467193244, 'b5': 0.2406332943348628, 'b6': 0.048683757003707626, 'b7': 0.07215172902474357}	95.5667	7.62939e-06	1
400	ALGEALLWAG	2	33	{'y2': 0.6616161430552396, 'b2': 0.3519131746646878, 'y3': 0.18560559587439396, 'b3': 0.0985695417640145, 'b3^2': 0.000721743829389612, 'b4': 0.1424959051648577, 'b4^2': 0.0011412949016905347, 'b5': 0.31242179491292393, 'b5^2': 0.0031518797094153223, 'b6': 0.48780577165977246, 'b6^2': 0.01066123937960532, 'b7': 0.18784874944800709, 'b7^2': 0.007441626969419232, 'b8': 0.0540115045398254, 'b8^2': 0…	137.923	{'y2': 0.6616160397126054, 'b2': 0.35191293304841237, 'y3': 0.18560569497003768, 'b3': 0.09856958301058359, 'b3^2': 0.000721745565664421, 'b4': 0.14249581498441152, 'b4^2': 0.0011412951264757225, 'b5': 0.3124220387135894, 'b5^2': 0.003151858679533905, 'b6': 0.487805942824545, 'b6^2': 0.010661208307781977, 'b7': 0.18784864187390504, 'b7^2': 0.007441601478437377, 'b8': 0.05401159610457885, 'b8^2': …	137.923	1.52588e-05	1
401	ALGEPLYRV	2	33	{'y1': 0.0005743821893455643, 'y2': 0.012418164227858781, 'b2': 0.2082363162667932, 'y3': 0.05291539591731179, 'b3': 0.14660473012002972, 'y4': 0.046106060070291575, 'b4': 0.026108060283836915, 'b4^2': 0.0028599227848511233, 'y5': 0.7719208178012346, 'y5^2': 0.11135177022295063, 'y6': 0.03623401413436393, 'y7': 0.5654590162680274, 'y8': 0.007496417935420188, 'b8^2': 0.0007525146512496298}	74.849	{'y1': 0.0005743379077663775, 'y2': 0.012418132701775206, 'b2': 0.20823633557722973, 'y3': 0.052915331029282, 'b3': 0.14660471583102777, 'y4': 0.04610602971427656, 'b4': 0.026108003470117786, 'b4^2': 0.0028599228714938883, 'y5': 0.7719206412063198, 'y5^2': 0.11135179971714793, 'y6': 0.036234037415418995, 'y7': 0.565459258549535, 'y8': 0.007496417642264704, 'b8^2': 0.0007525122974481331}	74.8491	7.62939e-06	1
402	ALGEVIEA	1	33	{'y2': 0.07087928401870154, 'b2': 0.3865336085126868, 'y3': 0.06063556958496902, 'b3': 0.280915219580359, 'b4': 0.7419293332251153, 'b5': 0.45725262837611835, 'b6': 0.057792919279770316, 'b7': 0.009936826493983945}	75.8749	{'y2': 0.07087934591824635, 'b2': 0.38653355035252845, 'y3': 0.06063555561429906, 'b3': 0.2809154239326587, 'b4': 0.7419293753486572, 'b5': 0.45725247938104313, 'b6': 0.05779288762230569, 'b7': 0.009936850661366717}	75.875	1.52588e-05	1
403	ALGGFLTM	1	33	{'y1': 0.048058762674996584, 'y2': 0.39353642131832717, 'b2': 0.2651184654291525, 'y3': 0.06423377169407059, 'b3': 0.1546603847379683, 'b4': 0.400620241989595, 'b5': 0.7467996832312517, 'b6': 0.15505093856830776, 'b7': 0.04731478589456794}	136.67	{'y1': 0.048058755246978134, 'y2': 0.39353684139032474, 'b2': 0.26511857421351454, 'y3': 0.06423372687563823, 'b3': 0.15466022829382714, 'b4': 0.40061957457524766, 'b5': 0.7467998046331915, 'b6': 0.15505099448441106, 'b7': 0.04731481387226885}	136.67	1.52588e-05	0.999999
404	ALGGVALSV	1	33	{'y1': 0.000544079271442582, 'y2': 0.29708139229270136, 'b2': 0.20107328788233061, 'y3': 0.05172928261055006, 'b3': 0.13452077821582892, 'y4': 0.022433624752616236, 'b4': 0.478598467239584, 'b5': 0.5398187511464211, 'b6': 0.562840955571507, 'b7': 0.10909800083113483, 'b8': 0.029728189875471416}	104.535	{'y1': 0.0005440791988101695, 'y2': 0.29708116252407396, 'b2': 0.20107304338660556, 'y3': 0.05172922781844098, 'b3': 0.13452061735988424, 'y4': 0.022433533254839953, 'b4': 0.47859756428681993, 'b5': 0.5398196156930923, 'b6': 0.5628411563988488, 'b7': 0.10909796620371949, 'b8': 0.02972819469880188}	104.535	3.8147e-05	0.999999
405	ALGGVPGS	1	33	{'y2': 0.018131282033022098, 'b2': 0.08174749817272922, 'y3': 0.9527860891622857, 'b3': 0.03298876057452773, 'y4': 0.03410568788720044, 'b4': 0.27505691961054923, 'b5': 0.08532002201727812}	27.9215	{'y2': 0.018131262659578675, 'b2': 0.08174727107169064, 'y3': 0.952786169184182, 'b3': 0.032988699605826274, 'y4': 0.03410573287621494, 'b4': 0.2750566880460817, 'b5': 0.08532010221774013}	27.9215	1.33514e-05	1
406	ALGKEMALA	2	33	{'y2': 0.3303998881999539, 'b2': 0.26773310689115315, 'b3': 0.017703197337871335, 'b4': 0.049566822544129065, 'b5': 0.1416307276712623, 'b6': 0.2804274973735863, 'b6^2': 0.004429381459365981, 'y7': 0.2981250504674821, 'b7': 0.7911752138321849, 'b7^2': 0.002065488850802961, 'y8': 0.0063112735129829435, 'b8': 0.05277591703188114}	51.3493	{'y2': 0.3304000640491225, 'b2': 0.2677326947677188, 'b3': 0.017703231839979346, 'b4': 0.04956680857098847, 'b5': 0.1416307473328092, 'b6': 0.28042795259827713, 'b6^2': 0.004429392314786102, 'y7': 0.29812489919899865, 'b7': 0.7911751776001413, 'b7^2': 0.0020654569090974213, 'y8': 0.006311295369229746, 'b8': 0.052775832157900486}	51.3493	1.14441e-05	1
407	ALGKILSV	2	33	{'y1': 0.387309144890162, 'y2': 0.5152322323546743, 'y2^2': 0.007884741902590434, 'b2': 0.37675640917001524, 'y3': 0.056201299922975144, 'b3': 0.03736798559734864, 'y4': 0.03726303962290988, 'b4': 0.16774719589695203, 'y5': 0.05379687684158186, 'b5': 0.2972434817953988, 'y6': 0.5552843960885876, 'b6': 0.07883997821499673, 'y7': 0.020148164473143125, 'y7^2': 0.006453034375054552, 'b7': 0.046747399…	85.1912	{'y1': 0.38730887453200474, 'y2': 0.5152323252329013, 'y2^2': 0.00788475733856133, 'b2': 0.3767562918312248, 'y3': 0.05620127869000183, 'b3': 0.037367939711051935, 'y4': 0.037262954366602416, 'b4': 0.16774763209814775, 'y5': 0.05379678498174926, 'b5': 0.29724376127304675, 'y6': 0.5552843003354406, 'b6': 0.07884001370439302, 'y7': 0.020148160853376607, 'y7^2': 0.006453080520330361, 'b7': 0.0467475…	85.1913	1.52588e-05	1
408	ALGKILSV	1	33	{'y2': 0.004976439136195229, 'b2': 0.20024294297320286, 'b3': 0.10590527329273919, 'b4': 0.4128867873221944, 'y5': 0.02262805575731178, 'b5': 0.813981971333422, 'y6': 0.04967412727318717, 'b6': 0.32573604936032347, 'b7': 0.08084801450918838}	85.1912	{'y2': 0.004976443079335472, 'b2': 0.20024297482945655, 'b3': 0.10590523579508009, 'b4': 0.4128870188056299, 'y5': 0.022627977641834815, 'b5': 0.8139819551701619, 'y6': 0.049674050248914595, 'b6': 0.32573583960472724, 'b7': 0.08084787933389871}	85.1913	1.52588e-05	1
409	ALGKTLVQL	2	33	{'y1': 0.4656790963101529, 'y2': 0.19250354493463132, 'b2': 0.35540766350769, 'y3': 0.016805296262292692, 'b3': 0.027720054162440874, 'b4': 0.08502819874718373, 'b5': 0.19340677047983762, 'y6': 0.010710161429207813, 'b6': 0.4721340804081069, 'b6^2': 0.01067253800860825, 'y7': 0.3678948073065478, 'b7': 0.45935904813237954, 'b7^2': 0.01082422902303441, 'y8': 0.002324457009872112, 'b8': 0.0658350749…	86.5439	{'y1': 0.4656792784637476, 'y2': 0.1925035396804232, 'b2': 0.3554077579188612, 'y3': 0.016805257693161754, 'b3': 0.02771999481127586, 'b4': 0.08502808969198128, 'b5': 0.19340683554744983, 'y6': 0.010710205617839962, 'b6': 0.47213389638186526, 'b6^2': 0.010672518163226207, 'y7': 0.3678946761677803, 'b7': 0.4593590918853121, 'b7^2': 0.01082421423535441, 'y8': 0.0023245611892457616, 'b8': 0.06583501…	86.544	2.28882e-05	1
410	ALGLAELQK	2	33	{'y1': 0.07300621628853653, 'y2': 0.13056796152144798, 'b2': 0.3506181306193463, 'y3': 0.17765022695271934, 'b3': 0.24078569551515527, 'y4': 0.10828912825434149, 'b4': 0.01178950709643907, 'b4^2': 0.0037635776649455398, 'y5': 0.34672244934835805, 'y6': 0.08526688305522788, 'y6^2': 0.0029904766213427613, 'b6': 0.007516773625830705, 'b6^2': 0.0006050633304592586, 'y7': 0.7907459867754828, 'y8': 0.0…	67.948	{'y1': 0.0730061544762327, 'y2': 0.13056787351963883, 'b2': 0.3506180653211323, 'y3': 0.17765025087316447, 'b3': 0.2407855042004688, 'y4': 0.10828910146074298, 'b4': 0.01178949432536143, 'b4^2': 0.003763571846221702, 'y5': 0.3467225706231474, 'y6': 0.08526683761353128, 'y6^2': 0.0029904685563285393, 'b6': 0.0075167945061501455, 'b6^2': 0.0006050560024385279, 'y7': 0.7907460447903957, 'y8': 0.0182…	67.9481	1.52588e-05	1
411	ALGLAPPAA	1	33	{'y2': 0.002481933971756584, 'b2': 0.014804525526094568, 'y3': 0.21579455697653804, 'b3': 0.07248559353416653, 'y4': 0.9725724802302668, 'b4': 0.031111574386606954, 'y5': 0.02676042224277645, 'b5': 0.01800009233579995, 'b6': 0.0068394072531650935, 'b8': 0.0010740394109767222}	73.4669	{'y2': 0.0024819050051294897, 'b2': 0.014804528262333375, 'y3': 0.2157945467598477, 'b3': 0.07248554298682504, 'y4': 0.9725724879996488, 'b4': 0.031111487980805874, 'y5': 0.02676046580227537, 'b5': 0.01800009110762083, 'b6': 0.00683939149989374, 'b8': 0.001074035827681218}	73.4669	1.52588e-05	1
412	ALGNVRTV	2	33	{'y1': 0.01219443037223383, 'y2': 0.021803166845418283, 'b2': 0.12159083299256751, 'y3': 0.07032567363264544, 'b3': 0.012557270500053494, 'y4': 0.09451485586123207, 'b4': 0.0014664651106949904, 'y5': 0.10972368848706877, 'y6': 0.9773023937480685, 'b6': 0.005839273615269721, 'y7': 0.057859292255210526, 'y7^2': 0.002292815917690956, 'b7': 0.0025854865154814237}	28.2743	{'y1': 0.01219441360219109, 'y2': 0.021803169888633598, 'b2': 0.12159088824234048, 'y3': 0.07032574893851792, 'b3': 0.012557272922300095, 'y4': 0.09451487272343338, 'b4': 0.0014664794323972679, 'y5': 0.10972375214640663, 'y6': 0.9773023739903675, 'b6': 0.005839316698928052, 'y7': 0.05785926775677306, 'y7^2': 0.002292795222850634, 'b7': 0.0025854930275793398}	28.2743	5.72205e-06	1
413	ALGPAGTSSGEPA	2	33	{'y1': 0.010202649649361914, 'y2': 0.9974512109664072, 'b2': 0.04046284521235391, 'b3': 0.011189086505331224, 'b4': 0.009403234895448805, 'b4^2': 0.0005547725386450877, 'b5': 0.01849975254607423, 'y6': 0.0001899278769239887, 'b6': 0.014998772606971751, 'b7': 0.01958047098413211, 'b7^2': 0.000769081364881531, 'b8': 0.007498169911734102, 'b8^2': 0.0003951914963950011, 'b9': 0.002472211552975116, 'b…	20.9723	{'y1': 0.010202669136876043, 'y2': 0.9974512095935846, 'b2': 0.04046285209551961, 'b3': 0.011189083668932358, 'b4': 0.009403240856625333, 'b4^2': 0.0005547691693720392, 'b5': 0.01849971679948899, 'y6': 0.00018991979963210807, 'b6': 0.014998768770273042, 'b7': 0.019580461440342648, 'b7^2': 0.0007690799864956757, 'b8': 0.007498174429287306, 'b8^2': 0.0003951891432924277, 'b9': 0.002472208266157818,…	20.9723	1.14441e-05	1
414	ALGPDTPFT	1	33	{'y2': 0.24003491819988512, 'b2': 0.06964600389291563, 'y3': 0.9019915262703836, 'b3': 0.09074253938220943, 'y4': 0.19680213060888097, 'b4': 0.02249624774374323, 'b5': 0.0782512195315014, 'y6': 0.10426661607871736, 'b6': 0.20986753198639904, 'y7': 0.11889511104380432, 'b7': 0.027619690401730318, 'b8': 0.023119995629964304}	78.168	{'y2': 0.24003470359781184, 'b2': 0.0696459577675022, 'y3': 0.901991766228021, 'b3': 0.09074245877977613, 'y4': 0.196801873347257, 'b4': 0.022496219763048154, 'b5': 0.07825099197827753, 'y6': 0.1042664554937674, 'b6': 0.2098673867805048, 'y7': 0.11889479591234527, 'b7': 0.02761970641390499, 'b8': 0.02311994835357543}	78.1681	1.52588e-05	1
415	ALGPEGHGI	2	33	{'y1': 0.053092119578658364, 'y2': 0.01847852738236649, 'y2^2': 0.007698615618411898, 'b2': 0.2931778760367221, 'y3': 0.30380428072639476, 'b3': 0.055731299271480184, 'y4': 0.2434597619336809, 'b4^2': 0.0002854795974866744, 'y5': 0.23737421942305037, 'y6': 0.17908316576862746, 'y6^2': 0.40834524531092087, 'y7': 0.697864108170249, 'y7^2': 0.11777920944271893, 'b7^2': 0.0011475818363301425, 'y8': 0…	35.2735	{'y1': 0.053092135388502826, 'y2': 0.018478512794558376, 'y2^2': 0.007698625429483031, 'b2': 0.2931779177357404, 'y3': 0.30380429068067527, 'b3': 0.05573133631620449, 'y4': 0.24345964582622026, 'b4^2': 0.0002854674106492936, 'y5': 0.23737428245088482, 'y6': 0.17908306349297456, 'y6^2': 0.40834490770924087, 'y7': 0.6978643156489324, 'y7^2': 0.11777926791956415, 'b7^2': 0.0011475650386983062, 'y8':…	35.2735	1.52588e-05	1
416	ALGPGGVSM	1	33	{'y1': 0.009672505527447884, 'y2': 0.23885077808554214, 'b2': 0.06926134513759061, 'y3': 0.03126185217373754, 'b3': 0.08129250266795136, 'y4': 0.015844507874583223, 'b4': 0.04522157774655864, 'y5': 0.029269243353358218, 'b5': 0.05879331684594613, 'y6': 0.6678218668227518, 'b6': 0.1687587059540454, 'y7': 0.6322623558800406, 'b7': 0.21321857943574335, 'y8': 0.018182544216467273, 'b8': 0.06205205114…	60.6641	{'y1': 0.00967261820081496, 'y2': 0.23885067409008806, 'b2': 0.06926134923836721, 'y3': 0.03126186134403321, 'b3': 0.08129244173977976, 'y4': 0.0158445208528686, 'b4': 0.04522146017051072, 'y5': 0.029269221242182272, 'b5': 0.05879322615899141, 'y6': 0.6678218556401331, 'b6': 0.1687587826154128, 'y7': 0.6322624416356628, 'b7': 0.21321847910553404, 'y8': 0.018182616091728256, 'b8': 0.06205204499397…	60.6642	1.90735e-05	1
417	ALGPGQISV	1	33	{'y2': 0.07782522245227037, 'b2': 0.07341741866128335, 'y3': 0.041264610330650806, 'b3': 0.09748492298888034, 'y4': 0.022578049691904, 'b4': 0.06637768588312563, 'b5': 0.14332071419498071, 'y6': 0.5463373667082263, 'b6': 0.5882078546574885, 'y7': 0.5005033283615328, 'b7': 0.23430706974897675, 'y8': 0.0017949200330175958, 'b8': 0.04484240813491916}	76.0332	{'y2': 0.07782534618232521, 'b2': 0.073417465331279, 'y3': 0.041264630028834494, 'b3': 0.09748491207898131, 'y4': 0.022577953489717754, 'b4': 0.0663777308577423, 'b5': 0.1433208198304354, 'y6': 0.546337117499482, 'b6': 0.5882082626565591, 'y7': 0.5005030766900752, 'b7': 0.2343070468826624, 'y8': 0.001794827439055886, 'b8': 0.044842383425300766}	76.0332	1.52588e-05	1
418	ALGPGVVGI	1	33	{'y2': 0.056466026420041796, 'b2': 0.07427676890744207, 'y3': 0.2006863131649109, 'b3': 0.10527386835101107, 'y4': 0.02667413804145642, 'b4': 0.07986321776379648, 'y5': 0.0014900930378965427, 'b5': 0.23918404429170473, 'y6': 0.6345771139346319, 'b6': 0.5389438997427942, 'y7': 0.3638068414983235, 'b7': 0.21873321035237636, 'b8': 0.04783115477625578}	107.248	{'y2': 0.05646593577539588, 'b2': 0.0742767918897643, 'y3': 0.2006861962707305, 'b3': 0.10527365409188723, 'y4': 0.026674063383200212, 'b4': 0.0798631317216329, 'y5': 0.0014901444283268112, 'b5': 0.2391838959337863, 'y6': 0.6345776357256723, 'b6': 0.538943588067063, 'y7': 0.36380665177167226, 'b7': 0.21873320512156327, 'b8': 0.04783116992099004}	107.248	3.05176e-05	1
419	ALGPIREL	2	33	{'y1': 0.01652253754192148, 'b2': 0.1541541502501857, 'y3': 0.12110831394056822, 'b3': 0.02533939997024623, 'y4': 0.1840698428036886, 'y5': 0.18575826743847282, 'y5^2': 0.19226506646244154, 'y6': 0.9238176875262603, 'y6^2': 0.027010454984869606, 'y7': 0.033642437772221936}	76.2463	{'y1': 0.016522501494444862, 'b2': 0.15415423429834715, 'y3': 0.1211083296394026, 'b3': 0.025339425341151783, 'y4': 0.18406987090980154, 'y5': 0.1857582377630267, 'y5^2': 0.1922653909424726, 'y6': 0.9238176043245356, 'y6^2': 0.02701050215485204, 'y7': 0.03364239725659882}	76.2463	1.52588e-05	1
420	ALGPNVTKI	2	33	{'y1': 0.10509288820710203, 'y2': 0.2478228024306336, 'b2': 0.33880285818697137, 'y3': 0.29089311611759855, 'b3': 0.05745194045855111, 'y4': 0.1228893319328918, 'b4^2': 0.0009963624737795943, 'y5': 0.15806212990296392, 'y6': 0.18091660652104163, 'y6^2': 0.2463990160404174, 'b6': 0.014688515693659787, 'y7': 0.7639240630418987, 'y7^2': 0.0782161802781186, 'b7': 0.008648063469590858, 'y8': 0.0331301…	56.5538	{'y1': 0.10509280098106145, 'y2': 0.24782266789976873, 'b2': 0.3388028725485718, 'y3': 0.29089305559302653, 'b3': 0.057451984131123686, 'y4': 0.12288918818868884, 'b4^2': 0.000996363436198514, 'y5': 0.15806207610335382, 'y6': 0.18091662377504797, 'y6^2': 0.2463990880594294, 'b6': 0.014688533003079375, 'y7': 0.7639241463838706, 'y7^2': 0.07821605800170606, 'b7': 0.008648087024729939, 'y8': 0.03313…	56.5538	1.14441e-05	1
421	ALGPPGAAL	1	33	{'y2': 0.009826948055978058, 'b2': 0.0284304406605164, 'y3': 0.0013618239849381008, 'b3': 0.050616455995997345, 'y4': 0.00225020553738718, 'b4': 0.05726155679050218, 'y5': 0.2958324803321524, 'b5': 0.027670235279097472, 'y6': 0.8923928583473505, 'b6': 0.08035313224095539, 'y7': 0.2438896831406149, 'b7': 0.18763812766326166, 'y8': 0.003974514325507396, 'b8': 0.08623881117497093}	76.5397	{'y2': 0.009826928003395949, 'b2': 0.028430390610025044, 'y3': 0.0013618239717403907, 'b3': 0.050616526722521524, 'y4': 0.0022501759195301357, 'b4': 0.05726152694977938, 'y5': 0.29583275430356865, 'b5': 0.027670191791624367, 'y6': 0.8923926360056448, 'b6': 0.0803530393732294, 'y7': 0.24389012909079366, 'b7': 0.18763818909678245, 'y8': 0.003974534718792296, 'b8': 0.08623887467721332}	76.5397	2.28882e-05	1
422	ALGPPPPST	1	33	{'y2': 0.003007470393856517, 'b2': 0.017097143141538033, 'y3': 0.09950303414842551, 'b3': 0.0330660219482438, 'y4': 0.5868358486554223, 'b4': 0.05066293051792964, 'y5': 0.668863479973934, 'b5': 0.07412354716705248, 'y6': 0.41765213548341185, 'b6': 0.034750238918995605, 'y7': 0.1150427861991035, 'b7': 0.0029767214019551552, 'b8': 0.0020340642080207754}	26.5802	{'y2': 0.0030074587098326434, 'b2': 0.017097137754805494, 'y3': 0.09950299949973104, 'b3': 0.033066016319970214, 'y4': 0.5868354905155848, 'b4': 0.050662882907644584, 'y5': 0.6688635727463536, 'b5': 0.07412351287482041, 'y6': 0.4176525410140926, 'b6': 0.03475018370405766, 'y7': 0.11504269455325149, 'b7': 0.0029767010295134646, 'b8': 0.0020340562428698113}	26.5802	1.90735e-06	1
423	ALGPSVAAA	1	33	{'y2': 0.1065043058227777, 'b2': 0.23384823873347255, 'y3': 0.09949464519553722, 'b3': 0.3443917238718238, 'y4': 0.07189891399961007, 'b4': 0.1602832875572916, 'b5': 0.3383839229238153, 'y6': 0.4443389407946465, 'b6': 0.5337245442365978, 'y7': 0.218954820781159, 'b7': 0.3345332070820571, 'y8': 0.008228105192799099, 'b8': 0.13372643517498464}	38.7014	{'y2': 0.106504063338234, 'b2': 0.23384790347785867, 'y3': 0.099494789900058, 'b3': 0.34439178472643583, 'y4': 0.0718986726603351, 'b4': 0.16028309244056949, 'b5': 0.33838415873448574, 'y6': 0.4443385821136215, 'b6': 0.53372468910567, 'y7': 0.21895465681881895, 'b7': 0.33453360911739427, 'y8': 0.008228018130364919, 'b8': 0.1337265987837343}	38.7014	1.52588e-05	0.999999
424	ALGQAVLGV	2	33	{'y1': 0.5560169226338099, 'y2': 0.70610236019164, 'b2': 0.2715704228240083, 'y3': 0.12958606675419965, 'b3': 0.032483299755687166, 'b3^2': 0.0009190511567046556, 'b4': 0.10194378288658097, 'b5': 0.25806573913990105, 'b5^2': 0.003044124877096834, 'b6': 0.153491609016252, 'b6^2': 0.001039030256652796, 'b7': 0.01025207800169629}	100.698	{'y1': 0.5560166657483442, 'y2': 0.7061024299024643, 'b2': 0.27157068668012563, 'y3': 0.1295861830437387, 'b3': 0.03248325547077012, 'b3^2': 0.0009190570153803453, 'b4': 0.10194371466163338, 'b5': 0.25806575196028014, 'b5^2': 0.00304411476345176, 'b6': 0.15349168494077972, 'b6^2': 0.0010390111685188315, 'b7': 0.010252113230648284}	100.698	3.05176e-05	1
425	ALGSDLTTL	1	33	{'y1': 0.0038553613134040547, 'y2': 0.229025011794813, 'b2': 0.4820726536945796, 'y3': 0.08016015294574032, 'b3': 0.29468663427876013, 'b4': 0.14297340005186734, 'b5': 0.7362197661931791, 'b6': 0.215193297661854, 'b7': 0.10956996811904522, 'b8': 0.03313764702636944}	99.0858	{'y1': 0.0038553828565204926, 'y2': 0.22902510542012217, 'b2': 0.482072856049336, 'y3': 0.08016017466868133, 'b3': 0.29468649475526654, 'b4': 0.1429734013245985, 'b5': 0.7362195901699834, 'b6': 0.21519348718788486, 'b7': 0.10957005612926168, 'b8': 0.033137625323392525}	99.0859	3.05176e-05	1
426	ALGSEAWRR	2	33	{'y1': 0.6371104149877401, 'y2': 0.020437594230465345, 'b2': 0.38387724638798204, 'y3': 0.03792590687205895, 'b3': 0.10700884868379974, 'y4': 0.12347252085516433, 'y4^2': 0.23580010744757302, 'b4': 0.024276446970257454, 'b4^2': 0.002024093098756693, 'y5': 0.047811412734454294, 'y5^2': 0.03613617006112738, 'b5': 0.03784796150966852, 'y6': 0.03762852220654471, 'y6^2': 0.06679426408440946, 'b6': 0.0…	18.5649	{'y1': 0.637110282461134, 'y2': 0.020437580703978695, 'b2': 0.3838773765987902, 'y3': 0.0379258728291966, 'b3': 0.10700886458523517, 'y4': 0.12347255334424133, 'y4^2': 0.2358001683967219, 'b4': 0.024276387033299346, 'b4^2': 0.0020240794752365157, 'y5': 0.04781133641032053, 'y5^2': 0.03613612845363346, 'b5': 0.037847998520827174, 'y6': 0.03762849744920699, 'y6^2': 0.06679425940109082, 'b6': 0.0106…	18.5649	3.8147e-06	1
427	ALGSFQGL	1	33	{'y1': 0.2352625867430694, 'y2': 0.05781500544518395, 'b2': 0.5320336927909853, 'y3': 0.4960245518279474, 'b3': 0.3579234076125937, 'y4': 0.15461222691732307, 'b4': 0.45407506611093695, 'y5': 0.0010595652452473389, 'b5': 0.18959164576699017, 'y6': 0.04283542897112511, 'b6': 0.11348566239585173, 'y7': 0.004520699709842386, 'b7': 0.05770650705796507}	103.189	{'y1': 0.23526250672903953, 'y2': 0.057814882159957934, 'b2': 0.5320332886735494, 'y3': 0.4960245773699594, 'b3': 0.35792339509130805, 'y4': 0.15461225194384445, 'b4': 0.4540753534131422, 'y5': 0.0010594805775044377, 'b5': 0.18959204688346185, 'y6': 0.042835334809600126, 'b6': 0.11348585030398449, 'y7': 0.004520728337397449, 'b7': 0.057706594785431796}	103.189	3.05176e-05	1
428	ALGSMTGTSL	2	33	{'y1': 0.7149235876691319, 'y2': 0.6094446909450921, 'y2^2': 0.0006838661130983934, 'b2': 0.3250805453011917, 'y3': 0.013843974095917328, 'b3': 0.06644322093793018, 'b3^2': 0.001630444367646201, 'b4': 0.06442555357988011, 'b4^2': 0.00317347023824006, 'y5': 0.03721944172350324, 'b5': 0.022372354052185826, 'b5^2': 0.0008210730827184053, 'b6': 0.027603800255718826, 'b6^2': 0.0030793153021905465, 'b7…	73.8757	{'y1': 0.7149235399352865, 'y2': 0.6094445496135337, 'y2^2': 0.0006838620318652557, 'b2': 0.32508090615036656, 'y3': 0.01384397339532299, 'b3': 0.06644331783988708, 'b3^2': 0.001630442238302261, 'b4': 0.06442548629646112, 'b4^2': 0.0031734690527693, 'y5': 0.037219513832256385, 'b5': 0.02237234010214355, 'b5^2': 0.000821075130784148, 'b6': 0.02760376793937406, 'b6^2': 0.0030793101590881424, 'b7': …	73.8758	2.28882e-05	1
429	ALGSPGLPL	1	33	{'y2': 0.9089902230265754, 'b2': 0.09501755337830553, 'y3': 0.09736381530823592, 'b3': 0.07178773920098178, 'b4': 0.10885271544521119, 'y5': 0.2666491731782831, 'b5': 0.024343342653365095, 'y6': 0.0002979196367174917, 'b6': 0.2085658159848593, 'b7': 0.15176351689255127}	118.784	{'y2': 0.9089903301388388, 'b2': 0.09501748990968319, 'y3': 0.09736377710763285, 'b3': 0.07178756503681213, 'b4': 0.10885252035502951, 'y5': 0.2666490726426449, 'b5': 0.024343350209564005, 'y6': 0.0002978996163528885, 'b6': 0.2085656119706673, 'b7': 0.15176361774034744}	118.784	1.52588e-05	1
430	ALGSSASF	1	33	{'y1': 0.18470093757984243, 'y2': 0.6118109777340439, 'b2': 0.5490613801570227, 'y3': 0.08315262491286314, 'b3': 0.43338878702185574, 'y4': 0.03622461829089857, 'b4': 0.23722964543527775, 'y5': 0.004989024242340838, 'b5': 0.13783305362265977, 'y6': 0.04764899832773015, 'b6': 0.11472623779669817, 'b7': 0.05760891334684277}	50.3112	{'y1': 0.18470125029529055, 'y2': 0.6118114068398292, 'b2': 0.5490610486305854, 'y3': 0.08315262201998055, 'b3': 0.4333884999043658, 'y4': 0.03622458224063874, 'b4': 0.23722958112186396, 'y5': 0.004988998052442958, 'b5': 0.13783302290805577, 'y6': 0.0476490271924408, 'b6': 0.11472628080887054, 'b7': 0.05760893120539571}	50.3112	1.14441e-05	1
431	ALGSVGAGVIAV	2	33	{'y1': 0.5019271824959728, 'y2': 0.7366128069114872, 'b2': 0.24486200060422186, 'y3': 0.06322810292608322, 'b3': 0.06306273937578455, 'b4': 0.04841135745813046, 'b4^2': 0.000779054338242431, 'b5': 0.02666186448473617, 'b6': 0.02204495179865915, 'b7': 0.04928915516424956, 'b7^2': 0.0061119878310892705, 'b8': 0.25475101784400866, 'b8^2': 0.044732856144812136, 'b9': 0.2510311182677165, 'b9^2': 0.023…	111.283	{'y1': 0.5019268849248528, 'y2': 0.7366130224651103, 'b2': 0.24486157979205644, 'y3': 0.06322820681611656, 'b3': 0.06306266091140837, 'b4': 0.04841128854887503, 'b4^2': 0.0007790494938765305, 'b5': 0.026661861112243463, 'b6': 0.02204495300034242, 'b7': 0.049289125289959594, 'b7^2': 0.006111985645480498, 'b8': 0.25475113100592744, 'b8^2': 0.044732933075943004, 'b9': 0.2510313643599423, 'b9^2': 0.0…	111.283	3.05176e-05	1
432	ALGSVVAV	1	33	{'y1': 0.0013121931581668482, 'y2': 0.15534886806792453, 'b2': 0.5379301821715464, 'y3': 0.09572566570896189, 'b3': 0.3784876385207873, 'b4': 0.530896368488526, 'b5': 0.4778638221699072, 'b6': 0.14782194992481287, 'b7': 0.04498572403374007}	84.1114	{'y1': 0.0013122804363506215, 'y2': 0.15534884250853814, 'b2': 0.5379303761366098, 'y3': 0.09572562945313638, 'b3': 0.3784875825132605, 'b4': 0.5308959136285204, 'b5': 0.47786417059906444, 'b6': 0.14782193812678557, 'b7': 0.04498574428144755}	84.1114	2.28882e-05	1
433	ALGTDAEGQKV	2	33	{'y1': 0.015675501245648562, 'y2': 0.18310354923333763, 'b2': 0.3710520740411594, 'y3': 0.023967325898097507, 'b3': 0.08216080717762508, 'y4': 0.17653984205522, 'b4': 0.011824052932986391, 'b4^2': 0.002395628546954236, 'y5': 0.08955311977615069, 'b5': 0.010574459200228235, 'y6': 0.17602577419287926, 'b6': 0.002053700147612285, 'y7': 0.18648222835163292, 'b7': 0.0008525921574415924, 'y8': 0.122366…	14.4183	{'y1': 0.01567548088098405, 'y2': 0.18310366982148435, 'b2': 0.3710520086053475, 'y3': 0.023967304593477918, 'b3': 0.08216070576523424, 'y4': 0.17653989661573677, 'b4': 0.011824043569116392, 'b4^2': 0.002395622932518532, 'y5': 0.0895531408408648, 'b5': 0.010574466944223109, 'y6': 0.17602564937177917, 'b6': 0.002053695701798736, 'y7': 0.1864820806669673, 'b7': 0.0008525919357915601, 'y8': 0.122366…	14.4183	1.14441e-05	1
434	ALGTIEEV	1	33	{'y1': 0.08035190123644124, 'y2': 0.0688497985255719, 'b2': 0.5457595159386104, 'y3': 0.06566143313820047, 'b3': 0.29082380336561003, 'y4': 0.02870122323249491, 'b4': 0.7640976119584888, 'b5': 0.10562660743016233, 'b6': 0.07331026036074823, 'b7': 0.029319349928957687}	78.0191	{'y1': 0.0803517491127867, 'y2': 0.06884974848088898, 'b2': 0.5457599835126952, 'y3': 0.06566150364567526, 'b3': 0.29082359254553836, 'y4': 0.028701259952043694, 'b4': 0.7640973695969512, 'b5': 0.10562658463756969, 'b6': 0.07331030358003805, 'b7': 0.029319368372166997}	78.0191	3.05176e-05	1
435	ALGTLVSHV	2	33	{'y1': 0.023186137911172945, 'y2': 0.49920933074356016, 'b2': 0.3254389744850536, 'y3': 0.5399760482519723, 'b3': 0.062275259452804044, 'y4': 0.2429265304941855, 'b4': 0.03245650772485626, 'b4^2': 0.002452205431385372, 'y5': 0.14982238611996868, 'y5^2': 0.006833204389167508, 'y6': 0.06483681942954368, 'y7': 0.5117566515813421, 'y8': 0.014978856202030618, 'b8^2': 0.00059426853399712}	71.4602	{'y1': 0.023186107522646573, 'y2': 0.4992092488456158, 'b2': 0.3254388174152527, 'y3': 0.5399761335171894, 'b3': 0.0622752560970065, 'y4': 0.24292650882129124, 'b4': 0.032456442105525105, 'b4^2': 0.002452201789483911, 'y5': 0.14982245867646862, 'y5^2': 0.006833215529145865, 'y6': 0.06483685499253142, 'y7': 0.5117567332170521, 'y8': 0.01497880608662064, 'b8^2': 0.0005942641637589735}	71.4602	2.28882e-05	1
436	ALGTVGYRV	2	33	{'y1': 0.01007262825774098, 'y2': 0.012088992373484547, 'b2': 0.2138452013202743, 'y3': 0.03486309824466727, 'b3': 0.055319581319482274, 'y4': 0.40993807816519073, 'b4': 0.02578923390211344, 'b4^2': 0.001431707456693751, 'y5': 0.2620842828268131, 'y5^2': 0.004816372968641608, 'y6': 0.12156626183668953, 'y7': 0.834830712638474, 'y8': 0.02445501246615891, 'b8^2': 0.0006950742910108763}	53.4506	{'y1': 0.01007265921909439, 'y2': 0.012088963755210444, 'b2': 0.2138451587854357, 'y3': 0.03486316932017964, 'b3': 0.05531958748155669, 'y4': 0.4099382161485129, 'b4': 0.025789241053831416, 'b4^2': 0.00143170492354565, 'y5': 0.2620843830930692, 'y5^2': 0.004816388643999674, 'y6': 0.12156611248263945, 'y7': 0.8348306405969802, 'y8': 0.024455073956145254, 'b8^2': 0.0006950845551399489}	53.4506	1.52588e-05	1
437	ALGYQAVVLS	1	33	{'y2': 0.03344742124645703, 'b2': 0.25521301747683106, 'b3': 0.40591940209250865, 'b4': 0.3257185741179798, 'b5': 0.3540372830930596, 'b6': 0.598889064596679, 'b7': 0.4057896467877732, 'b8': 0.11920020238320425}	99.3889	{'y2': 0.03344737077275578, 'b2': 0.2552128112915462, 'b3': 0.40591900572339423, 'b4': 0.3257182672013727, 'b5': 0.35403751295683483, 'b6': 0.598889371658361, 'b7': 0.40578978407390226, 'b8': 0.11920015360799592}	99.3889	2.28882e-05	1
438	ALHDILTEI	2	33	{'y1': 0.5301788906363171, 'y2': 0.04164871239211405, 'b2': 0.01389106452522951, 'b2^2': 0.0014978677098901386, 'y3': 0.017002309128307472, 'b3': 0.11538979507804328, 'b4': 0.5294751838865862, 'b5': 0.5688403832629563, 'b6': 0.28707400267151484, 'b6^2': 0.0012956736800795125, 'b7': 0.10293958560956697, 'b7^2': 0.0047984570348973505, 'b8': 0.08012828986418584}	116.765	{'y1': 0.5301788108243815, 'y2': 0.041648682534111775, 'b2': 0.013891066472478569, 'b2^2': 0.0014978771791163198, 'y3': 0.017002253562590136, 'b3': 0.1153899663987973, 'b4': 0.5294751691740124, 'b5': 0.568840550996863, 'b6': 0.2870738246953106, 'b6^2': 0.0012956792458932132, 'b7': 0.10293953038418781, 'b7^2': 0.004798434253689039, 'b8': 0.08012821434013633}	116.766	3.05176e-05	1
439	ALHDQLNRL	2	33	{'y1': 0.007908839669393014, 'y2': 0.011246033147204414, 'b2': 0.0200291736561449, 'y3': 0.04870516587458982, 'b3': 0.11989912385493963, 'y4': 0.08614465051103234, 'b4': 0.04267330108329738, 'y5': 0.2669194116280536, 'b5': 0.017443445680652384, 'y6': 0.5527073821089218, 'b6': 0.004399888439477698, 'y7': 0.20553604579903928, 'y7^2': 0.739762460198543, 'b7': 0.0018857563763368555, 'b7^2': 0.0013882…	34.0554	{'y1': 0.007908830251294489, 'y2': 0.011246028476422316, 'b2': 0.020029208085442268, 'y3': 0.048705171816221846, 'b3': 0.11989905914032778, 'y4': 0.08614463370072495, 'b4': 0.042673327653342585, 'y5': 0.266919198127019, 'b5': 0.017443450538025478, 'y6': 0.5527071515077832, 'b6': 0.0043998645312519425, 'y7': 0.2055360412318316, 'y7^2': 0.7397627230356921, 'b7': 0.0018857492861833857, 'b7^2': 0.001…	34.0554	7.62939e-06	1
440	ALHDSSDYL	2	33	{'y1': 0.6185628479492085, 'y2': 0.12987244594243608, 'b2': 0.008331712854311146, 'b3': 0.2234645680580371, 'b4': 0.19660722142012593, 'b5': 0.1191736799243886, 'b6': 0.06859003031395217, 'b7': 0.6795581230883625, 'b7^2': 0.01337434740392154, 'b8': 0.17597683575360418}	42.3277	{'y1': 0.6185629561922453, 'y2': 0.12987240789048388, 'b2': 0.008331688366413677, 'b3': 0.22346463078722673, 'b4': 0.19660702065507893, 'b5': 0.11917352623978784, 'b6': 0.06859004730342474, 'b7': 0.6795580667421219, 'b7^2': 0.013374334947405761, 'b8': 0.17597694515355564}	42.3277	3.8147e-06	1
441	ALHEVVDLF	2	33	{'y1': 0.6764035748013421, 'y2': 0.08573823181962616, 'b2^2': 0.0007735567730572083, 'b3': 0.15262507571743167, 'b4': 0.33803699519774216, 'b5': 0.34763511457592294, 'b6': 0.15625525929899725, 'b7': 0.4920619557535827, 'b7^2': 0.009927104828673023, 'b8': 0.10036803622232517}	116.866	{'y1': 0.6764038630469094, 'y2': 0.085738185924233, 'b2^2': 0.0007735539468648045, 'b3': 0.15262505706050938, 'b4': 0.33803665275273603, 'b5': 0.3476349769732286, 'b6': 0.15625527352416077, 'b7': 0.49206189253496085, 'b7^2': 0.009927109712053177, 'b8': 0.10036807851763985}	116.866	1.52588e-05	1
442	ALHLNAQQV	2	33	{'y1': 0.1736904311534387, 'y2': 0.12061598563510646, 'y2^2': 0.000861662659639509, 'b2': 0.026926911737394987, 'b3': 0.4322580789030047, 'b4': 0.25211303441037053, 'b5': 0.43370638310071935, 'b5^2': 0.03088145719337559, 'b6': 0.6082142907537885, 'b6^2': 0.12597467589022146, 'b7': 0.339390811990674, 'b7^2': 0.10116783495253566, 'b8': 0.06178827692267562, 'b8^2': 0.007849162949678946}	46.2499	{'y1': 0.17369043278784976, 'y2': 0.12061619606428728, 'y2^2': 0.000861653237310964, 'b2': 0.02692691994630871, 'b3': 0.43225808459064324, 'b4': 0.25211287706667423, 'b5': 0.4337061864088542, 'b5^2': 0.030881473663453875, 'b6': 0.6082142194046427, 'b6^2': 0.1259748887764197, 'b7': 0.33939105578416634, 'b7^2': 0.101168047261383, 'b8': 0.06178841010108639, 'b8^2': 0.007849195824143354}	46.2499	1.14441e-05	1
443	ALHPPGNG	1	33	{'y2': 0.01693759364861814, 'b2': 0.0018851213210697283, 'y3': 0.0172591532796976, 'b3': 0.32194306266825146, 'y4': 0.15734092102947153, 'b4': 0.021196596222838093, 'y5': 0.9294409967293811, 'y6': 0.08168629207210332, 'b7': 0.005066796939135899}	-6.42427	{'y2': 0.01693759593001593, 'b2': 0.0018851125098745933, 'y3': 0.017259154248700167, 'b3': 0.3219428847126294, 'y4': 0.15734102104843412, 'b4': 0.02119658644334687, 'y5': 0.9294410378602144, 'y6': 0.0816863352939103, 'b7': 0.00506678977572253}	-6.42427	0	1
444	ALHSRWYQA	3	33	{'y2': 0.016674201725358592, 'y2^2': 0.005636955028431066, 'b2': 0.22387552629512936, 'b3': 0.3484959229252957, 'b3^2': 0.006842610471673223, 'b4': 0.06130484223370569, 'b4^2': 0.001454221243821385, 'b5': 0.39312053428516236, 'b5^2': 0.5713208073952494, 'y6': 0.08011513418696452, 'b6': 0.22825913373327933, 'b6^2': 0.4957092980084444, 'y7^2': 0.002909111847100715, 'b7': 0.07358418892817913, 'b7^2'…	24.8042	{'y2': 0.016674170373860455, 'y2^2': 0.005636932278164114, 'b2': 0.22387548712326139, 'b3': 0.3484956546918694, 'b3^2': 0.006842583990774365, 'b4': 0.06130482305036525, 'b4^2': 0.0014541479127697851, 'b5': 0.393120597038241, 'b5^2': 0.5713213094324224, 'y6': 0.08011522941687985, 'b6': 0.22825863692727444, 'b6^2': 0.495709131853988, 'y7^2': 0.0029091604627429243, 'b7': 0.0735841441477035, 'b7^2': …	24.8042	1.90735e-06	0.999999
445	ALHSRWYQA	2	33	{'y2': 0.061881671665708224, 'b2': 0.054865342505653364, 'y3': 0.005151716166256768, 'b3': 0.14882380347236004, 'b4': 0.012372018523055512, 'y5': 0.08999807715821988, 'b5': 0.06574097498825782, 'b5^2': 0.021456523511376065, 'y6': 0.6255522504251753, 'b6': 0.08807260230932117, 'b6^2': 0.05248780293970115, 'y7': 0.4005270685547402, 'y7^2': 0.5753566241913333, 'b7': 0.19375602056007954, 'b7^2': 0.10…	24.8042	{'y2': 0.061881615140551134, 'b2': 0.05486537578593459, 'y3': 0.005151673685537751, 'b3': 0.1488238273300324, 'b4': 0.012372007428208005, 'y5': 0.08999797105323593, 'b5': 0.0657409765045934, 'b5^2': 0.021456582919450323, 'y6': 0.6255521505841779, 'b6': 0.0880725036681656, 'b6^2': 0.05248782257018686, 'y7': 0.4005271938888601, 'y7^2': 0.5753566458595656, 'b7': 0.19375610387517134, 'b7^2': 0.100752…	24.8042	1.90735e-06	1
446	ALIAASETL	1	33	{'y1': 0.02024874428470465, 'y2': 0.1717993082015044, 'b2': 0.45216563977375185, 'y3': 0.014218855751582988, 'b3': 0.7320029893857196, 'y4': 0.003664187071166901, 'b4': 0.4550666408209864, 'y5': 0.007340430085168387, 'b5': 0.14116090583906116, 'y6': 0.006909135387828299, 'b6': 0.045442003330034245, 'b7': 0.011002847465908148, 'b8': 0.01665942252647598}	88.7037	{'y1': 0.020248756404552745, 'y2': 0.1717993177760631, 'b2': 0.45216589313312855, 'y3': 0.014218852797169987, 'b3': 0.7320028890851845, 'y4': 0.00366418110236127, 'b4': 0.45506655412909836, 'y5': 0.007340403616112986, 'b5': 0.14116090602919637, 'y6': 0.006909116160051952, 'b6': 0.045441940070076105, 'b7': 0.01100283607893304, 'b8': 0.01665940957551654}	88.7037	3.05176e-05	1
447	ALIAESQRL	2	33	{'y1': 0.009439902665246323, 'y2': 0.013455167398200437, 'b2': 0.3043388230593477, 'y3': 0.02239469015550234, 'b3': 0.09071248086594755, 'y4': 0.21425425744114102, 'b4': 0.012323803033691462, 'b4^2': 0.0012938347700147154, 'y5': 0.3307069610879353, 'y6': 0.7724194849935163, 'y7': 0.3824937559415719, 'y7^2': 0.004311142488423231}	53.4794	{'y1': 0.009439859337385939, 'y2': 0.013455206212094777, 'b2': 0.30433876857286135, 'y3': 0.02239471524046585, 'b3': 0.09071249858075392, 'y4': 0.21425433322516188, 'b4': 0.012323792890303019, 'b4^2': 0.0012938321505710465, 'y5': 0.33070727258861976, 'y6': 0.7724194126569388, 'y7': 0.3824936281255722, 'y7^2': 0.004311128392514564}	53.4794	1.52588e-05	1
448	ALIDEDPQA	1	33	{'y2': 0.15949197959097938, 'b2': 0.19606149814526122, 'y3': 0.9602207763391832, 'b3': 0.0553480924905123, 'y4': 0.08032854613828691, 'b4': 0.05883791599937709, 'b5': 0.01913378552735926, 'b6': 0.02646194947696505, 'b7': 0.005747427670805375, 'b8': 0.0045718276459359155}	49.522	{'y2': 0.15949190958979667, 'b2': 0.19606153063435033, 'y3': 0.9602207849282027, 'b3': 0.05534807152890797, 'y4': 0.0803285143379709, 'b4': 0.05883792362863588, 'b5': 0.01913381402343131, 'b6': 0.02646192608873036, 'b7': 0.005747416096006982, 'b8': 0.00457181744483357}	49.522	3.8147e-06	1
449	ALIEVGEGV	1	33	{'y1': 0.024682540989691838, 'y2': 0.11550968704998534, 'b2': 0.49614975197370786, 'y3': 0.03942546031191557, 'b3': 0.603665131865653, 'y4': 0.04573125572961441, 'b4': 0.5861818064631652, 'y5': 0.1412539947191663, 'b5': 0.07562038252404683, 'y6': 0.03244549891893076, 'b6': 0.035253014451904305, 'b7': 0.013600247630766556, 'b8': 0.008105936914224844}	92.6157	{'y1': 0.024682541714374544, 'y2': 0.11550963762991324, 'b2': 0.49614996622138724, 'y3': 0.03942546004557812, 'b3': 0.6036652619621752, 'y4': 0.04573129166096488, 'b4': 0.5861814671477621, 'y5': 0.14125412556250386, 'b5': 0.07562037023137454, 'y6': 0.032445519645822055, 'b6': 0.03525301991754813, 'b7': 0.013600227931299572, 'b8': 0.00810593381141366}	92.6157	1.52588e-05	1
450	ALIEVPDGFTA	1	33	{'y2': 0.08822929911702673, 'b2': 0.2642486781005853, 'y3': 0.010419988532929015, 'b3': 0.39979323603006484, 'y4': 0.019035345177893025, 'b4': 0.42525644007854246, 'y5': 0.016409659668225267, 'b5': 0.037233368179349864, 'y6': 0.7554120882907347, 'y7': 0.09453365113282412}	122.877	{'y2': 0.08822930557240553, 'b2': 0.2642490758892658, 'y3': 0.010419924988125983, 'b3': 0.3997935566718044, 'y4': 0.019035301326368645, 'b4': 0.4252562867078696, 'y5': 0.016409635003614764, 'b5': 0.037233284042040404, 'y6': 0.7554118695564787, 'y7': 0.09453366822121069}	122.877	1.52588e-05	1
451	ALIEVPDGFTA	2	33	{'y2': 0.5560398253769377, 'b2': 0.4274704064178759, 'b3': 0.309596052074053, 'b4': 0.36901449561582383, 'b5': 0.1276491118836822, 'y6': 0.5007079965317747, 'b6^2': 0.0034288562818153615, 'y7': 0.04518109663677775, 'b7': 0.009664401427796367, 'b7^2': 6.497486611078877e-05, 'b8': 0.07523631418900398, 'b9': 0.03546210433100552}	122.877	{'y2': 0.556039788316622, 'b2': 0.4274705411887967, 'b3': 0.309596064831753, 'b4': 0.3690144666101701, 'b5': 0.12764900268605703, 'y6': 0.5007079628819084, 'b6^2': 0.003428841644215189, 'y7': 0.045181122831439886, 'b7': 0.00966439569326967, 'b7^2': 6.495411416036096e-05, 'b8': 0.0752362905568798, 'b9': 0.035462139280217846}	122.877	1.52588e-05	1
452	ALINAAIQK	2	33	{'y1': 0.09708486860027536, 'y2': 0.2393431548429602, 'b2': 0.45168457749296387, 'y3': 0.1953067444773111, 'b3': 0.029222554671044017, 'y4': 0.1670154273016053, 'b4': 0.008625199836862172, 'b4^2': 0.0015802108330039706, 'y5': 0.247041156757487, 'b5': 0.012458800600636631, 'y6': 0.6386676684343965, 'b6': 0.01568602281728973, 'y7': 0.4388403894931699, 'y7^2': 0.01930019461421718, 'y8': 0.0045074290…	46.4341	{'y1': 0.09708484327335094, 'y2': 0.2393432565073259, 'b2': 0.45168438451869525, 'y3': 0.19530661266288937, 'b3': 0.029222617129548756, 'y4': 0.16701530679508025, 'b4': 0.00862519351722816, 'b4^2': 0.0015802024755516347, 'y5': 0.24704105258509798, 'b5': 0.012458766979014893, 'y6': 0.638667884126395, 'b6': 0.01568602156121634, 'y7': 0.43884038560348515, 'y7^2': 0.019300185432020233, 'y8': 0.004507…	46.4341	1.14441e-05	1
453	ALIPSGVTV	1	33	{'y2': 0.21823726967611726, 'b2': 0.18768071752299803, 'y3': 0.014921229492310287, 'b3': 0.06978850331950363, 'y4': 0.017573674046262436, 'b4': 0.009672421659239623, 'y5': 0.01766437885248432, 'b5': 0.0008113698822061254, 'y6': 0.9471108512257338, 'b6': 0.05292683216809121, 'y7': 0.0928485348069869, 'b7': 0.053365512130829386, 'b8': 0.00716542908599796}	98.2352	{'y2': 0.21823711406556723, 'b2': 0.18768059164995476, 'y3': 0.014921266256845514, 'b3': 0.0697885639043665, 'y4': 0.017573685659765588, 'b4': 0.009672436863289493, 'y5': 0.017664407888375096, 'b5': 0.0008113755861346445, 'y6': 0.9471109091171588, 'b6': 0.05292682175393519, 'y7': 0.09284853635545433, 'b7': 0.05336546600499185, 'b8': 0.007165426002607564}	98.2352	3.8147e-05	1
454	ALIQQATTV	2	33	{'y1': 0.5693825836690016, 'y2': 0.6387068708045507, 'y2^2': 0.0018402547535806546, 'b2': 0.4761518426283769, 'y3': 0.018421250449563054, 'b3': 0.12221883775129613, 'b3^2': 0.0020973431586892885, 'b4': 0.08166363906448182, 'b4^2': 0.004921938736705203, 'b5': 0.1063425075973293, 'b5^2': 0.006755721101008994, 'b6': 0.08794149418879728, 'b6^2': 0.00642476224357299, 'b7': 0.0054156367933029595}	64.209	{'y1': 0.5693828726793166, 'y2': 0.6387068150729346, 'y2^2': 0.0018402599545727135, 'b2': 0.47615160863807976, 'y3': 0.018421213343951744, 'b3': 0.12221885108971352, 'b3^2': 0.002097344007603745, 'b4': 0.08166362241323058, 'b4^2': 0.004921933608849151, 'b5': 0.10634243043900969, 'b5^2': 0.00675573030685119, 'b6': 0.08794139532794096, 'b6^2': 0.006424764934813992, 'b7': 0.005415581447834823}	64.209	2.28882e-05	1
455	ALISKPVMVSTLVPKP	2	33	{'y1': 0.08209731890058822, 'y2': 0.1523760104578911, 'b2': 0.4269238937927977, 'y3': 0.6776409475280627, 'b3': 0.20247414123683027, 'y4': 0.10805703207739341, 'b4': 0.11754128122617721, 'b4^2': 0.001368775420423778, 'y5': 0.011521372009960782, 'b5': 0.033103800465600325, 'y6': 3.942073210820481e-05, 'b6': 0.013556209188221738, 'b6^2': 0.00018354139527565423, 'y7': 0.03425871274180472, 'b7': 0.04…	100.389	{'y1': 0.0820972235518182, 'y2': 0.15237594029073687, 'b2': 0.42692402095023807, 'y3': 0.6776409609089613, 'b3': 0.20247394344236708, 'y4': 0.10805705724626954, 'b4': 0.11754151541796151, 'b4^2': 0.0013687754272123185, 'y5': 0.01152139898503787, 'b5': 0.03310381103004565, 'y6': 3.94029623713448e-05, 'b6': 0.013556247063076137, 'b6^2': 0.00018353473245428934, 'y7': 0.03425863992933315, 'b7': 0.045…	100.389	2.28882e-05	1
456	ALITGAVA	1	33	{'y2': 0.21539003828702596, 'b2': 0.6156965936883606, 'y3': 0.00036967023789228015, 'b3': 0.3346229714745873, 'y4': 0.005635384108809854, 'b4': 0.20319265777844397, 'y5': 0.07674548446331739, 'b5': 0.33313988151971075, 'b6': 0.5458898374408647, 'b7': 0.07978338071230326}	69.142	{'y2': 0.2153902482230916, 'b2': 0.615696403666974, 'y3': 0.0003697086512867266, 'b3': 0.3346232191561592, 'y4': 0.005635281725751675, 'b4': 0.20319264736245962, 'y5': 0.07674536037239431, 'b5': 0.33313987122547634, 'b6': 0.5458898371985199, 'b7': 0.07978343914181713}	69.142	1.52588e-05	1
457	ALKDLINEA	2	33	{'y2': 0.10866908683198313, 'b2': 0.22394821206001406, 'y3': 0.12518196756309177, 'b3': 0.056388937748703905, 'b4': 0.3905172536704124, 'b5': 0.6780604502303261, 'b6': 0.45740612700604544, 'b6^2': 0.005067435954443925, 'y7': 0.21034413607374397, 'b7': 0.2264429863133375, 'b7^2': 0.037995286843768884, 'b8': 0.02414132523977542, 'b8^2': 0.011167812247257474}	71.3151	{'y2': 0.10866899740273132, 'b2': 0.22394846197252782, 'y3': 0.12518213130794406, 'b3': 0.05638891166065063, 'b4': 0.39051695750751186, 'b5': 0.6780602859626148, 'b6': 0.457406296935434, 'b6^2': 0.0050674469068755675, 'y7': 0.2103443074645917, 'b7': 0.22644319216325876, 'b7^2': 0.0379953183429344, 'b8': 0.02414134021109417, 'b8^2': 0.011167790675476387}	71.3151	7.62939e-06	1
458	ALKEASMVIT	2	33	{'y1': 0.40870604124779386, 'y2': 0.42025238679626653, 'b2': 0.04804989861057875, 'b3': 0.021685969180086705, 'b4': 0.08334674319260221, 'b5': 0.10523252668922471, 'b6': 0.1397585142405171, 'b6^2': 0.007050527977736713, 'b7': 0.5389681414351156, 'b7^2': 0.02351280635816591, 'y8': 0.008285751614055892, 'b8': 0.5689149721992245, 'b8^2': 0.009200457657677583, 'b9': 0.03329347479481574}	59.5559	{'y1': 0.4087062983113524, 'y2': 0.4202527412714737, 'b2': 0.048049976106051294, 'b3': 0.0216860146824024, 'b4': 0.08334673856613323, 'b5': 0.10523259099834122, 'b6': 0.13975838933409765, 'b6^2': 0.007050525941480119, 'b7': 0.5389679491459238, 'b7^2': 0.0235128374562983, 'y8': 0.008285761919006467, 'b8': 0.5689147160924708, 'b8^2': 0.00920053076402306, 'b9': 0.033293480734124734}	59.5559	7.62939e-06	1
459	ALKEDDPKAAL	3	33	{'y1': 0.5500779283378882, 'y2': 0.07964278531933339, 'y2^2': 0.0013651692105384197, 'b2': 0.20030562436002636, 'b3': 0.04694105623684533, 'y4': 0.15831465009047468, 'b4': 0.1597039599109606, 'b4^2': 0.01111186569372736, 'y5': 0.5346177461276633, 'y5^2': 0.06468479125300536, 'b5': 0.20163942581676364, 'b6': 0.4981758589851572, 'b6^2': 0.018828121238786213, 'b7': 0.02439662721685791, 'b7^2': 0.012…	22.7695	{'y1': 0.5500782456771562, 'y2': 0.0796427519590129, 'y2^2': 0.0013651689702931307, 'b2': 0.20030569126027775, 'b3': 0.04694102210041575, 'y4': 0.15831444486971763, 'b4': 0.15970385243161217, 'b4^2': 0.011111868042649131, 'y5': 0.5346179574209204, 'y5^2': 0.06468482946359609, 'b5': 0.20163936055083745, 'b6': 0.4981753247928696, 'b6^2': 0.018828023299102818, 'b7': 0.024396758167723742, 'b7^2': 0.0…	22.7695	1.14441e-05	1
460	ALKEKLML	2	33	{'y1': 0.3297091364828273, 'y2': 0.2638892293394479, 'b2': 0.21634027379789908, 'y3': 0.017970681871388585, 'b3': 0.025723464983112978, 'y4': 0.13598220267830416, 'b4': 0.13848223002479695, 'y5': 0.3141501450909431, 'b5': 0.1258837460718556, 'y6': 0.6386597862027493, 'y6^2': 0.35528779940993405, 'b6': 0.20339285807076588, 'b6^2': 0.05699877649593415, 'y7': 0.007195189050844139, 'y7^2': 0.16887429…	54.7906	{'y1': 0.32970931119144553, 'y2': 0.26388915326236495, 'b2': 0.21634002082092052, 'y3': 0.017970559528140785, 'b3': 0.02572345159207769, 'y4': 0.13598206788745612, 'b4': 0.1384820101458604, 'y5': 0.31414997617777546, 'b5': 0.12588371459473774, 'y6': 0.638659874174324, 'y6^2': 0.35528777235650577, 'b6': 0.20339300212989536, 'b6^2': 0.05699882719490066, 'y7': 0.0071953726927249575, 'y7^2': 0.168874…	54.7906	3.8147e-06	1
461	ALKETSTEAL	2	33	{'y1': 0.7141240777182534, 'y2': 0.5747668344587792, 'b2': 0.11230763001993982, 'y3': 0.0016534400421041808, 'b3': 0.029213479179180258, 'b4': 0.11209355704516222, 'b5': 0.105513689205474, 'b6': 0.08359098981359864, 'b6^2': 0.007069105675844057, 'b7': 0.1290965799684843, 'b7^2': 0.019163705297829535, 'y8': 0.14323837907953887, 'b8': 0.2582876314112099, 'b8^2': 0.03752354254509396, 'b9': 0.0989207…	29.8708	{'y1': 0.7141242522197113, 'y2': 0.5747665523321788, 'b2': 0.11230758589820908, 'y3': 0.0016534576419249586, 'b3': 0.029213443769116106, 'b4': 0.11209358974544842, 'b5': 0.10551370286760577, 'b6': 0.08359090371045794, 'b6^2': 0.0070690884944250845, 'b7': 0.1290965684007379, 'b7^2': 0.019163738565818565, 'y8': 0.14323836209483023, 'b8': 0.258287822916208, 'b8^2': 0.03752360819230733, 'b9': 0.09892…	29.8708	7.62939e-06	1
462	ALKNLQSDVT	2	33	{'y1': 0.6016090921842162, 'y2': 0.23279454016319326, 'b2': 0.18142133268582772, 'b3': 0.05978005687921452, 'b3^2': 0.000431957062769357, 'b4': 0.19111975765614855, 'b4^2': 0.00254484294931336, 'b5': 0.23180292728946494, 'b5^2': 0.014290743940323848, 'b6': 0.19604806620883475, 'b6^2': 0.07707813689345629, 'b7': 0.04657401374515039, 'b7^2': 0.02610221192705464, 'y8': 0.12275444419725849, 'b8': 0.6…	30.4192	{'y1': 0.6016093080508754, 'y2': 0.23279440400214704, 'b2': 0.18142140876530954, 'b3': 0.059780086836767166, 'b3^2': 0.00043196271216834376, 'b4': 0.19111961480654535, 'b4^2': 0.002544847356936889, 'b5': 0.23180295708587956, 'b5^2': 0.014290705905318328, 'b6': 0.19604802772463464, 'b6^2': 0.0770780302170787, 'b7': 0.046573973287263634, 'b7^2': 0.026102204362101426, 'y8': 0.12275434594017805, 'b8'…	30.4192	7.62939e-06	1
463	ALKNNIIQ	2	33	{'y1': 0.8688724254019288, 'y2': 0.19873195056145798, 'b2': 0.04770232734679268, 'b3': 0.02005140774157514, 'b4': 0.06178041788919404, 'b5': 0.3081038302825807, 'b5^2': 0.0261457553941177, 'y6': 0.07414433000758572, 'b6': 0.30696284439099136, 'b6^2': 0.00808599092800767, 'y7': 0.0021048451882810233, 'b7': 0.06055555539801856}	30.416	{'y1': 0.8688724437803191, 'y2': 0.1987320998220619, 'b2': 0.047702305997772435, 'b3': 0.02005143057079064, 'b4': 0.061780414146454535, 'b5': 0.3081037329187174, 'b5^2': 0.026145765694065574, 'y6': 0.07414437664674217, 'b6': 0.3069627731308167, 'b6^2': 0.008085994472066678, 'y7': 0.002104881876539064, 'b7': 0.060555608237333226}	30.416	1.90735e-06	1
464	ALKPDLVNV	2	33	{'y1': 0.28590106123550824, 'y2': 0.5310090881305499, 'b2': 0.10986296605159622, 'b3': 0.04549521162273497, 'b4': 0.015640485861365322, 'b5': 0.18042059833229784, 'y6': 0.0604810147815168, 'b6': 0.6834440797934335, 'b6^2': 0.010855509328829952, 'y7': 0.13434450024838324, 'b7': 0.3039498898989043, 'b8': 0.08954399586387671, 'b8^2': 0.005505984749286491}	75.3674	{'y1': 0.28590086876379284, 'y2': 0.5310091181591514, 'b2': 0.10986293004658364, 'b3': 0.045495168245418535, 'b4': 0.01564046862762921, 'b5': 0.18042046718365856, 'y6': 0.060481026408245715, 'b6': 0.6834441169127833, 'b6^2': 0.010855495921659908, 'y7': 0.1343445652873057, 'b7': 0.3039500260284262, 'b8': 0.08954391776450053, 'b8^2': 0.005505965751991401}	75.3674	7.62939e-06	1
465	ALKPEVDKL	2	33	{'y1': 0.05674107113029923, 'y2': 0.17055651070486952, 'b2': 0.08340848557887459, 'y3': 0.12581703097518876, 'b3': 0.020360358819021113, 'y4': 0.11192817398578177, 'b4': 0.01548703982429935, 'y5': 0.047616522139103314, 'b5': 0.05471991351611027, 'y6': 0.903942920607689, 'y6^2': 0.06238527716742982, 'b6': 0.054114911750890914, 'y7': 0.21160699033612113, 'y7^2': 0.2209404812137009, 'b7': 0.09235477…	34.0789	{'y1': 0.056741066796934844, 'y2': 0.17055653748599384, 'b2': 0.08340841156642854, 'y3': 0.12581708779367243, 'b3': 0.020360360969997392, 'y4': 0.11192820379836235, 'b4': 0.015487040189367429, 'y5': 0.0476165076592283, 'b5': 0.05471992694972578, 'y6': 0.903942853162593, 'y6^2': 0.062385269177722205, 'b6': 0.05411495116984195, 'y7': 0.21160712131325138, 'y7^2': 0.22094055997855214, 'b7': 0.0923548…	34.0789	7.62939e-06	1
466	ALKTERDV	2	33	{'y1': 0.0072548308723597325, 'b2': 0.07193001828880607, 'y3': 0.04538631753095444, 'b3': 0.003390094650809185, 'y4': 0.13410477113179609, 'b4': 0.01504634412055563, 'y5': 0.7751157235606572, 'b5': 0.0006831844873714189, 'y6': 0.5474050167096122, 'y6^2': 0.2587869797398001, 'b6^2': 0.004702917220657836, 'y7': 0.019033440962854756, 'y7^2': 0.07787776027734748, 'b7^2': 0.024787245121782667}	-7.74606	{'y1': 0.0072548105855162895, 'b2': 0.07192996203909147, 'y3': 0.0453863384187327, 'b3': 0.003390100074222245, 'y4': 0.13410460930899107, 'b4': 0.015046358276163177, 'y5': 0.7751156361750352, 'b5': 0.0006831843184903774, 'y6': 0.5474051914731536, 'y6^2': 0.25878695164660587, 'b6^2': 0.004702938312450954, 'y7': 0.01903345497399737, 'y7^2': 0.07787778452369805, 'b7^2': 0.02478731768618354}	-7.74606	0	1
467	ALLADVDTL	1	33	{'y1': 0.00822842801538801, 'y2': 0.08269011166292203, 'b2': 0.684901456512519, 'y3': 0.023465740293880367, 'b3': 0.6558911882542366, 'b4': 0.15280996663191634, 'b5': 0.2544348160184815, 'b6': 0.06683564290078374, 'b7': 0.022655736792025635, 'b8': 0.013874235097770268}	117.626	{'y1': 0.008228330170434188, 'y2': 0.08269000531986999, 'b2': 0.6849016815576783, 'y3': 0.02346570187192654, 'b3': 0.6558910780595303, 'b4': 0.15280988741415516, 'b5': 0.25443459629964316, 'b6': 0.06683558975274727, 'b7': 0.0226557493144468, 'b8': 0.013874229331751057}	117.626	1.52588e-05	1
468	ALLAGSEYL	1	33	{'y1': 0.028378336141923068, 'y2': 0.3127629917569744, 'b2': 0.6019105805581031, 'y3': 0.012746871689318864, 'b3': 0.7035873540515611, 'b4': 0.1641543455109409, 'y5': 0.003682460400627394, 'b5': 0.09010141766746353, 'y6': 0.02602751851761424, 'b6': 0.06833485934535326, 'y7': 0.009389371832643375, 'b7': 0.05502473150333576, 'b8': 0.018399600140634277}	107.03	{'y1': 0.028378291207119582, 'y2': 0.3127631260472387, 'b2': 0.6019105652358675, 'y3': 0.012746848505487112, 'b3': 0.7035872855531482, 'b4': 0.1641543159143909, 'y5': 0.0036824941363586155, 'b5': 0.09010156472211292, 'y6': 0.026027582125593064, 'b6': 0.06833493046887773, 'y7': 0.009389377147631097, 'b7': 0.05502476488867529, 'b8': 0.018399603864435014}	107.03	1.52588e-05	1
469	ALLAGSEYL	2	33	{'y1': 0.8196470929219157, 'y2': 0.34098558371956195, 'b2': 0.38221918478905104, 'b3': 0.23722180263108877, 'b3^2': 0.0005824199953706066, 'b4': 0.057920665090751555, 'b4^2': 0.003581668621519725, 'b5': 0.03962630262756461, 'b5^2': 0.0016936692461294342, 'b6': 0.050483362774055976, 'y7': 0.0020841191221138335, 'b7': 0.04491375422352948, 'b8': 0.005526637732032973}	107.03	{'y1': 0.8196470673467128, 'y2': 0.3409856450182538, 'b2': 0.38221924382304723, 'b3': 0.2372216994992256, 'b3^2': 0.0005824100018765681, 'b4': 0.05792063635423526, 'b4^2': 0.003581659005014882, 'b5': 0.039626316490942046, 'b5^2': 0.0016936623222346629, 'b6': 0.05048338887261745, 'y7': 0.0020841272195632637, 'b7': 0.04491379216034941, 'b8': 0.0055266541307806005}	107.03	1.52588e-05	1
470	ALLAPLRGA	2	33	{'b2': 0.34508655578112213, 'y3': 0.025844653909541767, 'b3': 0.15866273166973163, 'y4': 0.04086010611015741, 'b4': 0.007429069032260334, 'b4^2': 0.0030186983849992085, 'y5': 0.628979793270879, 'y5^2': 0.17593390039275258, 'y6': 0.4490036410203083, 'y6^2': 0.015785347368811348, 'y7': 0.47425504118883705}	75.3731	{'b2': 0.34508650226649845, 'y3': 0.02584462035113281, 'b3': 0.1586628140715465, 'y4': 0.040860073245891894, 'b4': 0.007429075097125839, 'b4^2': 0.0030186950813537723, 'y5': 0.6289799003587975, 'y5^2': 0.17593372669002805, 'y6': 0.4490037261187118, 'y6^2': 0.015785350071607036, 'y7': 0.47425489890253153}	75.3731	1.52588e-05	1
471	ALLARVAP	2	33	{'y1': 0.26990758790542313, 'y2': 0.03730541065131667, 'b2': 0.2296608090313046, 'b3': 0.016835089065146674, 'y4': 0.04794463406203106, 'y5': 0.39463323869543004, 'b5': 0.07386360301671231, 'b5^2': 0.002058782117316735, 'y6': 0.8332004013370072, 'b6': 0.05864429366385642, 'y7': 0.03441220641091445, 'b7': 0.10193272059507982}	60.1994	{'y1': 0.269907790372503, 'y2': 0.037305388623532554, 'b2': 0.22966078579193627, 'b3': 0.016835100058929967, 'y4': 0.047944619749079945, 'y5': 0.39463301215987184, 'b5': 0.07386373358263217, 'b5^2': 0.0020588038234590996, 'y6': 0.8332004035016383, 'b6': 0.05864437718553419, 'y7': 0.03441212542912952, 'b7': 0.10193299339657999}	60.1994	1.14441e-05	1
472	ALLDGKNVNA	2	33	{'y2': 0.12812348971411439, 'b2': 0.7482325572984377, 'y3': 0.0016177176221489464, 'b3': 0.04769136301755236, 'y4': 0.012814263698525567, 'b4': 0.02056981686506327, 'b4^2': 0.0032962910932341346, 'y5': 0.024688651531316958, 'b5': 0.004124707543595925, 'y6': 0.2583380499914596, 'b6': 0.016178840290696894, 'y7': 0.4470452340137502, 'b7': 0.08951689330239626, 'b7^2': 0.0006781224184470168, 'y8': 0.3…	37.0778	{'y2': 0.12812351312614179, 'b2': 0.7482324505485385, 'y3': 0.0016176833847965438, 'b3': 0.04769131073731904, 'y4': 0.01281414359994042, 'b4': 0.02056983217248947, 'b4^2': 0.0032962944344216076, 'y5': 0.024688568376929298, 'b5': 0.004124708172708061, 'y6': 0.2583381210456685, 'b6': 0.016178867592351768, 'y7': 0.44704522721920437, 'b7': 0.08951699187125284, 'b7^2': 0.0006781149498732269, 'y8': 0.3…	37.0778	1.14441e-05	1
473	ALLDGRVQL	2	33	{'y1': 0.029608283008290298, 'y2': 0.009774335612477156, 'b2': 0.28585337096722957, 'b3': 0.00743450750448316, 'y4': 0.004565264677583925, 'b4^2': 0.00035712896089671567, 'y5': 0.4035820633950886, 'y6': 0.6056506548838457, 'b6': 0.016097307326962476, 'y7': 0.621286605960381, 'y7^2': 0.011595956017878871, 'b7': 0.020756396471146757, 'y8': 0.01528419972398504, 'b8': 0.02220703732483044}	88.7041	{'y1': 0.029608274079179694, 'y2': 0.0097743125569485, 'b2': 0.28585347099844244, 'b3': 0.00743451338959608, 'y4': 0.004565295451277261, 'b4^2': 0.0003571231708283953, 'y5': 0.40358168974572983, 'y6': 0.6056506788001598, 'b6': 0.016097310985056963, 'y7': 0.6212867811555675, 'y7^2': 0.011595946791994794, 'b7': 0.02075640771245, 'y8': 0.015284155396335883, 'b8': 0.022207022568572068}	88.7041	2.28882e-05	1
474	ALLDGSNVV	1	33	{'y2': 0.09159732977115088, 'b2': 0.8175683217952653, 'y3': 0.03138703815804857, 'b3': 0.23425598718822366, 'b4': 0.277688061579748, 'b5': 0.120320622417772, 'y6': 0.009371876422822846, 'b6': 0.16595757228929633, 'y7': 0.022543516898322558, 'b7': 0.2061368857070925, 'b8': 0.3242111492282166}	87.7268	{'y2': 0.09159724647761727, 'b2': 0.8175681568096737, 'y3': 0.0313870928405315, 'b3': 0.23425589369758995, 'b4': 0.27768800324895854, 'b5': 0.12032084149843927, 'y6': 0.009371853429700476, 'b6': 0.16595773006002604, 'y7': 0.02254343319767027, 'b7': 0.2061369938217689, 'b8': 0.324211476704065}	87.7268	1.52588e-05	1
475	ALLDGSNVVF	1	33	{'y2': 0.08886969583561811, 'b2': 0.5228275516170783, 'b3': 0.20507506954801866, 'b4': 0.2415686584824123, 'b5': 0.1296375891741806, 'b6': 0.1921905406074339, 'b7': 0.35043939377764866, 'b8': 0.6629624282129645, 'b9': 0.04766832451336857}	126.459	{'y2': 0.08886963463110134, 'b2': 0.5228274669015762, 'b3': 0.20507490400434691, 'b4': 0.24156876225237836, 'b5': 0.1296375043840247, 'b6': 0.19219039526454879, 'b7': 0.3504397018283413, 'b8': 0.6629624094309983, 'b9': 0.04766836722948365}	126.459	1.52588e-05	1
476	ALLDKLYAL	2	33	{'y1': 0.437148463316583, 'y2': 0.23077784333331725, 'b2': 0.6171690980328635, 'y3': 0.034863360839988616, 'b3': 0.03519553235759367, 'y4': 0.004875185341018057, 'b4': 0.050257628747252134, 'b4^2': 0.00029026548898098103, 'y5': 0.11195098120606656, 'b5': 0.08412801696787922, 'y6': 0.32347554329685885, 'b6': 0.16653107716521146, 'y7': 0.4413042331550971, 'y7^2': 0.003894858516475206, 'b7': 0.12853…	124.996	{'y1': 0.43714867200585444, 'y2': 0.2307778627644033, 'b2': 0.6171690526208259, 'y3': 0.034863346591698874, 'b3': 0.035195573737105336, 'y4': 0.004875196720484796, 'b4': 0.050257567674178424, 'b4^2': 0.00029026689226207023, 'y5': 0.11195090773360111, 'b5': 0.08412819653647434, 'y6': 0.3234754462934275, 'b6': 0.16653114139928657, 'y7': 0.4413041081951575, 'y7^2': 0.003894877932727805, 'b7': 0.1285…	124.996	1.52588e-05	1
477	ALLDQALSNA	2	33	{'y2': 0.3677607004759624, 'b2': 0.8101009645570321, 'y3': 0.1674714676150361, 'b3': 0.11031856103019987, 'b3^2': 0.00126656839303579, 'y4': 0.012140027236678062, 'b4': 0.10804933051131166, 'b4^2': 0.0018920415150433297, 'b5': 0.13527651609170696, 'b5^2': 0.000888823821949405, 'b6': 0.36870160034225674, 'b6^2': 0.016280533466524545, 'b7': 0.04341501190263691, 'b7^2': 0.004705256775873913, 'b8': 0…	92.5073	{'y2': 0.367760451139094, 'b2': 0.8101011563534879, 'y3': 0.16747153056274455, 'b3': 0.1103184757691073, 'b3^2': 0.00126657639613157, 'y4': 0.012139988086471237, 'b4': 0.10804933327599785, 'b4^2': 0.0018920378163101142, 'b5': 0.1352763150460827, 'b5^2': 0.0008888291033471761, 'b6': 0.3687014929326891, 'b6^2': 0.016280553569331797, 'b7': 0.043415055976946365, 'b7^2': 0.004705267439051548, 'b8': 0.…	92.5073	1.52588e-05	1
478	ALLDRIVSV	2	33	{'y1': 0.11837123262055806, 'y2': 0.3279814779045983, 'b2': 0.2196458848400558, 'b3': 0.007669434428100874, 'y5': 0.0928567213829447, 'b5': 0.14961216132707036, 'b5^2': 0.007255862420416736, 'y6': 0.2850204273795939, 'b6': 0.14577338117257196, 'b6^2': 0.005358424908238453, 'y7': 0.8029526576971748, 'b7': 0.21279787098077912, 'y8': 0.031040383250725848, 'b8': 0.07456409482108498}	107.883	{'y1': 0.11837123683013295, 'y2': 0.3279817869079076, 'b2': 0.21964586637056757, 'b3': 0.007669456089577098, 'y5': 0.09285669570120335, 'b5': 0.1496122381690423, 'b5^2': 0.007255880285573488, 'y6': 0.28502060465453743, 'b6': 0.1457735557170624, 'b6^2': 0.005358434869447786, 'y7': 0.8029524187698832, 'b7': 0.21279790995829573, 'y8': 0.031040370511720282, 'b8': 0.07456410457844251}	107.883	3.8147e-05	1
479	ALLDSAHLL	2	33	{'y1': 0.037540724591481334, 'y2': 0.036676266858293664, 'b2': 0.5783741927372661, 'y3': 0.3435822059594453, 'b3': 0.020340512311087054, 'b3^2': 0.00022093857146615232, 'y4': 0.05717568979233205, 'b4': 0.005943600505625892, 'b4^2': 0.0017895446978774114, 'y5': 0.2075415396624889, 'y6': 0.4854257236671024, 'y7': 0.5099556489570883, 'y7^2': 0.007864041694055217, 'b7': 0.04553533657304376, 'b7^2': 0…	108.856	{'y1': 0.0375407649313673, 'y2': 0.036676269979369146, 'b2': 0.5783742408327486, 'y3': 0.343582108924096, 'b3': 0.02034049128461568, 'b3^2': 0.0002209385887218429, 'y4': 0.05717556262840703, 'b4': 0.00594357677990216, 'b4^2': 0.0017895435221798018, 'y5': 0.20754149630569999, 'y6': 0.48542562586290466, 'y7': 0.5099557622355132, 'y7^2': 0.007864031965456217, 'b7': 0.045535564605186984, 'b7^2': 0.00…	108.856	3.05176e-05	1
480	ALLDTTQKYL	2	33	{'y1': 0.1327268663338133, 'y2': 0.1480144996980625, 'b2': 0.8077719460674173, 'y3': 0.2801998761078295, 'b3': 0.07268434153865799, 'b3^2': 9.264793971477462e-05, 'y4': 0.07833227086898217, 'b4': 0.053344911976355436, 'b4^2': 0.003956792523932475, 'y5': 0.08941688504915475, 'b5': 0.03077550046957737, 'b5^2': 0.0005503034429726403, 'y6': 0.1724467253984739, 'y6^2': 0.0016563571351502532, 'b6': 0.0…	82.1723	{'y1': 0.13272686290643207, 'y2': 0.14801453308233176, 'b2': 0.8077719101345333, 'y3': 0.28019988715480215, 'b3': 0.07268441082151533, 'b3^2': 9.265026284565444e-05, 'y4': 0.0783323859958322, 'b4': 0.0533448672129944, 'b4^2': 0.003956798989259625, 'y5': 0.08941690499781897, 'b5': 0.030775460172556886, 'b5^2': 0.0005503173763066481, 'y6': 0.17244675494617848, 'y6^2': 0.0016563687557053207, 'b6': 0…	82.1723	1.52588e-05	1
481	ALLDVTPNAV	1	33	{'y1': 0.003988729579122072, 'y2': 0.018865537247646485, 'b2': 0.2771621830984844, 'y3': 0.09379747366027825, 'b3': 0.09616219442178958, 'y4': 0.8385326468886674, 'b4': 0.33338403615381107, 'y5': 0.2737313770856982, 'b5': 0.07768384878531129, 'b6': 0.09716772084530613, 'b9': 0.008777442782290045}	101.34	{'y1': 0.003988732336743759, 'y2': 0.01886546997088302, 'b2': 0.27716223032153303, 'y3': 0.09379747909861705, 'b3': 0.09616226612010734, 'y4': 0.8385326334780613, 'b4': 0.333383952496256, 'y5': 0.27373149796636254, 'b5': 0.077683810313104, 'b6': 0.09716761641814439, 'b9': 0.008777436754199494}	101.34	3.8147e-05	1
482	ALLDYGVTA	1	33	{'y2': 0.2716197573601369, 'b2': 0.791841862374942, 'y3': 0.017680906291062785, 'b3': 0.19813981777556344, 'b4': 0.4452216944413552, 'y5': 0.027875074468068476, 'b5': 0.07569876758555291, 'b6': 0.22577650033254532, 'b7': 0.06160978663613015, 'b8': 0.011691717719492017}	93.4148	{'y2': 0.2716200860487735, 'b2': 0.7918417795769122, 'y3': 0.017680957524146463, 'b3': 0.19813960640679806, 'b4': 0.4452216448506772, 'y5': 0.02787510481710049, 'b5': 0.07569874199846226, 'b6': 0.2257766620454395, 'b7': 0.06160984949801185, 'b8': 0.011691721580216445}	93.4149	2.28882e-05	1
483	ALLEGLTVV	1	33	{'y2': 0.09524193339762137, 'b2': 0.5900184057821953, 'y3': 0.03922622907272204, 'b3': 0.4605281873001479, 'b4': 0.22827984995106032, 'b5': 0.5783442426035482, 'b6': 0.17009107243656083, 'b7': 0.11577804912725183, 'b8': 0.015907991294049118}	138.32	{'y2': 0.09524187093149972, 'b2': 0.5900184562407398, 'y3': 0.03922611257673302, 'b3': 0.4605281816279519, 'b4': 0.2282797454140369, 'b5': 0.5783442805813306, 'b6': 0.17009100136291516, 'b7': 0.11577803467708332, 'b8': 0.015907929770084338}	138.32	1.52588e-05	1
484	ALLEGRTKEL	2	33	{'y1': 0.03678763460969773, 'y2': 0.005533717833048551, 'b2': 0.3665706459423467, 'y3': 0.0035287259342560713, 'b3': 0.05435418613757208, 'y4': 0.00254471923311424, 'b4': 0.008412705286444977, 'b4^2': 0.0025881293176914007, 'y5': 0.016172845919313984, 'y6': 0.31289712376865786, 'y6^2': 0.005951704777082867, 'b6': 0.013486354087527115, 'y7': 0.5551806413250424, 'y7^2': 0.03817647607227307, 'b7': 0…	36.9411	{'y1': 0.03678769266778128, 'y2': 0.005533688669582169, 'b2': 0.3665708106283578, 'y3': 0.0035286834498246397, 'b3': 0.05435421990985201, 'y4': 0.002544697843980401, 'b4': 0.00841272222776015, 'b4^2': 0.0025881279755101934, 'y5': 0.016172864687209475, 'y6': 0.3128971473749671, 'y6^2': 0.005951669206605451, 'b6': 0.013486319326719853, 'y7': 0.5551804422044238, 'y7^2': 0.03817646032382921, 'b7': 0.…	36.9411	1.14441e-05	1
485	ALLENFSSSYD	2	33	{'y1': 0.5309491658780162, 'y2': 0.6887305958206994, 'b2': 0.41755821353552625, 'y3': 0.04779066479139446, 'b3': 0.16068004907747802, 'b3^2': 0.0005129564923005579, 'y4': 0.00934942623709675, 'b4': 0.08155056222825491, 'b4^2': 7.888235378190833e-05, 'y5': 0.03117518035699223, 'b5': 0.07687604023244687, 'y6': 0.007097281321146638, 'b6': 0.16253126049676064, 'b6^2': 0.006516871518514235, 'b7': 0.03…	97.6482	{'y1': 0.5309487724732267, 'y2': 0.6887308965774446, 'b2': 0.417558369020246, 'y3': 0.0477905640717834, 'b3': 0.16067974849761663, 'b3^2': 0.000512949470452699, 'y4': 0.009349444140647253, 'b4': 0.08155054634341649, 'b4^2': 7.88753316874731e-05, 'y5': 0.031175255437602658, 'b5': 0.07687590252762994, 'y6': 0.007097318973563907, 'b6': 0.1625312559764162, 'b6^2': 0.006516860813314872, 'b7': 0.032344…	97.6482	1.52588e-05	1
486	ALLERGYSL	2	33	{'y1': 0.13492419753344626, 'y2': 0.15162555044585613, 'b2': 0.21668832617506156, 'b3': 0.014362943446482961, 'y5': 0.09315190454667337, 'b5': 0.033574148940464094, 'y6': 0.3433646921969805, 'b6': 0.040991909452504756, 'y7': 0.8718628745135907, 'y7^2': 0.007981817429884472, 'b7': 0.10722800859489286, 'y8': 0.04923443655030353, 'y8^2': 0.0014176494698905358, 'b8': 0.09015770946987507}	78.5706	{'y1': 0.13492430842974545, 'y2': 0.15162565378273873, 'b2': 0.21668842348821532, 'b3': 0.014362934454603574, 'y5': 0.0931518406537215, 'b5': 0.03357413331276093, 'y6': 0.3433649215575869, 'b6': 0.04099189642429782, 'y7': 0.8718627323538632, 'y7^2': 0.007981817732473098, 'b7': 0.10722812151078633, 'y8': 0.049234363920446125, 'y8^2': 0.0014176494476667342, 'b8': 0.09015762159114042}	78.5707	1.52588e-05	1
487	ALLESSLRQA	2	33	{'y2': 0.016871282603624426, 'b2': 0.39729802451608026, 'y3': 0.05384674841783173, 'b3': 0.09326888399643983, 'b3^2': 9.063922988735471e-05, 'y4': 0.05874742290324326, 'b4': 0.01612654513303316, 'b4^2': 0.0032848211518851605, 'y5': 0.1325162701888484, 'b5': 0.0016844100669554847, 'b5^2': 0.0001890410639508626, 'y6': 0.5867026563690416, 'y7': 0.5440062740738755, 'y8': 0.41011137585011764, 'y8^2': …	56.4065	{'y2': 0.016871272027491457, 'b2': 0.39729791021859223, 'y3': 0.05384675941949046, 'b3': 0.09326888090088595, 'b3^2': 9.064204163051771e-05, 'y4': 0.05874741723800693, 'b4': 0.016126587149500375, 'b4^2': 0.0032848188920078254, 'y5': 0.1325162475660344, 'b5': 0.0016844029151320671, 'b5^2': 0.0001890429761617936, 'y6': 0.5867025462438553, 'y7': 0.5440063488242085, 'y8': 0.4101115498703967, 'y8^2': …	56.4065	1.14441e-05	1
488	ALLETNPYLL	2	33	{'y1': 0.6382503289917442, 'y2': 0.4389614245827909, 'b2': 0.371144328356763, 'b3': 0.15486774759482264, 'y4': 0.1544099822841874, 'b4': 0.09802153137234597, 'b4^2': 0.0014544134601905824, 'b5': 0.08984776719753787, 'b5^2': 0.0026254336317715907, 'b6': 0.4010601088570407, 'b6^2': 0.015387986698398083, 'b7': 0.07490984994801693, 'b7^2': 0.04429388620115541, 'b8': 0.16716068844173804, 'b9': 0.00910…	138.432	{'y1': 0.6382503706132887, 'y2': 0.43896113181864693, 'b2': 0.37114479303101183, 'b3': 0.15486772567643095, 'y4': 0.15441014824178764, 'b4': 0.09802158523678677, 'b4^2': 0.0014544166392901302, 'b5': 0.08984766701530593, 'b5^2': 0.002625415560483409, 'b6': 0.4010598498666402, 'b6^2': 0.015388000438242018, 'b7': 0.07490989226251825, 'b7^2': 0.044293998788002595, 'b8': 0.1671607253021654, 'b9': 0.00…	138.432	1.52588e-05	1
489	ALLETNPYLL	1	33	{'y1': 0.0005561758923237777, 'y2': 0.21906767495758603, 'b2': 0.4276908249857249, 'y3': 0.045697906374353545, 'b3': 0.40029491056241484, 'y4': 0.7031787501395043, 'b4': 0.23754513813393927, 'y5': 0.07828073727933268, 'b5': 0.13710365503880012, 'b6': 0.15313937219601895, 'b7': 0.04858228232133828, 'b8': 0.06745981201579591, 'b9': 0.024273927344865727}	138.432	{'y1': 0.0005561353326680432, 'y2': 0.2190675633092742, 'b2': 0.42769127401264107, 'y3': 0.04569790629928693, 'b3': 0.40029477540734215, 'y4': 0.7031786975791523, 'b4': 0.237544993934311, 'y5': 0.07828082589758899, 'b5': 0.1371034845608013, 'b6': 0.15313921653987714, 'b7': 0.04858231849127686, 'b8': 0.06745976408242574, 'b9': 0.024273906923716185}	138.432	1.52588e-05	1
490	ALLGAGKA	2	33	{'y1': 0.014731083073757228, 'y2': 0.2529147629715055, 'b2': 0.5015575960386328, 'y3': 0.3694008376894273, 'b3': 0.0035776688764514943, 'y4': 0.16004810818336715, 'b4': 0.0018861230806132524, 'b4^2': 0.002898846819258598, 'y5': 0.6226300164060643, 'y6': 0.3664233518377761, 'y6^2': 0.015024956245214794}	22.2618	{'y1': 0.01473112646075553, 'y2': 0.2529147159823402, 'b2': 0.5015572490625725, 'y3': 0.36940095969925235, 'b3': 0.003577646603416158, 'y4': 0.16004796525907156, 'b4': 0.0018861231143772169, 'b4^2': 0.0028988369502903205, 'y5': 0.622630326886328, 'y6': 0.3664232685907841, 'y6^2': 0.015024981219320764}	22.2618	0	1
491	ALLGRIPSA	2	33	{'y2': 0.012721726998112727, 'b2': 0.22248767423916282, 'y3': 0.11930667959553375, 'b3': 0.0021091696519274427, 'y4': 0.005157681050009045, 'y5': 0.02368844768379771, 'b5': 0.08065664079474778, 'b5^2': 0.00286179926836722, 'y6': 0.5082538885710072, 'b6': 0.03252050017277257, 'b6^2': 0.0015345485406554303, 'y7': 0.817856093461622, 'y7^2': 0.01071377578881136, 'b7': 0.00467095166167698, 'y8': 0.022…	73.7716	{'y2': 0.012721734570623434, 'b2': 0.2224874718437621, 'y3': 0.1193067332234251, 'b3': 0.0021091471234728496, 'y4': 0.005157647459821241, 'y5': 0.023688428850994488, 'b5': 0.08065664428141198, 'b5^2': 0.0028617969044191297, 'y6': 0.5082537378592275, 'b6': 0.03252047812223946, 'b6^2': 0.0015345408582873308, 'y7': 0.8178562306594643, 'y7^2': 0.010713836724836341, 'b7': 0.004670950935684814, 'y8': 0…	73.7716	7.62939e-06	1
492	ALLGVISGI	2	33	{'y1': 0.69155606931491, 'y2': 0.5024163310397801, 'b2': 0.32663372608988894, 'b2^2': 7.626780802172045e-05, 'y3': 0.18281432639531597, 'b3': 0.05970034286606466, 'b3^2': 0.002207317761331117, 'y4': 0.0349124258670334, 'b4': 0.2251983310008222, 'b5': 0.27144932133214905, 'b6': 0.005518651967168483}	143.97	{'y1': 0.6915561928835154, 'y2': 0.502416422271796, 'b2': 0.32663350606355357, 'b2^2': 7.626175368770221e-05, 'y3': 0.1828141141430838, 'b3': 0.05970030737968816, 'b3^2': 0.0022073020336957007, 'y4': 0.03491234621218389, 'b4': 0.2251980446270306, 'b5': 0.271449499802296, 'b6': 0.005518717118140494}	143.97	1.52588e-05	1
493	ALLHIKLVRVNRKPDGLYGYKPPI	5	33	{'y1': 0.058083257441839294, 'y2': 0.3136179852870022, 'y2^2': 0.0016777552934782705, 'b2': 0.12712846970913724, 'y3': 0.8752395162017111, 'y3^2': 0.015133556417159898, 'b3': 0.004202234974768303, 'y4': 0.09247671760867512, 'y4^2': 0.0037945653002442094, 'b4': 0.06851765289651221, 'y5': 0.023053882376872434, 'b5': 0.03483136437777945, 'y6': 0.12451702631704135, 'y6^2': 0.013020792117533653, 'b6':…	76.6169	{'y1': 0.058083077288227564, 'y2': 0.3136179241092156, 'y2^2': 0.001677765945482682, 'b2': 0.12712852418050286, 'y3': 0.8752396332774641, 'y3^2': 0.015133576227026315, 'b3': 0.004202236193006744, 'y4': 0.09247648844316109, 'y4^2': 0.0037945572679772073, 'b4': 0.06851768580545067, 'y5': 0.02305377147406298, 'b5': 0.034831377473735915, 'y6': 0.12451682020287214, 'y6^2': 0.013020809509132042, 'b6': …	76.6169	0	1
494	ALLKIEGVYA	2	33	{'y2': 0.7794300611259974, 'b2': 0.1430709505207915, 'b3': 0.0483289311693965, 'b4': 0.03839978720931365, 'b5': 0.09628361120064276, 'b6': 0.07595124274009775, 'y7': 0.03389227145825638, 'b7': 0.28742085224028346, 'b7^2': 0.0025694257252535583, 'y8': 0.0818904608343748, 'b8': 0.5119601398629452, 'b9': 0.0243897914107842}	96.1759	{'y2': 0.7794302626883388, 'b2': 0.14307096378130793, 'b3': 0.048328993156038655, 'b4': 0.038399738919865076, 'b5': 0.09628364787771525, 'b6': 0.07595130026927382, 'y7': 0.03389234667842188, 'b7': 0.28742046570293156, 'b7^2': 0.0025694073423762802, 'y8': 0.08189048286993739, 'b8': 0.5119600186935697, 'b9': 0.02438982350711275}	96.1759	1.52588e-05	1
495	ALLKQIQEA	2	33	{'y2': 0.1269534863438917, 'b2': 0.654612939436594, 'y3': 0.08059392234945059, 'b3': 0.10600568244416825, 'b4': 0.07209339365536155, 'y5': 0.003099722077978163, 'b5': 0.45350342643421127, 'b5^2': 0.0186247141548638, 'y6': 0.20102681574974376, 'b6': 0.4225556178029371, 'b6^2': 0.03263760028861818, 'y7': 0.2594846087843823, 'b7': 0.19521531918053117, 'b7^2': 0.02427347329271954, 'b8': 0.01398539435…	52.2782	{'y2': 0.12695346963873236, 'b2': 0.6546131031304981, 'y3': 0.08059389403001962, 'b3': 0.10600578837800184, 'b4': 0.07209331465415907, 'y5': 0.0030996853838631427, 'b5': 0.45350330647120857, 'b5^2': 0.018624714031363003, 'y6': 0.20102678590369638, 'b6': 0.42255560919267904, 'b6^2': 0.032637592881178366, 'y7': 0.2594844621847067, 'b7': 0.1952152916705251, 'b7^2': 0.024273437438929738, 'b8': 0.0139…	52.2782	7.62939e-06	1
496	ALLKVNQEL	2	33	{'y1': 0.46741365434042736, 'y2': 0.03709270047751979, 'b2': 0.6552122184123095, 'y3': 0.013656501125142719, 'b3': 0.09117437890988579, 'y4': 0.027418888476054174, 'b4': 0.04926619295708365, 'y5': 0.010449596372310153, 'b5': 0.16037387696769506, 'y6': 0.19526609635059347, 'b6': 0.20994993288711025, 'b6^2': 0.028389480543677067, 'y7': 0.37359362022230325, 'b7': 0.2808723114732347, 'b7^2': 0.051180…	73.2916	{'y1': 0.4674137756179905, 'y2': 0.03709263997250003, 'b2': 0.6552121369765233, 'y3': 0.013656550667463473, 'b3': 0.0911744342500764, 'y4': 0.027418963675231233, 'b4': 0.049266108581988405, 'y5': 0.010449583960318256, 'b5': 0.1603739643391426, 'y6': 0.1952659144222606, 'b6': 0.20994988581753973, 'b6^2': 0.028389528337383712, 'y7': 0.3735935419663417, 'b7': 0.2808724743262173, 'b7^2': 0.0511804031…	73.2916	1.52588e-05	1
497	ALLLDQPAV	1	33	{'y2': 0.1010137542389184, 'b2': 0.5523861826999484, 'y3': 0.47785693448598776, 'b3': 0.6620884843942637, 'y4': 0.06849451427778315, 'b4': 0.06896175939045897, 'b5': 0.0782166010578855, 'b6': 0.04886859213190435, 'b7': 0.00202901220304498}	108.8	{'y2': 0.10101363910563373, 'b2': 0.5523858415429062, 'y3': 0.47785709477503313, 'b3': 0.6620886558939565, 'y4': 0.06849452192745344, 'b4': 0.06896181486422688, 'b5': 0.07821670022997809, 'b6': 0.048868549090276846, 'b7': 0.002028979738157958}	108.8	1.52588e-05	1
498	ALLLDQPAV	2	33	{'y1': 0.3749499322605088, 'y2': 0.18324195099469243, 'b2': 0.6743365284173637, 'y3': 0.4610480489429222, 'b3': 0.3464599043882628, 'y4': 0.006057576433508461, 'b4': 0.046285684069318954, 'b4^2': 0.005441717801474567, 'b5': 0.08941414918297688, 'b5^2': 0.00705160384485814, 'b6': 0.1678180238040783, 'b6^2': 0.009431272061483711, 'b7^2': 0.00027980940884119517, 'b8': 0.0004591161770428212}	108.8	{'y1': 0.37494965543636405, 'y2': 0.183241859736038, 'b2': 0.6743365648368895, 'y3': 0.4610482270067251, 'b3': 0.34646003591176383, 'y4': 0.006057485725241706, 'b4': 0.04628568381360238, 'b4^2': 0.005441719276874469, 'b5': 0.08941416102225089, 'b5^2': 0.007051613290261097, 'b6': 0.16781783029226824, 'b6^2': 0.009431294338233635, 'b7^2': 0.00027981736208207013, 'b8': 0.00045908444977385267}	108.8	1.52588e-05	1
499	ALLLLPAAGA	1	33	{'y2': 0.018388991508816257, 'b2': 0.1633724996258205, 'y3': 0.0862362888095116, 'b3': 0.7822580237239352, 'y4': 0.02789921051288949, 'b4': 0.33967802422238746, 'y5': 0.48326297076716085, 'b5': 0.02255240338848216, 'y6': 0.058225775495974574, 'b6': 0.0023412255150095317}	137.759	{'y2': 0.018388954566554296, 'b2': 0.16337255564185987, 'y3': 0.0862363095958609, 'b3': 0.7822582397942341, 'y4': 0.027899165700279376, 'b4': 0.33967778054860176, 'y5': 0.48326277265122153, 'b5': 0.022552367516163248, 'y6': 0.058225797557323225, 'b6': 0.0023412254905307564}	137.759	3.05176e-05	1
500	ALLNEAKEV	2	33	{'y1': 0.10854653815195228, 'y2': 0.01987590860091292, 'b2': 0.6989710737288433, 'y3': 0.32254025090014987, 'b3': 0.054791056362828355, 'b3^2': 0.0005202290724011855, 'y4': 0.24112307274473582, 'b4': 0.013844711575421399, 'b4^2': 0.0032046621500220647, 'y5': 0.16069781841947187, 'b5': 0.018032998672035158, 'y6': 0.4363632657699953, 'y6^2': 0.004021787783333784, 'b6': 0.007926453597051911, 'y7': 0…	49.3848	{'y1': 0.10854658455945639, 'y2': 0.01987581940410274, 'b2': 0.6989711886377625, 'y3': 0.32254030402465406, 'b3': 0.05479098862228058, 'b3^2': 0.0005202166858541218, 'y4': 0.24112299925516847, 'b4': 0.01384469659220035, 'b4^2': 0.0032046645780456837, 'y5': 0.16069770668679267, 'b5': 0.018032987280643512, 'y6': 0.43636304906355233, 'y6^2': 0.00402174289434903, 'b6': 0.007926431390287956, 'y7': 0.3…	49.3848	1.52588e-05	1
501	ALLNKLTT	2	33	{'y1': 0.2986410233807354, 'y2': 0.14023372428942882, 'b2': 0.7354828303144557, 'y3': 0.01076381696355112, 'b3': 0.04370985492801265, 'y4': 0.2529348621160568, 'b4': 0.029240806381281095, 'b4^2': 0.0021931972967895916, 'y5': 0.37509822926401426, 'b5': 0.08024344942925278, 'y6': 0.34822565773830927, 'y6^2': 0.023613187427812665, 'b6': 0.11244666076733917, 'b7': 0.04183445829123627}	61.8017	{'y1': 0.29864117801689705, 'y2': 0.14023376391377557, 'b2': 0.7354828825003193, 'y3': 0.010763818977226993, 'b3': 0.04370991716880101, 'y4': 0.252934729670292, 'b4': 0.02924077262988524, 'b4^2': 0.0021931977157395735, 'y5': 0.3750979289124976, 'b5': 0.08024348330219636, 'y6': 0.3482257723682022, 'y6^2': 0.0236132058781757, 'b6': 0.11244674805820348, 'b7': 0.041834491747195585}	61.8017	1.14441e-05	1
502	ALLNQHYQV	2	33	{'y1': 0.07481307597940623, 'y2': 0.036181883774715394, 'b2': 0.7285744375975136, 'y3': 0.03250088674355722, 'b3': 0.044267009823580394, 'b3^2': 5.982306492752245e-06, 'y4': 0.27282916036097526, 'b4': 0.011023938871931337, 'b4^2': 0.003062271728668216, 'y5': 0.08779610124240109, 'b5': 0.005300029754936527, 'y6': 0.39913748415957745, 'b6': 0.05132823232941886, 'b6^2': 0.002023851704259763, 'y7': 0…	57.1122	{'y1': 0.07481299671886195, 'y2': 0.036181848776546045, 'b2': 0.7285744947949301, 'y3': 0.03250097622742199, 'b3': 0.04426691253463749, 'b3^2': 5.98230465120998e-06, 'y4': 0.27282889694847834, 'b4': 0.011023969390973016, 'b4^2': 0.00306228383529507, 'y5': 0.08779601555458828, 'b5': 0.005300062050243074, 'y6': 0.39913725660604854, 'b6': 0.051328220061209774, 'b6^2': 0.0020238513384583812, 'y7': 0.…	57.1123	1.14441e-05	1
503	ALLPAPALV	1	33	{'y2': 0.2138452794364341, 'b2': 0.17549577792213802, 'y3': 0.03546826127359775, 'b3': 0.095246328498356, 'y4': 0.8959506595613331, 'b4': 0.08267970214858225, 'y5': 0.04387334732941991, 'b5': 0.0473281133617739, 'y6': 0.3063519341699571, 'b6': 0.012026197871432947, 'y7': 0.06688946324472002, 'b7': 0.029758224368107843, 'b8': 0.0075723241084277105}	139.158	{'y2': 0.213845318438672, 'b2': 0.17549582969979013, 'y3': 0.03546826289210871, 'b3': 0.09524628539879848, 'y4': 0.8959507045148806, 'b4': 0.08267965313410351, 'y5': 0.04387334663015399, 'b5': 0.047328058722913804, 'y6': 0.3063517853295929, 'b6': 0.012026210710632897, 'y7': 0.0668894462096947, 'b7': 0.029758216056777496, 'b8': 0.007572303420333443}	139.158	1.52588e-05	1
504	ALLPASAGV	1	33	{'y2': 0.10274160215184744, 'b2': 0.22369842825657213, 'y3': 0.05796997760743869, 'b3': 0.09881524341055047, 'y4': 0.13087664391560766, 'b4': 0.04536907171855381, 'y5': 0.04248640009199598, 'b5': 0.02647928638330001, 'y6': 0.9432353768145217, 'b6': 0.030426619849671203, 'y7': 0.11668931799234145, 'b7': 0.018585474021809018, 'b8': 0.002082860848200218}	78.6718	{'y2': 0.10274141461790992, 'b2': 0.22369837594280495, 'y3': 0.05796992173628012, 'b3': 0.09881514994530335, 'y4': 0.13087649169852783, 'b4': 0.045368966259979306, 'y5': 0.04248644841776023, 'b5': 0.0264792130026524, 'y6': 0.9432354442621222, 'b6': 0.030426586984050888, 'y7': 0.11668937063690274, 'b7': 0.018585431341964092, 'b8': 0.002082895380422451}	78.6718	3.05176e-05	1
505	ALLPAVPSL	1	33	{'y2': 0.0859543340390358, 'b2': 0.21021822031245835, 'y3': 0.8590897066616524, 'b3': 0.1930813307981925, 'y4': 0.1337804129808405, 'b4': 0.15382958223710108, 'b5': 0.2909645171591316, 'y6': 0.1370474452263041, 'b6': 0.16763512805046263}	144.265	{'y2': 0.08595436652443679, 'b2': 0.21021831528990512, 'y3': 0.8590896496092196, 'b3': 0.19308101086300913, 'y4': 0.13378038069976092, 'b4': 0.1538296015676402, 'b5': 0.2909647770965192, 'y6': 0.13704763932763997, 'b6': 0.1676350513339791}	144.265	1.52588e-05	1
506	ALLPEPNHV	2	33	{'y1': 0.020756444798893436, 'y2': 0.15229306195764228, 'b2': 0.5319005152243954, 'y3': 0.015353211216787782, 'b3': 0.030516406188520726, 'y4': 0.5555861408500711, 'y4^2': 0.002231423711864392, 'b4^2': 0.001854516577370836, 'y5': 0.07204311442807537, 'y6': 0.5313874141424335, 'y6^2': 0.3000775344191259, 'y7': 0.06719775074298893, 'y7^2': 0.0384918957693528}	62.6424	{'y1': 0.02075642602799161, 'y2': 0.15229306109638927, 'b2': 0.5319006064981368, 'y3': 0.015353174010731961, 'b3': 0.030516385103956302, 'y4': 0.5555858706963127, 'y4^2': 0.002231409990905045, 'b4^2': 0.0018545118955658692, 'y5': 0.07204310634464044, 'y6': 0.5313875811959157, 'y6^2': 0.3000775795387518, 'y7': 0.06719775837403727, 'y7^2': 0.03849192382400478}	62.6424	1.14441e-05	1
507	ALLPPEVGVP	2	33	{'y1': 0.9605827590561739, 'b1': 0.0042441639371585925, 'y2': 0.03324081268389745, 'b2': 0.22839094248319716, 'b3': 0.042548549350920596, 'b3^2': 0.002138096324046901, 'b4': 0.022051108999410755, 'b4^2': 0.0009922920762239977, 'b5': 0.0004278237536671281, 'b6': 0.03314612804133728, 'b6^2': 0.0016068539059295084, 'y7': 0.08639124574514515, 'b7': 0.056101723687840846, 'b7^2': 0.0011041268673060778,…	120.307	{'y1': 0.960582738368224, 'b1': 0.004244167313897018, 'y2': 0.033240819106260235, 'b2': 0.22839099309696048, 'b3': 0.04254854890263783, 'b3^2': 0.002138090061813003, 'b4': 0.022051091437859067, 'b4^2': 0.000992286393315486, 'b5': 0.00042781711953243374, 'b6': 0.033146104703409035, 'b6^2': 0.0016068615091761544, 'y7': 0.08639127271484043, 'b7': 0.0561017297816907, 'b7^2': 0.0011041269202625996, 'b…	120.307	2.28882e-05	1
508	ALLPQASNV	1	33	{'y2': 0.06832401081566158, 'b2': 0.18874405376048603, 'y3': 0.03389635772334297, 'b3': 0.07995919748860954, 'y4': 0.08813615285481818, 'b4': 0.025071498429566876, 'y5': 0.041789805734284806, 'b5': 0.037421012260275756, 'y6': 0.9624741743368002, 'b6': 0.06395836270725427, 'y7': 0.09979297017236018, 'b7': 0.014588686416686172, 'b8': 0.0017660119083480065}	74.4915	{'y2': 0.06832397334703143, 'b2': 0.18874408107288887, 'y3': 0.033896351636370406, 'b3': 0.07995917951013026, 'y4': 0.08813613918027471, 'b4': 0.025071517985083818, 'y5': 0.04178983125708825, 'b5': 0.03742099075388031, 'y6': 0.9624741830531695, 'b6': 0.06395833110602057, 'y7': 0.09979290134374227, 'b7': 0.014588686566247918, 'b8': 0.0017660120591299895}	74.4915	1.52588e-05	1
509	ALLPQASNV	2	33	{'y1': 0.2663532528602162, 'y2': 0.1379238959938752, 'b2': 0.9063609799611639, 'y3': 0.01397857971005702, 'b3': 0.0851839016483796, 'b3^2': 0.0021099956722958704, 'y4': 0.010718389295165933, 'b4': 0.01138223798680183, 'b4^2': 0.0044342420286564484, 'b5': 0.042587153455522865, 'b5^2': 0.001145852548412418, 'y6': 0.2759614859090767, 'b6': 0.0515422926921357, 'b6^2': 0.0002449694782599925, 'y7': 0.0…	74.4915	{'y1': 0.26635276376944417, 'y2': 0.13792377703441122, 'b2': 0.9063611690656157, 'y3': 0.013978535533550279, 'b3': 0.08518379286100143, 'b3^2': 0.0021099839286738346, 'y4': 0.01071828632291955, 'b4': 0.011382194287192414, 'b4^2': 0.004434233269224916, 'b5': 0.04258708497718093, 'b5^2': 0.0011458522507365749, 'y6': 0.2759614622717671, 'b6': 0.051542209166378514, 'b6^2': 0.0002449706614178154, 'y7'…	74.4915	1.52588e-05	1
510	ALLPSVKEDK	3	33	{'y1': 0.186948374025122, 'y2': 0.2465411648901404, 'b2': 0.23944569153603418, 'y3': 0.11523016938874775, 'y3^3': 0.0013897677518956047, 'b3^2': 0.0018606446950306234, 'y4': 0.21732013840477593, 'b4^2': 0.002567747851008785, 'b4^3': 0.00037237733047359, 'y5': 0.16383330115414593, 'y5^2': 0.0017591537578925133, 'y6': 0.48676582558604875, 'y6^2': 0.04299258817391785, 'y7': 0.28886371259220434, 'y7^…	35.2393	{'y1': 0.1869484369410618, 'y2': 0.24654106222046385, 'b2': 0.2394456267130621, 'y3': 0.11523016337950157, 'y3^3': 0.0013897550188961805, 'b3^2': 0.0018606402171890536, 'y4': 0.2173201301253979, 'b4^2': 0.002567743564286082, 'b4^3': 0.0003723843982151894, 'y5': 0.16383332515888474, 'y5^2': 0.0017591587030746528, 'y6': 0.48676627547589973, 'y6^2': 0.04299265067755886, 'y7': 0.2888636552059918, 'y7…	35.2393	7.62939e-06	1
511	ALLPSVKEDKM	3	33	{'y1': 0.16365055768791387, 'b1^2': 4.02212942428529e-05, 'y2': 0.14675974458703187, 'b2': 0.34917957424269525, 'y3': 0.08281635299547885, 'y3^3': 0.0012692244710300175, 'b3': 0.002995598892169823, 'b3^2': 0.00030522192188400755, 'y4': 0.0846448832273478, 'y4^3': 0.00026948884469861874, 'b4^2': 0.0036387537874902607, 'y5': 0.20035890959684166, 'y5^2': 0.0035789961887651408, 'y6': 0.13890872108190…	54.5175	{'y1': 0.16365066348541557, 'b1^2': 4.021489970760484e-05, 'y2': 0.1467598094223631, 'b2': 0.34917942021367065, 'y3': 0.08281632009134396, 'y3^3': 0.001269218065724675, 'b3': 0.002995620130394466, 'b3^2': 0.00030522404806876353, 'y4': 0.08464488116599896, 'y4^3': 0.0002694856505429682, 'b4^2': 0.0036387589295585007, 'y5': 0.20035894477621727, 'y5^2': 0.00357899607751604, 'y6': 0.13890855446982225…	54.5176	1.14441e-05	1
512	ALLQQVHSA	2	33	{'y2': 0.060893114241350826, 'y2^2': 0.00672906305963694, 'b2': 0.5632569996088207, 'y3': 0.564663406120526, 'b3': 0.05219619101904054, 'b3^2': 0.00017532076898057995, 'y4': 0.15852618750750894, 'b4': 0.011491374910314704, 'b4^2': 0.0027345717704885092, 'y5': 0.26271176789173095, 'b5': 0.004132581585646325, 'y6': 0.2971064540341594, 'y6^2': 0.014648646753156804, 'y7': 0.4124921444570532, 'y7^2': …	35.5902	{'y2': 0.06089308588154154, 'y2^2': 0.0067290626214434575, 'b2': 0.5632568573189315, 'y3': 0.5646632299690474, 'b3': 0.0521961951774977, 'b3^2': 0.00017532192200205108, 'y4': 0.15852604173290102, 'b4': 0.011491381532296797, 'b4^2': 0.002734578748802219, 'y5': 0.2627118313481095, 'b5': 0.00413258590534231, 'y6': 0.2971066053830381, 'y6^2': 0.014648682620546692, 'y7': 0.4124924706654231, 'y7^2': 0.…	35.5902	7.62939e-06	1
513	ALLQSDVRL	2	33	{'y1': 0.009749276693039972, 'y2': 0.041174027111396096, 'b2': 0.36870273962650757, 'y3': 0.4064558265519158, 'b3': 0.04777769944139163, 'b3^2': 0.0002389977886434463, 'y4': 0.07667225567978883, 'b4': 0.0044479102392585455, 'b4^2': 0.001745895175991564, 'y5': 0.4570911817937127, 'y6': 0.5473329151047792, 'y6^2': 0.014512086715010326, 'y7': 0.42394081439127007, 'y7^2': 0.02086351410308485}	82.978	{'y1': 0.009749308973160791, 'y2': 0.04117410177570916, 'b2': 0.3687026696913989, 'y3': 0.4064558907597358, 'b3': 0.047777702855013246, 'b3^2': 0.0002390018582987873, 'y4': 0.07667233570578275, 'b4': 0.004447901786784701, 'b4^2': 0.0017458951829542081, 'y5': 0.4570912851969828, 'y6': 0.547332953024522, 'y6^2': 0.014512059971249972, 'y7': 0.42394063229881507, 'y7^2': 0.020863495001746394}	82.978	2.28882e-05	1
514	ALLQWLWF	2	33	{'y1': 0.9200491030071866, 'y2': 0.22564098445604402, 'b2': 0.2048480587379022, 'b3': 0.08807814072908397, 'b4': 0.10415326625829863, 'b5': 0.1939517608026406, 'b6': 0.06640558366503009, 'b7': 0.0006466945100765552}	161.065	{'y1': 0.9200492905779688, 'y2': 0.22564089718722402, 'b2': 0.20484770543622485, 'b3': 0.08807808645622704, 'b4': 0.10415315240222484, 'b5': 0.1939514695080219, 'b6': 0.06640547255067063, 'b7': 0.0006467015726215488}	161.065	1.52588e-05	1
515	ALLRDLNKA	2	33	{'y2': 0.25384657020593476, 'b2': 0.1866747564366342, 'y3': 0.04938587500557633, 'b3': 0.010741687240152101, 'y4': 0.017879377357695236, 'b4': 0.07591722045002289, 'b5': 0.3515001966375408, 'b5^2': 0.0020063899988932003, 'y6': 0.05695151295362034, 'b6': 0.3016124856715844, 'b6^2': 0.0004262932240302293, 'y7': 0.2142461985489589, 'y7^2': 0.03883430300636927, 'b7': 0.7880391830294541, 'y8': 0.01215…	34.2576	{'y2': 0.2538464275509932, 'b2': 0.18667458998618736, 'y3': 0.04938579768297735, 'b3': 0.010741675324318167, 'y4': 0.01787930777743998, 'b4': 0.07591718712958336, 'b5': 0.3515000470248983, 'b5^2': 0.0020063907248419007, 'y6': 0.0569513342756102, 'b6': 0.3016121547975408, 'b6^2': 0.000426294196423021, 'y7': 0.21424608358222036, 'y7^2': 0.03883420004302383, 'b7': 0.7880395363195111, 'y8': 0.0121527…	34.2576	1.14441e-05	1
516	ALLSAVTRL	2	33	{'y1': 0.010802497616972065, 'y2': 0.01392246461480518, 'b2': 0.32935497629976934, 'y3': 0.08368460877807368, 'b3': 0.03840573026443679, 'y4': 0.15854160099269637, 'b4': 0.01107646870185202, 'b4^2': 0.0016220900604858833, 'y5': 0.2659514927639335, 'y5^2': 0.002365480575519838, 'y6': 0.7569244760506356, 'y7': 0.46238699623190804, 'b8': 0.0019259897120715384}	101.281	{'y1': 0.010802505018050612, 'y2': 0.013922459489864975, 'b2': 0.3293549272999436, 'y3': 0.08368466682930518, 'b3': 0.038405693454040636, 'y4': 0.15854162511619618, 'b4': 0.011076450651270175, 'b4^2': 0.001622090274466884, 'y5': 0.2659513338849298, 'y5^2': 0.0023654714930702717, 'y6': 0.7569244171247328, 'y7': 0.4623872038081664, 'b8': 0.00192596787015997}	101.281	1.52588e-05	1
517	ALLSGLDL	2	33	{'y1': 0.8293060376315299, 'y2': 0.31160749759313466, 'b2': 0.41658322861835234, 'b3': 0.07518387693553275, 'b4': 0.048731656504122825, 'b5': 0.18281086287359272, 'y6': 0.004042027095229399, 'b6': 0.012130035499806227}	138.87	{'y1': 0.829305975120171, 'y2': 0.31160767120126653, 'b2': 0.41658309982725295, 'b3': 0.07518392680519535, 'b4': 0.04873170160510486, 'b5': 0.18281110957230645, 'y6': 0.0040419927965429595, 'b6': 0.01213007571367799}	138.87	3.05176e-05	1
518	ALLSGLREA	2	33	{'b2': 0.2983659109721203, 'y3': 0.02596244725097464, 'b3': 0.023834725036236955, 'y4': 0.026917726276607882, 'b4': 0.0036541605430250508, 'b4^2': 0.0005931288051379867, 'y5': 0.23912792353085974, 'y6': 0.7232272296399007, 'y7': 0.5733442082762299, 'y7^2': 0.0008372937604260303, 'b7': 0.002986072880600126, 'y8': 0.0048841420270970175, 'b8': 0.0007269813575435155}	67.7897	{'b2': 0.29836607651263714, 'y3': 0.025962470598361397, 'b3': 0.0238347505036712, 'y4': 0.02691774237690595, 'b4': 0.003654178856951602, 'b4^2': 0.0005931271977607945, 'y5': 0.23912796435910197, 'y6': 0.7232270110094646, 'y7': 0.573344378067015, 'y7^2': 0.000837307755757822, 'b7': 0.002986069959571161, 'y8': 0.004884123063748412, 'b8': 0.0007269719416553009}	67.7897	7.62939e-06	1
519	ALLSLDPAAV	2	33	{'y1': 0.6448100073766887, 'b1^2': 0.00014857773864614005, 'y2': 0.39413288573493804, 'b2': 0.5017916458657236, 'b3': 0.1218311848870321, 'b3^2': 0.0022357176648141715, 'y4': 0.26350911417092543, 'b4': 0.130106599467182, 'b4^2': 0.002930883773216494, 'y5': 0.01827313891470594, 'b5': 0.033836430246656383, 'b5^2': 0.0010171959002140422, 'b6': 0.2571054622733125, 'b6^2': 0.010543108613543047, 'b7': …	130.02	{'y1': 0.6448102833120422, 'b1^2': 0.0001485851815878581, 'y2': 0.3941325113081005, 'b2': 0.5017916894979947, 'b3': 0.12183102409192377, 'b3^2': 0.0022357184012082917, 'y4': 0.2635088779209702, 'b4': 0.1301064408576928, 'b4^2': 0.0029308857791054566, 'y5': 0.01827309752985035, 'b5': 0.033836408678571836, 'b5^2': 0.0010171956670345318, 'b6': 0.25710561413415695, 'b6^2': 0.01054311244569185, 'b7': …	130.02	3.05176e-05	1
520	ALLSRKMD	2	33	{'y1': 0.03274254494652991, 'y2': 0.01945194984816122, 'b2': 0.2811667793781937, 'y3': 0.022841850762853312, 'b3': 0.012371990387971078, 'y4': 0.04634154033907229, 'b4': 7.319473293078939e-05, 'y5': 0.46294526222370663, 'y5^2': 0.02229967069661903, 'b5': 0.02904734513986478, 'y6': 0.7851651140924795, 'y6^2': 0.21684760785866367, 'b6': 0.06051917258442651, 'b6^2': 0.010733490554250382, 'y7': 0.050…	11.482	{'y1': 0.032742530068758144, 'y2': 0.019451948324441012, 'b2': 0.28116680544835665, 'y3': 0.02284187241701991, 'b3': 0.012371995474999696, 'y4': 0.04634145318786475, 'b4': 7.320147149237087e-05, 'y5': 0.4629451563785364, 'y5^2': 0.022299637421046438, 'b5': 0.029047329968083742, 'y6': 0.7851651777728529, 'y6^2': 0.2168476434930485, 'b6': 0.060519101743966554, 'b6^2': 0.010733446559516671, 'y7': 0.…	11.482	3.8147e-06	1
521	ALLSSEKEHPL	3	33	{'y1': 0.02789872964071043, 'y2': 0.8532069930289333, 'b2': 0.18911028405589797, 'y3': 0.12512975063261633, 'y4': 0.05343140537284253, 'b4^2': 0.001921144173462829, 'b4^3': 0.0007091442208740679, 'y5': 0.10879526486040608, 'y5^2': 0.0023918917465896197, 'b5^3': 0.0010598219874404003, 'y6': 0.07622230981815308, 'y6^2': 0.016645612821460213, 'b6^3': 0.0016210804033293786, 'y7': 0.17371355808972583,…	37.1329	{'y1': 0.02789869738661469, 'y2': 0.8532070807170998, 'b2': 0.18911022559492552, 'y3': 0.1251294688923175, 'y4': 0.05343132287335794, 'b4^2': 0.0019211451555373289, 'b4^3': 0.0007091439455530371, 'y5': 0.10879526687318594, 'y5^2': 0.0023918915928903893, 'b5^3': 0.0010598234666089313, 'y6': 0.07622229243939153, 'y6^2': 0.016645508365736795, 'b6^3': 0.00162108354805942, 'y7': 0.17371343572563208, '…	37.1329	1.52588e-05	1
522	ALLSSRLMG	2	33	{'y2': 0.01551198583496354, 'b2': 0.2675900634966921, 'b3': 0.014071016510275838, 'y4': 0.007888157804173868, 'b4^2': 0.0004992526769259051, 'y5': 0.13105642886197946, 'y6': 0.6479858392592414, 'b6': 0.03932666810588387, 'b6^2': 0.0038284224414406954, 'y7': 0.6987693564384903, 'y7^2': 0.0034822348426579637, 'b7': 0.02911006755833889, 'y8': 0.010898537947725587, 'b8': 0.0038571663189177928}	78.2974	{'y2': 0.015511995098775915, 'b2': 0.2675900869670027, 'b3': 0.014071022152049226, 'y4': 0.007888167617219994, 'b4^2': 0.0004992518584677492, 'y5': 0.13105634457619197, 'y6': 0.6479860262457652, 'b6': 0.03932660415278389, 'b6^2': 0.0038284210888445973, 'y7': 0.6987691952641557, 'y7^2': 0.0034822415231094486, 'b7': 0.029110037199126946, 'y8': 0.010898478470616913, 'b8': 0.0038571543064763463}	78.2974	1.52588e-05	1
523	ALLSWLAQ	2	33	{'y1': 0.8992560039619081, 'y2': 0.3136806285238422, 'b2': 0.26300867677059364, 'y3': 0.03770879697010399, 'b3': 0.07022161541329973, 'b3^2': 0.0008568255086709694, 'y4': 0.003392428167445432, 'b4': 0.09029978081943935, 'b4^2': 0.0017519744306115825, 'b5': 0.0957783631351767, 'b5^2': 0.0007941924179206229, 'b6': 0.008545279095808466}	142.071	{'y1': 0.8992559322432724, 'y2': 0.3136806258757951, 'b2': 0.26300887380747096, 'y3': 0.03770879388472331, 'b3': 0.0702215934102139, 'b3^2': 0.0008568150639314165, 'y4': 0.003392428531562539, 'b4': 0.09029996927975521, 'b4^2': 0.0017519679299947966, 'b5': 0.09577834094551128, 'b5^2': 0.0007942019823594323, 'b6': 0.008545312086578164}	142.071	1.52588e-05	1
524	ALLSWPVFG	2	33	{'y2': 0.8495332968358066, 'b2': 0.4345758695831476, 'y3': 0.01430220313188415, 'b3': 0.08809340014134408, 'y4': 0.20512051113830893, 'b4': 0.11468974756071564, 'y5': 0.027506175492416997, 'b5': 0.15085145761247482, 'b5^2': 0.0012209133189539651, 'b6': 0.04691246047455365, 'b6^2': 0.013148899665498873, 'b7': 0.018865672575229035}	160.641	{'y2': 0.8495335184883808, 'b2': 0.43457553725598347, 'y3': 0.01430225787718092, 'b3': 0.08809335101516703, 'y4': 0.20512043500179214, 'b4': 0.11468962465554354, 'y5': 0.027506141845586352, 'b5': 0.15085137596726048, 'b5^2': 0.001220907541249308, 'b6': 0.046912504008517625, 'b6^2': 0.013148916852154344, 'b7': 0.01886569157494429}	160.641	0	1
525	ALLSWYSAA	2	33	{'y2': 0.5178505278633786, 'b2': 0.8222528660170703, 'y3': 0.09495328349979339, 'b3': 0.1426036928742003, 'b3^2': 0.0009332706117397417, 'y4': 0.05767046660067029, 'b4': 0.12999043106297872, 'b4^2': 0.0050874923417563575, 'b5': 0.07403390157183791, 'b5^2': 0.0040192319529515136, 'b6': 0.023826303156201684, 'b6^2': 0.0038681147591847227, 'b7': 0.007009960771707334}	121.451	{'y2': 0.5178509290894168, 'b2': 0.822252596164892, 'y3': 0.09495332406640306, 'b3': 0.14260370536970837, 'b3^2': 0.0009332621756364713, 'y4': 0.057670448030400605, 'b4': 0.12999050950577307, 'b4^2': 0.005087482298626402, 'b5': 0.07403390087619227, 'b5^2': 0.0040192269477131275, 'b6': 0.02382627959423235, 'b6^2': 0.0038681013216818653, 'b7': 0.0070099744312942126}	121.451	3.05176e-05	1
526	ALLTGTSSV	1	33	{'y1': 0.005171059587514424, 'y2': 0.2808329355776811, 'b2': 0.7227146683132087, 'y3': 0.18742024345723465, 'b3': 0.4299104340194538, 'y4': 0.05777365881487755, 'b4': 0.28725468180729824, 'y5': 0.08508751781459935, 'b5': 0.07984858086543695, 'y6': 0.24795634900309915, 'b6': 0.08943468268023672, 'y7': 0.09628572142283193, 'b7': 0.02398227229929419, 'b8': 0.0066760218222284735}	65.6656	{'y1': 0.005170970470507997, 'y2': 0.28083270201002275, 'b2': 0.7227149539264931, 'y3': 0.1874198845180072, 'b3': 0.429910482281806, 'y4': 0.05777354169657838, 'b4': 0.287254646230766, 'y5': 0.0850874978293646, 'b5': 0.0798484795679502, 'y6': 0.24795614269832703, 'b6': 0.08943458717127557, 'y7': 0.09628565537136544, 'b7': 0.023982227950930832, 'b8': 0.006676030185231502}	65.6656	1.52588e-05	1
527	ALLTQVASNIGGS	2	33	{'y1': 0.2946830935784392, 'y2': 0.3412216018742394, 'b2': 0.7316351242016212, 'y3': 0.22658536296738466, 'b3': 0.27004990198588685, 'y4': 0.12136097959204642, 'b4': 0.14795541641534762, 'b4^2': 0.0037780852000345953, 'y5': 0.015129550037689848, 'b5': 0.140177786246834, 'b5^2': 0.0007935651534819473, 'y6': 0.02022647378689888, 'b6': 0.22861558673240717, 'b6^2': 0.005024284130613879, 'y7': 0.04462…	96.5289	{'y1': 0.2946832256375981, 'y2': 0.34122150207131263, 'b2': 0.7316354691722287, 'y3': 0.22658524607237948, 'b3': 0.2700498601680797, 'y4': 0.12136082041465196, 'b4': 0.1479551896512874, 'b4^2': 0.003778075429306287, 'y5': 0.015129558565638883, 'b5': 0.1401775036775039, 'b5^2': 0.0007935563548736136, 'y6': 0.020226481787009185, 'b6': 0.22861523907538828, 'b6^2': 0.005024286171454137, 'y7': 0.04462…	96.5289	1.52588e-05	1
528	ALLVPLVYT	1	33	{'y2': 0.10153902808089453, 'b2': 0.4921186795763703, 'y3': 0.03909799386318978, 'b3': 0.8059743006585536, 'b4': 0.14402664035852272, 'y5': 0.25669427143216234, 'b5': 0.07146761512964298, 'y6': 0.00867588618020998, 'b6': 0.06534719861958475, 'b7': 0.017234704593249307}	150.294	{'y2': 0.10153902154953706, 'b2': 0.49211872573416626, 'y3': 0.03909791612625568, 'b3': 0.8059743755048691, 'b4': 0.1440265040154218, 'y5': 0.2566940811319394, 'b5': 0.07146754371388268, 'y6': 0.008675859473943491, 'b6': 0.06534712098646213, 'b7': 0.017234678942815686}	150.294	1.52588e-05	1
529	ALMAVHGA	1	33	{'b2': 0.17766615705460806, 'y3': 0.8258545576453467, 'b3': 0.3237877999959373, 'y4': 0.0815375949847031, 'b4': 0.3856284251804303, 'y5': 0.04088682449645743, 'b5': 0.06480832527884593, 'y6': 0.016819180491548028, 'b6': 0.13508721025008152, 'b7': 0.04242044879782321}	31.106	{'b2': 0.17766599618642326, 'y3': 0.8258549700199241, 'b3': 0.32378749034756993, 'y4': 0.08153755163308377, 'b4': 0.38562788293350103, 'y5': 0.0408869337769366, 'b5': 0.06480832143676224, 'y6': 0.01681919311875246, 'b6': 0.13508719092143626, 'b7': 0.042420427572877444}	31.106	1.14441e-05	1
530	ALMDLKFQ	2	33	{'y1': 0.1576617301624512, 'y2': 0.2879322765700059, 'b2': 0.5599245628159216, 'y3': 0.3656132260479392, 'b3': 0.00815186488113931, 'y4': 0.3280569377630955, 'b4': 0.03802810205684356, 'b4^2': 0.0025241947439356397, 'y5': 0.42463550154774754, 'y6': 0.3935231319771093, 'y6^2': 0.023159798726258653, 'b7': 0.014027814231066766}	96.7854	{'y1': 0.1576618110766491, 'y2': 0.28793215586046506, 'b2': 0.5599246369758769, 'y3': 0.36561333168423743, 'b3': 0.00815190565289215, 'y4': 0.3280568459936187, 'b4': 0.038028082710849474, 'b4^2': 0.002524197550879733, 'y5': 0.4246353768580353, 'y6': 0.3935231980135335, 'y6^2': 0.023159773186328232, 'b7': 0.01402780761772337}	96.7855	1.52588e-05	1
531	ALMGPHVTEV	2	33	{'y1': 0.31747472101615326, 'y2': 0.01954458797376395, 'b2': 0.6128116221810174, 'y3': 0.006168509087074613, 'b3': 0.011629000751157787, 'b3^2': 0.00023227046548844347, 'b4': 0.0021569318186261655, 'b4^2': 0.0013171081142837346, 'y5': 0.08916322696295076, 'y6': 0.18523962473253913, 'b6': 0.09651059931636849, 'b6^2': 0.0006906553053929677, 'y7': 0.3383681472030931, 'b7': 0.08819279073429734, 'b7^2…	65.4675	{'y1': 0.317474850286807, 'y2': 0.01954457907509483, 'b2': 0.6128117634111993, 'y3': 0.006168431258558729, 'b3': 0.011629045415403117, 'b3^2': 0.00023227413839599042, 'b4': 0.0021569270625146036, 'b4^2': 0.001317113154247649, 'y5': 0.08916317365072486, 'y6': 0.18523959464985051, 'b6': 0.09651069282695075, 'b6^2': 0.0006906565295075084, 'y7': 0.3383681129066755, 'b7': 0.0881928399733162, 'b7^2': 0…	65.4675	1.52588e-05	1
532	ALMKEEGVKL	3	33	{'y1': 0.2368924524839189, 'y2': 0.7185801583168943, 'b2': 0.19023755783495708, 'y3': 0.040748259163017546, 'y4': 0.18111319225808556, 'b4^3': 0.0014694972141962228, 'y5': 0.17041622837634068, 'b5': 0.010864891753262575, 'b5^3': 0.0013437018531011092, 'y6': 0.40808433065475, 'y7': 0.3399278361913763, 'y7^2': 0.188593618891966, 'b7': 0.006459989634138748, 'y8': 0.028376191516815415, 'y8^2': 0.0959…	47.8443	{'y1': 0.23689231388592127, 'y2': 0.7185802157432678, 'b2': 0.19023762600534308, 'y3': 0.04074815244551852, 'y4': 0.18111314105855078, 'b4^3': 0.001469494178759627, 'y5': 0.17041609415891865, 'b5': 0.010864920562340777, 'b5^3': 0.0013437041229378683, 'y6': 0.408084361464261, 'y7': 0.3399277320352305, 'y7^2': 0.18859376161387703, 'b7': 0.006459959848813721, 'y8': 0.02837622636038507, 'y8^2': 0.095…	47.8443	1.52588e-05	1
[truncated: 12,520 more rows]

## Sheet: prosit_msp
	Name: AAAAAAALYQ/2
0	MW: 460.738166835
[truncated: 477,666+ more rows]

## Sheet: inspire_msp
	Name: AAAAAAALYQ/2
0	MW: 0.0
1	Comment: Parent=0.0 Collision_energy=33.0 Mods=0 ModString=AAAAAAALYQ///2 iRT=51.17084503173828
[truncated: 261,972+ more rows]
