# Supplementary material for: inSPIRE: An Open-Source Tool for Increased Mass Spectrometry Identification Rates Using Prosit Spectral Prediction
Source: Mol Cell Proteomics. 2022 Oct 21;21(12):100432. doi: 10.1016/j.mcpro.2022.100432 (PMC9720494; doi:10.1016/j.mcpro.2022.100432)
Supplement: Supplemental File S5 [file mmc5.xlsx]

## Sheet: Caption
File S5. Synthetic peptide libraries. The list of synthetic peptides present in each library, as well as the
information regarding their identification is provided. Peptides were grouped in 8 library batches (SPL1-2-SPL8-2),
with each peptide measured at the concentration of 0.0625 pmol/ml. For each pool, 8 ml were injected in the mass
spectrometer, thereby measuring 500 fmol of each peptide.

## Sheet: Sheet1
	source	scan	peptide	engineScore	m/z	charge
0	PR489_Michele_2020316_SPL3-2_r1	20276	QMAYWTNPYV	62.22	1272.57	1
1	PR489_Michele_2020316_SPL3-2_r1	20265	QMAYWTNPYV	62.88	636.789	2
2	PR489_Michele_2020316_SPL3-2_r1	6082	WSSFKKNGAI	75.53	1137.61	1
3	PR489_Michele_2020316_SPL3-2_r1	6041	WSSFKKNGAI	51.3	569.306	2
4	PR489_Michele_20200228_SPL2-2_r1	5159	WSSFKKNGAI	15.6	379.873	3
5	PR489_Michele_20200228_SPL2-2_r1	5277	PVTVASAAQ	54.26	422.232	2
6	PR489_Michele_20200228_SPL2-2_r1	5253	PVTVASAAQ	66.06	843.458	1
7	PR489_Michele_2020316_SPL8-2_r1	9959	LFEAAHSNF	50.26	518.249	2
8	PR489_Michele_2020316_SPL8-2_r1	9985	LFEAAHSNF	57.8	1035.49	1
9	PR489_Michele_20200228_SPL2-2_r1	29329	LMAAILAYTI	20.21	1079.62	1
10	PR489_Michele_20200228_SPL2-2_r1	29350	LMAAILAYTI	9.9	540.312	2
11	PR489_Michele_2020316_SPL4-2_r1	5443	EEYKRSGIL	12.41	365.533	3
12	PR489_Michele_2020316_SPL4-2_r1	5205	EEYKRSGIL	55.16	1094.58	1
13	PR489_Michele_2020316_SPL4-2_r1	5193	EEYKRSGIL	44.97	547.796	2
14	PR489_Michele_2020316_SPL7-2_r1	20784	RLLLNRFTM	43.14	388.562	3
15	PR489_Michele_2020316_SPL7-2_r1	20776	RLLLNRFTM	26.4	582.34	2
16	PR489_Michele_2020316_SPL8-2_r1	20637	KLKTSPMKALYPLTT	63.62	564.664	3
17	PR489_Michele_2020316_SPL8-2_r1	20577	KLKTSPMKALYPLTT	82.23	846.492	2
18	PR489_Michele_20200228_SPL1-2_r1_20200303203802	22493	TVIALFLAH	41.55	492.798	2
19	PR489_Michele_20200228_SPL1-2_r1_20200303203802	22206	TVIALFLAH	43.67	984.589	1
20	PR489_Michele_2020316_SPL4-2_r1	23508	VPNYNLIIM	29.46	1076.58	1
21	PR489_Michele_2020316_SPL4-2_r1	23572	VPNYNLIIM	28.56	538.794	2
22	PR489_Michele_2020316_SPL5-2_r1	22660	VGLYIQRSAPVHSFF	83.31	574.311	3
23	PR489_Michele_2020316_SPL5-2_r1	23365	VGLYIQRSAPVHSFF	93.81	860.963	2
24	PR489_Michele_20200228_SPL1-2_r1_20200303203802	14516	NMLNIMNRRKRSVTM	12.61	621.999	3
25	PR489_Michele_20200228_SPL1-2_r1_20200303203802	13451	NMLNIMNRRKRSVTM	11.82	466.751	4
26	PR489_Michele_20200228_SPL1-2_r1_20200303203802	13989	NMLNIMNRRKRSVTM	22.81	932.494	2
27	PR489_Michele_20200228_SPL1-2_r1_20200303203802	22383	FVTLITGNM	60.33	995.524	1
28	PR489_Michele_20200228_SPL1-2_r1_20200303203802	22385	FVTLITGNM	59.67	498.266	2
29	PR489_Michele_2020316_SPL6-2_r1	17490	FTMRLLSPVR	54.88	610.353	2
30	PR489_Michele_2020316_SPL6-2_r1	17940	FTMRLLSPVR	63.67	407.237	3
31	PR489_Michele_2020316_SPL7-2_r1	25187	PFGDSYIVI	43.11	1010.52	1
32	PR489_Michele_2020316_SPL7-2_r1	24231	PFGDSYIVI	34.82	505.763	2
33	PR489_Michele_2020316_SPL3-2_r1	14339	KILNPYMPSV	56.16	581.321	2
34	PR489_Michele_2020316_SPL3-2_r1	14661	KILNPYMPSV	55.77	1161.63	1
35	PR489_Michele_2020316_SPL7-2_r1	26873	ETNMITLLV	35.08	517.284	2
36	PR489_Michele_2020316_SPL7-2_r1	26872	ETNMITLLV	35.27	1033.56	1
37	PR489_Michele_20200228_SPL2-2_r1	26302	LVISGVFPV	25.59	930.567	1
38	PR489_Michele_20200228_SPL2-2_r1	19852	LVISGVFPV	8.77	465.786	2
39	PR489_Michele_2020316_SPL5-2_r1	7099	ALKINWYKK	34.31	388.569	3
40	PR489_Michele_2020316_SPL5-2_r1	7183	ALKINWYKK	14.76	582.325	2
41	PR489_Michele_2020316_SPL7-2_r1	26415	TLMAAILAY	25.18	483.77	2
42	PR489_Michele_2020316_SPL7-2_r1	26415	TIMAAILAY	25.18	483.77	2
43	PR489_Michele_2020316_SPL4-2_r1	27876	TLMAAILAY	30.8	966.531	1
44	PR489_Michele_2020316_SPL6-2_r1	15676	ETTILDVDLR	62.06	1174.63	1
45	PR489_Michele_2020316_SPL6-2_r1	15649	ETTILDVDLR	53.79	587.82	2
46	PR489_Michele_2020316_SPL4-2_r1	12481	KALKINWYKK	47.88	646.398	2
47	PR489_Michele_2020316_SPL4-2_r1	12464	KALKINWYKK	45.18	431.268	3
48	PR489_Michele_2020316_SPL5-2_r1	33961	FTVIALFLAH	43.22	566.331	2
49	PR489_Michele_20200228_SPL1-2_r1_20200303203802	10847	NEDHWFSRDNSYSGV	11.74	604.925	3
50	PR489_Michele_20200228_SPL1-2_r1_20200303203802	10769	NEDHWFSRDNSYSGV	30.48	906.882	2
51	PR489_Michele_2020316_SPL7-2_r1	24193	AYRFLSNLI	26.22	548.811	2
52	PR489_Michele_2020316_SPL7-2_r1	22910	AYRFLSNLI	35.75	1096.61	1
53	PR489_Michele_2020316_SPL6-2_r1	13642	IEVSVEENHPFTLRA	49.39	581.233	2
54	PR489_Michele_2020316_SPL6-2_r1	12879	IEVSVEENHPFTLRA	87.19	870.949	2
55	PR489_Michele_2020316_SPL3-2_r1	6097	KLSDSKDIYV	54.31	584.316	2
56	PR489_Michele_2020316_SPL3-2_r1	6115	KLSDSKDIYV	36.52	389.88	3
57	PR489_Michele_2020316_SPL3-2_r1	6118	KLSDSKDIYV	56.39	1167.63	1
58	PR489_Michele_2020316_SPL6-2_r1	8486	HWFSRDNSY	63.62	1210.59	1
59	PR489_Michele_2020316_SPL6-2_r1	8243	HWFSRDNSY	46.79	605.797	2
60	PR489_Michele_2020316_SPL6-2_r1	8504	HWFSRDNSY	19.11	404.201	3
61	PR489_Michele_20200228_SPL1-2_r1_20200303203802	25339	RLLSPVRVPNYNMII	32.03	893.014	2
62	PR489_Michele_20200228_SPL1-2_r1_20200303203802	25854	RLLSPVRVPNYNMII	36.11	595.679	3
63	PR489_Michele_2020316_SPL7-2_r1	19033	SLVMAWRTI	39.03	538.8	2
64	PR489_Michele_2020316_SPL7-2_r1	19075	SLVMAWRTI	42.71	1076.59	1
65	PR489_Michele_2020316_SPL3-2_r1	26829	LALLAAFKV	22.07	473.31	2
66	PR489_Michele_2020316_SPL6-2_r1	20057	SALTLHWFR	70.21	565.809	2
67	PR489_Michele_2020316_SPL6-2_r1	20058	SALTLHWFR	59.36	377.542	3
68	PR489_Michele_2020316_SPL6-2_r1	19537	SALTLHWFR	63.42	1130.61	1
69	PR489_Michele_2020316_SPL6-2_r1	8204	SSMLNIMNRR	51.37	407.878	3
70	PR489_Michele_2020316_SPL6-2_r1	8097	SSMLNIMNRR	44.1	611.313	2
71	PR489_Michele_2020316_SPL3-2_r1	14240	GTFHTMWHV	49.19	558.258	2
72	PR489_Michele_2020316_SPL3-2_r1	14331	GTFHTMWHV	58.23	1115.51	1
73	PR489_Michele_2020316_SPL7-2_r1	12153	GTFHTMWHV	22.76	372.508	3
74	PR489_Michele_2020316_SPL3-2_r1	11761	EAVNDSRFW	60.74	562.262	2
75	PR489_Michele_2020316_SPL3-2_r1	11710	EAVNDSRFW	62.81	1123.52	1
76	PR489_Michele_2020316_SPL6-2_r1	5341	TSVGKLVHQV	68.85	534.314	2
77	PR489_Michele_2020316_SPL6-2_r1	5677	TSVGKLVHQV	65.11	1067.62	1
78	PR489_Michele_2020316_SPL6-2_r1	5345	TSVGKLVHQV	45.69	356.545	3
79	PR489_Michele_2020316_SPL3-2_r1	22556	TLYAVATTFV	34.24	1085.59	1
80	PR489_Michele_2020316_SPL6-2_r1	23053	TLYAVATTFV	29.92	543.298	2
81	PR489_Michele_2020316_SPL3-2_r1	18532	LYAVATTFVT	32.3	543.298	2
82	PR489_Michele_2020316_SPL3-2_r1	18526	LYAVATTFVT	22.23	1085.59	1
83	PR489_Michele_20200228_SPL1-2_r1_20200303203802	7073	KALKLSWFKK	25.74	624.895	2
84	PR489_Michele_20200228_SPL1-2_r1_20200303203802	6660	KALKLSWFKK	16.72	416.932	3
85	PR489_Michele_2020316_SPL7-2_r1	21608	LYALHVPLM	46.37	1055.52	1
86	PR489_Michele_2020316_SPL7-2_r1	21499	LYALHVPLM	45.36	528.799	2
87	PR489_Michele_2020316_SPL4-2_r1	6979	TMASRYARF	24.71	1102.55	1
88	PR489_Michele_2020316_SPL4-2_r1	6921	TMASRYARF	41.86	551.777	2
89	PR489_Michele_2020316_SPL4-2_r1	8398	TMASRYARF	32.6	368.187	3
90	PR489_Michele_20200228_SPL1-2_r1_20200303203802	15744	RPTFAAGLL	47.45	945.552	1
91	PR489_Michele_20200228_SPL1-2_r1_20200303203802	15956	RPTFAAGLL	27.79	473.279	2
92	PR489_Michele_20200228_SPL1-2_r1_20200303203802	26800	LAAIIAANEMGLLET	16.76	1529.83	1
93	PR489_Michele_20200228_SPL1-2_r1_20200303203802	26754	LAAIIAANEMGLLET	32.08	765.416	2
94	PR489_Michele_2020316_SPL4-2_r1	14142	TEIASLPTYL	47.89	554.3	2
95	PR489_Michele_2020316_SPL4-2_r1	23606	TEIASLPTYL	54.78	1107.59	1
96	PR489_Michele_2020316_SPL4-2_r1	10726	AIKILTGFRK	40.13	382.917	3
97	PR489_Michele_2020316_SPL5-2_r1	8810	AIKILTGFRK	33.36	573.871	2
98	PR489_Michele_2020316_SPL5-2_r1	23110	GEKALKLSWF	48.46	393.557	3
99	PR489_Michele_2020316_SPL5-2_r1	22101	GEKALKLSWF	62.69	589.832	2
100	PR489_Michele_20200228_SPL1-2_r1_20200303203802	6757	NMTSRMLLNR	31.85	1235.64	1
101	PR489_Michele_20200228_SPL1-2_r1_20200303203802	6523	NMTSRMLLNR	24.38	618.321	2
102	PR489_Michele_20200228_SPL1-2_r1_20200303203802	6817	NMTSRMLLNR	33.58	412.55	3
103	PR489_Michele_2020316_SPL7-2_r1	22578	TMLDSYNVF	42.74	545.25	2
104	PR489_Michele_2020316_SPL7-2_r1	22372	TMLDSYNVF	46.29	1089.49	1
105	PR489_Michele_20200228_SPL2-2_r1	24272	VMASSALLW	20.22	977.513	1
106	PR489_Michele_20200228_SPL2-2_r1	24280	VMASSALLW	16.42	489.26	2
107	PR489_Michele_2020316_SPL8-2_r1	12550	FEAAHSNFF	48.47	1069.47	1
108	PR489_Michele_2020316_SPL8-2_r1	12549	FEAAHSNFF	39.93	535.241	2
109	PR489_Michele_2020316_SPL4-2_r1	16476	MVGLYIQRSAPVHSF	113.39	852.948	2
110	PR489_Michele_2020316_SPL6-2_r1	16206	MVGLYIQRSAPVHSF	79.76	568.968	3
111	PR489_Michele_2020316_SPL6-2_r1	6348	IMQRGLFGK	50.12	350.536	3
112	PR489_Michele_2020316_SPL6-2_r1	6417	IMQRGLFGK	58.68	1049.59	1
113	PR489_Michele_2020316_SPL6-2_r1	6360	IMQRGLFGK	55.73	525.3	2
114	PR489_Michele_2020316_SPL4-2_r1	13187	LARASFIEV	45.63	503.29	2
115	PR489_Michele_20200228_SPL2-2_r1	13540	LARASFIEV	51.74	1005.57	1
116	PR489_Michele_2020316_SPL8-2_r1	13305	SNIYFPGEPTYITHR	91.17	598.965	3
117	PR489_Michele_2020316_SPL8-2_r1	13225	SNIYFPGEPTYITHR	100.96	897.944	2
118	PR489_Michele_20200228_SPL2-2_r1	16995	NSTANVSLAAIANQA	32.98	1444.74	1
119	PR489_Michele_20200228_SPL2-2_r1	16979	NSTANVSLAAIANQA	55.6	722.873	2
120	PR489_Michele_20200228_SPL1-2_r1_20200303203802	29666	TYLALIATF	8.27	506.814	2
121	PR489_Michele_20200228_SPL1-2_r1_20200303203802	29537	TYLALIATF	21.38	1012.57	1
122	PR489_Michele_2020316_SPL8-2_r1	17208	RVILAGPIPV	39.1	1034.67	1
123	PR489_Michele_2020316_SPL8-2_r1	17202	RVILAGPIPV	31.04	517.839	2
124	PR489_Michele_20200228_SPL1-2_r1_20200303203802	5900	KEVSNMLNIMNRRKR	15.29	630.35	3
125	PR489_Michele_20200228_SPL1-2_r1_20200303203802	5833	KEVSNMLNIMNRRKR	16.79	473.014	4
126	PR489_Michele_2020316_SPL5-2_r1	29349	SSVLLWMASV	32.47	1092.58	1
127	PR489_Michele_2020316_SPL5-2_r1	29135	SSVLLWMASV	36.02	546.792	2
128	PR489_Michele_2020316_SPL3-2_r1	7693	WFSRDNSYSG	50.13	1218.52	1
129	PR489_Michele_2020316_SPL3-2_r1	7975	WFSRDNSYSG	46.29	609.762	2
130	PR489_Michele_20200228_SPL2-2_r1	18836	TLYAVATTI	28.62	952.535	1
131	PR489_Michele_20200228_SPL2-2_r1	18837	TLYAVATTI	21.21	476.771	2
132	PR489_Michele_2020316_SPL6-2_r1	8569	GASGNIVSSV	24.5	890.458	1
133	PR489_Michele_2020316_SPL6-2_r1	9134	GASGNIVSSV	16.84	445.732	2
134	PR489_Michele_2020316_SPL5-2_r1	13110	AYAFKAYQI	35.66	537.785	2
135	PR489_Michele_2020316_SPL5-2_r1	13112	AYAFKAYQI	38.68	1074.56	1
136	PR489_Michele_2020316_SPL3-2_r1	29274	MIIMLIPTV	32.99	515.805	2
137	PR489_Michele_2020316_SPL3-2_r1	29496	MIIMLIPTV	33.66	1030.6	1
138	PR489_Michele_20200228_SPL2-2_r1	16475	NEMGLLETT	46.14	504.239	2
139	PR489_Michele_20200228_SPL2-2_r1	16456	NEMGLLETT	45.9	1007.47	1
140	PR489_Michele_20200228_SPL1-2_r1_20200303203802	9710	TVMAFHLTTR	50.32	392.878	3
141	PR489_Michele_20200228_SPL1-2_r1_20200303203802	9719	TVMAFHLTTR	52.52	1176.62	1
142	PR489_Michele_20200228_SPL1-2_r1_20200303203802	7231	TVMAFHLTTR	60.83	588.813	2
143	PR489_Michele_2020316_SPL3-2_r1	27873	LALFLAHYI	35.33	530.813	2
144	PR489_Michele_2020316_SPL3-2_r1	26845	LALFLAHYI	29.15	1060.62	1
145	PR489_Michele_20200228_SPL2-2_r1	14850	LIEEVMRSRW	33.46	659.85	2
146	PR489_Michele_20200228_SPL2-2_r1	13156	LIEEVMRSRW	9.32	440.236	3
147	PR489_Michele_2020316_SPL4-2_r1	19588	EPPFGDSYI	41.29	1024.46	1
148	PR489_Michele_2020316_SPL4-2_r1	19193	EPPFGDSYI	31.83	512.735	2
149	PR489_Michele_20200228_SPL2-2_r1	21359	VILAGPIPVTPASAA	67.54	1376.82	1
150	PR489_Michele_20200228_SPL2-2_r1	21342	VILAGPIPVTPASAA	66.4	688.911	2
151	PR489_Michele_2020316_SPL8-2_r1	32025	GIPGVQWYFTKTLDL	75.01	869.464	2
152	PR489_Michele_2020316_SPL6-2_r1	6212	LMSGKGIGK	22.96	445.76	2
153	PR489_Michele_2020316_SPL4-2_r1	12666	PSVVETLEQ	70.89	501.261	2
154	PR489_Michele_2020316_SPL4-2_r1	12628	PSVVETLEQ	70.44	1001.52	1
155	PR489_Michele_2020316_SPL8-2_r1	7987	TETRKSFYF	40.32	589.796	2
156	PR489_Michele_2020316_SPL8-2_r1	7986	TETRKSFYF	29.58	393.533	3
157	PR489_Michele_2020316_SPL8-2_r1	8006	TETRKSFYF	52.65	1178.58	1
158	PR489_Michele_2020316_SPL7-2_r1	20944	EYKRLYALF	45.33	1202.66	1
159	PR489_Michele_2020316_SPL5-2_r1	24806	EYKRLYALF	51.74	601.832	2
160	PR489_Michele_2020316_SPL5-2_r1	25605	EYKRLYALF	40.99	401.225	3
161	PR489_Michele_2020316_SPL6-2_r1	7762	TAMAFHLTTR	44.67	383.534	3
162	PR489_Michele_2020316_SPL6-2_r1	7796	TAMAFHLTTR	64.82	1148.59	1
163	PR489_Michele_2020316_SPL6-2_r1	7764	TAMAFHLTTR	58.67	574.798	2
164	PR489_Michele_2020316_SPL5-2_r1	27006	IGPLFSTMASRYARF	33.47	572.968	3
165	PR489_Michele_2020316_SPL5-2_r1	26882	IGPLFSTMASRYARF	24.65	858.948	2
166	PR489_Michele_20200228_SPL1-2_r1_20200303203802	19593	ELNHILLENDMKFTV	28.3	908.47	2
167	PR489_Michele_20200228_SPL1-2_r1_20200303203802	34290	ELNHILLENDMKFTV	42.85	605.982	3
168	PR489_Michele_2020316_SPL4-2_r1	33122	PATLFVWYF	49.56	1143.59	1
169	PR489_Michele_2020316_SPL4-2_r1	33148	PATLFVWYF	30.21	572.297	2
170	PR489_Michele_20200228_SPL2-2_r1	14995	KTMAMALSI	45.14	965.518	1
171	PR489_Michele_20200228_SPL2-2_r1	14662	KTMAMALSI	32.61	483.262	2
172	PR489_Michele_2020316_SPL8-2_r1	6420	REEEEAGVL	34.8	516.254	2
173	PR489_Michele_2020316_SPL8-2_r1	5839	REEEEAGVL	37.57	1031.5	1
174	PR489_Michele_2020316_SPL4-2_r1	25143	MEFIDGISL	31.92	1024.5	1
175	PR489_Michele_2020316_SPL4-2_r1	26190	MEFIDGISL	22.63	512.755	2
176	PR489_Michele_20200228_SPL2-2_r1	21267	TLYAVATTF	37.22	987.523	1
177	PR489_Michele_20200228_SPL2-2_r1	20655	TLYAVATTF	21.39	491.79	2
178	PR489_Michele_2020316_SPL3-2_r1	32521	YLALLAAFKV	35.98	554.842	2
179	PR489_Michele_2020316_SPL3-2_r1	9860	VQYENLKYSV	59.46	1242.64	1
180	PR489_Michele_2020316_SPL3-2_r1	9843	VQYENLKYSV	55.15	621.822	2
181	PR489_Michele_20200228_SPL1-2_r1_20200303203802	7783	TMRLLSPVR	34.47	358.215	3
182	PR489_Michele_20200228_SPL1-2_r1_20200303203802	7795	TMRLLSPVR	32.79	536.819	2
183	PR489_Michele_20200228_SPL1-2_r1_20200303203802	10502	ALRGLPIRYQTPAIR	47.2	575.681	3
184	PR489_Michele_20200228_SPL1-2_r1_20200303203802	10501	ALRGLPIRYQTPAIR	45.51	432.012	4
185	PR489_Michele_20200228_SPL1-2_r1_20200303203802	10542	ALRGLPIRYQTPAIR	15.29	863.018	2
186	PR489_Michele_2020316_SPL6-2_r1	25741	VISALLYYRPGVTVI	37.33	555.331	3
187	PR489_Michele_2020316_SPL6-2_r1	24693	VISALLYYRPGVTVI	80.64	832.493	2
188	PR489_Michele_20200228_SPL1-2_r1_20200303203802	33224	WYMWLGARYL	42.66	679.841	2
189	PR489_Michele_2020316_SPL4-2_r1	12626	IEEVMRSRW	5.66	603.309	2
190	PR489_Michele_2020316_SPL3-2_r1	33503	FTTNIWMKFR	46.07	672.35	2
191	PR489_Michele_2020316_SPL6-2_r1	21718	FTTNIWMKFR	46.97	448.569	3
192	PR489_Michele_2020316_SPL4-2_r1	11741	ATYGWNLVK	61.79	526.283	2
193	PR489_Michele_20200228_SPL1-2_r1_20200303203802	13492	ATYGWNLVK	78.69	1051.56	1
194	PR489_Michele_2020316_SPL4-2_r1	15002	LYYRPGVTVI	39.17	590.84	2
195	PR489_Michele_2020316_SPL7-2_r1	14221	LYYRPGVTVI	50.44	1180.67	1
196	PR489_Michele_20200228_SPL1-2_r1_20200303203802	10609	MLINRFTMR	39.6	1181.63	1
197	PR489_Michele_2020316_SPL6-2_r1	14334	MLINRFTMR	35.3	394.548	3
198	PR489_Michele_20200228_SPL1-2_r1_20200303203802	10576	MLINRFTMR	38.75	591.318	2
199	PR489_Michele_2020316_SPL5-2_r1	9326	TPEIVRSAL	52.11	493.288	2
200	PR489_Michele_2020316_SPL5-2_r1	9643	TPEIVRSAL	63.6	985.567	1
201	PR489_Michele_2020316_SPL3-2_r1	24853	KTMAMVLSIV	34.76	546.812	2
202	PR489_Michele_2020316_SPL7-2_r1	21186	KTMAMVLSIV	44.25	1092.61	1
203	PR489_Michele_20200228_SPL1-2_r1_20200303203802	5064	MPVMKRYSAPSESEG	37.57	834.89	2
204	PR489_Michele_2020316_SPL4-2_r1	18299	MYVVDNNPF	28.54	1098.49	1
205	PR489_Michele_2020316_SPL4-2_r1	18746	MYVVDNNPF	29.71	549.75	2
206	PR489_Michele_2020316_SPL5-2_r1	23421	IYFPGEPTYI	33.7	600.303	2
207	PR489_Michele_2020316_SPL5-2_r1	23422	IYFPGEPTYI	41.7	1199.6	1
208	PR489_Michele_2020316_SPL3-2_r1	4602	LMRNLTVEK	52.64	368.546	3
209	PR489_Michele_2020316_SPL3-2_r1	4607	LMRNLTVEK	52.54	552.316	2
210	PR489_Michele_2020316_SPL3-2_r1	10583	NALKINWYK	33.82	383.885	3
211	PR489_Michele_2020316_SPL3-2_r1	10625	NALKINWYK	38.52	575.324	2
212	PR489_Michele_20200228_SPL1-2_r1_20200303203802	32972	MIAGVFFTF	41.12	1032.52	1
213	PR489_Michele_2020316_SPL5-2_r1	5699	NHALSELPET	66.37	1110.54	1
214	PR489_Michele_2020316_SPL5-2_r1	7451	NHALSELPET	62.06	555.775	2
215	PR489_Michele_20200228_SPL2-2_r1	20842	VILAGPMPV	37.27	448.767	2
216	PR489_Michele_20200228_SPL2-2_r1	20827	VILAGPMPV	44.51	896.528	1
217	PR489_Michele_2020316_SPL6-2_r1	5233	KVASAGISY	38.66	448.248	2
218	PR489_Michele_20200228_SPL1-2_r1_20200303203802	5440	KVASAGISY	52.25	895.489	1
219	PR489_Michele_2020316_SPL5-2_r1	19252	AAVEDEEFW	23.79	1095.46	1
220	PR489_Michele_2020316_SPL5-2_r1	19272	AAVEDEEFW	30.91	548.235	2
221	PR489_Michele_20200228_SPL2-2_r1	31958	MALSIVSLF	27.25	490.778	2
222	PR489_Michele_20200228_SPL2-2_r1	30769	MALSIVSLF	23.48	980.549	1
223	PR489_Michele_20200228_SPL1-2_r1_20200303203802	7272	RTYSDPLALR	45.81	596.328	2
224	PR489_Michele_20200228_SPL1-2_r1_20200303203802	7924	RTYSDPLALR	46.3	1191.65	1
225	PR489_Michele_20200228_SPL1-2_r1_20200303203802	7143	RTYSDPLALR	61.98	397.888	3
226	PR489_Michele_2020316_SPL4-2_r1	6341	LARWSSFKK	43.83	561.825	2
227	PR489_Michele_2020316_SPL4-2_r1	6338	LARWSSFKK	48.95	374.885	3
228	PR489_Michele_20200228_SPL1-2_r1_20200303203802	34615	FHTMWHVTRGAVLMH	18.12	456.48	4
229	PR489_Michele_20200228_SPL1-2_r1_20200303203802	34692	FHTMWHVTRGAVLMH	12.21	608.306	3
230	PR489_Michele_2020316_SPL4-2_r1	8937	RSAPVHSFF	53.43	1047.54	1
231	PR489_Michele_2020316_SPL4-2_r1	9022	RSAPVHSFF	56.4	524.272	2
232	PR489_Michele_2020316_SPL8-2_r1	13315	AEYHIDVPL	49.32	1056.54	1
233	PR489_Michele_2020316_SPL8-2_r1	13287	AEYHIDVPL	40.06	528.772	2
234	PR489_Michele_2020316_SPL4-2_r1	21912	EEYVDYMPVM	25.42	638.268	2
235	PR489_Michele_2020316_SPL4-2_r1	22479	EEYVDYMPVM	25.62	1275.53	1
236	PR489_Michele_20200228_SPL1-2_r1_20200303203802	19943	GAGLAFSIMKSVGTG	55.94	465.915	3
237	PR489_Michele_20200228_SPL1-2_r1_20200303203802	19909	GAGLAFSIMKSVGTG	54.27	698.369	2
238	PR489_Michele_20200228_SPL1-2_r1_20200303203802	19950	GAGLAFSIMKSVGTG	64.53	1395.73	1
239	PR489_Michele_2020316_SPL4-2_r1	14966	LENDMKFTVV	58.17	598.305	2
240	PR489_Michele_2020316_SPL4-2_r1	14715	LENDMKFTVV	71.65	1195.6	1
241	PR489_Michele_20200228_SPL1-2_r1_20200303203802	34938	LFMALVAFLR	39.77	590.85	2
242	PR489_Michele_2020316_SPL4-2_r1	12091	GTFHTMWHVT	37.5	406.19	3
243	PR489_Michele_2020316_SPL4-2_r1	11758	GTFHTMWHVT	51.67	1216.56	1
244	PR489_Michele_2020316_SPL4-2_r1	11807	GTFHTMWHVT	52.42	608.782	2
245	PR489_Michele_2020316_SPL7-2_r1	23765	EISSMLNIM	19.76	1037.5	1
246	PR489_Michele_2020316_SPL7-2_r1	23766	EISSMLNIM	20.9	519.254	2
247	PR489_Michele_20200228_SPL2-2_r1	18561	IPTAMAFHL	58.87	500.768	2
248	PR489_Michele_20200228_SPL2-2_r1	18564	IPTAMAFHL	60.09	1000.53	1
249	PR489_Michele_20200228_SPL1-2_r1_20200303203802	10036	MPVTVASAA	33.43	846.44	1
250	PR489_Michele_2020316_SPL6-2_r1	9410	MPVTVASAA	20.18	423.724	2
251	PR489_Michele_20200228_SPL2-2_r1	14659	IYRILQRGLL	28.46	415.6	3
252	PR489_Michele_20200228_SPL2-2_r1	15054	IYRILQRGLL	27.49	622.896	2
253	PR489_Michele_2020316_SPL5-2_r1	31856	LMLLPTALAF	30.65	1089.64	1
254	PR489_Michele_20200228_SPL2-2_r1	32165	LMLLPTALAF	33.45	545.323	2
255	PR489_Michele_2020316_SPL6-2_r1	15709	LSFVLSLYKK	45.32	399.913	3
256	PR489_Michele_2020316_SPL6-2_r1	17514	LSFVLSLYKK	49.2	599.365	2
257	PR489_Michele_2020316_SPL6-2_r1	5248	KAYQIFPRK	51.23	575.84	2
258	PR489_Michele_2020316_SPL6-2_r1	4930	KAYQIFPRK	57.43	384.23	3
259	PR489_Michele_2020316_SPL6-2_r1	5067	KAYQIFPRK	58.49	1150.67	1
260	PR489_Michele_20200228_SPL1-2_r1_20200303203802	17128	ALLAAFKVRPTFAAG	29.72	766.951	2
261	PR489_Michele_20200228_SPL1-2_r1_20200303203802	17124	ALLAAFKVRPTFAAG	44.03	511.637	3
262	PR489_Michele_2020316_SPL5-2_r1	19739	FTMRLLSPV	53.32	532.302	2
263	PR489_Michele_2020316_SPL5-2_r1	19740	FTMRLLSPV	59.53	1063.6	1
264	PR489_Michele_2020316_SPL7-2_r1	21444	GVISALLYYR	54.73	577.832	2
265	PR489_Michele_2020316_SPL7-2_r1	21183	GVISALLYYR	56.05	1154.66	1
266	PR489_Michele_20200228_SPL2-2_r1	12552	FLAHAIGTSI	40.34	1029.57	1
267	PR489_Michele_20200228_SPL2-2_r1	12522	FLAHAIGTSI	38.38	515.29	2
268	PR489_Michele_2020316_SPL7-2_r1	18827	LTEIASLPTY	58.73	1107.59	1
269	PR489_Michele_2020316_SPL6-2_r1	18557	LTEIASLPTY	56.61	554.3	2
270	PR489_Michele_2020316_SPL3-2_r1	20444	PYMPSVVETL	57.49	1135.57	1
271	PR489_Michele_2020316_SPL3-2_r1	20471	PYMPSVVETL	50.52	568.289	2
272	PR489_Michele_2020316_SPL5-2_r1	3243	MTHRRPTIEK	40.32	634.849	2
273	PR489_Michele_2020316_SPL6-2_r1	2824	MTHRRPTIEK	34.09	423.568	3
274	PR489_Michele_2020316_SPL6-2_r1	14985	AIFLTTLSR	51.55	511.306	2
275	PR489_Michele_2020316_SPL6-2_r1	15009	AIFLTTLSR	56.39	1021.6	1
276	PR489_Michele_2020316_SPL8-2_r1	10502	TPEIVRSALPPTSKI	73.38	536.982	3
277	PR489_Michele_2020316_SPL8-2_r1	10679	TPEIVRSALPPTSKI	86.93	804.97	2
278	PR489_Michele_2020316_SPL4-2_r1	15975	NEMILLTMK	50.22	1091.53	1
279	PR489_Michele_2020316_SPL4-2_r1	16329	NEMILLTMK	45.23	546.793	2
280	PR489_Michele_2020316_SPL5-2_r1	27230	MAMALSIVSL	25.13	1035.56	1
281	PR489_Michele_2020316_SPL7-2_r1	20181	MAMALSIVSL	21.58	518.283	2
282	PR489_Michele_2020316_SPL5-2_r1	4143	INRFTMRHK	53.53	601.833	2
283	PR489_Michele_2020316_SPL5-2_r1	4081	INRFTMRHK	45.65	401.557	3
284	PR489_Michele_20200228_SPL2-2_r1	6147	VQQLTKRFSL	13.28	407.244	3
285	PR489_Michele_20200228_SPL2-2_r1	8666	VQQLTKRFSL	56.92	1219.72	1
286	PR489_Michele_20200228_SPL2-2_r1	8630	VQQLTKRFSL	48.02	610.362	2
287	PR489_Michele_2020316_SPL6-2_r1	6399	FTMTHRRPTI	31	630.338	2
288	PR489_Michele_2020316_SPL6-2_r1	6346	FTMTHRRPTI	12.79	420.561	3
289	PR489_Michele_20200228_SPL2-2_r1	30463	IAGVLFTFV	27.92	966.566	1
290	PR489_Michele_20200228_SPL2-2_r1	30529	IAGVLFTFV	22.1	483.787	2
291	PR489_Michele_2020316_SPL7-2_r1	22367	EYVDYMPVM	23.52	1146.48	1
292	PR489_Michele_2020316_SPL7-2_r1	22413	EYVDYMPVM	16.74	573.746	2
293	PR489_Michele_2020316_SPL7-2_r1	9351	TALAFHLTTR	59.58	1130.63	1
294	PR489_Michele_2020316_SPL7-2_r1	6936	TALAFHLTTR	49.37	565.819	2
295	PR489_Michele_2020316_SPL7-2_r1	9465	TALAFHLTTR	41.24	377.549	3
296	PR489_Michele_2020316_SPL4-2_r1	17398	KYLLSPYHF	78.48	1167.62	1
297	PR489_Michele_2020316_SPL4-2_r1	17612	KYLLSPYHF	65.43	389.878	3
298	PR489_Michele_2020316_SPL4-2_r1	17770	KYLLSPYHF	72.89	584.313	2
299	PR489_Michele_2020316_SPL4-2_r1	13278	VTNYLPSVSLSSKRL	70.77	555.318	3
300	PR489_Michele_2020316_SPL4-2_r1	13593	VTNYLPSVSLSSKRL	46.48	832.474	2
301	PR489_Michele_20200228_SPL1-2_r1_20200303203802	13967	LRTLILAPTRVVASE	35.92	819.999	2
302	PR489_Michele_20200228_SPL1-2_r1_20200303203802	14019	LRTLILAPTRVVASE	79.5	547.002	3
303	PR489_Michele_20200228_SPL1-2_r1_20200303203802	8812	RMLINRFTMR	20.11	669.368	2
304	PR489_Michele_2020316_SPL6-2_r1	31517	RMLINRFTMR	44.41	446.581	3
305	PR489_Michele_20200228_SPL1-2_r1_20200303203802	26986	GTFHTMWHVTRGAVL	54.65	856.939	2
306	PR489_Michele_20200228_SPL1-2_r1_20200303203802	26301	GTFHTMWHVTRGAVL	42.16	428.973	4
307	PR489_Michele_20200228_SPL1-2_r1_20200303203802	26106	GTFHTMWHVTRGAVL	65.74	571.628	3
308	PR489_Michele_2020316_SPL7-2_r1	29199	TIMAAILAYT	26.29	1067.58	1
309	PR489_Michele_2020316_SPL7-2_r1	29181	TIMAAILAYT	25.82	534.307	3
310	PR489_Michele_2020316_SPL7-2_r1	23601	VMLLVHYAI	37.48	529.807	2
311	PR489_Michele_2020316_SPL7-2_r1	21922	VMLLVHYAI	35.71	1058.61	1
312	PR489_Michele_20200228_SPL1-2_r1_20200303203802	14798	EEYVDYMPVMKRYSA	56.17	940.933	2
313	PR489_Michele_20200228_SPL1-2_r1_20200303203802	14789	EEYVDYMPVMKRYSA	21.59	627.623	3
314	PR489_Michele_2020316_SPL8-2_r1	5283	REHTALVSSV	42.8	366.868	3
315	PR489_Michele_2020316_SPL8-2_r1	5186	REHTALVSSV	50.76	1098.59	1
316	PR489_Michele_2020316_SPL8-2_r1	5171	REHTALVSSV	50.74	549.799	2
317	PR489_Michele_20200228_SPL1-2_r1_20200303203802	14728	EYVDYMPVMKRYSAP	21.44	616.961	3
318	PR489_Michele_20200228_SPL1-2_r1_20200303203802	14719	EYVDYMPVMKRYSAP	36.89	924.938	2
319	PR489_Michele_2020316_SPL3-2_r1	18202	ILNPYMPSV	59	517.273	2
320	PR489_Michele_2020316_SPL3-2_r1	18946	ILNPYMPSV	60.28	1033.54	1
321	PR489_Michele_20200228_SPL2-2_r1	9680	ERVILAGPMPVTHSS	70.77	531.953	3
322	PR489_Michele_20200228_SPL2-2_r1	9683	ERVILAGPMPVTHSS	53.27	797.425	2
323	PR489_Michele_20200228_SPL1-2_r1_20200303203802	9010	LAFSIMKSVGTGKRG	23.3	517.961	3
324	PR489_Michele_20200228_SPL1-2_r1_20200303203802	9000	LAFSIMKSVGTGKRG	24.41	388.723	4
325	PR489_Michele_20200228_SPL1-2_r1_20200303203802	9100	LAFSIMKSVGTGKRG	41.64	776.438	2
326	PR489_Michele_2020316_SPL6-2_r1	19637	SILLSSLLK	19.09	487.318	2
327	PR489_Michele_2020316_SPL6-2_r1	19647	SILLSSLLK	29.55	973.629	1
328	PR489_Michele_2020316_SPL3-2_r1	30190	GMIIMLIPTV	31.43	1087.63	1
329	PR489_Michele_2020316_SPL3-2_r1	30182	GMIIMLIPTV	27.51	544.316	2
330	PR489_Michele_2020316_SPL4-2_r1	24032	LLMLVTPSMT	29.84	1105.6	1
331	PR489_Michele_2020316_SPL4-2_r1	24044	LLMLVTPSMT	30.86	553.304	2
332	PR489_Michele_2020316_SPL5-2_r1	20151	VPIPNPYAL	33.26	492.282	2
333	PR489_Michele_2020316_SPL5-2_r1	20139	VPIPNPYAL	41.91	983.558	1
334	PR489_Michele_2020316_SPL6-2_r1	11759	TAVAPSMTM	26.9	454.714	2
335	PR489_Michele_2020316_SPL6-2_r1	11684	TAVAPSMTM	39.62	908.422	1
336	PR489_Michele_2020316_SPL3-2_r1	14030	TWKLARASF	55.32	1079.6	1
337	PR489_Michele_2020316_SPL3-2_r1	14145	TWKLARASF	38.09	360.538	3
338	PR489_Michele_2020316_SPL3-2_r1	14069	TWKLARASF	49.99	540.304	2
339	PR489_Michele_20200228_SPL1-2_r1_20200303203802	18740	MLVAPSYGM	45.55	968.458	1
340	PR489_Michele_20200228_SPL1-2_r1_20200303203802	18422	MLVAPSYGM	34.69	484.733	2
341	PR489_Michele_2020316_SPL8-2_r1	12255	LENDMKFTV	46.36	548.771	2
342	PR489_Michele_2020316_SPL8-2_r1	12621	LENDMKFTV	56.67	1096.53	1
343	PR489_Michele_2020316_SPL5-2_r1	14753	SPMKALYPL	46.99	510.283	2
344	PR489_Michele_2020316_SPL5-2_r1	14460	SPMKALYPL	51.96	1019.56	1
345	PR489_Michele_20200228_SPL2-2_r1	26440	PFGDSYIII	34.03	512.771	2
346	PR489_Michele_20200228_SPL2-2_r1	27984	PFGDSYIII	60.88	1024.54	1
347	PR489_Michele_2020316_SPL4-2_r1	21026	AGILARWSSF	72.37	1107.59	1
348	PR489_Michele_2020316_SPL4-2_r1	19477	AGILARWSSF	79.78	554.301	2
349	PR489_Michele_2020316_SPL8-2_r1	17896	VEETNMITL	36.66	1049.52	1
350	PR489_Michele_2020316_SPL8-2_r1	17898	VEETNMITL	25.87	525.263	2
351	PR489_Michele_2020316_SPL5-2_r1	21434	SYIAYNPALL	47.24	562.803	2
352	PR489_Michele_2020316_SPL7-2_r1	21656	SYIAYNPALL	42.76	1124.6	1
353	PR489_Michele_2020316_SPL6-2_r1	10930	ALRGLPIRY	25.56	353.554	3
354	PR489_Michele_2020316_SPL6-2_r1	10943	ALRGLPIRY	32.01	529.826	2
355	PR489_Michele_2020316_SPL3-2_r1	22975	LPLMRNLTVEKTFTS	46.49	583.99	3
356	PR489_Michele_2020316_SPL3-2_r1	22871	LPLMRNLTVEKTFTS	64.36	875.481	2
357	PR489_Michele_20200228_SPL2-2_r1	24469	EPPFGDSYII	35	1137.55	1
358	PR489_Michele_20200228_SPL2-2_r1	24701	EPPFGDSYII	27.43	569.277	2
359	PR489_Michele_20200228_SPL2-2_r1	27207	MLIPTAMAF	36.9	994.511	1
360	PR489_Michele_2020316_SPL6-2_r1	26323	MLIPTAMAF	28.6	497.759	2
361	PR489_Michele_2020316_SPL5-2_r1	3564	KLSDSKDIY	30.87	356.857	3
362	PR489_Michele_2020316_SPL5-2_r1	3565	KLSDSKDIY	48.91	1068.56	1
363	PR489_Michele_2020316_SPL5-2_r1	4798	KLSDSKDIY	46.3	534.782	2
364	PR489_Michele_2020316_SPL3-2_r1	9040	TMWHVTRGAV	51.97	579.298	2
365	PR489_Michele_2020316_SPL3-2_r1	9059	TMWHVTRGAV	37.5	386.534	3
366	PR489_Michele_2020316_SPL3-2_r1	9114	TMWHVTRGAV	53.86	1157.59	1
367	PR489_Michele_20200228_SPL1-2_r1_20200303203802	15545	ILRNPGFAL	42.36	500.801	2
368	PR489_Michele_20200228_SPL1-2_r1_20200303203802	14813	ILRNPGFAL	75.07	1000.59	1
369	PR489_Michele_20200228_SPL2-2_r1	26565	MTTEDMLSVW	21.2	1212.53	1
370	PR489_Michele_20200228_SPL2-2_r1	26560	MTTEDMLSVW	37.76	606.768	2
371	PR489_Michele_2020316_SPL7-2_r1	16988	PYALVGSSTL	57.08	504.274	2
372	PR489_Michele_2020316_SPL7-2_r1	16975	PYALVGSSTL	69.69	1007.54	1
373	PR489_Michele_2020316_SPL5-2_r1	14200	TMLDVDLRPA	48.77	565.797	2
374	PR489_Michele_2020316_SPL5-2_r1	14117	TMLDVDLRPA	61.19	1130.59	1
375	PR489_Michele_20200228_SPL1-2_r1_20200303203802	11266	ETWKLARASF	42.6	1208.64	1
376	PR489_Michele_20200228_SPL1-2_r1_20200303203802	11225	ETWKLARASF	45.17	604.825	2
377	PR489_Michele_20200228_SPL1-2_r1_20200303203802	11223	ETWKLARASF	27.54	403.552	3
378	PR489_Michele_20200228_SPL1-2_r1_20200303203802	17811	EMILLTMKNKAWMVH	57.69	461.995	4
379	PR489_Michele_20200228_SPL1-2_r1_20200303203802	18183	EMILLTMKNKAWMVH	66.5	922.984	2
380	PR489_Michele_20200228_SPL1-2_r1_20200303203802	17885	EMILLTMKNKAWMVH	59.58	615.658	3
381	PR489_Michele_2020316_SPL8-2_r1	27306	TLADYLVSLPVTHLT	64.98	548.307	3
382	PR489_Michele_2020316_SPL8-2_r1	26644	TLADYLVSLPVTHLT	78.41	821.956	2
383	PR489_Michele_2020316_SPL3-2_r1	32455	VGLVIFPKYLLSPYH	106.98	873.502	2
384	PR489_Michele_2020316_SPL3-2_r1	33123	VGLVIFPKYLLSPYH	96.74	582.671	3
385	PR489_Michele_2020316_SPL7-2_r1	8622	DYMPVMKRY	40.41	601.788	2
386	PR489_Michele_2020316_SPL7-2_r1	8665	DYMPVMKRY	46.91	1202.57	1
387	PR489_Michele_2020316_SPL7-2_r1	8655	DYMPVMKRY	33.7	401.528	3
388	PR489_Michele_2020316_SPL7-2_r1	31248	AMALSIVSLF	36.35	1051.59	1
389	PR489_Michele_2020316_SPL7-2_r1	32290	AMALSIVSLF	33.09	526.297	2
390	PR489_Michele_2020316_SPL6-2_r1	3262	ETETRKSFY	42.1	580.783	2
391	PR489_Michele_2020316_SPL6-2_r1	3209	ETETRKSFY	10.99	387.524	3
392	PR489_Michele_2020316_SPL6-2_r1	3031	ETETRKSFY	56.17	1160.56	1
393	PR489_Michele_2020316_SPL5-2_r1	4383	MPVMKRYSA	20.28	361.521	3
394	PR489_Michele_20200228_SPL2-2_r1	3719	MPVMKRYSA	46.48	541.778	2
395	PR489_Michele_2020316_SPL5-2_r1	4426	MPVMKRYSA	61.05	1082.55	1
396	PR489_Michele_20200228_SPL1-2_r1_20200303203802	7434	KAIKILTGFR	48.71	382.917	3
397	PR489_Michele_20200228_SPL1-2_r1_20200303203802	7463	KAIKILTGFR	47.07	573.872	2
398	PR489_Michele_20200228_SPL1-2_r1_20200303203802	7553	KAIKILTGFR	67.75	1146.74	1
399	PR489_Michele_2020316_SPL3-2_r1	8809	MVSRLLLNR	41.55	367.89	3
400	PR489_Michele_2020316_SPL5-2_r1	8155	MVSRLLLNR	38.94	551.332	2
401	PR489_Michele_20200228_SPL1-2_r1_20200303203802	23229	YPMSIPATL	41.02	992.516	1
402	PR489_Michele_20200228_SPL1-2_r1_20200303203802	21774	YPMSIPATL	30.94	496.76	2
403	PR489_Michele_2020316_SPL3-2_r1	12481	WTNPYVTLK	53.56	561.304	2
404	PR489_Michele_2020316_SPL3-2_r1	12272	WTNPYVTLK	66.03	1121.6	1
405	PR489_Michele_2020316_SPL6-2_r1	10111	VDYMPVMKRY	38.97	434.551	3
406	PR489_Michele_2020316_SPL6-2_r1	10134	VDYMPVMKRY	49.42	651.322	2
407	PR489_Michele_2020316_SPL6-2_r1	10201	VDYMPVMKRY	50.03	1301.64	1
408	PR489_Michele_20200228_SPL2-2_r1	10107	NEMGLLETTK	73.99	1135.57	1
409	PR489_Michele_20200228_SPL2-2_r1	10089	NEMGLLETTK	63.52	568.287	2
410	PR489_Michele_2020316_SPL8-2_r1	30392	TLMAAILAYT	26.39	1067.58	1
411	PR489_Michele_2020316_SPL8-2_r1	30047	TLMAAILAYT	31.46	534.294	2
412	PR489_Michele_2020316_SPL4-2_r1	3068	VTFKTAHAK	40.95	1002.57	1
413	PR489_Michele_2020316_SPL4-2_r1	3074	VTFKTAHAK	35.07	501.79	2
414	PR489_Michele_2020316_SPL7-2_r1	28529	DAGYRGVISALLYYR	87.7	858.956	2
415	PR489_Michele_2020316_SPL7-2_r1	28476	DAGYRGVISALLYYR	77.29	572.973	3
416	PR489_Michele_2020316_SPL4-2_r1	23100	EYAYRFLSNL	59.53	1275.64	1
417	PR489_Michele_2020316_SPL4-2_r1	24229	EYAYRFLSNL	58.29	638.322	2
418	PR489_Michele_2020316_SPL3-2_r1	22521	LMLVTPSMTM	37.11	562.282	2
419	PR489_Michele_2020316_SPL3-2_r1	22484	LMLVTPSMTM	32.77	1123.56	1
420	PR489_Michele_2020316_SPL6-2_r1	18598	TVWFVPSIK	52.72	538.811	2
421	PR489_Michele_2020316_SPL6-2_r1	18961	TVWFVPSIK	70.67	1076.61	1
422	PR489_Michele_2020316_SPL4-2_r1	12560	MIEEVMRSRW	52.18	668.829	2
423	PR489_Michele_2020316_SPL4-2_r1	12903	MIEEVMRSRW	23.79	446.221	3
424	PR489_Michele_20200228_SPL2-2_r1	8677	RSAPVHSFFY	60.04	605.804	2
425	PR489_Michele_2020316_SPL3-2_r1	13377	RSAPVHSFFY	53.77	404.205	3
426	PR489_Michele_2020316_SPL3-2_r1	13175	RSAPVHSFFY	59.67	1210.6	1
427	PR489_Michele_2020316_SPL6-2_r1	6278	VTAETQNSSF	52.3	542.252	2
428	PR489_Michele_2020316_SPL6-2_r1	6279	VTAETQNSSF	57.03	1083.49	1
429	PR489_Michele_2020316_SPL7-2_r1	12459	LEYKRLYAL	40.26	584.84	2
430	PR489_Michele_2020316_SPL7-2_r1	12522	LEYKRLYAL	51.01	1168.67	1
431	PR489_Michele_2020316_SPL7-2_r1	12445	LEYKRLYAL	23.74	390.229	3
432	PR489_Michele_20200228_SPL2-2_r1	9510	KLARASFIEV	37.72	567.337	2
433	PR489_Michele_2020316_SPL3-2_r1	15002	KLARASFIEV	35.14	378.561	3
434	PR489_Michele_2020316_SPL8-2_r1	11954	FPGEPTYITH	65.62	1161.56	1
435	PR489_Michele_2020316_SPL8-2_r1	11960	FPGEPTYITH	61.26	581.283	2
436	PR489_Michele_20200228_SPL1-2_r1_20200303203802	6944	HVTRGAVLMY	38.32	573.809	2
437	PR489_Michele_20200228_SPL1-2_r1_20200303203802	6969	HVTRGAVLMY	45.17	1146.61	1
438	PR489_Michele_20200228_SPL1-2_r1_20200303203802	6983	HVTRGAVLMY	42.87	382.874	3
439	PR489_Michele_20200228_SPL1-2_r1_20200303203802	6451	VTRGAVLMYQGKRLE	54.53	574.322	3
440	PR489_Michele_20200228_SPL1-2_r1_20200303203802	6460	VTRGAVLMYQGKRLE	43.27	860.981	2
441	PR489_Michele_20200228_SPL1-2_r1_20200303203802	6433	VTRGAVLMYQGKRLE	75.32	430.994	4
442	PR489_Michele_2020316_SPL7-2_r1	30747	AYRFLSNLIF	29.3	622.345	2
443	PR489_Michele_2020316_SPL7-2_r1	30859	AYRFLSNLIF	37.48	1243.68	1
444	PR489_Michele_20200228_SPL2-2_r1	32219	IMLIPTVMAF	51.69	568.317	2
445	PR489_Michele_20200228_SPL2-2_r1	31597	IMLIPTVMAF	33.53	1135.63	1
446	PR489_Michele_2020316_SPL6-2_r1	7008	LLNRFTMTHR	47.89	430.236	3
447	PR489_Michele_2020316_SPL6-2_r1	7016	LLNRFTMTHR	40.13	644.851	2
448	PR489_Michele_20200228_SPL2-2_r1	10761	EKEENLVNSL	18.17	1174.6	1
449	PR489_Michele_20200228_SPL2-2_r1	10760	EKEENLVNSL	28.33	587.802	2
450	PR489_Michele_2020316_SPL6-2_r1	18765	DSALTLHWFR	60.86	415.884	3
451	PR489_Michele_2020316_SPL6-2_r1	18839	DSALTLHWFR	73.6	1245.64	1
452	PR489_Michele_2020316_SPL7-2_r1	18204	DSALTLHWFR	70.76	623.322	2
453	PR489_Michele_2020316_SPL6-2_r1	20515	AYNTLMLAASPLYAH	105.42	818.413	2
454	PR489_Michele_2020316_SPL6-2_r1	14416	AYNTLMLAASPLYAH	64.92	545.945	3
455	PR489_Michele_2020316_SPL6-2_r1	16339	TVAWRTATLI	59.52	1131.65	1
456	PR489_Michele_2020316_SPL6-2_r1	16272	TVAWRTATLI	36.97	566.33	2
457	PR489_Michele_2020316_SPL6-2_r1	34378	FLALGFFLRK	30.66	404.582	3
458	PR489_Michele_2020316_SPL6-2_r1	33804	FLALGFFLRK	31.16	606.369	2
459	PR489_Michele_20200228_SPL1-2_r1_20200303203802	16085	VDYMPVMKRYSAPFE	37.23	611.629	3
460	PR489_Michele_20200228_SPL1-2_r1_20200303203802	16101	VDYMPVMKRYSAPFE	48.71	916.94	2
461	PR489_Michele_2020316_SPL4-2_r1	11251	YYRPGVTVI	63.87	1067.59	1
462	PR489_Michele_2020316_SPL4-2_r1	11241	YYRPGVTVI	50.67	534.298	2
463	PR489_Michele_2020316_SPL6-2_r1	13729	WVSNASGNIV	49.33	1046.53	1
464	PR489_Michele_2020316_SPL6-2_r1	25835	IWYMWLGAR	43.43	598.308	2
465	PR489_Michele_2020316_SPL7-2_r1	24706	IWYMWLGAR	41.54	1195.61	1
466	PR489_Michele_2020316_SPL3-2_r1	32734	ALIFILLTAV	11.97	1073.7	1
467	PR489_Michele_2020316_SPL3-2_r1	33015	ALIFILLTAV	24.97	537.352	2
468	PR489_Michele_2020316_SPL8-2_r1	35282	LEYKRLYALF	49.66	1315.74	1
469	PR489_Michele_2020316_SPL8-2_r1	36642	LEYKRLYALF	21.86	439.252	3
470	PR489_Michele_2020316_SPL8-2_r1	33601	LEYKRLYALF	38.3	658.374	2
471	PR489_Michele_20200228_SPL1-2_r1_20200303203802	10651	AGILARWSSFKKNGA	45.58	535.967	3
472	PR489_Michele_20200228_SPL1-2_r1_20200303203802	10677	AGILARWSSFKKNGA	22.7	402.227	4
473	PR489_Michele_20200228_SPL1-2_r1_20200303203802	10658	AGILARWSSFKKNGA	38.24	803.448	2
474	PR489_Michele_2020316_SPL5-2_r1	17088	EPPFGDSYV	33.39	505.727	2
475	PR489_Michele_2020316_SPL5-2_r1	17229	EPPFGDSYV	43.6	1010.45	1
476	PR489_Michele_20200228_SPL1-2_r1_20200303203802	13131	KTETTILDVDLRPAS	58.92	829.953	2
477	PR489_Michele_20200228_SPL1-2_r1_20200303203802	13128	KTETTILDVDLRPAS	71.31	553.639	3
478	PR489_Michele_2020316_SPL3-2_r1	22394	LLMRTTWAL	39.87	552.815	2
479	PR489_Michele_20200228_SPL2-2_r1	14402	LLMRTTWAL	6.24	368.879	3
480	PR489_Michele_20200228_SPL2-2_r1	19360	LLMRTTWAL	43.37	1104.62	1
481	PR489_Michele_2020316_SPL5-2_r1	7634	SPLYAHQTL	64.37	515.272	2
482	PR489_Michele_2020316_SPL5-2_r1	7279	SPLYAHQTL	64.34	1029.54	1
483	PR489_Michele_20200228_SPL2-2_r1	23408	LMLAASPLY	36.31	978.534	1
484	PR489_Michele_20200228_SPL2-2_r1	22477	LMLAASPLY	32.77	489.77	2
485	PR489_Michele_2020316_SPL7-2_r1	14393	ISSMLNIMNR	48.71	1178.6	1
486	PR489_Michele_20200228_SPL2-2_r1	15027	ISSMLNIMNR	50.95	589.806	2
487	PR489_Michele_20200228_SPL1-2_r1_20200303203802	17852	ESNILDIDLR	51.06	1187.63	1
488	PR489_Michele_20200228_SPL1-2_r1_20200303203802	17822	ESNILDIDLR	43.82	594.317	2
489	PR489_Michele_2020316_SPL5-2_r1	7410	TSVGKLIHQV	65.35	541.322	2
490	PR489_Michele_2020316_SPL5-2_r1	7411	TSVGKLIHQV	46.92	361.217	3
491	PR489_Michele_2020316_SPL5-2_r1	7416	TSVGKLIHQV	55.06	1081.63	1
492	PR489_Michele_2020316_SPL8-2_r1	26502	FTTFPPNPLVWHLER	79.54	927.489	2
493	PR489_Michele_2020316_SPL8-2_r1	27282	FTTFPPNPLVWHLER	90.39	618.661	3
494	PR489_Michele_20200228_SPL1-2_r1_20200303203802	7777	LRHSIENSSVNVSLT	7.43	828.441	2
495	PR489_Michele_20200228_SPL1-2_r1_20200303203802	7768	LRHSIENSSVNVSLT	19.27	552.629	3
496	PR489_Michele_2020316_SPL8-2_r1	28220	SLVMLLVHYA	40.23	573.323	2
497	PR489_Michele_2020316_SPL7-2_r1	7352	DYMPSMKRFR	42.53	665.823	2
498	PR489_Michele_2020316_SPL7-2_r1	7355	DYMPSMKRFR	52.49	444.218	3
499	PR489_Michele_20200228_SPL2-2_r1	16197	TLYAVATTV	18.32	469.763	2
500	PR489_Michele_20200228_SPL2-2_r1	16544	TLYAVATTV	21.65	938.52	1
501	PR489_Michele_2020316_SPL7-2_r1	25797	AVASGLLWV	29.88	915.53	1
502	PR489_Michele_2020316_SPL7-2_r1	18695	AVASGLLWV	17.55	458.268	2
503	PR489_Michele_2020316_SPL3-2_r1	2574	TTLSRTSKK	29.45	511.304	2
504	PR489_Michele_2020316_SPL3-2_r1	24748	NMVSRLLLNR	43.12	405.905	3
505	PR489_Michele_2020316_SPL6-2_r1	22025	NMVSRLLLNR	43.24	608.353	2
506	PR489_Michele_2020316_SPL4-2_r1	21270	IPTVMAFHL	66.02	514.784	2
507	PR489_Michele_20200228_SPL2-2_r1	21289	IPTVMAFHL	70.38	1028.56	1
508	PR489_Michele_2020316_SPL3-2_r1	29215	TMLLMLLPTA	27.97	552.314	2
509	PR489_Michele_2020316_SPL3-2_r1	29420	TMLLMLLPTA	21.96	1103.62	1
510	PR489_Michele_2020316_SPL6-2_r1	17986	TMSLVMAWR	64.55	1094.55	1
511	PR489_Michele_2020316_SPL6-2_r1	18159	TMSLVMAWR	60.64	547.778	2
512	PR489_Michele_20200228_SPL2-2_r1	29697	LLVISGVFPV	37.28	522.329	2
513	PR489_Michele_20200228_SPL2-2_r1	29699	LLVISGVFPV	26.12	1043.65	1
514	PR489_Michele_20200228_SPL2-2_r1	21928	ILLTAVAPSM	36.16	1014.59	1
515	PR489_Michele_20200228_SPL2-2_r1	21965	ILLTAVAPSM	48.65	508.297	2
516	PR489_Michele_2020316_SPL7-2_r1	6075	EVTNPAVLR	56.33	998.563	1
517	PR489_Michele_20200228_SPL2-2_r1	6352	EVTNPAVLR	41.38	499.785	2
518	PR489_Michele_2020316_SPL7-2_r1	4078	RVSTGPQLA	45.34	464.764	2
519	PR489_Michele_2020316_SPL7-2_r1	3812	RVSTGPQLA	49.66	928.521	1
520	PR489_Michele_2020316_SPL5-2_r1	15018	AGLAFSIMK	43.99	469.262	2
521	PR489_Michele_2020316_SPL5-2_r1	15031	AGLAFSIMK	43.93	937.517	1
522	PR489_Michele_2020316_SPL8-2_r1	25925	VEDYGFGMF	27.08	532.723	2
523	PR489_Michele_2020316_SPL8-2_r1	25900	VEDYGFGMF	34.82	1064.44	1
524	PR489_Michele_2020316_SPL4-2_r1	18754	EEYVDYMPV	34.09	1144.49	1
525	PR489_Michele_2020316_SPL4-2_r1	19371	EEYVDYMPV	14.48	572.747	2
526	PR489_Michele_20200228_SPL1-2_r1_20200303203802	31820	GGVFTSVGKLVHQVF	24.32	525.628	3
527	PR489_Michele_20200228_SPL1-2_r1_20200303203802	31780	GGVFTSVGKLVHQVF	49.5	787.939	2
528	PR489_Michele_20200228_SPL2-2_r1	13239	RTYSDPLAL	36.51	518.278	2
529	PR489_Michele_20200228_SPL2-2_r1	13272	RTYSDPLAL	60.4	1035.55	1
530	PR489_Michele_2020316_SPL4-2_r1	4617	TMKHKKATY	53.83	554.302	2
531	PR489_Michele_2020316_SPL4-2_r1	4663	TMKHKKATY	62.93	1107.6	1
532	PR489_Michele_2020316_SPL4-2_r1	4608	TMKHKKATY	31.94	369.871	3
533	PR489_Michele_2020316_SPL5-2_r1	10588	AGEKALKLSW	56.63	1102.63	1
534	PR489_Michele_2020316_SPL5-2_r1	10551	AGEKALKLSW	43.3	368.213	3
535	PR489_Michele_2020316_SPL5-2_r1	10865	AGEKALKLSW	69.45	551.815	2
536	PR489_Michele_2020316_SPL3-2_r1	19813	LYAVATTFV	24.29	492.774	2
537	PR489_Michele_2020316_SPL3-2_r1	21396	LYAVATTFV	25.78	984.539	1
538	PR489_Michele_2020316_SPL7-2_r1	32694	MAVGIVSILL	28.06	508.314	2
539	PR489_Michele_2020316_SPL7-2_r1	32624	MAVGIVSILL	31.86	1015.62	1
540	PR489_Michele_2020316_SPL7-2_r1	17637	MTTEDMLSV	38.13	513.728	2
541	PR489_Michele_2020316_SPL7-2_r1	17621	MTTEDMLSV	33.93	1026.45	1
542	PR489_Michele_2020316_SPL3-2_r1	9473	SLAAIANQA	15.69	429.738	2
543	PR489_Michele_2020316_SPL3-2_r1	9461	SLAAIANQA	32.1	858.468	1
544	PR489_Michele_20200228_SPL2-2_r1	9905	DYMTSMKRF	38.97	393.516	3
545	PR489_Michele_2020316_SPL3-2_r1	9557	DYMTSMKRF	50.04	1178.53	1
546	PR489_Michele_20200228_SPL2-2_r1	9907	DYMTSMKRF	40.59	589.771	2
547	PR489_Michele_20200228_SPL2-2_r1	21925	YLAGAGLAF	16.59	441.74	2
548	PR489_Michele_20200228_SPL2-2_r1	21885	YLAGAGLAF	23.18	882.473	1
549	PR489_Michele_20200228_SPL1-2_r1_20200303203802	19060	EVEDYGFGV	26.18	507.725	2
550	PR489_Michele_20200228_SPL1-2_r1_20200303203802	18853	EVEDYGFGV	32.15	1014.44	1
551	PR489_Michele_2020316_SPL5-2_r1	8890	ILARWSSFKK	44.58	618.366	2
552	PR489_Michele_2020316_SPL5-2_r1	9120	ILARWSSFKK	32.87	412.58	3
553	PR489_Michele_20200228_SPL1-2_r1_20200303203802	15597	RTLILAPTRVVASEM	37.95	828.977	2
554	PR489_Michele_20200228_SPL1-2_r1_20200303203802	15596	RTLILAPTRVVASEM	54.7	552.987	3
555	PR489_Michele_2020316_SPL4-2_r1	2877	AETQHGTTV	39.06	472.228	2
556	PR489_Michele_2020316_SPL4-2_r1	3196	AETQHGTTV	51.23	943.448	1
557	PR489_Michele_2020316_SPL4-2_r1	22635	TETTILDVDL	32.58	1119.58	1
558	PR489_Michele_2020316_SPL6-2_r1	19918	YLALIATFK	36.69	520.313	2
559	PR489_Michele_20200228_SPL2-2_r1	14579	EAVEDERFW	39.11	590.767	2
560	PR489_Michele_20200228_SPL2-2_r1	14604	EAVEDERFW	41.88	1180.53	1
561	PR489_Michele_2020316_SPL5-2_r1	2982	VSTGPQLAK	50.96	900.514	1
562	PR489_Michele_2020316_SPL5-2_r1	3513	VSTGPQLAK	39.63	450.761	2
563	PR489_Michele_2020316_SPL5-2_r1	11105	LPIRYQTPAV	71.14	1157.67	1
564	PR489_Michele_2020316_SPL8-2_r1	9481	LPIRYQTPAV	58.51	579.337	2
565	PR489_Michele_2020316_SPL7-2_r1	8117	HIDVPLTYK	58.68	543.303	2
566	PR489_Michele_2020316_SPL7-2_r1	8135	HIDVPLTYK	64.44	1085.6	1
567	PR489_Michele_2020316_SPL7-2_r1	5247	HIDVPLTYK	41.63	362.538	3
568	PR489_Michele_2020316_SPL8-2_r1	13121	YENLKYSVIV	49.69	614.335	2
569	PR489_Michele_2020316_SPL8-2_r1	13155	YENLKYSVIV	56.15	1227.66	1
570	PR489_Michele_20200228_SPL2-2_r1	20061	NPTAIFLTT	33.96	977.531	1
571	PR489_Michele_20200228_SPL2-2_r1	20110	NPTAIFLTT	28.16	489.269	2
572	PR489_Michele_20200228_SPL1-2_r1_20200303203802	20090	LLTMKNKAWMVHRQW	18.59	648.276	2
573	PR489_Michele_20200228_SPL1-2_r1_20200303203802	20633	LLTMKNKAWMVHRQW	32.25	486.263	2
574	PR489_Michele_2020316_SPL8-2_r1	22210	IFIRLSHMYK	48.62	436.581	3
575	PR489_Michele_2020316_SPL6-2_r1	33710	IFIRLSHMYK	60.67	654.368	2
576	PR489_Michele_20200228_SPL2-2_r1	7405	LAHAIGTSI	27.54	441.756	2
577	PR489_Michele_20200228_SPL2-2_r1	7410	LAHAIGTSI	43.33	882.505	1
578	PR489_Michele_2020316_SPL4-2_r1	19174	YLVSLPVTHL	41.86	571.334	2
579	PR489_Michele_2020316_SPL4-2_r1	19754	YLVSLPVTHL	47.24	1141.66	1
580	PR489_Michele_20200228_SPL1-2_r1_20200303203802	34809	VTMLLMLLPTALAFH	57.48	557.651	3
581	PR489_Michele_20200228_SPL1-2_r1_20200303203802	34809	VTMILMLLPTALAFH	57.48	557.651	3
582	PR489_Michele_20200228_SPL1-2_r1_20200303203802	34760	VTMLLMLLPTALAFH	69.96	835.973	2
583	PR489_Michele_20200228_SPL1-2_r1_20200303203802	34760	VTMILMLLPTALAFH	69.96	835.973	2
584	PR489_Michele_20200228_SPL1-2_r1_20200303203802	8825	ISSMLNIMNRRKRSV	13.64	452.005	4
585	PR489_Michele_20200228_SPL1-2_r1_20200303203802	8704	ISSMLNIMNRRKRSV	57.54	903.005	2
586	PR489_Michele_20200228_SPL1-2_r1_20200303203802	9702	ISSMLNIMNRRKRSV	19.29	602.338	3
587	PR489_Michele_20200228_SPL1-2_r1_20200303203802	27358	ALLAGFMAY	36.28	956.492	1
588	PR489_Michele_20200228_SPL1-2_r1_20200303203802	26612	ALLAGFMAY	29.37	478.749	2
589	PR489_Michele_2020316_SPL8-2_r1	12205	TEVTNPAVL	36.22	943.509	1
590	PR489_Michele_2020316_SPL8-2_r1	12240	TEVTNPAVL	34.73	472.258	2
591	PR489_Michele_20200228_SPL2-2_r1	30399	LLMLLPTALA	31.72	1055.65	1
592	PR489_Michele_20200228_SPL2-2_r1	30401	LLMLLPTALA	30.06	528.331	2
593	PR489_Michele_2020316_SPL4-2_r1	15370	YLLSPYHFKA	48.95	619.833	2
594	PR489_Michele_2020316_SPL4-2_r1	15335	YLLSPYHFKA	44.68	413.557	3
595	PR489_Michele_2020316_SPL8-2_r1	12528	YLLSPYHFK	48.28	389.878	3
596	PR489_Michele_2020316_SPL8-2_r1	12489	YLLSPYHFK	40.75	584.314	2
597	PR489_Michele_2020316_SPL8-2_r1	12131	YLLSPYHFK	63.19	1167.62	1
598	PR489_Michele_20200228_SPL1-2_r1_20200303203802	21612	LDIELLKTEVTNPAV	49.37	827.968	2
599	PR489_Michele_20200228_SPL1-2_r1_20200303203802	21672	LDIELLKTEVTNPAV	35.33	552.314	3
600	PR489_Michele_2020316_SPL4-2_r1	30385	TEMLYALHVPLMVLQ	98.66	879.47	2
601	PR489_Michele_20200228_SPL1-2_r1_20200303203802	15489	EPDYEVDEDI	21.79	1223.5	1
602	PR489_Michele_20200228_SPL1-2_r1_20200303203802	15180	EPDYEVDEDI	17	612.251	2
603	PR489_Michele_20200228_SPL1-2_r1_20200303203802	34870	ILRNPGFALLAGFMA	33.69	795.946	2
604	PR489_Michele_2020316_SPL4-2_r1	8167	FEEYKRSGIL	37.83	414.555	3
605	PR489_Michele_2020316_SPL4-2_r1	8178	FEEYKRSGIL	52.33	621.329	2
606	PR489_Michele_2020316_SPL4-2_r1	8201	FEEYKRSGIL	58.98	1241.65	1
607	PR489_Michele_2020316_SPL7-2_r1	26968	EFIDGISLGL	42.65	1063.57	1
608	PR489_Michele_2020316_SPL8-2_r1	24458	VEETNMITLL	46.7	581.805	2
609	PR489_Michele_2020316_SPL8-2_r1	24460	VEETNMITLL	46.53	1162.6	1
610	PR489_Michele_2020316_SPL8-2_r1	15440	FPDSVSKIL	49.99	1005.56	1
611	PR489_Michele_2020316_SPL8-2_r1	15515	FPDSVSKIL	47.33	503.285	2
612	PR489_Michele_2020316_SPL4-2_r1	25002	EVEDYGFGVF	22.29	581.259	2
613	PR489_Michele_2020316_SPL4-2_r1	24969	EVEDYGFGVF	24.81	1161.51	1
614	PR489_Michele_2020316_SPL6-2_r1	32492	EREFVEYIGPYLRDF	79.18	644.988	3
615	PR489_Michele_2020316_SPL6-2_r1	32383	EREFVEYIGPYLRDF	81.57	966.978	2
616	PR489_Michele_20200228_SPL2-2_r1	26674	TIMAAILAY	27.52	966.534	1
617	PR489_Michele_20200228_SPL1-2_r1_20200303203802	32461	MSIPATLFVW	20.89	1164.61	1
618	PR489_Michele_20200228_SPL1-2_r1_20200303203802	32464	MSIPATLFVW	41.38	582.81	2
619	PR489_Michele_2020316_SPL5-2_r1	33691	LVMLLVHYA	22.49	529.807	2
620	PR489_Michele_2020316_SPL6-2_r1	8662	MPVTVASAAQ	63.35	974.497	1
621	PR489_Michele_2020316_SPL6-2_r1	8681	MPVTVASAAQ	52.52	487.752	2
622	PR489_Michele_2020316_SPL6-2_r1	10455	RIMQRGLFGK	41.27	603.351	2
623	PR489_Michele_2020316_SPL6-2_r1	10605	RIMQRGLFGK	52.48	402.569	3
624	PR489_Michele_2020316_SPL3-2_r1	16046	FLAHYIGTSL	62.78	1121.6	1
625	PR489_Michele_2020316_SPL3-2_r1	16183	FLAHYIGTSL	51.9	561.303	2
626	PR489_Michele_2020316_SPL6-2_r1	27051	LADYLVSLPVTHLTL	12.17	552.334	2
627	PR489_Michele_2020316_SPL6-2_r1	27088	LADYLVSLPVTHLTL	84.47	827.974	2
628	PR489_Michele_20200228_SPL2-2_r1	34335	FMALVAFLRF	27.52	607.842	2
629	PR489_Michele_2020316_SPL5-2_r1	22138	DFVGKTVWF	47.05	1098.56	1
630	PR489_Michele_2020316_SPL5-2_r1	22399	DFVGKTVWF	36.82	549.784	2
631	PR489_Michele_20200228_SPL1-2_r1_20200303203802	25807	KNETWKLARASFIEV	20.74	597.997	3
632	PR489_Michele_20200228_SPL1-2_r1_20200303203802	25626	KNETWKLARASFIEV	7.86	448.749	4
633	PR489_Michele_20200228_SPL1-2_r1_20200303203802	25218	KNETWKLARASFIEV	16.04	896.493	2
634	PR489_Michele_2020316_SPL4-2_r1	21667	PKYLLSPYHF	54.47	632.84	2
635	PR489_Michele_2020316_SPL8-2_r1	16501	PKYLLSPYHF	43.61	422.229	3
636	PR489_Michele_2020316_SPL8-2_r1	16905	PKYLLSPYHF	65.83	1264.67	1
637	PR489_Michele_2020316_SPL5-2_r1	25115	ALTLHWFRK	36.9	391.229	3
638	PR489_Michele_2020316_SPL5-2_r1	24085	ALTLHWFRK	51.55	586.341	2
639	PR489_Michele_20200228_SPL1-2_r1_20200303203802	25463	AIWYMWLGAR	49.42	1266.64	1
640	PR489_Michele_20200228_SPL1-2_r1_20200303203802	25659	AIWYMWLGAR	39.58	633.827	2
641	PR489_Michele_2020316_SPL8-2_r1	14341	FPKYLLSPYH	68.5	1264.67	1
642	PR489_Michele_2020316_SPL8-2_r1	14491	FPKYLLSPYH	55.86	422.229	3
643	PR489_Michele_2020316_SPL8-2_r1	14522	FPKYLLSPYH	71.22	632.84	2
644	PR489_Michele_2020316_SPL7-2_r1	17760	VYENTYWQY	21.18	1265.55	1
645	PR489_Michele_2020316_SPL7-2_r1	17759	VYENTYWQY	15.66	633.277	2
646	PR489_Michele_2020316_SPL5-2_r1	11935	ILARWSSFK	33.14	369.882	3
647	PR489_Michele_2020316_SPL4-2_r1	11523	ILARWSSFK	52.47	554.319	2
648	PR489_Michele_2020316_SPL5-2_r1	19828	PPFGDSYIV	39.86	497.748	2
649	PR489_Michele_2020316_SPL5-2_r1	20105	PPFGDSYIV	46.95	994.488	1
650	PR489_Michele_20200228_SPL1-2_r1_20200303203802	24230	FPYSIPATL	44.15	1008.54	1
651	PR489_Michele_20200228_SPL1-2_r1_20200303203802	23998	FPYSIPATL	34.93	504.774	2
652	PR489_Michele_2020316_SPL3-2_r1	5619	MTSRMLLNR	29.01	374.536	3
653	PR489_Michele_20200228_SPL1-2_r1_20200303203802	5050	MTSRMLLNR	39.1	1121.59	1
654	PR489_Michele_2020316_SPL3-2_r1	5646	MTSRMLLNR	35.81	561.3	2
655	PR489_Michele_20200228_SPL1-2_r1_20200303203802	24807	LLSPVRVPNYNLIIM	25.7	871.506	1
656	PR489_Michele_2020316_SPL4-2_r1	10654	FLAHYIGTS	44.42	504.761	2
657	PR489_Michele_2020316_SPL4-2_r1	10070	FLAHYIGTS	52.48	1008.51	1
658	PR489_Michele_20200228_SPL2-2_r1	27023	MTTEDMLAVW	30.27	598.771	2
659	PR489_Michele_20200228_SPL2-2_r1	27025	MTTEDMLAVW	18.8	1196.53	1
660	PR489_Michele_2020316_SPL7-2_r1	19013	PNPYALVGSSTLKGF	98.6	517.612	3
661	PR489_Michele_2020316_SPL7-2_r1	18979	PNPYALVGSSTLKGF	120.87	775.914	2
662	PR489_Michele_2020316_SPL5-2_r1	19786	RMLINRFTMK	54.59	437.246	3
663	PR489_Michele_2020316_SPL5-2_r1	19381	RMLINRFTMK	6.02	655.366	2
664	PR489_Michele_2020316_SPL7-2_r1	15440	GLYDPIHLRY	34.93	416.224	3
665	PR489_Michele_2020316_SPL7-2_r1	14078	GLYDPIHLRY	49.08	623.832	2
666	PR489_Michele_2020316_SPL7-2_r1	15466	GLYDPIHLRY	34.36	1246.66	1
667	PR489_Michele_2020316_SPL5-2_r1	19821	YFPGEPTYI	27.71	1086.51	1
668	PR489_Michele_2020316_SPL5-2_r1	19620	YFPGEPTYI	24.23	543.761	2
669	PR489_Michele_20200228_SPL2-2_r1	25471	LLMLVTPSMA	47.24	1075.59	1
670	PR489_Michele_20200228_SPL2-2_r1	25479	LLMLVTPSMA	51.83	538.299	2
671	PR489_Michele_20200228_SPL2-2_r1	11449	SPVRVPNYNL	43.45	1158.63	1
672	PR489_Michele_20200228_SPL2-2_r1	11462	SPVRVPNYNL	39.57	579.817	2
673	PR489_Michele_20200228_SPL1-2_r1_20200303203802	11866	TYSDPLALR	68.22	1035.55	1
674	PR489_Michele_20200228_SPL1-2_r1_20200303203802	11810	TYSDPLALR	62.73	518.277	2
675	PR489_Michele_20200228_SPL1-2_r1_20200303203802	12677	GRAYNHALSELPETL	39.88	835.93	2
676	PR489_Michele_20200228_SPL1-2_r1_20200303203802	13060	GRAYNHALSELPETL	24.68	557.622	3
677	PR489_Michele_2020316_SPL6-2_r1	8183	SMLNIMNRR	26.64	567.797	2
678	PR489_Michele_2020316_SPL6-2_r1	8171	SMLNIMNRR	31.3	378.867	3
679	PR489_Michele_2020316_SPL5-2_r1	27410	KALKLSWFK	39.56	560.847	2
680	PR489_Michele_2020316_SPL5-2_r1	29334	KALKLSWFK	33.85	374.234	3
681	PR489_Michele_2020316_SPL4-2_r1	32746	AEYHIDVPLTYKHII	95.98	604.662	3
682	PR489_Michele_2020316_SPL4-2_r1	33524	AEYHIDVPLTYKHII	108.22	453.748	4
683	PR489_Michele_2020316_SPL4-2_r1	33528	AEYHIDVPLTYKHII	106.8	906.489	2
684	PR489_Michele_2020316_SPL6-2_r1	28142	MASSVLLWM	37.28	519.262	2
685	PR489_Michele_2020316_SPL6-2_r1	28112	MASSVLLWM	45.67	1037.52	1
686	PR489_Michele_20200228_SPL1-2_r1_20200303203802	16801	LIVMDEAHF	48.47	537.768	2
687	PR489_Michele_20200228_SPL1-2_r1_20200303203802	16833	LIVMDEAHF	46.76	1074.53	1
688	PR489_Michele_2020316_SPL6-2_r1	27972	TVTGGIFLF	8.56	477.768	2
689	PR489_Michele_2020316_SPL6-2_r1	27910	TVTGGIFLF	20.79	954.529	1
690	PR489_Michele_20200228_SPL1-2_r1_20200303203802	29626	IGGLFTSVGKLIHQV	53.44	784.962	2
691	PR489_Michele_20200228_SPL1-2_r1_20200303203802	29792	IGGLFTSVGKLIHQV	54.95	523.644	3
692	PR489_Michele_20200228_SPL2-2_r1	21424	PPFGDSYVI	42.06	497.748	2
693	PR489_Michele_2020316_SPL5-2_r1	20655	PPFGDSYVI	44.85	994.488	1
694	PR489_Michele_2020316_SPL5-2_r1	5161	RYMREHTAL	35.39	588.8	2
695	PR489_Michele_2020316_SPL5-2_r1	5149	RYMREHTAL	34.7	392.87	3
696	PR489_Michele_2020316_SPL4-2_r1	11962	SEAVNDSRFW	70.61	605.778	2
697	PR489_Michele_2020316_SPL8-2_r1	11839	SEAVNDSRFW	77	1210.55	1
698	PR489_Michele_2020316_SPL4-2_r1	24486	IEETNMITLL	23.86	1176.62	1
699	PR489_Michele_2020316_SPL4-2_r1	24492	IEETNMITLL	30.86	588.813	2
700	PR489_Michele_2020316_SPL3-2_r1	25716	FLFLMSGKGI	43.45	556.813	2
701	PR489_Michele_2020316_SPL3-2_r1	23849	FLFLMSGKGI	51.15	1112.62	1
702	PR489_Michele_2020316_SPL5-2_r1	18168	IAANEMGLI	20.6	466.25	2
703	PR489_Michele_2020316_SPL5-2_r1	18755	IAANEMGLI	33.44	931.492	1
704	PR489_Michele_2020316_SPL6-2_r1	5420	MLSIINKRKK	38.96	615.889	2
705	PR489_Michele_2020316_SPL6-2_r1	5390	MLSIINKRKK	34.69	410.929	3
706	PR489_Michele_2020316_SPL5-2_r1	7210	VMKRYSAPF	45.13	549.792	2
707	PR489_Michele_2020316_SPL5-2_r1	6986	VMKRYSAPF	55.26	1098.58	1
708	PR489_Michele_20200228_SPL1-2_r1_20200303203802	6187	VMKRYSAPF	20.78	366.863	3
709	PR489_Michele_20200228_SPL1-2_r1_20200303203802	29401	LAGFMAYMI	21.62	508.751	2
710	PR489_Michele_20200228_SPL1-2_r1_20200303203802	30393	LAGFMAYMI	17.6	1016.49	1
711	PR489_Michele_2020316_SPL8-2_r1	22565	IFIRLSHMY	37.45	393.883	3
712	PR489_Michele_2020316_SPL8-2_r1	23815	IFIRLSHMY	53.99	590.321	2
713	PR489_Michele_20200228_SPL2-2_r1	32879	LSIPATLFVW	31.79	573.832	2
714	PR489_Michele_20200228_SPL2-2_r1	32844	LSIPATLFVW	18.35	1146.66	1
715	PR489_Michele_2020316_SPL5-2_r1	16253	KTVWFVPSIK	46.65	402.241	3
716	PR489_Michele_2020316_SPL5-2_r1	16126	KTVWFVPSIK	66.32	602.858	2
717	PR489_Michele_2020316_SPL5-2_r1	16111	KTVWFVPSIK	58.86	1204.71	1
718	PR489_Michele_20200228_SPL2-2_r1	32290	VSGIFPYSIPATLLV	51.95	788.954	2
719	PR489_Michele_20200228_SPL1-2_r1_20200303203802	18126	DYQGKTVWF	50.28	572.278	2
720	PR489_Michele_20200228_SPL1-2_r1_20200303203802	18146	DYQGKTVWF	60	1143.55	1
721	PR489_Michele_20200228_SPL1-2_r1_20200303203802	30847	FHTMWHVTRGAVLTY	45.82	455.483	4
722	PR489_Michele_20200228_SPL1-2_r1_20200303203802	31171	FHTMWHVTRGAVLTY	45.2	606.976	3
723	PR489_Michele_20200228_SPL1-2_r1_20200303203802	16544	NYLDYMTSMK	42.76	633.281	2
724	PR489_Michele_20200228_SPL1-2_r1_20200303203802	16598	NYLDYMTSMK	56.27	1265.56	1
725	PR489_Michele_20200228_SPL1-2_r1_20200303203802	7044	STVQQLTKRF	42.02	604.343	2
726	PR489_Michele_20200228_SPL1-2_r1_20200303203802	7130	STVQQLTKRF	65.38	1207.68	1
727	PR489_Michele_20200228_SPL1-2_r1_20200303203802	7090	STVQQLTKRF	56.75	403.231	3
728	PR489_Michele_2020316_SPL3-2_r1	12915	KVLNPYMPSV	46.68	574.313	2
729	PR489_Michele_2020316_SPL3-2_r1	12918	KVLNPYMPSV	56.94	1147.62	1
730	PR489_Michele_2020316_SPL5-2_r1	21553	LMLAASPLYA	30.3	525.289	2
731	PR489_Michele_2020316_SPL5-2_r1	21528	LMLAASPLYA	35.21	1049.57	1
732	PR489_Michele_2020316_SPL8-2_r1	11617	LLMDHTEDI	43.53	1086.51	1
733	PR489_Michele_2020316_SPL8-2_r1	12551	LLMDHTEDI	37.86	543.761	2
734	PR489_Michele_20200228_SPL2-2_r1	24912	TTEDMLAVW	35.89	1065.49	1
735	PR489_Michele_20200228_SPL2-2_r1	24935	TTEDMLAVW	40.63	533.25	2
736	PR489_Michele_2020316_SPL3-2_r1	28532	SDLALLPLMRNLTVE	87.9	842.969	2
737	PR489_Michele_2020316_SPL8-2_r1	26405	MASSALLWM	25.12	505.246	2
738	PR489_Michele_2020316_SPL8-2_r1	26404	MASSALLWM	23.32	1009.48	1
739	PR489_Michele_20200228_SPL2-2_r1	26301	MASSALLWMA	36.14	540.765	2
740	PR489_Michele_2020316_SPL3-2_r1	24620	MASSALLWMA	37.6	1080.52	1
741	PR489_Michele_2020316_SPL7-2_r1	22538	QWYFTKTLDL	46.4	657.84	2
742	PR489_Michele_2020316_SPL7-2_r1	22568	QWYFTKTLDL	59.34	1314.67	1
743	PR489_Michele_2020316_SPL3-2_r1	24405	MSVIPPVLY	42.2	1018.56	1
744	PR489_Michele_2020316_SPL3-2_r1	25028	MSVIPPVLY	46.15	509.288	2
745	PR489_Michele_20200228_SPL1-2_r1_20200303203802	5385	HVTRGAVLTY	50.93	558.812	2
746	PR489_Michele_20200228_SPL1-2_r1_20200303203802	4900	HVTRGAVLTY	62.13	1116.62	1
747	PR489_Michele_20200228_SPL1-2_r1_20200303203802	4898	HVTRGAVLTY	51.29	372.877	3
748	PR489_Michele_20200228_SPL1-2_r1_20200303203802	29928	LIFILLTAVAPSMTM	73.03	810.959	2
749	PR489_Michele_2020316_SPL7-2_r1	9167	DARTYSDPLA	52.24	554.767	2
750	PR489_Michele_2020316_SPL7-2_r1	9145	DARTYSDPLA	64.71	1108.53	1
751	PR489_Michele_2020316_SPL3-2_r1	10271	VQYENLKYTV	55.01	1256.65	1
752	PR489_Michele_2020316_SPL3-2_r1	10245	VQYENLKYTV	52.91	628.83	2
753	PR489_Michele_20200228_SPL2-2_r1	6038	FTSVGKLVHQ	67.24	558.314	2
754	PR489_Michele_2020316_SPL3-2_r1	6183	FTSVGKLVHQ	83.86	1115.62	1
755	PR489_Michele_20200228_SPL2-2_r1	6036	FTSVGKLVHQ	60.23	372.545	3
756	PR489_Michele_2020316_SPL7-2_r1	9991	IVQYENLKY	45.41	1169.62	1
757	PR489_Michele_2020316_SPL7-2_r1	10071	IVQYENLKY	45.31	585.314	2
758	PR489_Michele_2020316_SPL6-2_r1	13073	TTNIWMKFR	49.27	399.546	3
759	PR489_Michele_2020316_SPL3-2_r1	13731	TTNIWMKFR	65.12	598.816	2
760	PR489_Michele_2020316_SPL5-2_r1	7897	AFKVRPTFA	33.32	518.801	2
761	PR489_Michele_2020316_SPL5-2_r1	7923	AFKVRPTFA	42.56	1036.59	1
762	PR489_Michele_20200228_SPL2-2_r1	23102	VILAGPIPV	37.69	878.572	1
763	PR489_Michele_20200228_SPL2-2_r1	23106	VILAGPIPV	28.74	439.789	2
764	PR489_Michele_2020316_SPL8-2_r1	3840	AETQHGTVL	47.97	478.246	2
765	PR489_Michele_2020316_SPL8-2_r1	3577	AETQHGTVL	63.51	955.485	1
766	PR489_Michele_2020316_SPL6-2_r1	14844	ISNMLSIINK	53.19	1132.64	1
767	PR489_Michele_2020316_SPL6-2_r1	12647	ISNMLSIINK	48.14	566.824	2
768	PR489_Michele_20200228_SPL1-2_r1_20200303203802	22956	MATYGWNLV	55.15	1054.5	1
769	PR489_Michele_20200228_SPL1-2_r1_20200303203802	24109	MATYGWNLV	54.16	527.755	2
770	PR489_Michele_2020316_SPL4-2_r1	16347	VGLYIQRSAPVHSF	87.35	787.428	2
771	PR489_Michele_2020316_SPL7-2_r1	34182	TSIEYAYRFLSNLIF	30.05	918.98	2
772	PR489_Michele_2020316_SPL3-2_r1	13310	NELNHILLE	31.3	547.796	2
773	PR489_Michele_2020316_SPL3-2_r1	14007	NELNHILLE	37.12	1094.58	1
774	PR489_Michele_20200228_SPL2-2_r1	6504	KAAVEDEEF	32.87	519.244	2
775	PR489_Michele_2020316_SPL6-2_r1	5756	KAAVEDEEF	43.97	1037.48	1
776	PR489_Michele_2020316_SPL3-2_r1	18981	ILAGPMPVTV	44	997.576	1
777	PR489_Michele_2020316_SPL3-2_r1	18986	ILAGPMPVTV	39.39	499.292	2
778	PR489_Michele_2020316_SPL6-2_r1	8489	VMAFHLTTR	48.31	538.289	2
779	PR489_Michele_2020316_SPL6-2_r1	8453	VMAFHLTTR	53.24	1075.57	1
780	PR489_Michele_2020316_SPL6-2_r1	8458	VMAFHLTTR	42.1	359.195	3
781	PR489_Michele_2020316_SPL6-2_r1	13118	LPIRYQTPAI	44.73	586.345	2
782	PR489_Michele_20200228_SPL2-2_r1	13505	LPIRYQTPAI	61.04	1171.68	1
783	PR489_Michele_20200228_SPL1-2_r1_20200303203802	22629	MRLLSPVRVPNYNMI	34.64	601.664	3
784	PR489_Michele_20200228_SPL1-2_r1_20200303203802	22683	MRLLSPVRVPNYNMI	26.99	901.994	2
785	PR489_Michele_20200228_SPL1-2_r1_20200303203802	34836	FTIMAAILAY	6.64	1113.6	1
786	PR489_Michele_20200228_SPL2-2_r1	8688	IPVTPASAA	50.34	826.467	1
787	PR489_Michele_20200228_SPL2-2_r1	8513	IPVTPASAA	30.36	413.737	2
788	PR489_Michele_20200228_SPL1-2_r1_20200303203802	24487	TTEDMLSVW	37.17	1081.49	1
789	PR489_Michele_20200228_SPL1-2_r1_20200303203802	26863	NPTAIFLTTL	30.58	545.811	2
790	PR489_Michele_20200228_SPL1-2_r1_20200303203802	26749	NPTAIFLTTL	15.49	1090.62	1
791	PR489_Michele_20200228_SPL2-2_r1	23054	EPPFGDSYVI	31.78	1123.53	1
792	PR489_Michele_20200228_SPL2-2_r1	22822	EPPFGDSYVI	22.77	562.269	2
793	PR489_Michele_20200228_SPL1-2_r1_20200303203802	4399	YMPSMKRFR	40.25	405.876	3
794	PR489_Michele_20200228_SPL1-2_r1_20200303203802	4419	YMPSMKRFR	15.98	608.311	2
795	PR489_Michele_2020316_SPL6-2_r1	2642	KVASAGISYK	56.25	1023.58	1
796	PR489_Michele_2020316_SPL6-2_r1	3072	KVASAGISYK	50.65	512.296	2
797	PR489_Michele_20200228_SPL1-2_r1_20200303203802	31269	SIPATLFVWY	18.17	598.822	2
798	PR489_Michele_20200228_SPL1-2_r1_20200303203802	31254	SIPATLFVWY	16.35	1196.64	1
799	PR489_Michele_2020316_SPL3-2_r1	21389	ETRYMREHTALVSSV	21.99	593.634	3
800	PR489_Michele_2020316_SPL5-2_r1	2844	RVSTGPQLAK	67.24	528.812	2
801	PR489_Michele_2020316_SPL4-2_r1	2912	RVSTGPQLAK	24.48	1056.62	1
802	PR489_Michele_2020316_SPL4-2_r1	2881	RVSTGPQLAK	61.99	352.877	3
803	PR489_Michele_2020316_SPL4-2_r1	11923	MLINRFTMK	40.61	385.212	3
804	PR489_Michele_2020316_SPL4-2_r1	11871	MLINRFTMK	59.67	577.314	2
805	PR489_Michele_2020316_SPL8-2_r1	25942	MEFIDGISLG	27.99	541.266	2
806	PR489_Michele_2020316_SPL8-2_r1	25920	MEFIDGISLG	29.63	1081.52	1
807	PR489_Michele_2020316_SPL3-2_r1	28491	GPLFSTMASRYARFT	80.47	568.957	3
808	PR489_Michele_2020316_SPL3-2_r1	27370	GPLFSTMASRYARFT	55.32	852.93	2
809	PR489_Michele_2020316_SPL4-2_r1	13406	KEEYVDYMPV	55.14	1272.58	1
810	PR489_Michele_2020316_SPL4-2_r1	14450	KEEYVDYMPV	43.65	636.794	2
811	PR489_Michele_20200228_SPL1-2_r1_20200303203802	8119	EPDYEVDEDIFRKKR	29.11	485.495	4
812	PR489_Michele_20200228_SPL1-2_r1_20200303203802	8167	EPDYEVDEDIFRKKR	13.64	969.981	2
813	PR489_Michele_20200228_SPL1-2_r1_20200303203802	8192	EPDYEVDEDIFRKKR	6.87	646.99	3
814	PR489_Michele_2020316_SPL4-2_r1	13211	KEISNMLSI	43.09	1034.55	1
815	PR489_Michele_2020316_SPL8-2_r1	8212	KEISNMLSI	33.4	517.781	2
816	PR489_Michele_2020316_SPL5-2_r1	30382	RALYLVTNYLPSVSL	80.91	854.985	2
817	PR489_Michele_2020316_SPL8-2_r1	19837	YLVTNYLPSVSLSSK	77.38	835.953	2
818	PR489_Michele_20200228_SPL1-2_r1_20200303203802	8651	EISNMLNIMNRRKRT	31.31	938.503	2
819	PR489_Michele_2020316_SPL6-2_r1	8499	ETETRKSFYF	71.35	1307.63	1
820	PR489_Michele_2020316_SPL6-2_r1	8550	ETETRKSFYF	50.72	654.317	2
821	PR489_Michele_2020316_SPL4-2_r1	24343	VYENTYWQYL	34.85	689.819	2
822	PR489_Michele_2020316_SPL4-2_r1	24015	VYENTYWQYL	29.43	1378.63	1
823	PR489_Michele_2020316_SPL4-2_r1	18850	AEPPFGDSYI	44.2	548.253	2
824	PR489_Michele_2020316_SPL4-2_r1	18907	AEPPFGDSYI	58.81	1095.5	1
825	PR489_Michele_2020316_SPL4-2_r1	27213	TLADYLVSL	29.05	994.546	1
826	PR489_Michele_2020316_SPL4-2_r1	26946	TLADYLVSL	25.46	497.759	2
827	PR489_Michele_2020316_SPL8-2_r1	5715	YMREHTALV	70.63	1119.56	1
828	PR489_Michele_2020316_SPL8-2_r1	5674	YMREHTALV	81.9	373.859	3
829	PR489_Michele_2020316_SPL8-2_r1	5691	YMREHTALV	66.35	560.285	2
830	PR489_Michele_20200228_SPL2-2_r1	14109	KAAVEDEEFW	40.38	612.283	2
831	PR489_Michele_20200228_SPL2-2_r1	14130	KAAVEDEEFW	45.41	1223.56	1
832	PR489_Michele_2020316_SPL7-2_r1	4730	HVTRGAVLM	33.61	492.276	2
833	PR489_Michele_2020316_SPL7-2_r1	4759	HVTRGAVLM	43.03	983.545	1
834	PR489_Michele_2020316_SPL5-2_r1	15740	RIMSVIPPV	35.26	506.305	2
835	PR489_Michele_2020316_SPL5-2_r1	16055	RIMSVIPPV	42.45	1011.6	1
836	PR489_Michele_20200228_SPL1-2_r1_20200303203802	34802	VTMLFMLLPTALAFH	60.58	852.965	2
837	PR489_Michele_2020316_SPL7-2_r1	31051	YSIPATLLVW	38.41	581.829	2
838	PR489_Michele_2020316_SPL7-2_r1	31009	YSIPATLLVW	15.64	1162.65	1
839	PR489_Michele_2020316_SPL7-2_r1	16222	ASPLYAHQTLTSFWK	124.09	875.451	2
840	PR489_Michele_2020316_SPL7-2_r1	16831	ASPLYAHQTLTSFWK	106.77	583.97	3
841	PR489_Michele_2020316_SPL5-2_r1	10193	KALKINWYK	42.39	388.569	3
842	PR489_Michele_2020316_SPL5-2_r1	8736	KALKINWYK	44.47	582.35	2
843	PR489_Michele_20200228_SPL1-2_r1_20200303203802	28057	LLSPIRVPNYNLIIM	10.47	878.514	2
844	PR489_Michele_2020316_SPL3-2_r1	31933	MLLMLLPTAL	23.3	558.332	2
845	PR489_Michele_2020316_SPL3-2_r1	31955	MLLMLLPTAL	15.59	1115.66	1
846	PR489_Michele_2020316_SPL3-2_r1	15877	IAYNPALLLK	48.01	1115.68	1
847	PR489_Michele_2020316_SPL6-2_r1	16296	IAYNPALLLK	42.71	558.345	2
848	PR489_Michele_2020316_SPL7-2_r1	12032	MSFRDLGRV	13.39	360.859	3
849	PR489_Michele_2020316_SPL7-2_r1	11711	MSFRDLGRV	28.37	540.785	2
850	PR489_Michele_2020316_SPL4-2_r1	17797	LIIMDEAHF	53.56	1088.54	1
851	PR489_Michele_2020316_SPL4-2_r1	18075	LIIMDEAHF	34.3	544.776	2
852	PR489_Michele_20200228_SPL2-2_r1	14141	KAAVEDEDFW	32.13	605.275	2
853	PR489_Michele_20200228_SPL2-2_r1	14145	KAAVEDEDFW	42.58	1209.54	1
854	PR489_Michele_2020316_SPL4-2_r1	4686	FEEYKRSGI	75.47	1128.57	1
855	PR489_Michele_2020316_SPL4-2_r1	4673	FEEYKRSGI	36.27	376.861	3
856	PR489_Michele_2020316_SPL4-2_r1	4674	FEEYKRSGI	59.15	564.788	2
857	PR489_Michele_20200228_SPL1-2_r1_20200303203802	19507	FKKEISNMLSIINKR	81.97	456.016	4
858	PR489_Michele_20200228_SPL1-2_r1_20200303203802	19412	FKKEISNMLSIINKR	38.43	607.686	3
859	PR489_Michele_2020316_SPL5-2_r1	20043	TYGWNLVKL	59.01	547.306	2
860	PR489_Michele_2020316_SPL5-2_r1	20361	TYGWNLVKL	57.82	1093.6	1
861	PR489_Michele_2020316_SPL3-2_r1	10707	RTLILAPTRV	29.59	570.366	2
862	PR489_Michele_2020316_SPL3-2_r1	10709	RTLILAPTRV	29.02	380.58	3
863	PR489_Michele_2020316_SPL3-2_r1	7007	YVVDNNPFTK	28.88	399.536	3
864	PR489_Michele_2020316_SPL3-2_r1	8718	YVVDNNPFTK	49.22	598.302	2
865	PR489_Michele_2020316_SPL3-2_r1	8814	YVVDNNPFTK	62.99	1196.6	1
866	PR489_Michele_2020316_SPL4-2_r1	19677	SELPETLETL	33.73	1131.58	1
867	PR489_Michele_2020316_SPL4-2_r1	19818	SELPETLETL	7.15	566.293	2
868	PR489_Michele_2020316_SPL6-2_r1	4148	VASAGISYKD	79.69	1010.51	1
869	PR489_Michele_2020316_SPL6-2_r1	4132	VASAGISYKD	52.89	505.761	2
870	PR489_Michele_2020316_SPL3-2_r1	8616	LSDSKDIYV	42.04	520.269	2
871	PR489_Michele_2020316_SPL3-2_r1	8623	LSDSKDIYV	44.64	1039.53	1
872	PR489_Michele_2020316_SPL8-2_r1	20593	LPVWLSYKVA	66.73	588.345	2
873	PR489_Michele_2020316_SPL8-2_r1	20317	LPVWLSYKVA	69.62	1175.68	1
874	PR489_Michele_2020316_SPL5-2_r1	3646	KEAVEDERF	38.97	374.852	3
875	PR489_Michele_2020316_SPL3-2_r1	3580	KEAVEDERF	53.26	1122.54	1
876	PR489_Michele_2020316_SPL3-2_r1	3567	KEAVEDERF	44.06	561.775	2
877	PR489_Michele_2020316_SPL5-2_r1	23615	LMLVTPSMAM	40.99	1093.55	1
878	PR489_Michele_2020316_SPL5-2_r1	23628	LMLVTPSMAM	33.47	547.277	2
879	PR489_Michele_20200228_SPL1-2_r1_20200303203802	34821	MAVGIVSILLSSLLK	42.72	772.479	2
880	PR489_Michele_20200228_SPL1-2_r1_20200303203802	9568	LRHSIENSSVNISLT	8.9	557.301	3
881	PR489_Michele_20200228_SPL1-2_r1_20200303203802	9516	LRHSIENSSVNISLT	9.41	835.448	2
882	PR489_Michele_20200228_SPL1-2_r1_20200303203802	9970	HATMLDVDLR	72.27	585.801	2
883	PR489_Michele_20200228_SPL1-2_r1_20200303203802	9946	HATMLDVDLR	59.55	1170.59	1
884	PR489_Michele_20200228_SPL1-2_r1_20200303203802	9973	HATMLDVDLR	57.13	390.87	3
885	PR489_Michele_2020316_SPL7-2_r1	23956	PFGDSYVII	35.12	505.763	2
886	PR489_Michele_2020316_SPL7-2_r1	23934	PFGDSYVII	40.77	1010.52	1
887	PR489_Michele_2020316_SPL7-2_r1	27063	QWYFTKTLDLIATPS	98.38	892.466	2
888	PR489_Michele_2020316_SPL8-2_r1	32661	METLLLLGL	17.92	501.799	2
889	PR489_Michele_2020316_SPL8-2_r1	32943	METLLLLGL	17.36	1002.59	1
890	PR489_Michele_2020316_SPL3-2_r1	22731	WMTTEDMLSV	38.73	1212.53	1
891	PR489_Michele_2020316_SPL3-2_r1	22741	WMTTEDMLSV	43.74	606.768	2
892	PR489_Michele_20200228_SPL1-2_r1_20200303203802	20049	MLVTPSMAM	33.65	490.734	2
893	PR489_Michele_20200228_SPL1-2_r1_20200303203802	20043	MLVTPSMAM	50.25	980.462	1
894	PR489_Michele_20200228_SPL2-2_r1	17548	MIIMDEAHF	43.06	1106.5	1
895	PR489_Michele_20200228_SPL2-2_r1	17532	MIIMDEAHF	35.53	553.754	2
896	PR489_Michele_20200228_SPL2-2_r1	24575	LMAAILAYT	22.2	966.533	1
897	PR489_Michele_2020316_SPL6-2_r1	19386	LLLMRTTWA	61.56	1104.62	1
898	PR489_Michele_2020316_SPL6-2_r1	20216	LLLMRTTWA	44.04	552.815	2
899	PR489_Michele_20200228_SPL1-2_r1_20200303203802	15693	AKIVTAETQNSSFII	75.93	811.444	2
900	PR489_Michele_2020316_SPL3-2_r1	30758	GIFLFLMSGK	35.93	556.812	2
901	PR489_Michele_2020316_SPL3-2_r1	32547	GIFLFLMSGK	37.27	1112.62	1
902	PR489_Michele_2020316_SPL3-2_r1	18552	GLSGFVTYL	23.12	478.758	2
903	PR489_Michele_2020316_SPL3-2_r1	23995	GLSGFVTYL	23.29	956.509	1
904	PR489_Michele_20200228_SPL1-2_r1_20200303203802	15146	EAEPPFGDSY	65.25	556.233	2
905	PR489_Michele_20200228_SPL1-2_r1_20200303203802	15404	EAEPPFGDSY	61.42	1111.46	1
906	PR489_Michele_2020316_SPL6-2_r1	6529	RTYSDPLALK	50.49	582.325	2
907	PR489_Michele_2020316_SPL5-2_r1	7215	RTYSDPLALK	48.53	1163.64	1
908	PR489_Michele_2020316_SPL6-2_r1	7130	RTYSDPLALK	57.35	388.552	3
909	PR489_Michele_2020316_SPL6-2_r1	8565	MILLTMKNK	36.3	546.32	2
910	PR489_Michele_2020316_SPL6-2_r1	8641	MILLTMKNK	46.87	1091.63	1
911	PR489_Michele_2020316_SPL6-2_r1	8564	MILLTMKNK	28.59	364.549	3
912	PR489_Michele_2020316_SPL4-2_r1	11662	SSMLNIMNR	45.47	1065.52	1
913	PR489_Michele_2020316_SPL4-2_r1	11657	SSMLNIMNR	51.03	533.263	2
914	PR489_Michele_2020316_SPL3-2_r1	3331	RVSTVQQLTK	28.54	387.232	3
915	PR489_Michele_2020316_SPL6-2_r1	2852	RVSTVQQLTK	58.55	580.342	2
916	PR489_Michele_2020316_SPL3-2_r1	3392	RVSTVQQLTK	21.89	1159.68	1
917	PR489_Michele_2020316_SPL8-2_r1	24264	FPPNPLVWHL	53.86	610.336	2
918	PR489_Michele_2020316_SPL8-2_r1	25882	FPPNPLVWHL	65.76	1219.66	1
919	PR489_Michele_2020316_SPL3-2_r1	6493	FLMSGKGIGK	36.16	519.295	2
920	PR489_Michele_2020316_SPL3-2_r1	6500	FLMSGKGIGK	50.6	1037.58	1
921	PR489_Michele_2020316_SPL7-2_r1	34657	WYMWLGARF	31.67	615.3	2
922	PR489_Michele_2020316_SPL4-2_r1	8925	TEIASLPTY	52.34	994.508	1
923	PR489_Michele_2020316_SPL4-2_r1	8886	TEIASLPTY	57.35	497.758	2
924	PR489_Michele_20200228_SPL2-2_r1	27550	SYLAGAGLLF	42.77	506.279	2
925	PR489_Michele_2020316_SPL3-2_r1	26408	SYLAGAGLLF	50.3	1011.55	1
926	PR489_Michele_2020316_SPL5-2_r1	18961	AWRTATLIL	20.28	522.814	2
927	PR489_Michele_2020316_SPL5-2_r1	19140	AWRTATLIL	32.69	1044.62	1
928	PR489_Michele_20200228_SPL2-2_r1	15752	NEMILLTMKN	48.93	1206.62	1
929	PR489_Michele_20200228_SPL2-2_r1	15740	NEMILLTMKN	54.45	603.815	2
930	PR489_Michele_20200228_SPL1-2_r1_20200303203802	28691	LNYILLENDMKFTVV	45.42	906.485	2
931	PR489_Michele_2020316_SPL3-2_r1	9144	SNMLSIINKR	48.81	588.332	2
932	PR489_Michele_2020316_SPL3-2_r1	9174	SNMLSIINKR	47.46	392.557	3
933	PR489_Michele_2020316_SPL4-2_r1	3103	VTNPAVLRK	34.25	997.615	1
934	PR489_Michele_2020316_SPL4-2_r1	3094	VTNPAVLRK	31.6	499.311	2
935	PR489_Michele_20200228_SPL1-2_r1_20200303203802	34934	HMIAGVFFTF	36.32	585.295	2
936	PR489_Michele_20200228_SPL1-2_r1_20200303203802	13866	NETWKLARASFIEVK	34.79	597.998	3
937	PR489_Michele_20200228_SPL1-2_r1_20200303203802	13910	NETWKLARASFIEVK	38.64	448.749	4
938	PR489_Michele_2020316_SPL6-2_r1	2814	HTIENSTANV	58.26	543.265	2
939	PR489_Michele_2020316_SPL6-2_r1	2591	HTIENSTANV	70.45	1085.52	1
940	PR489_Michele_2020316_SPL6-2_r1	25938	EISNMLSII	25.83	1019.54	1
941	PR489_Michele_2020316_SPL6-2_r1	26215	EISNMLSII	20.15	510.276	2
942	PR489_Michele_2020316_SPL5-2_r1	5724	MPVMKRYSAP	49	1179.6	1
943	PR489_Michele_2020316_SPL8-2_r1	5870	MPVMKRYSAP	28.51	393.873	3
944	PR489_Michele_20200228_SPL2-2_r1	5119	MPVMKRYSAP	30.39	590.305	2
945	PR489_Michele_20200228_SPL2-2_r1	21728	SANLSLAAIANQAAV	48.42	707.389	2
946	PR489_Michele_20200228_SPL2-2_r1	21741	SANLSLAAIANQAAV	22.47	1413.77	1
947	PR489_Michele_2020316_SPL8-2_r1	33683	FPALKLRPFL	39.82	401.253	3
948	PR489_Michele_2020316_SPL8-2_r1	34489	FPALKLRPFL	42.81	601.376	2
949	PR489_Michele_2020316_SPL8-2_r1	35257	FPALKLRPFL	31.76	1201.75	1
950	PR489_Michele_2020316_SPL6-2_r1	17312	KAIKILTGF	39.93	495.821	2
951	PR489_Michele_2020316_SPL6-2_r1	16749	KAIKILTGF	40.63	990.634	1
952	PR489_Michele_2020316_SPL7-2_r1	24408	MAAILAYTI	22.62	483.77	2
953	PR489_Michele_20200228_SPL2-2_r1	25040	MAAILAYTI	23.49	966.534	1
954	PR489_Michele_20200228_SPL1-2_r1_20200303203802	14258	NENYLDYMTSMKRFK	84.84	485.732	4
955	PR489_Michele_20200228_SPL1-2_r1_20200303203802	14260	NENYLDYMTSMKRFK	25.47	647.307	3
956	PR489_Michele_20200228_SPL1-2_r1_20200303203802	14292	NENYLDYMTSMKRFK	49.42	970.457	2
957	PR489_Michele_2020316_SPL5-2_r1	13805	LLYYRPGVTV	63.19	1180.67	1
958	PR489_Michele_2020316_SPL5-2_r1	13767	LLYYRPGVTV	55.51	590.84	2
959	PR489_Michele_20200228_SPL1-2_r1_20200303203802	15072	HEMYWVSNASGNIVS	23.25	847.387	2
960	PR489_Michele_2020316_SPL7-2_r1	9748	VTRGAVLMY	45.87	1009.55	1
961	PR489_Michele_2020316_SPL7-2_r1	9715	VTRGAVLMY	27.42	505.279	2
962	PR489_Michele_2020316_SPL5-2_r1	22338	ASAWTLYAV	33.85	981.504	1
963	PR489_Michele_2020316_SPL5-2_r1	22401	ASAWTLYAV	27.38	491.256	2
964	PR489_Michele_20200228_SPL1-2_r1_20200303203802	9774	ISNMLNIMNRRKRSV	14.91	611.342	3
965	PR489_Michele_2020316_SPL4-2_r1	20377	YILLENDMKF	54.44	643.328	2
966	PR489_Michele_2020316_SPL4-2_r1	20145	YILLENDMKF	51.26	1285.65	1
967	PR489_Michele_2020316_SPL5-2_r1	6244	RAAVEDEEF	36.68	1065.48	1
968	PR489_Michele_2020316_SPL5-2_r1	6597	RAAVEDEEF	29.25	533.246	2
969	PR489_Michele_2020316_SPL5-2_r1	15654	KAWMVHRQW	52.09	621.285	3
970	PR489_Michele_2020316_SPL5-2_r1	16780	KAWMVHRQW	44.8	414.55	3
971	PR489_Michele_20200228_SPL2-2_r1	12504	IENSSVNVSL	28	1061.55	1
972	PR489_Michele_2020316_SPL4-2_r1	12784	IENSSVNVSL	35.31	531.278	2
973	PR489_Michele_2020316_SPL6-2_r1	9793	YLPSVSLSSK	40.98	540.8	2
974	PR489_Michele_2020316_SPL6-2_r1	9794	YLPSVSLSSK	51.92	1080.59	1
975	PR489_Michele_20200228_SPL2-2_r1	17076	YQGKTVWFV	62.9	1127.59	1
976	PR489_Michele_20200228_SPL2-2_r1	17060	YQGKTVWFV	53.67	564.298	2
977	PR489_Michele_20200228_SPL1-2_r1_20200303203802	17382	STRVPNYNLIVMDEA	25.82	861.43	2
978	PR489_Michele_20200228_SPL2-2_r1	27954	FPYSIPATLL	54.7	1121.63	1
979	PR489_Michele_20200228_SPL2-2_r1	27996	FPYSIPATLL	43.36	561.316	2
980	PR489_Michele_2020316_SPL4-2_r1	21635	PSVVETLEQM	72.06	1132.56	1
981	PR489_Michele_2020316_SPL4-2_r1	21362	PSVVETLEQM	58.45	566.781	2
982	PR489_Michele_20200228_SPL2-2_r1	26698	IKILNPYMPSVVETL	26.92	858.985	2
983	PR489_Michele_2020316_SPL6-2_r1	11344	LTMKNKAWMV	62.99	611.328	2
984	PR489_Michele_2020316_SPL6-2_r1	11316	LTMKNKAWMV	70.82	1221.65	1
985	PR489_Michele_2020316_SPL6-2_r1	11057	LTMKNKAWMV	25.23	407.887	3
986	PR489_Michele_2020316_SPL5-2_r1	3247	THRRPTIEK	5.81	379.888	3
987	PR489_Michele_2020316_SPL5-2_r1	5768	YSAPSESEGV	42.81	1025.44	1
988	PR489_Michele_2020316_SPL5-2_r1	6580	YSAPSESEGV	35.14	513.225	2
989	PR489_Michele_2020316_SPL6-2_r1	22363	MLLVHYAII	40.74	1072.62	1
990	PR489_Michele_2020316_SPL6-2_r1	23365	MLLVHYAII	26.41	536.815	2
991	PR489_Michele_2020316_SPL7-2_r1	18341	SWILRNPGF	74.98	1089.58	1
992	PR489_Michele_2020316_SPL7-2_r1	18332	SWILRNPGF	60.72	545.296	2
993	PR489_Michele_2020316_SPL8-2_r1	19692	ALSLLSNTY	40.24	981.525	1
994	PR489_Michele_2020316_SPL8-2_r1	19372	ALSLLSNTY	28.57	491.265	2
995	PR489_Michele_2020316_SPL8-2_r1	10877	VEENHPFTL	58.78	543.267	2
996	PR489_Michele_2020316_SPL8-2_r1	10897	VEENHPFTL	68.34	1085.53	1
997	PR489_Michele_20200228_SPL2-2_r1	20912	FPGKTVWFV	54.42	1080.59	1
998	PR489_Michele_20200228_SPL2-2_r1	21116	FPGKTVWFV	44.06	540.798	2
999	PR489_Michele_20200228_SPL2-2_r1	17471	ILLENDMKF	50.47	561.797	2
1000	PR489_Michele_20200228_SPL2-2_r1	17502	ILLENDMKF	52.52	1122.59	1
1001	PR489_Michele_20200228_SPL1-2_r1_20200303203802	10058	VDYMPVMKRYSAPSE	51.74	886.922	2
1002	PR489_Michele_20200228_SPL1-2_r1_20200303203802	11224	VDYMPVMKRYSAPSE	42.25	591.617	3
1003	PR489_Michele_2020316_SPL3-2_r1	19330	LSFVLSLYK	21.09	357.215	3
1004	PR489_Michele_2020316_SPL3-2_r1	18733	LSFVLSLYK	55.81	1069.63	1
1005	PR489_Michele_2020316_SPL3-2_r1	18689	LSFVLSLYK	40.06	535.318	2
1006	PR489_Michele_20200228_SPL2-2_r1	23516	ASSALLWMAS	33.09	1036.51	1
1007	PR489_Michele_20200228_SPL2-2_r1	23541	ASSALLWMAS	31.19	518.76	2
1008	PR489_Michele_20200228_SPL1-2_r1_20200303203802	20860	LLMRTTWAF	44.53	1138.61	1
1009	PR489_Michele_2020316_SPL6-2_r1	23510	LLMRTTWAF	57.69	569.807	2
1010	PR489_Michele_20200228_SPL1-2_r1_20200303203802	16640	LLMRTTWAF	8.02	380.208	3
1011	PR489_Michele_2020316_SPL4-2_r1	20894	KEISNMLSII	34.17	574.323	2
1012	PR489_Michele_2020316_SPL8-2_r1	20339	KEISNMLSII	46.22	1147.64	1
1013	PR489_Michele_20200228_SPL1-2_r1_20200303203802	5706	RHTIENSTANVSLAA	6.27	528.61	3
1014	PR489_Michele_20200228_SPL1-2_r1_20200303203802	5669	RHTIENSTANVSLAA	26.33	792.411	2
1015	PR489_Michele_2020316_SPL4-2_r1	14115	TVMAFHLTT	41.11	510.763	2
1016	PR489_Michele_2020316_SPL4-2_r1	13852	TVMAFHLTT	47.61	1020.52	1
1017	PR489_Michele_2020316_SPL5-2_r1	7712	AANEMGLIEK	68.19	1075.54	1
1018	PR489_Michele_2020316_SPL5-2_r1	7706	AANEMGLIEK	60.81	538.276	2
1019	PR489_Michele_2020316_SPL6-2_r1	13792	MLDSYNVFK	73.44	1116.54	1
1020	PR489_Michele_2020316_SPL6-2_r1	14062	MLDSYNVFK	54.6	558.773	2
1021	PR489_Michele_20200228_SPL2-2_r1	15963	TLMYVVDNNPFTKTR	30.72	600.31	3
1022	PR489_Michele_20200228_SPL2-2_r1	16374	TLMYVVDNNPFTKTR	59.58	899.962	2
1023	PR489_Michele_20200228_SPL2-2_r1	14687	SLAAIANQAV	54.85	957.537	1
1024	PR489_Michele_20200228_SPL2-2_r1	14698	SLAAIANQAV	58.28	479.272	2
1025	PR489_Michele_2020316_SPL3-2_r1	19970	ALSFVLSLYK	50.6	570.837	2
1026	PR489_Michele_2020316_SPL3-2_r1	22198	ALSFVLSLYK	39.45	380.894	3
1027	PR489_Michele_20200228_SPL1-2_r1_20200303203802	34526	VIVMLIPTAMAFHLT	58.84	552.979	3
1028	PR489_Michele_20200228_SPL1-2_r1_20200303203802	32875	VIVMLIPTAMAFHLT	47.01	828.966	2
1029	PR489_Michele_2020316_SPL7-2_r1	11069	VFHTMWHVTR	56.05	657.333	2
1030	PR489_Michele_2020316_SPL7-2_r1	11009	VFHTMWHVTR	49.07	438.211	3
1031	PR489_Michele_20200228_SPL1-2_r1_20200303203802	7233	VFHTMWHVTR	53.19	1313.66	1
1032	PR489_Michele_20200228_SPL1-2_r1_20200303203802	29567	VNMVSRLLLNRFTMT	47.63	897.99	2
1033	PR489_Michele_20200228_SPL1-2_r1_20200303203802	28950	VNMVSRLLLNRFTMT	39.73	598.996	3
1034	PR489_Michele_2020316_SPL4-2_r1	17000	MPSVVETLEQ	54.68	566.782	2
1035	PR489_Michele_2020316_SPL6-2_r1	16889	MPSVVETLEQ	65.66	1132.55	1
1036	PR489_Michele_20200228_SPL2-2_r1	26087	YMWLGARFL	52.85	578.803	2
1037	PR489_Michele_20200228_SPL2-2_r1	26028	YMWLGARFL	66.88	1155.59	1
1038	PR489_Michele_2020316_SPL3-2_r1	18023	QQEDVDFTNLKTLLK	57.72	896.479	2
1039	PR489_Michele_20200228_SPL2-2_r1	19227	VGLVIFPKY	50.39	1035.62	1
1040	PR489_Michele_20200228_SPL2-2_r1	19210	VGLVIFPKY	40.98	518.316	2
1041	PR489_Michele_2020316_SPL8-2_r1	27973	TFPPNPLVW	65.47	535.787	2
1042	PR489_Michele_2020316_SPL8-2_r1	27972	TFPPNPLVW	69.77	1070.57	1
1043	PR489_Michele_2020316_SPL4-2_r1	2865	VSTGSQLAK	41.26	445.751	2
1044	PR489_Michele_2020316_SPL4-2_r1	2591	VSTGSQLAK	60.39	890.494	1
1045	PR489_Michele_20200228_SPL2-2_r1	23764	WVYENTYWQY	20.29	1451.62	1
1046	PR489_Michele_20200228_SPL2-2_r1	23293	WVYENTYWQY	16.96	726.318	2
1047	PR489_Michele_20200228_SPL2-2_r1	3408	RREEEEAGVL	16.83	594.305	2
1048	PR489_Michele_20200228_SPL2-2_r1	3447	RREEEEAGVL	28.75	396.539	3
1049	PR489_Michele_2020316_SPL8-2_r1	10745	EVIFPDSVSK	64.13	1120.59	1
1050	PR489_Michele_2020316_SPL8-2_r1	10824	EVIFPDSVSK	48.54	560.798	2
1051	PR489_Michele_2020316_SPL6-2_r1	34034	IRIMSVIPPVLYIVT	60.45	857.52	2
1052	PR489_Michele_20200228_SPL1-2_r1_20200303203802	11319	LLNRFTMTHRRPTIE	5.97	629.013	3
1053	PR489_Michele_20200228_SPL1-2_r1_20200303203802	11130	LLNRFTMTHRRPTIE	8.69	472.012	4
1054	PR489_Michele_2020316_SPL4-2_r1	10546	FPQSNAVIQ	25.4	502.264	2
1055	PR489_Michele_2020316_SPL4-2_r1	10578	FPQSNAVIQ	47.17	1003.52	1
1056	PR489_Michele_2020316_SPL7-2_r1	28012	LSIPATLFV	52.38	480.792	2
1057	PR489_Michele_2020316_SPL7-2_r1	26487	LSIPATLFV	50.29	960.576	1
1058	PR489_Michele_2020316_SPL5-2_r1	29424	IMAVGIVSIL	23.79	1015.62	1
1059	PR489_Michele_20200228_SPL1-2_r1_20200303203802	34704	AGMIIMLIPTVVAFH	54.14	806.953	2
1060	PR489_Michele_20200228_SPL1-2_r1_20200303203802	34732	AGMIIMLIPTVVAFH	22.72	538.304	3
1061	PR489_Michele_2020316_SPL7-2_r1	11568	GLYDPIHLR	38.97	1083.6	1
1062	PR489_Michele_2020316_SPL7-2_r1	11547	GLYDPIHLR	41.59	542.301	2
1063	PR489_Michele_2020316_SPL7-2_r1	12242	GLYDPIHLR	34.85	361.87	3
1064	PR489_Michele_2020316_SPL3-2_r1	5178	AVAPSMTMR	42.74	482.241	2
1065	PR489_Michele_2020316_SPL3-2_r1	5638	AVAPSMTMR	50.44	963.475	1
1066	PR489_Michele_20200228_SPL1-2_r1_20200303203802	25153	SLVMLLVHY	37.99	537.805	2
1067	PR489_Michele_20200228_SPL1-2_r1_20200303203802	34352	SLVMLLVHY	39.7	1074.6	1
1068	PR489_Michele_2020316_SPL7-2_r1	29067	WYFTKTLDLI	39.25	650.353	2
1069	PR489_Michele_2020316_SPL7-2_r1	28362	WYFTKTLDLI	52.59	1299.7	1
1070	PR489_Michele_2020316_SPL7-2_r1	9140	DYMPSMKRF	38.05	587.773	2
1071	PR489_Michele_2020316_SPL7-2_r1	9854	DYMPSMKRF	41.09	392.184	3
1072	PR489_Michele_2020316_SPL7-2_r1	9796	DYMPSMKRF	51.75	1174.54	1
1073	PR489_Michele_2020316_SPL5-2_r1	18038	QMAYWTNPY	39.42	587.255	2
1074	PR489_Michele_2020316_SPL5-2_r1	18694	QMAYWTNPY	50.02	1173.5	1
1075	PR489_Michele_2020316_SPL5-2_r1	16513	MLAASPLYA	40.12	936.486	1
1076	PR489_Michele_2020316_SPL7-2_r1	6552	VMKRYSAPFE	48.59	614.313	2
1077	PR489_Michele_2020316_SPL7-2_r1	6527	VMKRYSAPFE	21.4	409.878	3
1078	PR489_Michele_2020316_SPL8-2_r1	35494	IEYAYRFLSNLIFGG	55.36	881.962	2
1079	PR489_Michele_2020316_SPL4-2_r1	22352	SESNILDIDL	51.27	1118.56	1
1080	PR489_Michele_20200228_SPL2-2_r1	25251	SESNILDIDL	32.36	559.783	2
1081	PR489_Michele_2020316_SPL5-2_r1	22141	WKTMAMALSI	36.44	1151.59	1
1082	PR489_Michele_2020316_SPL5-2_r1	21987	WKTMAMALSI	35.48	576.301	2
1083	PR489_Michele_20200228_SPL1-2_r1_20200303203802	18659	PTFAAGLLLR	62.52	529.822	2
1084	PR489_Michele_20200228_SPL1-2_r1_20200303203802	18689	PTFAAGLLLR	73.14	1058.64	1
1085	PR489_Michele_20200228_SPL1-2_r1_20200303203802	22813	YLALLAAFK	49.63	1009.61	1
1086	PR489_Michele_20200228_SPL1-2_r1_20200303203802	22784	YLALLAAFK	41.59	505.308	2
1087	PR489_Michele_2020316_SPL3-2_r1	20869	LYAVATTII	24.4	964.57	1
1088	PR489_Michele_20200228_SPL2-2_r1	15495	LYAVATTII	19.25	482.789	2
1089	PR489_Michele_2020316_SPL7-2_r1	27008	MSIPATLFV	39.93	489.77	2
1090	PR489_Michele_2020316_SPL7-2_r1	25935	MSIPATLFV	41.99	978.533	1
1091	PR489_Michele_2020316_SPL3-2_r1	29923	DSDLALLPLMRNLTV	91.33	835.961	2
1092	PR489_Michele_2020316_SPL8-2_r1	24164	FEVEDYGFGM	39.55	1193.48	1
1093	PR489_Michele_2020316_SPL8-2_r1	24186	FEVEDYGFGM	35.3	597.245	2
1094	PR489_Michele_20200228_SPL1-2_r1_20200303203802	6406	SYKVASAGI	51.96	895.489	1
1095	PR489_Michele_20200228_SPL1-2_r1_20200303203802	6403	SYKVASAGI	42.16	448.248	2
1096	PR489_Michele_2020316_SPL7-2_r1	23185	YWTNPYVTL	33.72	1156.57	1
1097	PR489_Michele_2020316_SPL7-2_r1	23213	YWTNPYVTL	33.89	578.787	2
1098	PR489_Michele_2020316_SPL3-2_r1	16765	NESDPEGALW	60.55	1117.48	1
1099	PR489_Michele_2020316_SPL5-2_r1	17354	NESDPEGALW	33.96	559.243	2
1100	PR489_Michele_20200228_SPL2-2_r1	26765	VMASSVLLW	45.6	503.276	2
1101	PR489_Michele_20200228_SPL2-2_r1	26878	VMASSVLLW	46.9	1005.54	1
1102	PR489_Michele_2020316_SPL5-2_r1	18955	STMSLVMAWR	76.54	1181.58	1
1103	PR489_Michele_2020316_SPL6-2_r1	19197	STMSLVMAWR	57.55	591.294	2
1104	PR489_Michele_2020316_SPL6-2_r1	5046	KTSPMKALY	44.01	1038.57	1
1105	PR489_Michele_20200228_SPL2-2_r1	5121	KTSPMKALY	43.95	519.786	2
1106	PR489_Michele_20200228_SPL2-2_r1	11773	AETQNSSFI	49.65	996.463	1
1107	PR489_Michele_20200228_SPL2-2_r1	11777	AETQNSSFI	50.96	498.735	2
1108	PR489_Michele_2020316_SPL6-2_r1	21125	ILRNPGFALL	47.54	1113.68	1
1109	PR489_Michele_2020316_SPL6-2_r1	20803	ILRNPGFALL	33.54	557.343	2
1110	PR489_Michele_2020316_SPL7-2_r1	22883	LQSEVIFPDSVSKIL	81.91	558.982	3
1111	PR489_Michele_2020316_SPL7-2_r1	22820	LQSEVIFPDSVSKIL	104.48	837.97	2
1112	PR489_Michele_2020316_SPL4-2_r1	16203	ALKLSWFKK	41.3	374.234	3
1113	PR489_Michele_2020316_SPL4-2_r1	15900	ALKLSWFKK	37.47	560.848	2
1114	PR489_Michele_2020316_SPL7-2_r1	18282	YQGKTVWFVP	25.76	612.824	2
1115	PR489_Michele_2020316_SPL7-2_r1	18325	YQGKTVWFVP	50.73	1224.64	1
1116	PR489_Michele_2020316_SPL3-2_r1	8008	FTSVGKLIHQ	59.88	377.217	3
1117	PR489_Michele_2020316_SPL3-2_r1	8034	FTSVGKLIHQ	78.88	1129.64	1
1118	PR489_Michele_2020316_SPL3-2_r1	8025	FTSVGKLIHQ	69.26	565.322	2
1119	PR489_Michele_2020316_SPL8-2_r1	29534	NPGFALLAGF	41.7	503.772	2
1120	PR489_Michele_20200228_SPL1-2_r1_20200303203802	29211	NPGFALLAGF	47.65	1006.54	1
1121	PR489_Michele_2020316_SPL5-2_r1	17918	MTTEDMLAV	37.65	505.73	2
1122	PR489_Michele_2020316_SPL5-2_r1	17928	MTTEDMLAV	28.02	1010.45	1
1123	PR489_Michele_20200228_SPL2-2_r1	21343	YWTNPYVTLKGLTQS	49.13	590.974	3
1124	PR489_Michele_20200228_SPL2-2_r1	21303	YWTNPYVTLKGLTQS	46.38	885.958	2
1125	PR489_Michele_20200228_SPL1-2_r1_20200303203802	12421	GPMPVTVASA	49.32	929.477	1
1126	PR489_Michele_20200228_SPL1-2_r1_20200303203802	12514	GPMPVTVASA	47.1	465.242	2
1127	PR489_Michele_20200228_SPL2-2_r1	22945	VPNYNMIIM	34.83	1094.54	1
1128	PR489_Michele_20200228_SPL1-2_r1_20200303203802	23111	VPNYNMIIM	27.5	547.773	2
1129	PR489_Michele_2020316_SPL4-2_r1	11373	RQDLLVTFK	51.51	560.33	2
1130	PR489_Michele_2020316_SPL4-2_r1	10793	RQDLLVTFK	56.95	373.889	3
1131	PR489_Michele_2020316_SPL8-2_r1	10209	IENSTANVSL	49.21	524.27	2
1132	PR489_Michele_2020316_SPL8-2_r1	9359	IENSTANVSL	51.83	1047.53	1
1133	PR489_Michele_20200228_SPL1-2_r1_20200303203802	35153	GMIIMLIPTVMAFHL	34.59	843.962	2
1134	PR489_Michele_2020316_SPL7-2_r1	27033	SSALLWMASV	39.19	532.776	2
1135	PR489_Michele_2020316_SPL7-2_r1	27010	SSALLWMASV	36.34	1064.54	1
1136	PR489_Michele_20200228_SPL1-2_r1_20200303203802	22191	IIGLIAANEMGLIEK	54.25	528.973	3
1137	PR489_Michele_20200228_SPL1-2_r1_20200303203802	22164	IIGLIAANEMGLIEK	66.31	792.955	2
1138	PR489_Michele_2020316_SPL4-2_r1	30429	IPATLFVWY	38.13	555.305	2
1139	PR489_Michele_2020316_SPL4-2_r1	32342	IPATLFVWY	51.7	1109.6	1
1140	PR489_Michele_2020316_SPL6-2_r1	7092	LTMKNKAWM	29.1	374.865	3
1141	PR489_Michele_2020316_SPL6-2_r1	7161	LTMKNKAWM	62.62	1122.58	1
1142	PR489_Michele_20200228_SPL1-2_r1_20200303203802	4115	EEVMRSRWSR	18.28	445.891	3
1143	PR489_Michele_20200228_SPL1-2_r1_20200303203802	19674	PVRVPNYNMIIMDEA	12.44	587.961	3
1144	PR489_Michele_20200228_SPL1-2_r1_20200303203802	19857	PVRVPNYNMIIMDEA	33.31	881.438	2
1145	PR489_Michele_20200228_SPL2-2_r1	24521	ISGVFPVSI	27.06	459.768	2
1146	PR489_Michele_20200228_SPL2-2_r1	24518	ISGVFPVSI	31.96	918.53	1
1147	PR489_Michele_2020316_SPL3-2_r1	11495	KEENLVNSLV	44.32	572.814	2
1148	PR489_Michele_2020316_SPL3-2_r1	11539	KEENLVNSLV	51.41	1144.62	1
1149	PR489_Michele_20200228_SPL1-2_r1_20200303203802	27180	LMMLVAPSY	32.58	1024.52	1
1150	PR489_Michele_20200228_SPL1-2_r1_20200303203802	23793	LMMLVAPSY	43.32	512.764	2
1151	PR489_Michele_20200228_SPL2-2_r1	13917	PGKTVWFVPSIKSGN	57.3	808.944	2
1152	PR489_Michele_20200228_SPL2-2_r1	14076	PGKTVWFVPSIKSGN	46.71	539.632	3
1153	PR489_Michele_2020316_SPL5-2_r1	21608	LYAVATTFIT	27.26	1099.6	1
1154	PR489_Michele_2020316_SPL5-2_r1	21351	LYAVATTFIT	33.66	550.305	2
1155	PR489_Michele_2020316_SPL6-2_r1	12122	TMLDSYNVFK	51.98	406.534	3
1156	PR489_Michele_2020316_SPL6-2_r1	15989	TMLDSYNVFK	83.81	1217.59	1
1157	PR489_Michele_2020316_SPL6-2_r1	14448	TMLDSYNVFK	63.32	609.297	2
1158	PR489_Michele_20200228_SPL2-2_r1	30811	LLMLLPTAL	32.02	984.617	1
1159	PR489_Michele_20200228_SPL2-2_r1	30818	LLMLLPTAL	26.78	492.812	2
1160	PR489_Michele_2020316_SPL4-2_r1	17013	KTMAMVLSI	33.34	497.277	2
1161	PR489_Michele_20200228_SPL1-2_r1_20200303203802	17184	KTMAMVLSI	41.03	993.547	1
1162	PR489_Michele_2020316_SPL5-2_r1	22000	EIASLPTYL	34.44	503.776	2
1163	PR489_Michele_2020316_SPL5-2_r1	21970	EIASLPTYL	38.36	1006.54	1
1164	PR489_Michele_20200228_SPL2-2_r1	21237	AAVEDEDFW	32.38	1081.45	1
1165	PR489_Michele_20200228_SPL2-2_r1	20388	AAVEDEDFW	28.94	541.228	2
1166	PR489_Michele_20200228_SPL2-2_r1	15001	ISNMLNIMNR	29.69	603.31	2
1167	PR489_Michele_20200228_SPL2-2_r1	14925	ISNMLNIMNR	41.55	1205.61	1
1168	PR489_Michele_20200228_SPL2-2_r1	15666	YWVSNASGNI	53.16	1110.52	1
1169	PR489_Michele_20200228_SPL2-2_r1	15030	YWVSNASGNI	46.08	555.765	2
1170	PR489_Michele_2020316_SPL6-2_r1	24259	YSIPATLLV	37.33	976.571	1
1171	PR489_Michele_2020316_SPL6-2_r1	16319	YSIPATLLV	40.35	488.789	2
1172	PR489_Michele_2020316_SPL5-2_r1	2866	LVTFKTAHAK	64.07	1115.66	1
1173	PR489_Michele_2020316_SPL4-2_r1	4029	LVTFKTAHAK	59.12	558.332	2
1174	PR489_Michele_2020316_SPL4-2_r1	4021	LVTFKTAHAK	53.04	372.557	3
1175	PR489_Michele_2020316_SPL5-2_r1	11756	AVEDEEFWK	49.24	1152.52	1
1176	PR489_Michele_2020316_SPL5-2_r1	11752	AVEDEEFWK	49.8	576.764	2
1177	PR489_Michele_20200228_SPL1-2_r1_20200303203802	7739	VTRGAVLTY	28.38	490.282	2
1178	PR489_Michele_20200228_SPL1-2_r1_20200303203802	7742	VTRGAVLTY	50.09	979.557	1
1179	PR489_Michele_20200228_SPL2-2_r1	18257	PERVILAGPMPVTVA	28.29	775.443	2
1180	PR489_Michele_20200228_SPL2-2_r1	18355	PERVILAGPMPVTVA	64.1	1549.88	1
1181	PR489_Michele_20200228_SPL1-2_r1_20200303203802	22661	MLINRFTMKHKKATY	19.01	471.26	4
1182	PR489_Michele_2020316_SPL5-2_r1	9762	KEAVEDERFW	62.68	1308.62	1
1183	PR489_Michele_2020316_SPL5-2_r1	10120	KEAVEDERFW	43.84	654.815	2
1184	PR489_Michele_2020316_SPL5-2_r1	9724	KEAVEDERFW	53.75	436.879	3
1185	PR489_Michele_2020316_SPL4-2_r1	9376	KEENLVNSL	37.96	523.279	2
1186	PR489_Michele_2020316_SPL4-2_r1	9378	KEENLVNSL	41.19	1045.55	1
1187	PR489_Michele_20200228_SPL2-2_r1	2792	INKRKKTSL	22.7	363.236	3
1188	PR489_Michele_20200228_SPL1-2_r1_20200303203802	14147	IELLKTEVTNPAVLR	52.32	848.504	2
1189	PR489_Michele_20200228_SPL1-2_r1_20200303203802	14123	IELLKTEVTNPAVLR	53.32	566.005	3
1190	PR489_Michele_2020316_SPL6-2_r1	3966	VASAGISYK	40.51	448.248	2
1191	PR489_Michele_2020316_SPL6-2_r1	3976	VASAGISYK	57.52	895.489	1
1192	PR489_Michele_20200228_SPL1-2_r1_20200303203802	8832	YKVASAGISY	59.23	1058.55	1
1193	PR489_Michele_20200228_SPL1-2_r1_20200303203802	8824	YKVASAGISY	43.78	529.78	2
1194	PR489_Michele_20200228_SPL1-2_r1_20200303203802	6404	DYMTSMKRFK	45.53	436.214	3
1195	PR489_Michele_20200228_SPL1-2_r1_20200303203802	6427	DYMTSMKRFK	44.48	653.818	2
1196	PR489_Michele_2020316_SPL8-2_r1	16420	REFVEYIGPY	61.09	636.817	2
1197	PR489_Michele_2020316_SPL8-2_r1	16425	REFVEYIGPY	57.26	1272.63	1
1198	PR489_Michele_20200228_SPL1-2_r1_20200303203802	17722	HATMLDVDLRPASAW	69.96	841.921	2
1199	PR489_Michele_20200228_SPL1-2_r1_20200303203802	17723	HATMLDVDLRPASAW	47.87	561.616	3
1200	PR489_Michele_2020316_SPL8-2_r1	17126	YLVTNYLPSV	33.19	584.815	2
1201	PR489_Michele_2020316_SPL8-2_r1	22771	YLVTNYLPSV	32.02	1168.62	1
1202	PR489_Michele_2020316_SPL7-2_r1	25543	MSLVMAWRTI	59.39	604.32	2
1203	PR489_Michele_20200228_SPL1-2_r1_20200303203802	16760	EGVYRIMQRGLFGKT	7.96	877.973	2
1204	PR489_Michele_20200228_SPL2-2_r1	24007	LYAVATTFI	26.2	499.782	2
1205	PR489_Michele_20200228_SPL2-2_r1	27104	LYAVATTFI	23.92	998.558	1
1206	PR489_Michele_2020316_SPL5-2_r1	14169	RAAVEDEEFW	63.98	1251.56	1
1207	PR489_Michele_2020316_SPL5-2_r1	14157	RAAVEDEEFW	50.16	626.285	2
1208	PR489_Michele_2020316_SPL8-2_r1	29444	GVIDAGYRGVISALL	67.25	752.43	2
1209	PR489_Michele_2020316_SPL3-2_r1	32592	FLALGFFLR	21.16	542.321	2
1210	PR489_Michele_2020316_SPL4-2_r1	12229	YENLKYSVI	56.22	1128.59	1
1211	PR489_Michele_2020316_SPL4-2_r1	12241	YENLKYSVI	49.59	564.8	2
1212	PR489_Michele_2020316_SPL6-2_r1	22324	FSDSYIAYNPALLLK	102.22	857.956	2
1213	PR489_Michele_2020316_SPL3-2_r1	22085	FSDSYIAYNPALLLK	85.02	572.307	3
1214	PR489_Michele_20200228_SPL2-2_r1	11220	KGKTVWFVPSIKAGN	67.42	816.468	2
1215	PR489_Michele_20200228_SPL2-2_r1	11197	KGKTVWFVPSIKAGN	49.48	544.648	3
1216	PR489_Michele_20200228_SPL2-2_r1	11317	KGKTVWFVPSIKAGN	65.95	408.738	4
1217	PR489_Michele_20200228_SPL1-2_r1_20200303203802	25329	WTLYAVATTV	36.61	562.803	2
1218	PR489_Michele_2020316_SPL5-2_r1	24405	WTLYAVATTV	34.09	1124.6	1
1219	PR489_Michele_2020316_SPL4-2_r1	11186	FPQSNAVIQD	68.94	1118.55	1
1220	PR489_Michele_20200228_SPL2-2_r1	11561	FPQSNAVIQD	59.15	559.778	2
1221	PR489_Michele_20200228_SPL1-2_r1_20200303203802	34936	VLDDGIYRILQRGLL	31.86	872.51	2
1222	PR489_Michele_20200228_SPL1-2_r1_20200303203802	35096	VLDDGIYRILQRGLL	20.35	582.009	3
1223	PR489_Michele_20200228_SPL1-2_r1_20200303203802	6057	AIFLTTLSRTSKKRS	14.91	570.341	3
1224	PR489_Michele_2020316_SPL3-2_r1	21047	VTLITGNMSF	43.2	1082.56	1
1225	PR489_Michele_2020316_SPL3-2_r1	21056	VTLITGNMSF	49.94	541.782	2
1226	PR489_Michele_2020316_SPL3-2_r1	15757	DYEVDEDIFR	51.7	650.788	2
1227	PR489_Michele_2020316_SPL3-2_r1	15777	DYEVDEDIFR	63.64	1300.57	1
1228	PR489_Michele_20200228_SPL2-2_r1	15905	PERVILAGPMPVTAA	62.8	761.427	2
1229	PR489_Michele_20200228_SPL2-2_r1	15930	PERVILAGPMPVTAA	73.7	1521.85	1
1230	PR489_Michele_20200228_SPL1-2_r1_20200303203802	28123	EVEDYGFGIF	36.19	588.267	2
1231	PR489_Michele_20200228_SPL1-2_r1_20200303203802	28110	EVEDYGFGIF	46.18	1175.53	1
1232	PR489_Michele_2020316_SPL6-2_r1	15028	TTILDVDLR	51.35	523.298	2
1233	PR489_Michele_2020316_SPL6-2_r1	15040	TTILDVDLR	48.12	1045.59	1
1234	PR489_Michele_2020316_SPL3-2_r1	30222	QEDVDFTNLKTLLKL	64.54	592.997	3
1235	PR489_Michele_20200228_SPL2-2_r1	14504	AGKTVWFVPSIKAGN	69.57	787.941	2
1236	PR489_Michele_20200228_SPL2-2_r1	14544	AGKTVWFVPSIKAGN	61.81	525.628	3
1237	PR489_Michele_2020316_SPL6-2_r1	15357	RILQRGLLGR	39.32	394.591	3
1238	PR489_Michele_2020316_SPL6-2_r1	9176	YVDYMPVMKR	58.04	1301.64	1
1239	PR489_Michele_2020316_SPL6-2_r1	9126	YVDYMPVMKR	49.29	434.551	3
1240	PR489_Michele_2020316_SPL6-2_r1	9099	YVDYMPVMKR	42.09	651.323	2
1241	PR489_Michele_2020316_SPL5-2_r1	22509	GIFPYSIPAT	36.12	1065.56	1
1242	PR489_Michele_2020316_SPL5-2_r1	22559	GIFPYSIPAT	42.45	533.284	2
1243	PR489_Michele_20200228_SPL1-2_r1_20200303203802	33051	AGMIIMLIPTVMAFH	60.05	822.938	2
1244	PR489_Michele_20200228_SPL1-2_r1_20200303203802	33199	AGMIIMLIPTVMAFH	41.28	548.961	3
1245	PR489_Michele_2020316_SPL5-2_r1	23160	EISNMLNIM	26.16	532.759	2
1246	PR489_Michele_2020316_SPL5-2_r1	23214	EISNMLNIM	30.16	1064.51	1
1247	PR489_Michele_20200228_SPL1-2_r1_20200303203802	18626	ESESNILDIDLRPAS	8.51	553.613	3
1248	PR489_Michele_20200228_SPL1-2_r1_20200303203802	17409	ESESNILDIDLRPAS	73.65	829.917	2
1249	PR489_Michele_2020316_SPL8-2_r1	17588	KEISSMLNIM	49.98	1165.59	1
1250	PR489_Michele_2020316_SPL8-2_r1	17577	KEISSMLNIM	38.5	583.301	2
1251	PR489_Michele_2020316_SPL6-2_r1	4400	HSIENSSVNV	61.38	543.265	2
1252	PR489_Michele_2020316_SPL6-2_r1	4407	HSIENSSVNV	67.24	1085.52	1
1253	PR489_Michele_2020316_SPL4-2_r1	4546	SEAVNDSRF	64.95	1024.47	1
1254	PR489_Michele_2020316_SPL4-2_r1	4795	SEAVNDSRF	53.78	512.738	2
1255	PR489_Michele_20200228_SPL2-2_r1	8270	LPIRYQTPA	54.48	1058.6	1
1256	PR489_Michele_2020316_SPL4-2_r1	7970	LPIRYQTPA	34.94	529.803	2
1257	PR489_Michele_2020316_SPL3-2_r1	25349	MSFRDLGRVM	40.25	404.539	3
1258	PR489_Michele_2020316_SPL6-2_r1	19991	MSFRDLGRVM	33.99	606.305	2
1259	PR489_Michele_2020316_SPL3-2_r1	19767	SYLAGAGLL	28.33	864.482	1
1260	PR489_Michele_20200228_SPL2-2_r1	20876	TLITGNMSF	31.55	492.247	2
1261	PR489_Michele_20200228_SPL2-2_r1	20832	TLITGNMSF	39.37	983.487	1
1262	PR489_Michele_20200228_SPL1-2_r1_20200303203802	10951	AIKILTGFR	49.35	1018.64	1
1263	PR489_Michele_20200228_SPL1-2_r1_20200303203802	10914	AIKILTGFR	42.23	509.824	2
1264	PR489_Michele_2020316_SPL4-2_r1	18557	IEETNMITL	23.37	532.271	2
1265	PR489_Michele_2020316_SPL4-2_r1	18555	IEETNMITL	26.7	1063.53	1
1266	PR489_Michele_20200228_SPL1-2_r1_20200303203802	20464	TFTMRLLSPVRVPNY	38.27	897.491	2
1267	PR489_Michele_20200228_SPL1-2_r1_20200303203802	20705	TFTMRLLSPVRVPNY	63.01	598.663	3
1268	PR489_Michele_2020316_SPL5-2_r1	21940	VPNYNLIVM	34.54	531.787	2
1269	PR489_Michele_2020316_SPL5-2_r1	22215	VPNYNLIVM	41.29	1062.56	1
1270	PR489_Michele_2020316_SPL5-2_r1	26460	WTLYAVATTI	24.91	1138.61	1
1271	PR489_Michele_2020316_SPL6-2_r1	17963	NSALTLHWFR	89.53	622.83	2
1272	PR489_Michele_2020316_SPL6-2_r1	18143	NSALTLHWFR	70.99	415.556	3
1273	PR489_Michele_2020316_SPL8-2_r1	17023	KTMAMALSIV	38.22	532.795	2
1274	PR489_Michele_2020316_SPL8-2_r1	17036	KTMAMALSIV	55.64	1064.58	1
1275	PR489_Michele_2020316_SPL6-2_r1	30266	TILALFLAHY	35.95	581.337	2
1276	PR489_Michele_2020316_SPL6-2_r1	29366	TILALFLAHY	39.92	1161.67	1
1277	PR489_Michele_2020316_SPL6-2_r1	27648	LALGFFLRK	33.17	355.559	3
1278	PR489_Michele_2020316_SPL6-2_r1	32255	LALGFFLRK	29.89	532.835	2
1279	PR489_Michele_2020316_SPL8-2_r1	26795	AIAVASGLLW	22.97	500.795	2
1280	PR489_Michele_2020316_SPL8-2_r1	26744	AIAVASGLLW	25.27	1000.58	1
1281	PR489_Michele_20200228_SPL1-2_r1_20200303203802	29356	MLLPTALAF	34.16	976.554	1
1282	PR489_Michele_20200228_SPL1-2_r1_20200303203802	29357	MLLPTALAF	21.4	488.781	2
1283	PR489_Michele_20200228_SPL2-2_r1	25243	KTVWFVPSI	48.07	538.811	2
1284	PR489_Michele_20200228_SPL2-2_r1	21442	KTVWFVPSI	45.66	1076.62	1
1285	PR489_Michele_2020316_SPL6-2_r1	9076	SPVRVPNYNM	65.71	588.795	2
1286	PR489_Michele_2020316_SPL6-2_r1	9101	SPVRVPNYNM	65.26	1176.58	1
1287	PR489_Michele_2020316_SPL7-2_r1	11233	LYAHQTLTSF	51.87	1180.6	1
1288	PR489_Michele_2020316_SPL4-2_r1	11219	LYAHQTLTSF	51.41	590.805	2
1289	PR489_Michele_20200228_SPL2-2_r1	32513	ETLLLLGLM	16.78	501.799	2
1290	PR489_Michele_2020316_SPL7-2_r1	15801	VISALLYYR	45.61	549.321	2
1291	PR489_Michele_2020316_SPL7-2_r1	15794	VISALLYYR	38.22	1097.63	1
1292	PR489_Michele_2020316_SPL5-2_r1	17603	GILARWSSFK	43.84	388.889	3
1293	PR489_Michele_2020316_SPL5-2_r1	16916	GILARWSSFK	66.06	582.83	2
1294	PR489_Michele_2020316_SPL3-2_r1	18073	EENLVNSLV	24.35	508.766	2
1295	PR489_Michele_2020316_SPL3-2_r1	18072	EENLVNSLV	27.02	1016.53	1
1296	PR489_Michele_20200228_SPL1-2_r1_20200303203802	19436	IVQYENLKYSVIVTV	15.61	884.5	2
1297	PR489_Michele_2020316_SPL6-2_r1	6224	ETQHGTVLV	42.74	983.515	1
1298	PR489_Michele_20200228_SPL1-2_r1_20200303203802	6159	ETQHGTVLV	35.32	492.262	2
1299	PR489_Michele_2020316_SPL6-2_r1	9282	VIFPDSVSK	52.79	991.545	1
1300	PR489_Michele_2020316_SPL6-2_r1	9256	VIFPDSVSK	42.64	496.277	2
1301	PR489_Michele_20200228_SPL1-2_r1_20200303203802	34876	VGMIIMLIPTVMAFH	39.33	836.954	2
1302	PR489_Michele_2020316_SPL4-2_r1	17761	TYWQYLKYTT	43.67	1366.67	1
1303	PR489_Michele_2020316_SPL4-2_r1	18307	TYWQYLKYTT	44.6	683.838	2
1304	PR489_Michele_2020316_SPL4-2_r1	12302	IFPDSVSKI	47.36	503.284	2
1305	PR489_Michele_2020316_SPL4-2_r1	12498	IFPDSVSKI	51.89	1004.54	1
1306	PR489_Michele_2020316_SPL5-2_r1	17416	STMSLVMAW	30.44	513.243	2
1307	PR489_Michele_2020316_SPL8-2_r1	27078	STMSLVMAW	37.22	1025.48	1
1308	PR489_Michele_20200228_SPL2-2_r1	5880	KAAVEDEDF	48.87	512.236	2
1309	PR489_Michele_20200228_SPL2-2_r1	5894	KAAVEDEDF	58.15	1023.46	1
1310	PR489_Michele_20200228_SPL1-2_r1_20200303203802	13919	NYLDYMTSMKRFKNE	25.52	485.732	4
1311	PR489_Michele_20200228_SPL1-2_r1_20200303203802	13972	NYLDYMTSMKRFKNE	36.88	970.456	2
1312	PR489_Michele_20200228_SPL1-2_r1_20200303203802	13917	NYLDYMTSMKRFKNE	16.11	647.307	3
1313	PR489_Michele_2020316_SPL6-2_r1	13624	FIRLSHMYK	55.67	597.826	2
1314	PR489_Michele_2020316_SPL6-2_r1	13348	FIRLSHMYK	57.69	398.887	3
1315	PR489_Michele_2020316_SPL8-2_r1	17161	SEVIFPDSVS	43.42	1079.52	1
1316	PR489_Michele_2020316_SPL8-2_r1	17162	SEVIFPDSVS	41.59	540.266	2
1317	PR489_Michele_2020316_SPL8-2_r1	24187	YENTYWQYL	45.49	1279.56	1
1318	PR489_Michele_2020316_SPL8-2_r1	24188	YENTYWQYL	42.44	640.285	2
1319	PR489_Michele_2020316_SPL7-2_r1	27715	LYLVTNYLPSVSLSS	64.98	828.448	2
1320	PR489_Michele_2020316_SPL8-2_r1	36407	SGYFPALKLRPFLVT	86.01	854.995	2
1321	PR489_Michele_2020316_SPL8-2_r1	35223	SGYFPALKLRPFLVT	55.44	570.333	3
1322	PR489_Michele_2020316_SPL7-2_r1	5300	ALVGSSTLK	36.66	438.263	2
1323	PR489_Michele_2020316_SPL7-2_r1	5017	ALVGSSTLK	45.95	875.519	1
1324	PR489_Michele_20200228_SPL1-2_r1_20200303203802	5196	MIEEVMRSR	29.5	575.789	2
1325	PR489_Michele_20200228_SPL1-2_r1_20200303203802	5191	MIEEVMRSR	20.38	384.195	3
1326	PR489_Michele_20200228_SPL1-2_r1_20200303203802	6828	TAVAPSMTMR	56.29	1064.52	1
1327	PR489_Michele_20200228_SPL1-2_r1_20200303203802	6806	TAVAPSMTMR	46.97	532.766	2
1328	PR489_Michele_2020316_SPL4-2_r1	7681	AMAFHLTTR	58.6	524.274	2
1329	PR489_Michele_2020316_SPL4-2_r1	7701	AMAFHLTTR	73.05	1047.54	1
1330	PR489_Michele_20200228_SPL1-2_r1_20200303203802	34818	GLLVISGVFPVSIPI	18.06	1510.93	1
1331	PR489_Michele_20200228_SPL1-2_r1_20200303203802	34810	GLLVISGVFPVSIPI	20.56	755.967	2
1332	PR489_Michele_2020316_SPL4-2_r1	14673	ALSLLSNTYV	41.54	1080.59	1
1333	PR489_Michele_2020316_SPL4-2_r1	21671	ALSLLSNTYV	38.5	540.8	2
1334	PR489_Michele_2020316_SPL3-2_r1	14366	MATYGWNLVK	63.23	591.803	2
1335	PR489_Michele_2020316_SPL3-2_r1	14390	MATYGWNLVK	85.24	1182.6	1
1336	PR489_Michele_2020316_SPL7-2_r1	19974	LYAVATTVI	27.47	950.556	1
1337	PR489_Michele_2020316_SPL5-2_r1	18764	LYAVATTVI	20.19	475.781	2
1338	PR489_Michele_2020316_SPL6-2_r1	34083	FTILALFLAH	20.05	573.339	2
1339	PR489_Michele_20200228_SPL2-2_r1	14441	QGKTVWFVPSIKAGN	63.26	816.45	2
1340	PR489_Michele_20200228_SPL2-2_r1	14437	QGKTVWFVPSIKAGN	44.27	544.635	3
1341	PR489_Michele_2020316_SPL8-2_r1	25058	TEDIFQGLGY	55.04	1142.54	1
1342	PR489_Michele_2020316_SPL8-2_r1	24797	TEDIFQGLGY	51.1	571.772	2
1343	PR489_Michele_2020316_SPL4-2_r1	13691	LLSPVRVPNY	56.56	1157.67	1
1344	PR489_Michele_2020316_SPL4-2_r1	13714	LLSPVRVPNY	59.61	579.337	2
1345	PR489_Michele_2020316_SPL3-2_r1	11153	GEKALKLSW	50.29	1031.59	1
1346	PR489_Michele_2020316_SPL5-2_r1	10195	GEKALKLSW	40.35	516.298	2
1347	PR489_Michele_2020316_SPL6-2_r1	18834	ESWILRNPGF	88.69	1218.63	1
1348	PR489_Michele_2020316_SPL6-2_r1	18810	ESWILRNPGF	72.99	609.817	2
1349	PR489_Michele_2020316_SPL7-2_r1	2982	RVSTGSQLA	47.56	459.754	2
1350	PR489_Michele_2020316_SPL7-2_r1	3028	RVSTGSQLA	38.15	918.5	1
1351	PR489_Michele_2020316_SPL8-2_r1	34872	METLLLLGLM	26.75	567.319	2
1352	PR489_Michele_20200228_SPL2-2_r1	33768	METLLLLGLM	13.48	1133.63	1
1353	PR489_Michele_2020316_SPL4-2_r1	7128	FLMSGRGIGK	45.91	533.297	2
1354	PR489_Michele_2020316_SPL4-2_r1	7129	FLMSGRGIGK	44.1	355.867	3
1355	PR489_Michele_20200228_SPL2-2_r1	28333	IMSVIPPVLY	52.02	1131.65	1
1356	PR489_Michele_20200228_SPL2-2_r1	28311	IMSVIPPVLY	56.44	566.328	2
1357	PR489_Michele_2020316_SPL4-2_r1	17485	AETQNSSFII	56.3	1109.55	1
1358	PR489_Michele_20200228_SPL2-2_r1	18281	AETQNSSFII	50.84	555.278	2
1359	PR489_Michele_2020316_SPL7-2_r1	9579	EAFPQSNAV	38.45	962.458	1
1360	PR489_Michele_2020316_SPL7-2_r1	9325	EAFPQSNAV	38.35	481.732	2
1361	PR489_Michele_20200228_SPL1-2_r1_20200303203802	34330	ILALFLAHY	33.29	530.814	2
1362	PR489_Michele_20200228_SPL1-2_r1_20200303203802	23965	ILALFLAHY	45.04	1060.62	1
1363	PR489_Michele_20200228_SPL1-2_r1_20200303203802	30516	AGMIIMLIPTAMAFH	62.03	808.922	2
1364	PR489_Michele_20200228_SPL1-2_r1_20200303203802	31742	AGMIIMLIPTAMAFH	51.24	539.83	2
1365	PR489_Michele_2020316_SPL8-2_r1	3242	AETQHGTVLV	17.9	352.189	3
1366	PR489_Michele_2020316_SPL8-2_r1	5533	AETQHGTVLV	76.25	1054.55	1
1367	PR489_Michele_2020316_SPL8-2_r1	5731	AETQHGTVLV	62.06	527.78	2
1368	PR489_Michele_2020316_SPL6-2_r1	9182	NASGNIVSSV	33.16	474.243	2
1369	PR489_Michele_2020316_SPL6-2_r1	8573	NASGNIVSSV	39.74	947.479	1
1370	PR489_Michele_2020316_SPL5-2_r1	12539	EERVILAGPM	67.83	557.799	2
1371	PR489_Michele_2020316_SPL5-2_r1	12544	EERVILAGPM	73.09	1114.59	1
1372	PR489_Michele_20200228_SPL2-2_r1	25856	ALTIKGLNPTAIFLT	38.06	786.972	2
1373	PR489_Michele_20200228_SPL1-2_r1_20200303203802	25533	DFNEMILLTMKNKAW	76.53	927.47	2
1374	PR489_Michele_20200228_SPL1-2_r1_20200303203802	25500	DFNEMILLTMKNKAW	21.83	618.649	3
1375	PR489_Michele_2020316_SPL5-2_r1	4909	FSRDNSYSGV	44.65	566.257	2
1376	PR489_Michele_2020316_SPL5-2_r1	4910	FSRDNSYSGV	54.22	1131.51	1
1377	PR489_Michele_20200228_SPL1-2_r1_20200303203802	22001	ETTILDVDLRPASAW	42.92	843.939	2
1378	PR489_Michele_20200228_SPL2-2_r1	30588	ALLAGFMAYM	30.62	1087.53	1
1379	PR489_Michele_20200228_SPL2-2_r1	30582	ALLAGFMAYM	22.27	544.27	2
1380	PR489_Michele_20200228_SPL2-2_r1	23611	FLFLMSGRGI	52.25	1140.62	1
1381	PR489_Michele_20200228_SPL2-2_r1	23563	FLFLMSGRGI	42.55	570.816	2
1382	PR489_Michele_20200228_SPL1-2_r1_20200303203802	4506	GKAKIVTAETQNSSF	82.18	790.92	2
1383	PR489_Michele_20200228_SPL1-2_r1_20200303203802	4511	GKAKIVTAETQNSSF	75.43	527.615	3
1384	PR489_Michele_2020316_SPL4-2_r1	27045	YPMSIPATLF	51.05	570.294	2
1385	PR489_Michele_2020316_SPL4-2_r1	27048	YPMSIPATLF	59.19	1139.58	1
1386	PR489_Michele_2020316_SPL7-2_r1	34820	WYMWLGARFL	34.57	671.842	2
1387	PR489_Michele_20200228_SPL2-2_r1	27045	YLAGAGLLF	20.24	924.52	1
1388	PR489_Michele_20200228_SPL2-2_r1	27068	YLAGAGLLF	9.64	462.763	2
1389	PR489_Michele_2020316_SPL4-2_r1	17536	KEISNMLNIM	44.72	1192.61	1
1390	PR489_Michele_2020316_SPL4-2_r1	17521	KEISNMLNIM	37.26	596.807	2
1391	PR489_Michele_20200228_SPL2-2_r1	8107	RGLPIRYQTPAIRAE	64.04	436.002	4
1392	PR489_Michele_20200228_SPL2-2_r1	8102	RGLPIRYQTPAIRAE	42.59	581.001	3
1393	PR489_Michele_20200228_SPL2-2_r1	15166	VLMMRTTWA	44.29	1108.56	1
1394	PR489_Michele_2020316_SPL4-2_r1	15545	VLMMRTTWA	53.67	554.785	2
1395	PR489_Michele_2020316_SPL3-2_r1	29897	TYLALIATFK	41.39	570.837	2
1396	PR489_Michele_2020316_SPL7-2_r1	13125	ERVILAGPMP	52.08	1082.6	1
1397	PR489_Michele_20200228_SPL1-2_r1_20200303203802	5510	APTRVVASEM	83.65	1060.55	1
1398	PR489_Michele_20200228_SPL1-2_r1_20200303203802	5492	APTRVVASEM	55.53	530.777	2
1399	PR489_Michele_20200228_SPL1-2_r1_20200303203802	34383	GGIFLFLMSGKGIGK	17.05	508.959	3
1400	PR489_Michele_20200228_SPL1-2_r1_20200303203802	35394	GGIFLFLMSGKGIGK	40.93	762.935	2
1401	PR489_Michele_2020316_SPL6-2_r1	4520	MLSIINKRK	31.11	368.23	3
1402	PR489_Michele_2020316_SPL6-2_r1	4535	MLSIINKRK	32.46	551.842	2
1403	PR489_Michele_20200228_SPL1-2_r1_20200303203802	26155	VLMMLVAPSY	32.5	562.299	2
1404	PR489_Michele_20200228_SPL1-2_r1_20200303203802	26349	VLMMLVAPSY	35.66	1123.59	1
1405	PR489_Michele_20200228_SPL1-2_r1_20200303203802	18974	PESNILDIDLRPASA	70.37	805.419	2
1406	PR489_Michele_20200228_SPL1-2_r1_20200303203802	18741	PESNILDIDLRPASA	52.81	537.768	2
1407	PR489_Michele_2020316_SPL7-2_r1	17572	SALTLHWFRK	68.23	629.856	2
1408	PR489_Michele_2020316_SPL7-2_r1	17582	SALTLHWFRK	56.65	420.24	3
1409	PR489_Michele_20200228_SPL1-2_r1_20200303203802	12208	ISHMLNIMNRRKRSV	6.8	619.014	3
1410	PR489_Michele_2020316_SPL3-2_r1	28903	SVLLWMASV	41.46	1005.54	1
1411	PR489_Michele_20200228_SPL1-2_r1_20200303203802	33682	IIMLIPTVMAFHLTT	40.37	850.978	2
1412	PR489_Michele_20200228_SPL1-2_r1_20200303203802	34609	IIMLIPTVMAFHLTT	44.57	567.655	3
1413	PR489_Michele_2020316_SPL6-2_r1	15307	STANVSLAAI	25.73	473.764	2
1414	PR489_Michele_2020316_SPL6-2_r1	15302	STANVSLAAI	32.82	946.521	1
1415	PR489_Michele_20200228_SPL1-2_r1_20200303203802	25551	LLLMRTTWAF	9.26	417.902	3
1416	PR489_Michele_2020316_SPL5-2_r1	28472	LLLMRTTWAF	48.59	626.35	2
1417	PR489_Michele_20200228_SPL1-2_r1_20200303203802	8016	KEISNMLNIMNRRKR	24.2	476.517	4
1418	PR489_Michele_20200228_SPL1-2_r1_20200303203802	8186	KEISNMLNIMNRRKR	17.39	952.028	2
1419	PR489_Michele_20200228_SPL1-2_r1_20200303203802	8028	KEISNMLNIMNRRKR	15.19	635.021	3
1420	PR489_Michele_2020316_SPL6-2_r1	2580	RSALPPTSK	10.58	956.553	1
1421	PR489_Michele_2020316_SPL6-2_r1	3042	RSALPPTSK	39.64	478.78	2
1422	PR489_Michele_20200228_SPL2-2_r1	20621	IALFLAHAI	28.32	968.594	1
1423	PR489_Michele_20200228_SPL2-2_r1	24497	IALFLAHAI	23.73	484.8	2
1424	PR489_Michele_2020316_SPL4-2_r1	13095	KEISNMLNI	34.35	531.287	2
1425	PR489_Michele_2020316_SPL8-2_r1	13538	KEISNMLNI	40.92	1061.57	1
1426	PR489_Michele_20200228_SPL2-2_r1	6403	NALKINWYKK	37.87	639.372	2
1427	PR489_Michele_20200228_SPL2-2_r1	6415	NALKINWYKK	36.89	426.584	3
1428	PR489_Michele_20200228_SPL2-2_r1	6422	NALKINWYKK	45.81	1277.74	1
1429	PR489_Michele_20200228_SPL2-2_r1	21132	FVGKTVWFVP	21.36	1179.66	1
1430	PR489_Michele_20200228_SPL2-2_r1	21090	FVGKTVWFVP	13.62	590.332	2
1431	PR489_Michele_2020316_SPL3-2_r1	17324	NTYWQYLKY	50.79	1278.61	1
1432	PR489_Michele_2020316_SPL3-2_r1	17200	NTYWQYLKY	52.62	639.811	2
1433	PR489_Michele_2020316_SPL5-2_r1	12123	SNMLSIINK	48.42	1019.55	1
1434	PR489_Michele_2020316_SPL5-2_r1	12098	SNMLSIINK	39.52	510.282	2
1435	PR489_Michele_2020316_SPL3-2_r1	20534	MAYWTNPYV	50.49	572.76	2
1436	PR489_Michele_2020316_SPL3-2_r1	21178	MAYWTNPYV	50.77	1144.51	1
1437	PR489_Michele_2020316_SPL7-2_r1	22220	FTTNIWMKF	50.14	594.3	2
1438	PR489_Michele_20200228_SPL1-2_r1_20200303203802	9927	DYMPVMKRYSAPSES	11.57	587.605	3
1439	PR489_Michele_20200228_SPL1-2_r1_20200303203802	9893	DYMPVMKRYSAPSES	35.03	880.904	2
1440	PR489_Michele_2020316_SPL4-2_r1	26487	VEDYGFGIF	21.16	1046.48	1
1441	PR489_Michele_20200228_SPL2-2_r1	29484	ILLMLVTPSM	34.3	559.322	2
1442	PR489_Michele_2020316_SPL5-2_r1	28951	ILLMLVTPSM	28.74	1117.64	1
1443	PR489_Michele_20200228_SPL2-2_r1	18993	GILARWSSF	50.39	1036.56	1
1444	PR489_Michele_20200228_SPL2-2_r1	18968	GILARWSSF	35.16	518.783	2
1445	PR489_Michele_2020316_SPL4-2_r1	26632	EETNMITLLV	37.73	1162.6	1
1446	PR489_Michele_2020316_SPL4-2_r1	26626	EETNMITLLV	48.67	581.804	2
1447	PR489_Michele_20200228_SPL2-2_r1	18967	IKVLNPYMPSVIEKM	56.58	881.486	2
1448	PR489_Michele_20200228_SPL2-2_r1	18696	IKVLNPYMPSVIEKM	56.86	587.993	3
1449	PR489_Michele_20200228_SPL1-2_r1_20200303203802	35374	GGIFLFLMSGRGIGK	18.94	776.938	2
1450	PR489_Michele_2020316_SPL6-2_r1	18601	MLVTPSMTM	31.03	1010.47	1
1451	PR489_Michele_2020316_SPL6-2_r1	18621	MLVTPSMTM	23.76	505.74	2
1452	PR489_Michele_20200228_SPL1-2_r1_20200303203802	30677	FMALVAFLR	42.67	534.307	2
1453	PR489_Michele_20200228_SPL1-2_r1_20200303203802	34384	FMALVAFLR	48.13	1067.61	1
1454	PR489_Michele_20200228_SPL1-2_r1_20200303203802	29814	MLIPTVMAF	41.04	511.774	2
1455	PR489_Michele_20200228_SPL1-2_r1_20200303203802	29784	MLIPTVMAF	52.34	1022.54	1
1456	PR489_Michele_2020316_SPL7-2_r1	28302	IAVASGLLWV	24.05	514.811	2
1457	PR489_Michele_2020316_SPL7-2_r1	28294	IAVASGLLWV	27.89	1028.61	1
1458	PR489_Michele_2020316_SPL4-2_r1	7028	LINRFTMKHK	47.54	644.371	2
1459	PR489_Michele_2020316_SPL4-2_r1	6982	LINRFTMKHK	36.1	429.917	3
1460	PR489_Michele_20200228_SPL2-2_r1	20629	EEEEAGVLW	20.97	531.243	2
1461	PR489_Michele_2020316_SPL4-2_r1	19424	EEEEAGVLW	38.84	1061.48	1
1462	PR489_Michele_20200228_SPL2-2_r1	34096	LALIATFKI	21.61	495.323	2
1463	PR489_Michele_20200228_SPL2-2_r1	33953	LALIATFKI	27.91	989.64	1
1464	PR489_Michele_2020316_SPL5-2_r1	12826	VLFEAAHSNF	58.72	567.782	2
1465	PR489_Michele_2020316_SPL8-2_r1	12800	VLFEAAHSNF	79.46	1134.56	1
1466	PR489_Michele_2020316_SPL7-2_r1	33996	TVTGGIFLFL	31.18	1066.58	1
1467	PR489_Michele_2020316_SPL7-2_r1	21489	MMLVAPSYGM	37.27	1099.5	1
1468	PR489_Michele_20200228_SPL2-2_r1	22175	MMLVAPSYGM	41.35	550.253	2
1469	PR489_Michele_2020316_SPL6-2_r1	4196	FTMKHKKATY	42.12	418.894	3
1470	PR489_Michele_2020316_SPL6-2_r1	4486	FTMKHKKATY	58.31	627.837	2
1471	PR489_Michele_2020316_SPL8-2_r1	6439	EENHPFTLRA	71.46	607.302	2
1472	PR489_Michele_2020316_SPL8-2_r1	6469	EENHPFTLRA	79.06	1213.6	1
1473	PR489_Michele_2020316_SPL8-2_r1	6429	EENHPFTLRA	52.49	405.204	3
1474	PR489_Michele_20200228_SPL1-2_r1_20200303203802	25738	TILDVDLRPASAWTL	15.21	557.642	3
1475	PR489_Michele_20200228_SPL1-2_r1_20200303203802	25932	TILDVDLRPASAWTL	44.53	835.96	2
1476	PR489_Michele_2020316_SPL3-2_r1	17494	LYDPIHLRY	33.95	397.217	3
1477	PR489_Michele_2020316_SPL3-2_r1	17485	LYDPIHLRY	38.26	595.322	2
1478	PR489_Michele_2020316_SPL3-2_r1	31973	ILALFLAHYI	27.95	587.355	2
1479	PR489_Michele_20200228_SPL2-2_r1	24603	ASSALLWMA	39.88	949.482	1
1480	PR489_Michele_2020316_SPL4-2_r1	3315	SFKKNGAIK	20.86	496.798	2
1481	PR489_Michele_2020316_SPL8-2_r1	14114	KEISSMLNI	46.45	1034.56	1
1482	PR489_Michele_2020316_SPL8-2_r1	14105	KEISSMLNI	33.81	517.782	2
1483	PR489_Michele_2020316_SPL8-2_r1	22507	EFIDGISLG	10.78	950.483	1
1484	PR489_Michele_2020316_SPL6-2_r1	11147	TVAWRTATL	44	1018.57	1
1485	PR489_Michele_2020316_SPL6-2_r1	11423	TVAWRTATL	39.14	509.788	2
1486	PR489_Michele_20200228_SPL1-2_r1_20200303203802	18389	FTMRLLSPVRVPNYN	52.81	903.988	2
1487	PR489_Michele_20200228_SPL1-2_r1_20200303203802	18358	FTMRLLSPVRVPNYN	49.26	602.995	3
1488	PR489_Michele_2020316_SPL8-2_r1	34096	MIAGVLFTFV	16.6	549.307	2
1489	PR489_Michele_2020316_SPL8-2_r1	34622	MIAGVLFTFV	31.85	1097.61	1
1490	PR489_Michele_2020316_SPL5-2_r1	12249	LFEAAHSNFFGNRDS	81.02	571.266	3
1491	PR489_Michele_2020316_SPL5-2_r1	12292	LFEAAHSNFFGNRDS	89.44	856.394	2
1492	PR489_Michele_2020316_SPL7-2_r1	27503	MWLGARYLEF	56.81	1285.64	1
1493	PR489_Michele_2020316_SPL7-2_r1	27589	MWLGARYLEF	51.7	643.324	2
1494	PR489_Michele_2020316_SPL4-2_r1	8589	SMLNIMNRRK	24.4	421.565	3
1495	PR489_Michele_2020316_SPL4-2_r1	8706	SMLNIMNRRK	25.49	631.844	2
1496	PR489_Michele_2020316_SPL5-2_r1	18246	ETNMITLLVK	54.36	581.331	2
1497	PR489_Michele_2020316_SPL5-2_r1	18280	ETNMITLLVK	63.37	1161.65	1
1498	PR489_Michele_2020316_SPL6-2_r1	28243	LLAGFMAYM	23.85	1016.5	1
1499	PR489_Michele_2020316_SPL6-2_r1	28282	LLAGFMAYM	9.67	508.751	2
1500	PR489_Michele_20200228_SPL2-2_r1	5142	PVMKRYSAP	47.66	524.784	2
1501	PR489_Michele_2020316_SPL3-2_r1	15603	TAIFLTTLSR	53.15	1122.65	1
1502	PR489_Michele_20200228_SPL1-2_r1_20200303203802	16903	TAIFLTTLSR	49.98	561.83	2
1503	PR489_Michele_20200228_SPL2-2_r1	20547	IYFPGEPTY	45.34	1086.52	1
1504	PR489_Michele_20200228_SPL2-2_r1	20250	IYFPGEPTY	29.56	543.761	2
1505	PR489_Michele_2020316_SPL7-2_r1	31789	MIAGVLFTF	26.63	498.305	2
1506	PR489_Michele_2020316_SPL7-2_r1	32431	MIAGVLFTF	37.21	998.538	1
1507	PR489_Michele_20200228_SPL1-2_r1_20200303203802	29232	FGMFTTNIW	26.6	558.763	2
1508	PR489_Michele_20200228_SPL1-2_r1_20200303203802	29234	FGMFTTNIW	17.03	1116.52	1
1509	PR489_Michele_2020316_SPL3-2_r1	20446	TLYAVATTVI	23.74	1051.6	1
1510	PR489_Michele_2020316_SPL3-2_r1	14176	TLYAVATTVI	12.5	526.306	2
1511	PR489_Michele_20200228_SPL1-2_r1_20200303203802	24772	IMAVGIVSI	26.51	902.539	1
1512	PR489_Michele_20200228_SPL1-2_r1_20200303203802	24802	IMAVGIVSI	23.2	451.772	2
1513	PR489_Michele_2020316_SPL3-2_r1	23111	ALSFVLSLY	10.22	506.79	2
1514	PR489_Michele_2020316_SPL3-2_r1	30281	ALSFVLSLY	22.27	1012.57	1
1515	PR489_Michele_2020316_SPL8-2_r1	24995	WMTTEDMLAV	31.12	1196.53	1
1516	PR489_Michele_2020316_SPL8-2_r1	24997	WMTTEDMLAV	33.88	598.77	2
1517	PR489_Michele_2020316_SPL4-2_r1	24557	LPVWLSYKV	6.68	368.887	3
1518	PR489_Michele_2020316_SPL4-2_r1	20984	LPVWLSYKV	42.59	1104.65	1
1519	PR489_Michele_2020316_SPL4-2_r1	21230	LPVWLSYKV	42.9	552.826	2
1520	PR489_Michele_2020316_SPL3-2_r1	28345	MLLMLLPTA	22.77	1002.57	1
1521	PR489_Michele_2020316_SPL3-2_r1	28142	MLLMLLPTA	24.68	501.79	2
1522	PR489_Michele_20200228_SPL1-2_r1_20200303203802	19327	SVVETLEQM	54.5	1035.5	1
1523	PR489_Michele_20200228_SPL1-2_r1_20200303203802	19330	SVVETLEQM	52.1	518.256	2
1524	PR489_Michele_20200228_SPL1-2_r1_20200303203802	25939	LNPTAIFLTTLSRTS	56.26	817.96	2
1525	PR489_Michele_20200228_SPL1-2_r1_20200303203802	34431	TVTGGIFLFLMSGKG	26.51	764.416	2
1526	PR489_Michele_2020316_SPL6-2_r1	10638	FTNLKTLLK	36.12	359.894	3
1527	PR489_Michele_2020316_SPL3-2_r1	11294	FTNLKTLLK	45.06	1077.67	1
1528	PR489_Michele_2020316_SPL6-2_r1	10986	FTNLKTLLK	46.81	539.337	2
1529	PR489_Michele_2020316_SPL7-2_r1	18525	EVEDYGFGM	36.31	1046.42	1
1530	PR489_Michele_2020316_SPL6-2_r1	27064	WLGARYLEF	44.32	577.803	2
1531	PR489_Michele_2020316_SPL6-2_r1	27243	WLGARYLEF	52.6	1154.6	1
1532	PR489_Michele_2020316_SPL8-2_r1	21497	NTYWQYLKYTTGAEV	104.08	918.943	2
1533	PR489_Michele_2020316_SPL5-2_r1	21660	LYAVATTIL	18.35	482.789	2
1534	PR489_Michele_2020316_SPL5-2_r1	21601	LYAVATTIL	30.4	965.574	1
1535	PR489_Michele_20200228_SPL1-2_r1_20200303203802	21850	LPVWLSYKVASAGIS	40.39	795.949	2
1536	PR489_Michele_2020316_SPL4-2_r1	13720	REEEEAGVLW	41.7	1217.58	1
1537	PR489_Michele_2020316_SPL4-2_r1	13687	REEEEAGVLW	33.6	609.294	2
1538	PR489_Michele_2020316_SPL3-2_r1	18327	LAFSIMKSV	42.05	498.283	2
1539	PR489_Michele_2020316_SPL3-2_r1	16716	LAFSIMKSV	45.86	995.56	1
1540	PR489_Michele_2020316_SPL7-2_r1	24561	LVMLLVHYAI	34.01	586.349	2
1541	PR489_Michele_2020316_SPL4-2_r1	25377	RMLINRFTM	49.44	394.548	3
1542	PR489_Michele_2020316_SPL4-2_r1	25063	RMLINRFTM	37.52	591.318	2
1543	PR489_Michele_20200228_SPL2-2_r1	15741	PGSVEAFPQSNAVIQ	51.4	772.392	2
1544	PR489_Michele_20200228_SPL2-2_r1	15755	PGSVEAFPQSNAVIQ	53.29	1543.78	1
1545	PR489_Michele_2020316_SPL4-2_r1	17866	ALSELPETL	24.89	972.525	1
1546	PR489_Michele_2020316_SPL3-2_r1	17130	ALSELPETL	24.09	486.766	2
1547	PR489_Michele_2020316_SPL7-2_r1	18950	ELEPPFGDSY	56.56	577.256	2
1548	PR489_Michele_2020316_SPL7-2_r1	19163	ELEPPFGDSY	63.01	1153.5	1
1549	PR489_Michele_20200228_SPL1-2_r1_20200303203802	33556	RTGLLVISGVFPVSI	54.16	779.472	2
1550	PR489_Michele_20200228_SPL1-2_r1_20200303203802	28191	VESWILRNPGFALLA	17.39	843.474	2
1551	PR489_Michele_20200228_SPL1-2_r1_20200303203802	27043	MRLLSPVRVPNYNLI	30.22	595.679	3
1552	PR489_Michele_20200228_SPL1-2_r1_20200303203802	27658	MRLLSPVRVPNYNLI	20.19	893.014	2
1553	PR489_Michele_20200228_SPL1-2_r1_20200303203802	17091	YWVSNASGNIVSSVN	12.6	798.887	2
1554	PR489_Michele_2020316_SPL8-2_r1	10863	WLSYKVASA	57.1	1024.55	1
1555	PR489_Michele_2020316_SPL6-2_r1	10912	WLSYKVASA	45.71	512.777	2
1556	PR489_Michele_2020316_SPL7-2_r1	18550	VYRIMQRGLF	40.79	641.858	2
1557	PR489_Michele_2020316_SPL7-2_r1	19035	VYRIMQRGLF	46.11	428.241	3
1558	PR489_Michele_20200228_SPL1-2_r1_20200303203802	34823	LLIMIIPTVMAFHLT	26.82	856.997	2
1559	PR489_Michele_2020316_SPL3-2_r1	3325	VTRGAVLMHK	46.03	556.324	2
1560	PR489_Michele_2020316_SPL3-2_r1	3307	VTRGAVLMHK	49.01	371.219	3
1561	PR489_Michele_2020316_SPL3-2_r1	4853	VSTVQQLTK	44.06	502.293	2
1562	PR489_Michele_2020316_SPL3-2_r1	4242	VSTVQQLTK	51.97	1003.58	1
1563	PR489_Michele_2020316_SPL3-2_r1	12362	VTYLTSETY	22.61	1076.52	1
1564	PR489_Michele_2020316_SPL3-2_r1	8115	VTYLTSETY	9.62	538.761	2
1565	PR489_Michele_20200228_SPL2-2_r1	21397	YMWLGARYL	42.59	586.801	2
1566	PR489_Michele_20200228_SPL2-2_r1	12743	MLVTPSMAMR	54.73	568.785	2
1567	PR489_Michele_2020316_SPL7-2_r1	12189	MLVTPSMAMR	54.52	1136.56	1
1568	PR489_Michele_2020316_SPL7-2_r1	3193	INRFTMKHK	17.79	587.829	2
1569	PR489_Michele_2020316_SPL7-2_r1	3087	INRFTMKHK	27.8	392.222	3
1570	PR489_Michele_20200228_SPL1-2_r1_20200303203802	20358	RPTFAAGLLL	41.14	1058.64	1
1571	PR489_Michele_20200228_SPL1-2_r1_20200303203802	20324	RPTFAAGLLL	28.97	529.822	2
1572	PR489_Michele_2020316_SPL5-2_r1	28296	AGLSGFVTYLTSETY	72.13	804.894	2
1573	PR489_Michele_2020316_SPL7-2_r1	8977	LVTPSMAMR	65.4	503.264	2
1574	PR489_Michele_2020316_SPL7-2_r1	12219	LVTPSMAMR	66.18	1005.52	1
1575	PR489_Michele_2020316_SPL3-2_r1	25353	TMAMVLSIV	22.89	964.52	1
1576	PR489_Michele_2020316_SPL3-2_r1	25373	TMAMVLSIV	13.12	482.764	2
1577	PR489_Michele_20200228_SPL2-2_r1	17768	LAGPMPVTV	43.76	884.492	1
1578	PR489_Michele_20200228_SPL2-2_r1	17476	LAGPMPVTV	25.03	442.749	2
1579	PR489_Michele_20200228_SPL1-2_r1_20200303203802	13309	RVSTVQQLTKRFSLG	29.38	860.497	2
1580	PR489_Michele_20200228_SPL1-2_r1_20200303203802	13216	RVSTVQQLTKRFSLG	32.79	574.001	3
1581	PR489_Michele_20200228_SPL2-2_r1	28413	WTLYAVATTF	24.86	1172.6	1
1582	PR489_Michele_20200228_SPL2-2_r1	20027	FVGKTVWFV	36.5	1082.6	1
1583	PR489_Michele_20200228_SPL2-2_r1	19995	FVGKTVWFV	33.83	541.806	2
1584	PR489_Michele_20200228_SPL2-2_r1	24074	VASGLLWVAE	36.64	522.79	2
1585	PR489_Michele_2020316_SPL6-2_r1	24973	VASGLLWVAE	38.4	1044.91	2
1586	PR489_Michele_2020316_SPL3-2_r1	20940	DFPGKTVWF	28.9	548.777	2
1587	PR489_Michele_2020316_SPL3-2_r1	21105	DFPGKTVWF	51.05	1096.55	1
1588	PR489_Michele_2020316_SPL7-2_r1	22289	SYLAGAGLAF	37.06	485.256	2
1589	PR489_Michele_2020316_SPL7-2_r1	22259	SYLAGAGLAF	43.08	969.504	1
1590	PR489_Michele_2020316_SPL8-2_r1	16848	AEPPFGDSYV	61.24	1081.48	1
1591	PR489_Michele_2020316_SPL4-2_r1	16819	AEPPFGDSYV	41.34	541.246	2
1592	PR489_Michele_2020316_SPL3-2_r1	21453	PPFGDSYII	42.68	1008.5	1
1593	PR489_Michele_20200228_SPL2-2_r1	23340	PPFGDSYII	31.77	504.756	2
1594	PR489_Michele_2020316_SPL3-2_r1	14589	TLILAPTRVV	47.25	1082.69	1
1595	PR489_Michele_2020316_SPL3-2_r1	14562	TLILAPTRVV	33.68	541.85	2
1596	PR489_Michele_2020316_SPL5-2_r1	12498	KQMAYWTNPY	57.65	651.302	2
1597	PR489_Michele_2020316_SPL5-2_r1	12519	KQMAYWTNPY	60.93	1301.6	1
1598	PR489_Michele_20200228_SPL1-2_r1_20200303203802	6544	TFHTMWHVTR	34.58	658.322	2
1599	PR489_Michele_20200228_SPL1-2_r1_20200303203802	6570	TFHTMWHVTR	35.74	1315.64	1
1600	PR489_Michele_20200228_SPL1-2_r1_20200303203802	6540	TFHTMWHVTR	39.62	439.217	3
1601	PR489_Michele_20200228_SPL1-2_r1_20200303203802	11554	ENLKYSVIVTVHTGD	27.63	558.812	2
1602	PR489_Michele_2020316_SPL6-2_r1	31740	ASLVMLLVHY	53.26	573.323	2
1603	PR489_Michele_20200228_SPL1-2_r1_20200303203802	33658	TVIALFLAHAIGTSI	28.78	509.637	3
1604	PR489_Michele_20200228_SPL1-2_r1_20200303203802	32579	TVIALFLAHAIGTSI	68.63	763.951	2
1605	PR489_Michele_2020316_SPL3-2_r1	12218	TLILAPTRV	36.87	983.625	1
1606	PR489_Michele_2020316_SPL3-2_r1	12205	TLILAPTRV	31.43	492.316	2
1607	PR489_Michele_20200228_SPL1-2_r1_20200303203802	24084	RLRTLILAPTRVVAA	38.13	550.69	3
1608	PR489_Michele_20200228_SPL1-2_r1_20200303203802	23729	RLRTLILAPTRVVAA	43.31	413.269	4
1609	PR489_Michele_2020316_SPL3-2_r1	30146	FLSNLIFGGL	20.14	540.808	2
1610	PR489_Michele_2020316_SPL3-2_r1	30147	FLSNLIFGGL	17.64	1080.61	1
1611	PR489_Michele_2020316_SPL4-2_r1	16006	ILAGPMPVTA	45.93	969.543	1
1612	PR489_Michele_2020316_SPL4-2_r1	16037	ILAGPMPVTA	39.35	485.275	2
1613	PR489_Michele_20200228_SPL1-2_r1_20200303203802	34754	LTASLAMLLVHYAII	25.46	543.653	3
1614	PR489_Michele_20200228_SPL1-2_r1_20200303203802	34751	LTASLAMLLVHYAII	24.58	814.976	2
1615	PR489_Michele_2020316_SPL3-2_r1	24376	ASSVLLWMAS	35.61	532.776	2
1616	PR489_Michele_2020316_SPL3-2_r1	24407	ASSVLLWMAS	39.47	1064.54	1
1617	PR489_Michele_2020316_SPL4-2_r1	8061	NESDPEGAL	44.77	931.401	1
1618	PR489_Michele_20200228_SPL1-2_r1_20200303203802	33930	LMLLPTALAFHLTTR	42.03	566.664	3
1619	PR489_Michele_20200228_SPL2-2_r1	34095	LMLLPTALAFHLTTR	36.42	849.493	2
1620	PR489_Michele_2020316_SPL6-2_r1	21900	VSILLSSLLK	32.8	536.852	2
1621	PR489_Michele_2020316_SPL3-2_r1	21996	VSILLSSLLK	29.78	1072.7	1
1622	PR489_Michele_20200228_SPL2-2_r1	30064	ILLMRTTWAL	32	609.358	2
1623	PR489_Michele_20200228_SPL2-2_r1	24046	ILLMRTTWAL	13.92	1217.7	1
1624	PR489_Michele_2020316_SPL3-2_r1	19448	YMPSVVETL	51.09	1038.52	1
1625	PR489_Michele_2020316_SPL3-2_r1	18605	YMPSVVETL	43.49	519.763	2
1626	PR489_Michele_2020316_SPL3-2_r1	25269	ASSVLLWMA	29.36	977.513	1
1627	PR489_Michele_2020316_SPL6-2_r1	29212	DAYNTLMLAASPLYA	84.17	807.398	2
1628	PR489_Michele_2020316_SPL5-2_r1	14790	MWHVTRGAVL	56.47	1169.62	1
1629	PR489_Michele_2020316_SPL7-2_r1	12933	MWHVTRGAVL	45.77	585.316	2
1630	PR489_Michele_2020316_SPL7-2_r1	13194	MWHVTRGAVL	44.86	390.547	3
1631	PR489_Michele_2020316_SPL8-2_r1	32379	FALLAGFMAY	43.53	1103.56	1
1632	PR489_Michele_20200228_SPL1-2_r1_20200303203802	31696	FALLAGFMAY	43.81	552.284	2
1633	PR489_Michele_20200228_SPL1-2_r1_20200303203802	21339	DFAGKTVWF	40.44	535.769	2
1634	PR489_Michele_20200228_SPL1-2_r1_20200303203802	21391	DFAGKTVWF	51.7	1070.53	1
1635	PR489_Michele_20200228_SPL2-2_r1	16468	RVPNYNLII	28.45	1101.64	1
1636	PR489_Michele_20200228_SPL2-2_r1	16366	RVPNYNLII	19.14	551.325	2
1637	PR489_Michele_20200228_SPL2-2_r1	33466	MALVAFLRF	39.26	534.308	2
1638	PR489_Michele_20200228_SPL2-2_r1	34147	MALVAFLRF	22.83	1067.61	1
1639	PR489_Michele_2020316_SPL6-2_r1	31328	IDAGYRGVISALLYY	63.4	837.448	2
1640	PR489_Michele_20200228_SPL1-2_r1_20200303203802	5735	NRQDLLVTFKTAHAK	44.59	581.329	3
1641	PR489_Michele_20200228_SPL2-2_r1	18069	LTLTVAWRTA	26.94	566.33	2
1642	PR489_Michele_2020316_SPL3-2_r1	20269	FAGKTVWFV	46.61	1054.57	1
1643	PR489_Michele_2020316_SPL3-2_r1	19917	FAGKTVWFV	35.31	527.79	2
1644	PR489_Michele_2020316_SPL8-2_r1	17554	QEDVDFTNL	44.53	1080.48	1
1645	PR489_Michele_2020316_SPL8-2_r1	17575	QEDVDFTNL	43.71	540.745	2
1646	PR489_Michele_2020316_SPL3-2_r1	21039	ILNPYMPSVV	48.53	1132.61	1
1647	PR489_Michele_2020316_SPL3-2_r1	21052	ILNPYMPSVV	54.68	566.807	2
1648	PR489_Michele_2020316_SPL3-2_r1	32485	AYAFKAYQIFPRKPT	89.22	900.991	2
1649	PR489_Michele_2020316_SPL3-2_r1	29710	AYAFKAYQIFPRKPT	84.53	600.998	3
1650	PR489_Michele_2020316_SPL3-2_r1	13851	AFPQSNAVI	31.86	946.498	1
1651	PR489_Michele_2020316_SPL3-2_r1	13747	AFPQSNAVI	32.72	473.753	2
1652	PR489_Michele_2020316_SPL6-2_r1	22505	FPGKTVWFVP	46.71	1177.64	1
1653	PR489_Michele_2020316_SPL6-2_r1	22510	FPGKTVWFVP	34.94	589.325	2
1654	PR489_Michele_2020316_SPL7-2_r1	16783	MFTTNIWMK	53.55	1171.56	1
1655	PR489_Michele_2020316_SPL7-2_r1	16778	MFTTNIWMK	41.01	586.285	2
1656	PR489_Michele_20200228_SPL1-2_r1_20200303203802	9559	HHHATMLDVDLRPAS	66.44	565.298	3
1657	PR489_Michele_2020316_SPL5-2_r1	16769	LPLMRNLTV	44.05	528.815	2
1658	PR489_Michele_2020316_SPL5-2_r1	16430	LPLMRNLTV	53.19	1056.62	1
1659	PR489_Michele_2020316_SPL5-2_r1	8433	PVMKRYSAPF	31	399.214	3
1660	PR489_Michele_2020316_SPL5-2_r1	8438	PVMKRYSAPF	49.1	598.318	2
1661	PR489_Michele_2020316_SPL3-2_r1	21231	MLYALHVPL	42.23	1056.59	1
1662	PR489_Michele_2020316_SPL3-2_r1	21733	MLYALHVPL	58.84	528.799	2
1663	PR489_Michele_20200228_SPL2-2_r1	25531	LLMLVTPSM	41.81	1004.55	1
1664	PR489_Michele_20200228_SPL2-2_r1	25555	LLMLVTPSM	43.77	502.78	2
1665	PR489_Michele_2020316_SPL3-2_r1	17815	VLNPYMPSV	33.62	510.265	2
1666	PR489_Michele_2020316_SPL3-2_r1	17791	VLNPYMPSV	32.98	1019.52	1
1667	PR489_Michele_2020316_SPL6-2_r1	16046	LTVAWRTATL	55.56	1131.65	1
1668	PR489_Michele_2020316_SPL6-2_r1	15467	LTVAWRTATL	45.61	566.331	2
1669	PR489_Michele_2020316_SPL4-2_r1	16857	GVYPMSIPAT	22.07	1035.52	1
1670	PR489_Michele_2020316_SPL4-2_r1	16875	GVYPMSIPAT	28.93	518.296	2
1671	PR489_Michele_2020316_SPL6-2_r1	20074	SFRDLGRVM	41.62	540.784	2
1672	PR489_Michele_2020316_SPL5-2_r1	12872	ALLYYRPGV	55.06	1051.59	1
1673	PR489_Michele_2020316_SPL5-2_r1	12844	ALLYYRPGV	45.02	526.301	2
1674	PR489_Michele_2020316_SPL4-2_r1	19877	GLAFSIMKSV	77.42	1052.58	1
1675	PR489_Michele_2020316_SPL4-2_r1	20378	GLAFSIMKSV	72.78	526.794	2
1676	PR489_Michele_2020316_SPL3-2_r1	6301	VVDNNPFTK	77.3	517.269	2
1677	PR489_Michele_2020316_SPL3-2_r1	6523	VVDNNPFTK	79.17	1033.53	1
1678	PR489_Michele_2020316_SPL4-2_r1	20298	LMMRTTWAL	48.55	561.794	2
1679	PR489_Michele_20200228_SPL2-2_r1	13554	LMMRTTWAL	6.8	374.865	3
1680	PR489_Michele_20200228_SPL2-2_r1	18419	LMMRTTWAL	50.88	1122.58	1
1681	PR489_Michele_2020316_SPL3-2_r1	15382	VAWRTATLI	33.35	515.806	2
1682	PR489_Michele_2020316_SPL3-2_r1	15406	VAWRTATLI	44.59	1030.6	1
1683	PR489_Michele_2020316_SPL8-2_r1	25463	TLYAVATTIL	30.29	1065.62	1
1684	PR489_Michele_2020316_SPL8-2_r1	24976	TLYAVATTIL	24.86	533.313	2
1685	PR489_Michele_20200228_SPL1-2_r1_20200303203802	19034	TEGVYRIMQRGLFGK	30.16	439.49	4
1686	PR489_Michele_20200228_SPL1-2_r1_20200303203802	18461	TEGVYRIMQRGLFGK	55.19	877.483	2
1687	PR489_Michele_20200228_SPL1-2_r1_20200303203802	18603	TEGVYRIMQRGLFGK	13.78	585.651	3
1688	PR489_Michele_20200228_SPL1-2_r1_20200303203802	6257	ISNMLSIINKRKKTS	47.59	434.008	4
1689	PR489_Michele_20200228_SPL1-2_r1_20200303203802	6259	ISNMLSIINKRKKTS	29.65	578.342	3
1690	PR489_Michele_20200228_SPL1-2_r1_20200303203802	6267	ISNMLSIINKRKKTS	39.53	867.009	2
1691	PR489_Michele_2020316_SPL8-2_r1	27186	TLYAVATTFI	36.52	1099.6	1
1692	PR489_Michele_20200228_SPL2-2_r1	26209	TLYAVATTFI	39.42	550.306	2
1693	PR489_Michele_2020316_SPL5-2_r1	26391	LALLAAFKVR	27.73	367.91	3
1694	PR489_Michele_2020316_SPL5-2_r1	34394	LALLAAFKVR	19.24	551.361	2
1695	PR489_Michele_2020316_SPL6-2_r1	21749	SEALSLLSNTYVDGT	48.5	785.386	2
1696	PR489_Michele_20200228_SPL1-2_r1_20200303203802	7533	KEISNMLSIINKRKK	74.51	451.273	4
1697	PR489_Michele_20200228_SPL1-2_r1_20200303203802	7487	KEISNMLSIINKRKK	35.16	601.361	3
1698	PR489_Michele_20200228_SPL1-2_r1_20200303203802	3314	NRFTMTHRRPTIEKD	14.24	476.25	4
1699	PR489_Michele_20200228_SPL1-2_r1_20200303203802	20070	PNYNLIVMDEAHFTD	56.53	889.907	2
1700	PR489_Michele_2020316_SPL6-2_r1	6438	LINRFTMRHK	16.01	658.375	2
1701	PR489_Michele_2020316_SPL6-2_r1	6474	LINRFTMRHK	24.52	439.252	3
1702	PR489_Michele_2020316_SPL6-2_r1	28087	ALYLVTNYLPSVSLS	55.75	820.451	2
1703	PR489_Michele_2020316_SPL5-2_r1	14885	RVILAGPMPV	51.46	1052.63	1
1704	PR489_Michele_2020316_SPL5-2_r1	14863	RVILAGPMPV	43.44	526.818	2
1705	PR489_Michele_20200228_SPL1-2_r1_20200303203802	11025	LITGNMSFR	73.61	519.774	2
1706	PR489_Michele_20200228_SPL1-2_r1_20200303203802	11004	LITGNMSFR	68.13	1038.54	1
1707	PR489_Michele_2020316_SPL3-2_r1	20600	SAIGPLFSTMASRYA	73.54	786.398	2
1708	PR489_Michele_20200228_SPL2-2_r1	23156	VYPMSIPATL	26.03	546.294	2
1709	PR489_Michele_2020316_SPL3-2_r1	21591	VYPMSIPATL	35.04	1091.58	1
1710	PR489_Michele_20200228_SPL1-2_r1_20200303203802	35199	GGVFTSVGKLVHQIF	47.84	794.946	2
1711	PR489_Michele_20200228_SPL1-2_r1_20200303203802	35795	GGVFTSVGKLVHQIF	20.68	530.3	3
1712	PR489_Michele_2020316_SPL8-2_r1	22789	LEPPFGDSYI	58.54	1137.55	1
1713	PR489_Michele_2020316_SPL4-2_r1	19084	EYIGPYLRDF	63.26	1272.63	1
1714	PR489_Michele_2020316_SPL7-2_r1	18779	EYIGPYLRDF	52.18	636.816	2
1715	PR489_Michele_2020316_SPL4-2_r1	20382	LPTALAFHL	44.66	982.572	1
1716	PR489_Michele_2020316_SPL4-2_r1	20375	LPTALAFHL	39.28	491.79	2
1717	PR489_Michele_20200228_SPL1-2_r1_20200303203802	17631	TFAAGLLLR	49.75	481.295	2
1718	PR489_Michele_20200228_SPL1-2_r1_20200303203802	17331	TFAAGLLLR	51.15	961.584	1
1719	PR489_Michele_2020316_SPL3-2_r1	22971	TLYAVATTII	32.03	1065.62	1
1720	PR489_Michele_2020316_SPL8-2_r1	26978	VPIPNPYALVGSSTL	81.16	764.425	2
1721	PR489_Michele_2020316_SPL8-2_r1	26743	VPIPNPYALVGSSTL	70.41	1527.84	1
1722	PR489_Michele_2020316_SPL6-2_r1	26841	WYMWLGARY	34.01	623.297	2
1723	PR489_Michele_2020316_SPL3-2_r1	22292	PASAWTLYAV	63.4	1078.56	1
1724	PR489_Michele_2020316_SPL3-2_r1	22012	PASAWTLYAV	52.87	539.782	2
1725	PR489_Michele_2020316_SPL7-2_r1	20817	FAGKTVWFVP	42.9	1151.62	1
1726	PR489_Michele_2020316_SPL7-2_r1	20727	FAGKTVWFVP	28.19	576.316	2
1727	PR489_Michele_2020316_SPL7-2_r1	26283	EVEDYGFGMF	41.64	597.245	2
1728	PR489_Michele_2020316_SPL7-2_r1	26276	EVEDYGFGMF	50.18	1193.48	1
1729	PR489_Michele_2020316_SPL4-2_r1	24190	VEDYGFGVF	21.11	1032.47	1
1730	PR489_Michele_20200228_SPL1-2_r1_20200303203802	20274	TLDIELLKTEVTNPA	51.99	828.957	2
1731	PR489_Michele_20200228_SPL1-2_r1_20200303203802	33790	AGVIIMLIPTAMAFH	86.57	792.936	2
1732	PR489_Michele_2020316_SPL5-2_r1	17367	GMFTTNIWMK	7.55	410.2	3
1733	PR489_Michele_2020316_SPL5-2_r1	18565	GMFTTNIWMK	63.74	1228.58	1
1734	PR489_Michele_2020316_SPL5-2_r1	19885	GMFTTNIWMK	57.61	614.796	2
1735	PR489_Michele_2020316_SPL6-2_r1	2947	STMASRYAR	27.62	521.759	2
1736	PR489_Michele_2020316_SPL3-2_r1	12602	ATMLDVDLR	83.31	517.271	2
1737	PR489_Michele_2020316_SPL3-2_r1	12598	ATMLDVDLR	70.11	1033.53	1
1738	PR489_Michele_2020316_SPL4-2_r1	21508	DSYIAYNPALLLKND	97.85	855.441	2
1739	PR489_Michele_20200228_SPL1-2_r1_20200303203802	34815	AVGIVSILLSSLLKN	37.91	763.98	2
1740	PR489_Michele_2020316_SPL7-2_r1	29256	AVGIVSILL	13.17	884.581	1
1741	PR489_Michele_20200228_SPL1-2_r1_20200303203802	13415	MTSRMLLNRF	26.61	423.558	3
1742	PR489_Michele_20200228_SPL1-2_r1_20200303203802	11217	MTSRMLLNRF	35.16	634.834	2
1743	PR489_Michele_2020316_SPL8-2_r1	23722	TMAMALSIV	25.78	936.49	1
1744	PR489_Michele_20200228_SPL2-2_r1	26057	LLMDHTEDIFQGLGY	32.6	876.42	2
1745	PR489_Michele_20200228_SPL2-2_r1	33515	ASAWTLYAVATTILT	26.42	791.431	2
1746	PR489_Michele_20200228_SPL1-2_r1_20200303203802	13273	TLITGNMSFR	50.72	570.298	2
1747	PR489_Michele_2020316_SPL8-2_r1	28050	YFPALKLRPF	45.78	626.366	2
1748	PR489_Michele_2020316_SPL8-2_r1	27672	YFPALKLRPF	44.78	417.913	3
1749	PR489_Michele_2020316_SPL5-2_r1	2891	RVSTGSQLAK	46.96	523.802	2
1750	PR489_Michele_20200228_SPL1-2_r1_20200303203802	11253	TSRMLLNRF	36.62	569.314	2
1751	PR489_Michele_2020316_SPL3-2_r1	9458	NMLSIINKR	48.59	363.547	3
1752	PR489_Michele_2020316_SPL3-2_r1	9053	NMLSIINKR	45.55	544.816	2
1753	PR489_Michele_20200228_SPL1-2_r1_20200303203802	10968	LAHYIGTSL	36.4	487.769	2
1754	PR489_Michele_20200228_SPL1-2_r1_20200303203802	10665	LAHYIGTSL	47.08	974.531	1
1755	PR489_Michele_2020316_SPL4-2_r1	27904	MASSVLLWMA	36.7	554.78	2
1756	PR489_Michele_20200228_SPL2-2_r1	28846	MASSVLLWMA	49.25	1108.55	1
1757	PR489_Michele_20200228_SPL1-2_r1_20200303203802	22842	DIELLKTEVTNPAVL	40.86	827.968	2
1758	PR489_Michele_20200228_SPL2-2_r1	31031	VSGVYPMSIPATLFV	52.66	790.924	2
1759	PR489_Michele_2020316_SPL4-2_r1	14604	NKAWMVHRQW	58.33	452.564	3
1760	PR489_Michele_2020316_SPL4-2_r1	14206	NKAWMVHRQW	67.2	678.344	2
1761	PR489_Michele_2020316_SPL6-2_r1	27984	ATVTGGIFLF	21.38	1025.57	1
1762	PR489_Michele_20200228_SPL2-2_r1	18779	ESDPEGALW	24.3	1003.44	1
1763	PR489_Michele_20200228_SPL2-2_r1	18838	ESDPEGALW	9.13	502.222	2
1764	PR489_Michele_20200228_SPL1-2_r1_20200303203802	5113	PVMKRYSAPSESEG	11.46	769.371	2
1765	PR489_Michele_2020316_SPL3-2_r1	21385	HMIAGVFFT	28.14	511.76	2
1766	PR489_Michele_2020316_SPL4-2_r1	3224	LMSGRGIGK	41.44	459.763	2
1767	PR489_Michele_20200228_SPL1-2_r1_20200303203802	34805	VSVLFMLLPTALAFH	48.17	829.972	2
1768	PR489_Michele_2020316_SPL4-2_r1	23493	EETNMITLL	29.55	1063.53	1
1769	PR489_Michele_2020316_SPL4-2_r1	23201	EETNMITLL	24.02	532.271	2
1770	PR489_Michele_2020316_SPL6-2_r1	27281	TVIALFLAHA	39.81	528.316	2
1771	PR489_Michele_2020316_SPL6-2_r1	25151	IAVASGLLW	19.62	929.545	1
1772	PR489_Michele_2020316_SPL6-2_r1	19188	IAVASGLLW	21.53	465.276	2
1773	PR489_Michele_2020316_SPL4-2_r1	3389	TFKTAHAKK	34.95	1031.6	1
1774	PR489_Michele_2020316_SPL8-2_r1	26020	MFTTNIWMKF	52.2	659.82	2
1775	PR489_Michele_2020316_SPL8-2_r1	15929	LLLEYKRLYA	24.91	427.924	3
1776	PR489_Michele_2020316_SPL8-2_r1	15788	LLLEYKRLYA	33.88	641.382	2
1777	PR489_Michele_2020316_SPL6-2_r1	5434	LSIINKRKK	6.2	367.248	3
1778	PR489_Michele_2020316_SPL6-2_r1	5456	LSIINKRKK	20.79	550.369	2
1779	PR489_Michele_20200228_SPL1-2_r1_20200303203802	19503	IYRILQRGLLGRSQV	37.19	591.36	3
1780	PR489_Michele_20200228_SPL1-2_r1_20200303203802	19798	IYRILQRGLLGRSQV	49.94	443.772	4
1781	PR489_Michele_2020316_SPL5-2_r1	24780	AMALSIVSL	19.41	904.517	1
1782	PR489_Michele_2020316_SPL5-2_r1	17258	AMALSIVSL	18.45	452.762	2
1783	PR489_Michele_2020316_SPL6-2_r1	29356	IWYMWLGARY	44.03	679.839	2
1784	PR489_Michele_2020316_SPL6-2_r1	2585	IMKSVGTGK	32.42	460.765	2
1785	PR489_Michele_2020316_SPL3-2_r1	21925	TLMLAASPLY	48.55	1079.58	1
1786	PR489_Michele_20200228_SPL1-2_r1_20200303203802	24988	LTIKGLNPTAIFLTT	13.8	801.978	2
1787	PR489_Michele_2020316_SPL8-2_r1	17849	SEALSLLSNT	37.54	1034.53	1
1788	PR489_Michele_20200228_SPL1-2_r1_20200303203802	34784	FFVLMMLVAPSYGMR	20.03	881.449	2
1789	PR489_Michele_20200228_SPL1-2_r1_20200303203802	21289	RVPNYNLIIMDEAHF	56.34	916.463	2
1790	PR489_Michele_20200228_SPL1-2_r1_20200303203802	21205	RVPNYNLIIMDEAHF	68.42	611.311	3
1791	PR489_Michele_20200228_SPL1-2_r1_20200303203802	24640	IFLFLMSGR	31.15	542.305	2
1792	PR489_Michele_2020316_SPL7-2_r1	12946	WHVTRGAVL	32.56	519.769	2
1793	PR489_Michele_2020316_SPL6-2_r1	26799	LVAFTTFPPNPLVWH	89.44	869.969	2
1794	PR489_Michele_2020316_SPL5-2_r1	21953	IWIKTQYMTF	58.77	665.847	2
1795	PR489_Michele_2020316_SPL5-2_r1	21819	IWIKTQYMTF	59.38	1330.68	1
1796	PR489_Michele_20200228_SPL2-2_r1	9816	AQFNVNSDY	46.81	1057.46	1
1797	PR489_Michele_20200228_SPL2-2_r1	11510	AQFNVNSDY	45.76	529.234	2
1798	PR489_Michele_2020316_SPL7-2_r1	27708	FHSMFAYIKPMSYGP	55.13	888.414	2
1799	PR489_Michele_2020316_SPL7-2_r1	27927	FHSMFAYIKPMSYGP	54.36	592.334	2
1800	PR489_Michele_2020316_SPL4-2_r1	25391	NNPIVATSKSLLENL	77.94	806.949	2
1801	PR489_Michele_2020316_SPL4-2_r1	3025	VTFKNPHAK	57.26	521.296	2
1802	PR489_Michele_2020316_SPL4-2_r1	3081	VTFKNPHAK	43.3	1041.58	1
1803	PR489_Michele_20200228_SPL1-2_r1_20200303203802	9775	WIQKETLVTFKNPHA	45.34	604.665	3
1804	PR489_Michele_20200228_SPL1-2_r1_20200303203802	9409	WIQKETLVTFKNPHA	69.4	453.751	4
1805	PR489_Michele_2020316_SPL3-2_r1	12102	IQKETLVTF	44.67	539.811	2
1806	PR489_Michele_2020316_SPL3-2_r1	12115	IQKETLVTF	38.62	1078.61	1
1807	PR489_Michele_2020316_SPL4-2_r1	26846	KTRRYLPAI	24.43	373.233	3
1808	PR489_Michele_20200228_SPL1-2_r1_20200303203802	5944	KTRRYLPAI	21.48	559.347	2
1809	PR489_Michele_2020316_SPL4-2_r1	18031	GKTRRYLPAI	27.21	392.24	3
1810	PR489_Michele_2020316_SPL4-2_r1	17002	GKTRRYLPAI	34.2	587.856	2
1811	PR489_Michele_2020316_SPL3-2_r1	32491	FAAGLLLRKL	38.94	551.36	2
1812	PR489_Michele_2020316_SPL3-2_r1	31545	FAAGLLLRKL	34.36	367.91	3
1813	PR489_Michele_2020316_SPL6-2_r1	3941	GLTSRATWAK	71.07	1090.6	1
1814	PR489_Michele_2020316_SPL6-2_r1	3923	GLTSRATWAK	35	364.205	3
1815	PR489_Michele_2020316_SPL6-2_r1	3907	GLTSRATWAK	76.34	545.804	2
1816	PR489_Michele_2020316_SPL6-2_r1	3957	LTSRATWAK	42.42	517.293	2
1817	PR489_Michele_2020316_SPL8-2_r1	13219	SPNEIPDGNF	69.12	545.246	2
1818	PR489_Michele_2020316_SPL8-2_r1	13220	SPNEIPDGNF	75.52	1089.48	1
1819	PR489_Michele_2020316_SPL8-2_r1	20689	NEIPDGNFF	36.89	526.738	2
1820	PR489_Michele_2020316_SPL8-2_r1	20655	NEIPDGNFF	39.56	1052.47	1
1821	PR489_Michele_20200228_SPL2-2_r1	10729	MEDKTPVTTW	57.96	604.287	2
1822	PR489_Michele_20200228_SPL2-2_r1	6238	MEDKTPVTTW	11.48	403.193	3
1823	PR489_Michele_2020316_SPL4-2_r1	10222	MEDKTPVTTW	68.83	1207.57	1
1824	PR489_Michele_2020316_SPL7-2_r1	7302	NGVVTTSGTY	49.15	998.479	1
1825	PR489_Michele_2020316_SPL7-2_r1	7347	NGVVTTSGTY	39.71	499.743	2
1826	PR489_Michele_20200228_SPL1-2_r1_20200303203802	7793	GVVTTSGTY	16.21	442.722	2
1827	PR489_Michele_20200228_SPL1-2_r1_20200303203802	7782	GVVTTSGTY	34.84	884.437	1
1828	PR489_Michele_2020316_SPL4-2_r1	6091	QPMEHKYSW	20.83	402.518	3
1829	PR489_Michele_20200228_SPL1-2_r1_20200303203802	5437	QPMEHKYSW	31.88	603.274	2
1830	PR489_Michele_20200228_SPL1-2_r1_20200303203802	5476	QPMEHKYSW	32.62	1205.54	1
1831	PR489_Michele_2020316_SPL3-2_r1	10766	ALSQYHVYV	58.26	1079.55	1
1832	PR489_Michele_2020316_SPL3-2_r1	10311	ALSQYHVYV	58.25	540.28	2
1833	PR489_Michele_2020316_SPL8-2_r1	6134	LSQYHVYVRAPARPD	72.26	443.737	4
1834	PR489_Michele_2020316_SPL8-2_r1	6626	LSQYHVYVRAPARPD	57.14	886.465	2
1835	PR489_Michele_2020316_SPL8-2_r1	6613	LSQYHVYVRAPARPD	67.05	591.313	3
1836	PR489_Michele_2020316_SPL8-2_r1	35777	SSLKNIFAALMESYP	60.54	835.927	2
1837	PR489_Michele_20200228_SPL1-2_r1_20200303203802	12496	TWAKNIQTAI	38.65	573.32	2
1838	PR489_Michele_20200228_SPL1-2_r1_20200303203802	12167	TWAKNIQTAI	42.72	1145.63	1
1839	PR489_Michele_20200228_SPL1-2_r1_20200303203802	15409	WAKNIQTAINQVRSL	73.24	581.329	3
1840	PR489_Michele_20200228_SPL1-2_r1_20200303203802	17692	WAKNIQTAINQVRSL	61.27	871.49	2
1841	PR489_Michele_20200228_SPL1-2_r1_20200303203802	14711	AKNIQTAINQVRSLI	52.31	556.997	3
1842	PR489_Michele_20200228_SPL1-2_r1_20200303203802	20168	AKNIQTAINQVRSLI	30.81	834.993	2
1843	PR489_Michele_20200228_SPL1-2_r1_20200303203802	14251	ATWAKNIQTAINQVR	59.68	857.474	2
1844	PR489_Michele_20200228_SPL1-2_r1_20200303203802	14244	ATWAKNIQTAINQVR	56.29	571.985	3
1845	PR489_Michele_2020316_SPL5-2_r1	24077	FIIEDDYQYL	39.66	1318.62	1
1846	PR489_Michele_2020316_SPL5-2_r1	24156	FIIEDDYQYL	36.96	659.814	2
1847	PR489_Michele_20200228_SPL1-2_r1_20200303203802	11490	TWPKSHTLW	11.77	385.87	3
1848	PR489_Michele_20200228_SPL1-2_r1_20200303203802	11136	TWPKSHTLW	9.97	578.301	2
1849	PR489_Michele_2020316_SPL6-2_r1	21964	IQPQWIAASI	37.61	563.817	2
1850	PR489_Michele_2020316_SPL6-2_r1	21974	IQPQWIAASI	39.25	1126.63	1
1851	PR489_Michele_20200228_SPL2-2_r1	25313	QPQWIAASII	36.62	563.817	2
1852	PR489_Michele_20200228_SPL2-2_r1	25320	QPQWIAASII	43.14	1126.63	1
1853	PR489_Michele_20200228_SPL1-2_r1_20200303203802	20624	QPQWIAASI	42.86	1013.54	1
1854	PR489_Michele_2020316_SPL5-2_r1	19466	QPQWIAASI	25.05	507.274	2
1855	PR489_Michele_2020316_SPL8-2_r1	32510	GVGFMSSLISLSSGL	44.02	727.881	2
1856	PR489_Michele_2020316_SPL8-2_r1	33708	GVGFMSSLISLSSGL	11.59	1454.76	1
1857	PR489_Michele_2020316_SPL6-2_r1	31862	VGFMSSLISLSSGLP	29.64	747.897	2
1858	PR489_Michele_2020316_SPL6-2_r1	28654	EKTLTGLISSISPLV	77.68	779.458	2
1859	PR489_Michele_2020316_SPL5-2_r1	21371	GLISSISPL	22.65	886.524	1
1860	PR489_Michele_2020316_SPL5-2_r1	14172	GLISSISPL	17.75	443.766	2
1861	PR489_Michele_2020316_SPL7-2_r1	25728	KTLTGLISSISPLVN	100.11	771.958	2
1862	PR489_Michele_2020316_SPL7-2_r1	24784	KTLTGLISSISPLVN	78.93	1542.91	1
1863	PR489_Michele_2020316_SPL5-2_r1	16116	GLISSISPLV	29.27	493.3	2
1864	PR489_Michele_2020316_SPL5-2_r1	23904	GLISSISPLV	33.75	985.593	1
1865	PR489_Michele_2020316_SPL5-2_r1	22868	GLISSISPLVNRLRD	69.41	820.477	2
1866	PR489_Michele_2020316_SPL5-2_r1	22984	GLISSISPLVNRLRD	50.49	547.321	3
1867	PR489_Michele_2020316_SPL3-2_r1	7237	YTDGQGIYS	39.7	1003.44	1
1868	PR489_Michele_2020316_SPL3-2_r1	7269	YTDGQGIYS	29.66	502.222	2
1869	PR489_Michele_2020316_SPL4-2_r1	13074	WENVPYLGK	55.81	553.288	2
1870	PR489_Michele_2020316_SPL4-2_r1	13091	WENVPYLGK	73.59	1105.56	1
1871	PR489_Michele_2020316_SPL3-2_r1	8270	IPKNFAGPV	55.33	942.541	1
1872	PR489_Michele_20200228_SPL1-2_r1_20200303203802	9005	IPKNFAGPV	38.72	471.774	2
1873	PR489_Michele_2020316_SPL8-2_r1	13569	VEKVETWAL	45.29	1074.58	1
1874	PR489_Michele_2020316_SPL8-2_r1	13558	VEKVETWAL	40.62	537.795	2
1875	PR489_Michele_2020316_SPL3-2_r1	7360	EKVETWALR	56.94	1131.62	1
1876	PR489_Michele_2020316_SPL3-2_r1	7325	EKVETWALR	40.56	377.877	3
1877	PR489_Michele_2020316_SPL3-2_r1	7603	EKVETWALR	35.89	566.312	2
1878	PR489_Michele_2020316_SPL6-2_r1	21821	SPRRFRVATASTAPI	35.57	543.978	3
1879	PR489_Michele_2020316_SPL4-2_r1	19115	PRRFRVATASTAPIQ	29.89	557.653	3
1880	PR489_Michele_2020316_SPL4-2_r1	20167	PRRFRVATASTAPIQ	43.51	418.492	4
1881	PR489_Michele_2020316_SPL3-2_r1	8116	YQALQQEITNTHKLT	91.2	894.468	2
1882	PR489_Michele_2020316_SPL3-2_r1	8075	YQALQQEITNTHKLT	87.55	596.648	3
1883	PR489_Michele_2020316_SPL8-2_r1	2967	QEITNTHKL	42.67	361.864	3
1884	PR489_Michele_2020316_SPL8-2_r1	2724	QEITNTHKL	52.84	542.293	2
1885	PR489_Michele_2020316_SPL8-2_r1	3026	QEITNTHKL	65.09	1083.58	1
1886	PR489_Michele_2020316_SPL5-2_r1	7674	KYQALQQEI	36.99	560.803	2
1887	PR489_Michele_2020316_SPL5-2_r1	7685	KYQALQQEI	49.52	1120.6	1
1888	PR489_Michele_2020316_SPL8-2_r1	26828	SPGIVFGPW	37.75	959.498	1
1889	PR489_Michele_2020316_SPL8-2_r1	26849	SPGIVFGPW	34.3	480.253	2
1890	PR489_Michele_20200228_SPL2-2_r1	12280	VANGVIDAGY	51.52	489.748	2
1891	PR489_Michele_20200228_SPL2-2_r1	12257	VANGVIDAGY	58.96	978.49	1
1892	PR489_Michele_2020316_SPL7-2_r1	2735	TVTFRKNTPK	14.89	1191.68	1
1893	PR489_Michele_2020316_SPL7-2_r1	2910	TVTFRKNTPK	45.17	596.346	2
1894	PR489_Michele_2020316_SPL7-2_r1	2624	TVTFRKNTPK	34.58	397.9	3
1895	PR489_Michele_2020316_SPL7-2_r1	2902	VTFRKNTPK	30.98	545.822	2
1896	PR489_Michele_2020316_SPL7-2_r1	2706	VTFRKNTPK	17.89	1090.64	1
1897	PR489_Michele_2020316_SPL7-2_r1	23100	VTFRKNTPK	30.82	364.217	3
1898	PR489_Michele_2020316_SPL8-2_r1	9644	WHYDDENPY	48.78	619.741	2
1899	PR489_Michele_2020316_SPL8-2_r1	9650	WHYDDENPY	52.51	1238.47	1
1900	PR489_Michele_2020316_SPL6-2_r1	7371	ETRAETWMSS	65.21	1197.52	1
1901	PR489_Michele_2020316_SPL6-2_r1	8036	ETRAETWMSS	62.13	599.263	2
1902	PR489_Michele_2020316_SPL3-2_r1	18963	SELRADIRQAAGAKL	34.84	533.638	3
1903	PR489_Michele_2020316_SPL3-2_r1	18841	SELRADIRQAAGAKL	32.69	400.48	4
1904	PR489_Michele_20200228_SPL1-2_r1_20200303203802	21839	SPILSITISE	28.65	1059.59	1
1905	PR489_Michele_2020316_SPL8-2_r1	19474	YPTETLQPVL	57.19	1160.62	1
1906	PR489_Michele_2020316_SPL8-2_r1	19164	YPTETLQPVL	43.42	580.813	2
1907	PR489_Michele_2020316_SPL5-2_r1	13424	YPTETLQPV	25.08	1047.54	1
1908	PR489_Michele_2020316_SPL5-2_r1	12785	YPTETLQPV	22.17	524.271	2
1909	PR489_Michele_2020316_SPL6-2_r1	3522	SRTIKTINTRATQRA	10.32	572.999	3
1910	PR489_Michele_2020316_SPL6-2_r1	3476	SRTIKTINTRATQRA	42.35	430.001	4
1911	PR489_Michele_20200228_SPL1-2_r1_20200303203802	3505	KSWGKAKII	30.98	1030.64	1
1912	PR489_Michele_20200228_SPL1-2_r1_20200303203802	3486	KSWGKAKII	30.42	515.825	2
1913	PR489_Michele_2020316_SPL7-2_r1	23162	STFLDGLSGY	53.8	530.253	2
1914	PR489_Michele_2020316_SPL7-2_r1	23031	STFLDGLSGY	53.75	1059.5	1
1915	PR489_Michele_2020316_SPL5-2_r1	6292	QTAGPWHLGK	60.31	547.79	2
1916	PR489_Michele_2020316_SPL4-2_r1	6512	QTAGPWHLGK	61.04	365.529	3
1917	PR489_Michele_2020316_SPL5-2_r1	6251	QTAGPWHLGK	70.04	1094.57	1
1918	PR489_Michele_2020316_SPL5-2_r1	12111	TQTAGPWHL	53.15	1010.51	1
1919	PR489_Michele_2020316_SPL5-2_r1	12181	TQTAGPWHL	29.46	505.757	2
1920	PR489_Michele_20200228_SPL2-2_r1	15514	FTQTAGPWHL	56.18	1157.57	1
1921	PR489_Michele_20200228_SPL2-2_r1	15478	FTQTAGPWHL	55.53	579.291	2
1922	PR489_Michele_2020316_SPL5-2_r1	6122	TAGPWHLGK	59.38	966.516	1
1923	PR489_Michele_2020316_SPL5-2_r1	6084	TAGPWHLGK	56.29	483.761	2
1924	PR489_Michele_2020316_SPL6-2_r1	29280	TSIKTTVCK	31.38	490.776	2
1925	PR489_Michele_2020316_SPL6-2_r1	6469	GSSPIIEVKQ	64.49	1057.59	1
1926	PR489_Michele_2020316_SPL6-2_r1	6631	GSSPIIEVKQ	51.16	529.298	2
1927	PR489_Michele_2020316_SPL5-2_r1	6746	GSSPIIEVK	48.66	929.53	1
1928	PR489_Michele_2020316_SPL5-2_r1	6741	GSSPIIEVK	40.83	465.268	2
1929	PR489_Michele_2020316_SPL7-2_r1	8800	RLLSAINVPK	63.92	370.904	3
1930	PR489_Michele_2020316_SPL7-2_r1	8789	RLLSAINVPK	41.14	1110.7	1
1931	PR489_Michele_2020316_SPL7-2_r1	9026	RLLSAINVPK	51.95	555.853	2
1932	PR489_Michele_2020316_SPL7-2_r1	30934	FSADRLLSAINVPKL	97.06	822.478	2
1933	PR489_Michele_2020316_SPL7-2_r1	29090	FSADRLLSAINVPKL	115.06	548.654	3
1934	PR489_Michele_2020316_SPL3-2_r1	10145	LLSAINVPK	52.14	954.597	1
1935	PR489_Michele_2020316_SPL3-2_r1	8434	LLSAINVPK	44.03	477.803	2
1936	PR489_Michele_2020316_SPL6-2_r1	5250	ITSPKLDINK	61.23	1128.66	1
1937	PR489_Michele_2020316_SPL6-2_r1	4845	ITSPKLDINK	53.67	564.835	2
1938	PR489_Michele_2020316_SPL6-2_r1	4843	ITSPKLDINK	50.7	376.893	3
1939	PR489_Michele_2020316_SPL5-2_r1	14201	TYGLNTFTN	24.89	515.746	2
1940	PR489_Michele_2020316_SPL5-2_r1	14498	TYGLNTFTN	36.13	1030.48	1
1941	PR489_Michele_20200228_SPL2-2_r1	20193	TYGLNTFTNM	40.55	581.307	3
1942	PR489_Michele_20200228_SPL2-2_r1	20212	TYGLNTFTNM	48.09	1161.52	1
1943	PR489_Michele_2020316_SPL4-2_r1	2611	VASAAQRRGR	25.05	357.876	3
1944	PR489_Michele_2020316_SPL4-2_r1	2628	VASAAQRRGR	12.26	536.31	2
1945	PR489_Michele_2020316_SPL7-2_r1	3005	STRVGMGEA	40.69	454.219	2
1946	PR489_Michele_2020316_SPL7-2_r1	3016	STRVGMGEA	49	907.43	1
1947	PR489_Michele_2020316_SPL5-2_r1	3717	RPQPPNPSM	52.33	1023.51	1
1948	PR489_Michele_2020316_SPL5-2_r1	3745	RPQPPNPSM	49.51	512.256	2
1949	PR489_Michele_2020316_SPL4-2_r1	3981	FETTMRGAKR	28.21	399.546	3
1950	PR489_Michele_20200228_SPL1-2_r1_20200303203802	4121	ELLVTFKNAHAKKQE	49.47	439.749	4
1951	PR489_Michele_20200228_SPL1-2_r1_20200303203802	4120	ELLVTFKNAHAKKQE	46.05	585.997	3
1952	PR489_Michele_20200228_SPL1-2_r1_20200303203802	4001	ELLVTFKNAHAKKQE	61.56	878.492	2
1953	PR489_Michele_20200228_SPL2-2_r1	2950	APHHKILAKA	26.69	362.557	3
1954	PR489_Michele_20200228_SPL1-2_r1_20200303203802	3139	KLNQLSRKEF	31.65	631.865	2
1955	PR489_Michele_2020316_SPL3-2_r1	15715	LTMQTWTWK	39.93	597.802	2
1956	PR489_Michele_2020316_SPL3-2_r1	15474	LTMQTWTWK	48.64	1194.6	1
1957	PR489_Michele_2020316_SPL3-2_r1	17238	RLTMQTWTWK	46.3	450.904	3
1958	PR489_Michele_2020316_SPL3-2_r1	18817	RLTMQTWTWK	53.65	675.853	2
1959	PR489_Michele_20200228_SPL2-2_r1	20620	LPAALAFHL	37.95	476.785	2
1960	PR489_Michele_20200228_SPL2-2_r1	20623	LPAALAFHL	46.08	952.563	1
1961	PR489_Michele_2020316_SPL3-2_r1	11905	STDFSSYAF	26.24	512.717	2
1962	PR489_Michele_2020316_SPL3-2_r1	18344	STDFSSYAF	23.08	1024.43	1
1963	PR489_Michele_20200228_SPL1-2_r1_20200303203802	7401	DAIDGEYRLR	21.94	403.207	3
1964	PR489_Michele_20200228_SPL1-2_r1_20200303203802	7619	DAIDGEYRLR	37.03	604.308	2
1965	PR489_Michele_20200228_SPL1-2_r1_20200303203802	7446	DAIDGEYRLR	49.2	1207.61	1
1966	PR489_Michele_20200228_SPL2-2_r1	11726	YVTLKGLTQSVGEEH	62.58	554.289	3
1967	PR489_Michele_20200228_SPL2-2_r1	11216	YVTLKGLTQSVGEEH	11.12	830.932	2
1968	PR489_Michele_2020316_SPL4-2_r1	4041	KEFASGRKSI	31.08	374.88	3
1969	PR489_Michele_2020316_SPL4-2_r1	4093	KEFASGRKSI	6.8	1122.63	1
1970	PR489_Michele_2020316_SPL4-2_r1	4044	KEFASGRKSI	44.78	561.817	2
1971	PR489_Michele_20200228_SPL1-2_r1_20200303203802	6892	SGTVMDVISRRDQRG	33.68	838.929	2
1972	PR489_Michele_20200228_SPL1-2_r1_20200303203802	6887	SGTVMDVISRRDQRG	23.92	419.968	4
1973	PR489_Michele_20200228_SPL1-2_r1_20200303203802	6859	SGTVMDVISRRDQRG	26.15	559.622	3
1974	PR489_Michele_20200228_SPL1-2_r1_20200303203802	7895	TVMDVISRR	57.96	1076.59	1
1975	PR489_Michele_20200228_SPL1-2_r1_20200303203802	8172	TVMDVISRR	54.82	538.798	2
1976	PR489_Michele_20200228_SPL1-2_r1_20200303203802	8396	TVMDVISRR	35.12	359.534	3
1977	PR489_Michele_20200228_SPL1-2_r1_20200303203802	4329	RPAKNGTVMDVISRR	46.26	567.318	3
1978	PR489_Michele_20200228_SPL1-2_r1_20200303203802	4322	RPAKNGTVMDVISRR	73.56	425.74	4
1979	PR489_Michele_20200228_SPL1-2_r1_20200303203802	6872	NGTVMDVISRRDQRG	29.59	852.435	2
1980	PR489_Michele_20200228_SPL1-2_r1_20200303203802	6857	NGTVMDVISRRDQRG	26.2	568.625	3
1981	PR489_Michele_20200228_SPL1-2_r1_20200303203802	6858	NGTVMDVISRRDQRG	18.91	426.721	4
1982	PR489_Michele_20200228_SPL1-2_r1_20200303203802	6182	AKNGTVMDVISRRDQ	36.83	845.439	2
1983	PR489_Michele_20200228_SPL1-2_r1_20200303203802	6213	AKNGTVMDVISRRDQ	6.55	423.223	4
1984	PR489_Michele_20200228_SPL1-2_r1_20200303203802	6190	AKNGTVMDVISRRDQ	10.47	563.962	3
1985	PR489_Michele_2020316_SPL4-2_r1	12668	LEDAVGPNI	43.61	464.243	2
1986	PR489_Michele_2020316_SPL4-2_r1	13273	LEDAVGPNI	53.42	927.477	1
1987	PR489_Michele_2020316_SPL8-2_r1	29618	YELPIDLEYL	28.25	634.327	2
1988	PR489_Michele_2020316_SPL8-2_r1	30470	YELPIDLEYL	23.59	1267.65	1
1989	PR489_Michele_2020316_SPL8-2_r1	25657	YELPIDLEY	25.23	577.784	2
1990	PR489_Michele_2020316_SPL8-2_r1	24200	YELPIDLEY	28.13	1154.56	1
1991	PR489_Michele_2020316_SPL3-2_r1	26005	LYELPIDLEY	25.05	1267.65	1
1992	PR489_Michele_20200228_SPL2-2_r1	17469	GAVFQEEQGW	28.84	575.762	2
1993	PR489_Michele_20200228_SPL2-2_r1	17441	GAVFQEEQGW	33.93	1150.52	1
1994	PR489_Michele_2020316_SPL3-2_r1	15435	AVFQEEQGW	34.39	1093.5	1
1995	PR489_Michele_2020316_SPL3-2_r1	15445	AVFQEEQGW	32.26	547.251	2
1996	PR489_Michele_2020316_SPL5-2_r1	24904	IPHDLMELI	18.88	540.792	2
1997	PR489_Michele_20200228_SPL1-2_r1_20200303203802	23494	IPHDLMELI	32.72	1080.58	1
1998	PR489_Michele_2020316_SPL4-2_r1	14861	ATYEPDVDL	47.04	1022.47	1
[truncated: 11,869 more rows]
