# Supplementary material for: inSPIRE: An Open-Source Tool for Increased Mass Spectrometry Identification Rates Using Prosit Spectral Prediction
Source: Mol Cell Proteomics. 2022 Oct 21;21(12):100432. doi: 10.1016/j.mcpro.2022.100432 (PMC9720494; doi:10.1016/j.mcpro.2022.100432)
Supplement: Supplemental File S6 [file mmc6.xlsx]

## Sheet: Caption
File S6. Peptide identification table used to generate Fig. 2 and Fig. S8. The PSMs and scores generated by
different rescoring pipelines for the K562-A*02:01 and -B*07:02 HLA-I immunopeptidomes and tryptic proteome
digestion datasets used in Fig. 2, and HLA-I immunopeptidome datasets used in Fig. S8.

## Sheet: inSPIRE_B07_RNA
	PSMId	score	q-value	posterior_error_prob	peptide	source	scan	modifiedSeqeunce	m/z	charge
0	PR487_Michele_20180611_B07_rep1_7542_GSDQSENVDRGAGSIREAGGAF	1.97357	0.000613121	9.55353e-09	GSDQSENVDRGAGSIREAGGAF	PR487_Michele_20180611_B07_rep1	7542	GSDQSENVDRGAGSIREAGGAF	727.337	3
1	PR487_Michele_20180611_B07_rep1_8002_GPASQQLSGGYGGGYGGQSSM[+16.0]	1.85678	0.000613121	2.53452e-08	GPASQQLSGGYGGGYGGQSSM	PR487_Michele_20180611_B07_rep1	8002	GPASQQLSGGYGGGYGGQSSM(ox)	981.419	2
2	PR487_Michele_20180611_B07_rep1_6422_SPSDSYQGKGFVM[+16.0]	1.79943	0.000613121	4.09239e-08	SPSDSYQGKGFVM	PR487_Michele_20180611_B07_rep1	6422	SPSDSYQGKGFVM(ox)	709.818	2
3	PR487_Michele_20180611_B07_rep1_14352_SPFASQSRGYFL	1.69089	0.000613121	1.01339e-07	SPFASQSRGYFL	PR487_Michele_20180611_B07_rep1	14352	SPFASQSRGYFL	680.339	2
4	PR487_Michele_20180611_B07_rep1_9682_APHPFPHPAF	1.64619	0.000613121	1.47223e-07	APHPFPHPAF	PR487_Michele_20180611_B07_rep1	9682	APHPFPHPAF	559.282	2
5	PR487_Michele_20180611_B07_rep1_5381_APRPASGPIRPIVR	1.59774	0.000613121	2.20663e-07	APRPASGPIRPIVR	PR487_Michele_20180611_B07_rep1	5381	APRPASGPIRPIVR	496.304	3
6	PR487_Michele_20180611_B07_rep1_5381_YPGADRQAL	0.531761	0.000613121	0.00162593	YPGADRQAL	PR487_Michele_20180611_B07_rep1	5381	YPGADRQAL	496.304	3
7	PR487_Michele_20180611_B07_rep1_5554_M[+16.0]PSEQIRNQL	1.53246	0.000613121	3.80703e-07	MPSEQIRNQL	PR487_Michele_20180611_B07_rep1	5554	M(ox)PSEQIRNQL	616.309	2
8	PR487_Michele_20180611_B07_rep1_11289_YPNVNIHNF	1.4778	0.000613121	6.01066e-07	YPNVNIHNF	PR487_Michele_20180611_B07_rep1	11289	YPNVNIHNF	559.275	2
9	PR487_Michele_20180611_B07_rep1_10804_KPAEYGYVSL	1.47438	0.000613121	6.18496e-07	KPAEYGYVSL	PR487_Michele_20180611_B07_rep1	10804	KPAEYGYVSL	563.793	2
10	PR487_Michele_20180611_B07_rep1_14032_SPRAPEPALEPESLDFSGAGQRL	1.44625	0.000613121	7.82337e-07	SPRAPEPALEPESLDFSGAGQRL	PR487_Michele_20180611_B07_rep1	14032	SPRAPEPALEPESLDFSGAGQRL	808.744	3
11	PR487_Michele_20180611_B07_rep1_9373_TPFIRPVM[+16.0]	1.42841	0.000613121	9.08078e-07	TPFIRPVM	PR487_Michele_20180611_B07_rep1	9373	TPFIRPVM(ox)	488.768	2
12	PR487_Michele_20180611_B07_rep1_7618_SDQSENVDRGAGSIREAGGAF	1.42525	0.000613121	9.32335e-07	SDQSENVDRGAGSIREAGGAF	PR487_Michele_20180611_B07_rep1	7618	SDQSENVDRGAGSIREAGGAF	708.331	3
13	PR487_Michele_20180611_B07_rep1_4189_APGIRDHESL	1.39046	0.000613121	1.24678e-06	APGIRDHESL	PR487_Michele_20180611_B07_rep1	4189	APGIRDHESL	547.783	2
14	PR487_Michele_20180611_B07_rep1_6891_YPGQPHPAL	1.37563	0.000613121	1.41127e-06	YPGQPHPAL	PR487_Michele_20180611_B07_rep1	6891	YPGQPHPAL	490.254	2
15	PR487_Michele_20180611_B07_rep1_2585_KPRNQGGYGGSSSSSSYGSGRRF	1.35507	0.000613121	1.67569e-06	KPRNQGGYGGSSSSSSYGSGRRF	PR487_Michele_20180611_B07_rep1	2585	KPRNQGGYGGSSSSSSYGSGRRF	595.535	4
16	PR487_Michele_20180611_B07_rep1_5970_QPQFQRQGL	1.34909	0.000613121	1.76152e-06	QPQFQRQGL	PR487_Michele_20180611_B07_rep1	5970	QPQFQRQGL	551.294	2
17	PR487_Michele_20180611_B07_rep1_12436_SPYQNIKIL	1.33334	0.000613121	2.00934e-06	SPYQNIKIL	PR487_Michele_20180611_B07_rep1	12436	SPYQNIKIL	538.312	2
18	PR487_Michele_20180611_B07_rep1_4948_GSHSM[+16.0]RYFYTSVSRPGR	1.33022	0.000613121	2.06233e-06	GSHSMRYFYTSVSRPGR	PR487_Michele_20180611_B07_rep1	4948	GSHSM(ox)RYFYTSVSRPGR	501.743	4
19	PR487_Michele_20180611_B07_rep1_7110_TPSEPHPVL	1.32403	0.000613121	2.17183e-06	TPSEPHPVL	PR487_Michele_20180611_B07_rep1	7110	TPSEPHPVL	488.759	2
20	PR487_Michele_20180611_B07_rep1_7110_HPDRLPLQ	-1.18551	0.417469	1	HPDRLPLQ	PR487_Michele_20180611_B07_rep1	7110	HPDRLPLQ	488.759	2
21	PR487_Michele_20180611_B07_rep1_12812_SPQEFIHEL	1.31872	0.000613121	2.27031e-06	SPQEFIHEL	PR487_Michele_20180611_B07_rep1	12812	SPQEFIHEL	550.275	2
22	PR487_Michele_20180611_B07_rep1_12812_EQLLLLGTLT	-0.973928	0.358091	1	EQLLLLGTLT	PR487_Michele_20180611_B07_rep1	12812	EQLLLLGTLT	550.275	2
23	PR487_Michele_20180611_B07_rep1_2839_HPREPALGPHGPS	1.31384	0.000613121	2.36474e-06	HPREPALGPHGPS	PR487_Michele_20180611_B07_rep1	2839	HPREPALGPHGPS	451.234	3
24	PR487_Michele_20180611_B07_rep1_3307_APRLVQKEKID	1.29944	0.000613121	2.66715e-06	APRLVQKEKID	PR487_Michele_20180611_B07_rep1	3307	APRLVQKEKID	432.926	3
25	PR487_Michele_20180611_B07_rep1_7399_APVEVTHNF	1.29461	0.000613121	2.77689e-06	APVEVTHNF	PR487_Michele_20180611_B07_rep1	7399	APVEVTHNF	507.256	2
26	PR487_Michele_20180611_B07_rep1_6309_KPFHKIETL	1.29415	0.000613121	2.78769e-06	KPFHKIETL	PR487_Michele_20180611_B07_rep1	6309	KPFHKIETL	556.827	2
27	PR487_Michele_20180611_B07_rep1_10882_SPFASQSRGYF	1.29254	0.000613121	2.8254e-06	SPFASQSRGYF	PR487_Michele_20180611_B07_rep1	10882	SPFASQSRGYF	623.797	2
28	PR487_Michele_20180611_B07_rep1_8668_VGPFAPGITEKAPEEK	1.28258	0.000613121	3.07066e-06	VGPFAPGITEKAPEEK	PR487_Michele_20180611_B07_rep1	8668	VGPFAPGITEKAPEEK	557.298	3
29	PR487_Michele_20180611_B07_rep1_11150_VPYVHLVSM[+16.0]	1.2779	0.000613121	3.19305e-06	VPYVHLVSM	PR487_Michele_20180611_B07_rep1	11150	VPYVHLVSM(ox)	530.778	2
30	PR487_Michele_20180611_B07_rep1_11150_IHETTFNSI	-0.281324	0.0498906	0.59157	IHETTFNSI	PR487_Michele_20180611_B07_rep1	11150	IHETTFNSI	530.778	2
31	PR487_Michele_20180611_B07_rep1_9187_RPRYLEIRAV	1.2746	0.000613121	3.28228e-06	RPRYLEIRAV	PR487_Michele_20180611_B07_rep1	9187	RPRYLEIRAV	424.923	3
32	PR487_Michele_20180611_B07_rep1_11433_RPHLPLLM[+16.0]	1.25775	0.000613121	3.77831e-06	RPHLPLLM	PR487_Michele_20180611_B07_rep1	11433	RPHLPLLM(ox)	496.789	2
33	PR487_Michele_20180611_B07_rep1_7161_SPYFRDHSAL	1.24138	0.000613121	4.33208e-06	SPYFRDHSAL	PR487_Michele_20180611_B07_rep1	7161	SPYFRDHSAL	596.792	2
34	PR487_Michele_20180611_B07_rep1_10205_LVQDVANNTNEEAGDGTTTATVLAR	1.23862	0.000613121	4.43306e-06	LVQDVANNTNEEAGDGTTTATVLAR	PR487_Michele_20180611_B07_rep1	10205	LVQDVANNTNEEAGDGTTTATVLAR	854.088	3
35	PR487_Michele_20180611_B07_rep1_4336_SPKNIGGSHSVL	1.23445	0.000613121	4.59039e-06	SPKNIGGSHSVL	PR487_Michele_20180611_B07_rep1	4336	SPKNIGGSHSVL	598.324	2
36	PR487_Michele_20180611_B07_rep1_9304_YPSDSFRQSL	1.22598	0.000613121	4.9269e-06	YPSDSFRQSL	PR487_Michele_20180611_B07_rep1	9304	YPSDSFRQSL	600.288	2
37	PR487_Michele_20180611_B07_rep1_16346_FPVGPGTGF	1.22513	0.000613121	4.96201e-06	FPVGPGTGF	PR487_Michele_20180611_B07_rep1	16346	FPVGPGTGF	878.441	1
38	PR487_Michele_20180611_B07_rep1_7292_FPM[+16.0]THGNTGF	1.20489	0.000613121	5.87606e-06	FPMTHGNTGF	PR487_Michele_20180611_B07_rep1	7292	FPM(ox)THGNTGF	562.745	2
39	PR487_Michele_20180611_B07_rep1_7292_RARQIAAKIGGDAGTSL	0.0879849	0.00582627	0.0620759	RARQIAAKIGGDAGTSL	PR487_Michele_20180611_B07_rep1	7292	RARQIAAKIGGDAGTSL	562.745	2
40	PR487_Michele_20180611_B07_rep1_14827_IPNSPFHVL	1.2011	0.000613121	6.06532e-06	IPNSPFHVL	PR487_Michele_20180611_B07_rep1	14827	IPNSPFHVL	512.285	2
41	PR487_Michele_20180611_B07_rep1_16246_TPGNFFHVL	1.19937	0.000613121	6.15347e-06	TPGNFFHVL	PR487_Michele_20180611_B07_rep1	16246	TPGNFFHVL	516.269	2
42	PR487_Michele_20180611_B07_rep1_11010_GPVYPHPVL	1.19862	0.000613121	6.19214e-06	GPVYPHPVL	PR487_Michele_20180611_B07_rep1	11010	GPVYPHPVL	489.774	2
43	PR487_Michele_20180611_B07_rep1_8396_YPTSSSTSF	1.19662	0.000613121	6.29675e-06	YPTSSSTSF	PR487_Michele_20180611_B07_rep1	8396	YPTSSSTSF	976.425	1
44	PR487_Michele_20180611_B07_rep1_5090_SPQNVPEKL	1.19635	0.000613121	6.31072e-06	SPQNVPEKL	PR487_Michele_20180611_B07_rep1	5090	SPQNVPEKL	506.277	2
45	PR487_Michele_20180611_B07_rep1_5090_NSKAYTSNK	-0.920297	0.339907	1	NSKAYTSNK	PR487_Michele_20180611_B07_rep1	5090	NSKAYTSNK	506.277	2
46	PR487_Michele_20180611_B07_rep1_14179_VPDTSRIYVAL	1.19089	0.000613121	6.60514e-06	VPDTSRIYVAL	PR487_Michele_20180611_B07_rep1	14179	VPDTSRIYVAL	617.346	2
47	PR487_Michele_20180611_B07_rep1_5137_SPGVM[+16.0]GTSV	1.19066	0.000613121	6.61814e-06	SPGVMGTSV	PR487_Michele_20180611_B07_rep1	5137	SPGVM(ox)GTSV	850.398	1
48	PR487_Michele_20180611_B07_rep1_17825_APRLPLPYGF	1.17878	0.000613121	7.3087e-06	APRLPLPYGF	PR487_Michele_20180611_B07_rep1	17825	APRLPLPYGF	565.822	2
49	PR487_Michele_20180611_B07_rep1_8569_TPSLVKSTSQL	1.17659	0.000613121	7.44333e-06	TPSLVKSTSQL	PR487_Michele_20180611_B07_rep1	8569	TPSLVKSTSQL	580.83	2
50	PR487_Michele_20180611_B07_rep1_14206_GPSPTFGEL	1.17616	0.000613121	7.47014e-06	GPSPTFGEL	PR487_Michele_20180611_B07_rep1	14206	GPSPTFGEL	904.442	1
51	PR487_Michele_20180611_B07_rep1_7902_FPDNQRPAL	1.17602	0.000613121	7.47873e-06	FPDNQRPAL	PR487_Michele_20180611_B07_rep1	7902	FPDNQRPAL	529.275	2
52	PR487_Michele_20180611_B07_rep1_5043_NPKFAEHGETL	1.17504	0.000613121	7.5407e-06	NPKFAEHGETL	PR487_Michele_20180611_B07_rep1	5043	NPKFAEHGETL	621.81	2
53	PR487_Michele_20180611_B07_rep1_7283_GPSGAYREGVL	1.17401	0.000613121	7.60533e-06	GPSGAYREGVL	PR487_Michele_20180611_B07_rep1	7283	GPSGAYREGVL	553.286	2
54	PR487_Michele_20180611_B07_rep1_4313_SPKNIGGSHSVL	1.17223	0.000613121	7.71961e-06	SPKNIGGSHSVL	PR487_Michele_20180611_B07_rep1	4313	SPKNIGGSHSVL	598.332	2
55	PR487_Michele_20180611_B07_rep1_5691_RPTEGFEKL	1.16912	0.000613121	7.9226e-06	RPTEGFEKL	PR487_Michele_20180611_B07_rep1	5691	RPTEGFEKL	538.79	2
56	PR487_Michele_20180611_B07_rep1_13210_WAVRIPGGPA	1.16658	0.000613121	8.09251e-06	WAVRIPGGPA	PR487_Michele_20180611_B07_rep1	13210	WAVRIPGGPA	512.291	2
57	PR487_Michele_20180611_B07_rep1_5382_PRPASGPIRPIVR	1.16588	0.000613121	8.13993e-06	PRPASGPIRPIVR	PR487_Michele_20180611_B07_rep1	5382	PRPASGPIRPIVR	472.625	3
58	PR487_Michele_20180611_B07_rep1_12372_LQGDPALQDAGDSSRKEYFI	1.1644	0.000613121	8.24143e-06	LQGDPALQDAGDSSRKEYFI	PR487_Michele_20180611_B07_rep1	12372	LQGDPALQDAGDSSRKEYFI	737.363	3
59	PR487_Michele_20180611_B07_rep1_12884_IPYHSEVPVSL	1.15292	0.000613121	9.07068e-06	IPYHSEVPVSL	PR487_Michele_20180611_B07_rep1	12884	IPYHSEVPVSL	620.832	2
60	PR487_Michele_20180611_B07_rep1_7265_APAARFNNSQF	1.15098	0.000613121	9.21915e-06	APAARFNNSQF	PR487_Michele_20180611_B07_rep1	7265	APAARFNNSQF	611.802	2
61	PR487_Michele_20180611_B07_rep1_10578_KPGDFIHTL	1.14488	0.000613121	9.70101e-06	KPGDFIHTL	PR487_Michele_20180611_B07_rep1	10578	KPGDFIHTL	514.282	2
62	PR487_Michele_20180611_B07_rep1_11530_SPNAEIHIL	1.14267	0.000613121	9.88162e-06	SPNAEIHIL	PR487_Michele_20180611_B07_rep1	11530	SPNAEIHIL	497.272	2
63	PR487_Michele_20180611_B07_rep1_7431_APKGSVLQEAKL	1.13851	0.000613121	1.02312e-05	APKGSVLQEAKL	PR487_Michele_20180611_B07_rep1	7431	APKGSVLQEAKL	620.867	2
64	PR487_Michele_20180611_B07_rep1_12768_APYPASQPPYNPAYM[+16.0]DAPKAAL	1.13637	0.000613121	1.04155e-05	APYPASQPPYNPAYMDAPKAAL	PR487_Michele_20180611_B07_rep1	12768	APYPASQPPYNPAYM(ox)DAPKAAL	783.713	3
65	PR487_Michele_20180611_B07_rep1_6752_SPQEARNM[+16.0]LL	1.13635	0.000613121	1.04178e-05	SPQEARNMLL	PR487_Michele_20180611_B07_rep1	6752	SPQEARNM(ox)LL	587.798	2
66	PR487_Michele_20180611_B07_rep1_6112_NPDKRFTDL	1.13466	0.000613121	1.05661e-05	NPDKRFTDL	PR487_Michele_20180611_B07_rep1	6112	NPDKRFTDL	553.286	2
67	PR487_Michele_20180611_B07_rep1_7338_RPSETFARF	1.12922	0.000613121	1.10569e-05	RPSETFARF	PR487_Michele_20180611_B07_rep1	7338	RPSETFARF	555.788	2
68	PR487_Michele_20180611_B07_rep1_10407_KPAFAKLSEL	1.12831	0.000613121	1.11413e-05	KPAFAKLSEL	PR487_Michele_20180611_B07_rep1	10407	KPAFAKLSEL	552.327	2
69	PR487_Michele_20180611_B07_rep1_12491_VPLAATSM[+16.0]L	1.12784	0.000613121	1.11849e-05	VPLAATSML	PR487_Michele_20180611_B07_rep1	12491	VPLAATSM(ox)L	918.497	1
70	PR487_Michele_20180611_B07_rep1_12650_APSEYRYTLL	1.12585	0.000613121	1.13729e-05	APSEYRYTLL	PR487_Michele_20180611_B07_rep1	12650	APSEYRYTLL	606.819	2
71	PR487_Michele_20180611_B07_rep1_9400_VPDSSGPERIL	1.12485	0.000613121	1.14686e-05	VPDSSGPERIL	PR487_Michele_20180611_B07_rep1	9400	VPDSSGPERIL	585.312	2
72	PR487_Michele_20180611_B07_rep1_9400_YPDPYSRASL	0.623523	0.000613121	0.000755691	YPDPYSRASL	PR487_Michele_20180611_B07_rep1	9400	YPDPYSRASL	585.312	2
73	PR487_Michele_20180611_B07_rep1_9523_SPEAREAM[+16.0]FL	1.12143	0.000613121	1.18008e-05	SPEAREAMFL	PR487_Michele_20180611_B07_rep1	9523	SPEAREAM(ox)FL	583.779	2
74	PR487_Michele_20180611_B07_rep1_11926_HPYRAFPVL	1.12041	0.000613121	1.19019e-05	HPYRAFPVL	PR487_Michele_20180611_B07_rep1	11926	HPYRAFPVL	550.306	2
75	PR487_Michele_20180611_B07_rep1_5945_HPNPGSITHL	1.11977	0.000613121	1.19653e-05	HPNPGSITHL	PR487_Michele_20180611_B07_rep1	5945	HPNPGSITHL	536.78	2
76	PR487_Michele_20180611_B07_rep1_11986_LPKQPPLM[+16.0]L	1.11872	0.000613121	1.20711e-05	LPKQPPLML	PR487_Michele_20180611_B07_rep1	11986	LPKQPPLM(ox)L	526.812	2
77	PR487_Michele_20180611_B07_rep1_13039_APFEPLASG	1.11737	0.000613121	1.22075e-05	APFEPLASG	PR487_Michele_20180611_B07_rep1	13039	APFEPLASG	888.446	1
78	PR487_Michele_20180611_B07_rep1_9263_KPFYFHGV	1.11611	0.000613121	1.23365e-05	KPFYFHGV	PR487_Michele_20180611_B07_rep1	9263	KPFYFHGV	497.761	2
79	PR487_Michele_20180611_B07_rep1_8169_TPRPTDPIPTSEVN	1.11479	0.000613121	1.24732e-05	TPRPTDPIPTSEVN	PR487_Michele_20180611_B07_rep1	8169	TPRPTDPIPTSEVN	762.388	2
80	PR487_Michele_20180611_B07_rep1_3647_SPKIASHQF	1.11093	0.000613121	1.28827e-05	SPKIASHQF	PR487_Michele_20180611_B07_rep1	3647	SPKIASHQF	507.772	2
81	PR487_Michele_20180611_B07_rep1_6958_TPAPGFSSM[+16.0]	1.10999	0.000613121	1.29839e-05	TPAPGFSSM	PR487_Michele_20180611_B07_rep1	6958	TPAPGFSSM(ox)	910.398	1
82	PR487_Michele_20180611_B07_rep1_11757_NPRIPYTEL	1.1089	0.000613121	1.3103e-05	NPRIPYTEL	PR487_Michele_20180611_B07_rep1	11757	NPRIPYTEL	551.799	2
83	PR487_Michele_20180611_B07_rep1_2563_PAGAAPRPPPKPM[+16.0]	1.10609	0.000613121	1.34136e-05	PAGAAPRPPPKPM	PR487_Michele_20180611_B07_rep1	2563	PAGAAPRPPPKPM(ox)	434.904	3
84	PR487_Michele_20180611_B07_rep1_6365_PAPIHNQF	1.10601	0.000613121	1.34233e-05	PAPIHNQF	PR487_Michele_20180611_B07_rep1	6365	PAPIHNQF	923.474	1
85	PR487_Michele_20180611_B07_rep1_10304_SPLGSGEGL	1.10577	0.000613121	1.34497e-05	SPLGSGEGL	PR487_Michele_20180611_B07_rep1	10304	SPLGSGEGL	816.41	1
86	PR487_Michele_20180611_B07_rep1_4298_SPKNIGGSHSVL	1.10402	0.000613121	1.36482e-05	SPKNIGGSHSVL	PR487_Michele_20180611_B07_rep1	4298	SPKNIGGSHSVL	399.219	3
87	PR487_Michele_20180611_B07_rep1_4298_RPQGAAAK	-1.19504	0.418919	1	RPQGAAAK	PR487_Michele_20180611_B07_rep1	4298	RPQGAAAK	399.219	3
88	PR487_Michele_20180611_B07_rep1_4599_VPSAANGASHAL	1.1038	0.000613121	1.36738e-05	VPSAANGASHAL	PR487_Michele_20180611_B07_rep1	4599	VPSAANGASHAL	547.783	2
89	PR487_Michele_20180611_B07_rep1_3430_TPQDLPQRKSSL	1.10307	0.000613121	1.37564e-05	TPQDLPQRKSSL	PR487_Michele_20180611_B07_rep1	3430	TPQDLPQRKSSL	457.253	3
90	PR487_Michele_20180611_B07_rep1_3430_DQPLSAKR	-1.3908	0.456127	1	DQPLSAKR	PR487_Michele_20180611_B07_rep1	3430	DQPLSAKR	457.253	3
91	PR487_Michele_20180611_B07_rep1_14009_IPAPGSGVSF	1.10175	0.000613121	1.39096e-05	IPAPGSGVSF	PR487_Michele_20180611_B07_rep1	14009	IPAPGSGVSF	931.489	1
92	PR487_Michele_20180611_B07_rep1_4256_YPGSHGITAM[+16.0]	1.10137	0.000613121	1.39533e-05	YPGSHGITAM	PR487_Michele_20180611_B07_rep1	4256	YPGSHGITAM(ox)	525.24	2
93	PR487_Michele_20180611_B07_rep1_5608_RPDNTGRGYVL	1.10033	0.000613121	1.40753e-05	RPDNTGRGYVL	PR487_Michele_20180611_B07_rep1	5608	RPDNTGRGYVL	416.554	3
94	PR487_Michele_20180611_B07_rep1_5608_YGAVRAVP	-1.39259	0.456127	1	YGAVRAVP	PR487_Michele_20180611_B07_rep1	5608	YGAVRAVP	416.554	3
95	PR487_Michele_20180611_B07_rep1_9028_SPTYKGLLM[+16.0]	1.09982	0.000613121	1.41356e-05	SPTYKGLLM	PR487_Michele_20180611_B07_rep1	9028	SPTYKGLLM(ox)	513.271	2
96	PR487_Michele_20180611_B07_rep1_9471_SPALGVHSF	1.09738	0.000613121	1.44272e-05	SPALGVHSF	PR487_Michele_20180611_B07_rep1	9471	SPALGVHSF	457.74	2
97	PR487_Michele_20180611_B07_rep1_8303_RPYPQVQM[+16.0]L	1.08985	0.000613121	1.53637e-05	RPYPQVQML	PR487_Michele_20180611_B07_rep1	8303	RPYPQVQM(ox)L	574.3	2
98	PR487_Michele_20180611_B07_rep1_12408_YPRLGGFVM[+16.0]	1.0886	0.000613121	1.55248e-05	YPRLGGFVM	PR487_Michele_20180611_B07_rep1	12408	YPRLGGFVM(ox)	528.271	2
99	PR487_Michele_20180611_B07_rep1_12408_PPARPPLIPV	-0.635673	0.203839	1	PPARPPLIPV	PR487_Michele_20180611_B07_rep1	12408	PPARPPLIPV	528.271	2
100	PR487_Michele_20180611_B07_rep1_14270_YPRLYPEL	1.08791	0.000613121	1.56137e-05	YPRLYPEL	PR487_Michele_20180611_B07_rep1	14270	YPRLYPEL	525.787	2
101	PR487_Michele_20180611_B07_rep1_11409_APGLIKTSF	1.0879	0.000613121	1.56151e-05	APGLIKTSF	PR487_Michele_20180611_B07_rep1	11409	APGLIKTSF	467.274	2
102	PR487_Michele_20180611_B07_rep1_10246_YVTTSTRTYSLGSALRPSTSRSL	1.08735	0.000613121	1.56878e-05	YVTTSTRTYSLGSALRPSTSRSL	PR487_Michele_20180611_B07_rep1	10246	YVTTSTRTYSLGSALRPSTSRSL	626.833	4
103	PR487_Michele_20180611_B07_rep1_7691_GPAEAHYAF	1.0868	0.000613121	1.57593e-05	GPAEAHYAF	PR487_Michele_20180611_B07_rep1	7691	GPAEAHYAF	481.722	2
104	PR487_Michele_20180611_B07_rep1_8776_SPALTISKV	1.08242	0.000613121	1.63477e-05	SPALTISKV	PR487_Michele_20180611_B07_rep1	8776	SPALTISKV	458.279	2
105	PR487_Michele_20180611_B07_rep1_9795_SPQAPTHFL	1.0802	0.000613121	1.66532e-05	SPQAPTHFL	PR487_Michele_20180611_B07_rep1	9795	SPQAPTHFL	499.259	2
106	PR487_Michele_20180611_B07_rep1_8861_VAGM[+16.0]DVELTVEER	1.07802	0.000613121	1.6959e-05	VAGMDVELTVEER	PR487_Michele_20180611_B07_rep1	8861	VAGM(ox)DVELTVEER	732.357	2
107	PR487_Michele_20180611_B07_rep1_8104_APRPASGPIRPIV	1.07794	0.000613121	1.69712e-05	APRPASGPIRPIV	PR487_Michele_20180611_B07_rep1	8104	APRPASGPIRPIV	444.27	3
108	PR487_Michele_20180611_B07_rep1_8104_LPRETVAT	-1.11437	0.400054	1	LPRETVAT	PR487_Michele_20180611_B07_rep1	8104	LPRETVAT	444.27	3
109	PR487_Michele_20180611_B07_rep1_7262_APYGGPSGRGQVL	1.07784	0.000613121	1.69846e-05	APYGGPSGRGQVL	PR487_Michele_20180611_B07_rep1	7262	APYGGPSGRGQVL	629.831	2
110	PR487_Michele_20180611_B07_rep1_9601_APSYGAAGL	1.07631	0.000613121	1.72031e-05	APSYGAAGL	PR487_Michele_20180611_B07_rep1	9601	APSYGAAGL	806.404	1
111	PR487_Michele_20180611_B07_rep1_10060_VPLLRDTDSSVA	1.07438	0.000613121	1.74827e-05	VPLLRDTDSSVA	PR487_Michele_20180611_B07_rep1	10060	VPLLRDTDSSVA	636.843	2
112	PR487_Michele_20180611_B07_rep1_10060_PIAKINGEVSSISSKFET	-0.189708	0.0297187	0.391021	PIAKINGEVSSISSKFET	PR487_Michele_20180611_B07_rep1	10060	PIAKINGEVSSISSKFET	636.843	2
113	PR487_Michele_20180611_B07_rep1_13529_FPVLGGSSM[+16.0]	1.0725	0.000613121	1.77597e-05	FPVLGGSSM	PR487_Michele_20180611_B07_rep1	13529	FPVLGGSSM(ox)	910.434	1
114	PR487_Michele_20180611_B07_rep1_10305_LPSASHFSQL	1.06964	0.000613121	1.81894e-05	LPSASHFSQL	PR487_Michele_20180611_B07_rep1	10305	LPSASHFSQL	543.783	2
115	PR487_Michele_20180611_B07_rep1_8172_APHLVGPHL	1.06883	0.000613121	1.83126e-05	APHLVGPHL	PR487_Michele_20180611_B07_rep1	8172	APHLVGPHL	470.772	2
116	PR487_Michele_20180611_B07_rep1_8172_PHAYARPQ	-1.26876	0.436257	1	PHAYARPQ	PR487_Michele_20180611_B07_rep1	8172	PHAYARPQ	470.772	2
117	PR487_Michele_20180611_B07_rep1_8172_HPIRPKPP	-1.28256	0.439188	1	HPIRPKPP	PR487_Michele_20180611_B07_rep1	8172	HPIRPKPP	470.772	2
118	PR487_Michele_20180611_B07_rep1_5715_KPLSNM[+16.0]KIL	1.06856	0.000613121	1.83543e-05	KPLSNMKIL	PR487_Michele_20180611_B07_rep1	5715	KPLSNM(ox)KIL	530.315	2
119	PR487_Michele_20180611_B07_rep1_6864_GPM[+16.0]FSGKSTEL	1.0685	0.000613121	1.83629e-05	GPMFSGKSTEL	PR487_Michele_20180611_B07_rep1	6864	GPM(ox)FSGKSTEL	585.279	2
120	PR487_Michele_20180611_B07_rep1_4610_RPRTDGENVF	1.06802	0.000613121	1.84365e-05	RPRTDGENVF	PR487_Michele_20180611_B07_rep1	4610	RPRTDGENVF	595.799	2
121	PR487_Michele_20180611_B07_rep1_12211_SPSPSGSVLFTDEGVPK	1.06773	0.000613121	1.84818e-05	SPSPSGSVLFTDEGVPK	PR487_Michele_20180611_B07_rep1	12211	SPSPSGSVLFTDEGVPK	852.428	2
122	PR487_Michele_20180611_B07_rep1_6641_HPIHQGITEL	1.06697	0.000613121	1.85995e-05	HPIHQGITEL	PR487_Michele_20180611_B07_rep1	6641	HPIHQGITEL	572.809	2
123	PR487_Michele_20180611_B07_rep1_12557_YPEELKPVL	1.06521	0.000613121	1.88741e-05	YPEELKPVL	PR487_Michele_20180611_B07_rep1	12557	YPEELKPVL	544.305	2
124	PR487_Michele_20180611_B07_rep1_10057_APEEHPVLL	1.06194	0.000613121	1.93968e-05	APEEHPVLL	PR487_Michele_20180611_B07_rep1	10057	APEEHPVLL	502.774	2
125	PR487_Michele_20180611_B07_rep1_8871_VPNQKELTEL	1.05973	0.000613121	1.97597e-05	VPNQKELTEL	PR487_Michele_20180611_B07_rep1	8871	VPNQKELTEL	585.822	2
126	PR487_Michele_20180611_B07_rep1_7856_RPENRSFYL	1.05543	0.000613121	2.04822e-05	RPENRSFYL	PR487_Michele_20180611_B07_rep1	7856	RPENRSFYL	591.307	2
127	PR487_Michele_20180611_B07_rep1_14449_YVDDTQFVRF	1.05365	0.000613121	2.07883e-05	YVDDTQFVRF	PR487_Michele_20180611_B07_rep1	14449	YVDDTQFVRF	645.312	2
128	PR487_Michele_20180611_B07_rep1_8016_HPFPESKPVL	1.05295	0.000613121	2.0911e-05	HPFPESKPVL	PR487_Michele_20180611_B07_rep1	8016	HPFPESKPVL	575.816	2
129	PR487_Michele_20180611_B07_rep1_11429_NPFLRQEL	1.04983	0.000613121	2.14629e-05	NPFLRQEL	PR487_Michele_20180611_B07_rep1	11429	NPFLRQEL	508.78	2
130	PR487_Michele_20180611_B07_rep1_9053_M[+16.0]PDSLRSGEYL	1.04938	0.000613121	2.15433e-05	MPDSLRSGEYL	PR487_Michele_20180611_B07_rep1	9053	M(ox)PDSLRSGEYL	642.301	2
131	PR487_Michele_20180611_B07_rep1_10954_VADPPRDSKGLAAAEPTANGGLALA	1.04548	0.000613121	2.22571e-05	VADPPRDSKGLAAAEPTANGGLALA	PR487_Michele_20180611_B07_rep1	10954	VADPPRDSKGLAAAEPTANGGLALA	788.084	3
132	PR487_Michele_20180611_B07_rep1_5089_VLYHYVAVNNPKKQE	1.0445	0.000613121	2.24409e-05	VLYHYVAVNNPKKQE	PR487_Michele_20180611_B07_rep1	5089	VLYHYVAVNNPKKQE	451.246	4
133	PR487_Michele_20180611_B07_rep1_9112_RPAALRGALLG	1.04261	0.000613121	2.2797e-05	RPAALRGALLG	PR487_Michele_20180611_B07_rep1	9112	RPAALRGALLG	547.843	2
134	PR487_Michele_20180611_B07_rep1_11869_HPRSPTPTLPLSTSSFDEQN	1.04241	0.000613121	2.28345e-05	HPRSPTPTLPLSTSSFDEQN	PR487_Michele_20180611_B07_rep1	11869	HPRSPTPTLPLSTSSFDEQN	737.694	3
135	PR487_Michele_20180611_B07_rep1_7009_RVEPLRNEL	1.04178	0.000613121	2.29555e-05	RVEPLRNEL	PR487_Michele_20180611_B07_rep1	7009	RVEPLRNEL	563.322	2
136	PR487_Michele_20180611_B07_rep1_7009_PVAQRRTVSI	-0.617762	0.196633	1	PVAQRRTVSI	PR487_Michele_20180611_B07_rep1	7009	PVAQRRTVSI	563.322	2
137	PR487_Michele_20180611_B07_rep1_5962_VPRVPTHTL	1.0391	0.000613121	2.34746e-05	VPRVPTHTL	PR487_Michele_20180611_B07_rep1	5962	VPRVPTHTL	510.304	2
138	PR487_Michele_20180611_B07_rep1_5962_SPGLTSKESL	0.234675	0.00161186	0.0191659	SPGLTSKESL	PR487_Michele_20180611_B07_rep1	5962	SPGLTSKESL	510.304	2
139	PR487_Michele_20180611_B07_rep1_15140_SPVFRLETL	1.03857	0.000613121	2.35804e-05	SPVFRLETL	PR487_Michele_20180611_B07_rep1	15140	SPVFRLETL	531.303	2
140	PR487_Michele_20180611_B07_rep1_7973_SPIENIQRV	1.03839	0.000613121	2.36148e-05	SPIENIQRV	PR487_Michele_20180611_B07_rep1	7973	SPIENIQRV	528.296	2
141	PR487_Michele_20180611_B07_rep1_16286_YPYSVTPPSL	1.03832	0.000613121	2.36285e-05	YPYSVTPPSL	PR487_Michele_20180611_B07_rep1	16286	YPYSVTPPSL	562.287	2
142	PR487_Michele_20180611_B07_rep1_7219_YPNVGKSSF	1.03777	0.000613121	2.37388e-05	YPNVGKSSF	PR487_Michele_20180611_B07_rep1	7219	YPNVGKSSF	499.751	2
143	PR487_Michele_20180611_B07_rep1_8637_IPRTPLSPSPM[+16.0]	1.03593	0.000613121	2.41054e-05	IPRTPLSPSPM	PR487_Michele_20180611_B07_rep1	8637	IPRTPLSPSPM(ox)	606.326	2
144	PR487_Michele_20180611_B07_rep1_8637_DPSIVPQVDEN	-0.824302	0.297436	1	DPSIVPQVDEN	PR487_Michele_20180611_B07_rep1	8637	DPSIVPQVDEN	606.326	2
145	PR487_Michele_20180611_B07_rep1_7878_NPRFPGNLQM[+16.0]	1.03326	0.000613121	2.46494e-05	NPRFPGNLQM	PR487_Michele_20180611_B07_rep1	7878	NPRFPGNLQM(ox)	595.293	2
146	PR487_Michele_20180611_B07_rep1_9177_VPDSSGPERIL	1.03009	0.000613121	2.53118e-05	VPDSSGPERIL	PR487_Michele_20180611_B07_rep1	9177	VPDSSGPERIL	585.312	2
147	PR487_Michele_20180611_B07_rep1_8373_APTRFALEM[+16.0]	1.02908	0.000613121	2.55253e-05	APTRFALEM	PR487_Michele_20180611_B07_rep1	8373	APTRFALEM(ox)	526.266	2
148	PR487_Michele_20180611_B07_rep1_7956_TPHQTFVRL	1.02512	0.000613121	2.63847e-05	TPHQTFVRL	PR487_Michele_20180611_B07_rep1	7956	TPHQTFVRL	549.806	2
149	PR487_Michele_20180611_B07_rep1_15162_SPYIRALGF	1.0251	0.000613121	2.63886e-05	SPYIRALGF	PR487_Michele_20180611_B07_rep1	15162	SPYIRALGF	512.285	2
150	PR487_Michele_20180611_B07_rep1_5241_GPEADRHLL	1.02446	0.000613121	2.65307e-05	GPEADRHLL	PR487_Michele_20180611_B07_rep1	5241	GPEADRHLL	504.267	2
151	PR487_Michele_20180611_B07_rep1_5241_VPTKRPPVL	0.401509	0.00104312	0.00481614	VPTKRPPVL	PR487_Michele_20180611_B07_rep1	5241	VPTKRPPVL	504.267	2
152	PR487_Michele_20180611_B07_rep1_5241_RPAAPGQTPL	-0.209634	0.0339937	0.432044	RPAAPGQTPL	PR487_Michele_20180611_B07_rep1	5241	RPAAPGQTPL	504.267	2
153	PR487_Michele_20180611_B07_rep1_11889_M[+16.0]PDGQFKDISL	1.01933	0.000613121	2.76921e-05	MPDGQFKDISL	PR487_Michele_20180611_B07_rep1	11889	M(ox)PDGQFKDISL	633.805	2
154	PR487_Michele_20180611_B07_rep1_5219_HPDKDVRLL	1.01906	0.000613121	2.77545e-05	HPDKDVRLL	PR487_Michele_20180611_B07_rep1	5219	HPDKDVRLL	364.877	3
155	PR487_Michele_20180611_B07_rep1_12735_FPDNQRPFL	1.01822	0.000613121	2.79499e-05	FPDNQRPFL	PR487_Michele_20180611_B07_rep1	12735	FPDNQRPFL	567.291	2
156	PR487_Michele_20180611_B07_rep1_12735_PDTSRIYVAL	-0.210476	0.0342111	0.433818	PDTSRIYVAL	PR487_Michele_20180611_B07_rep1	12735	PDTSRIYVAL	567.291	2
157	PR487_Michele_20180611_B07_rep1_7288_APDKRIYQF	1.01734	0.000613121	2.81568e-05	APDKRIYQF	PR487_Michele_20180611_B07_rep1	7288	APDKRIYQF	569.307	2
158	PR487_Michele_20180611_B07_rep1_5943_IPRDPSQQEL	1.01637	0.000613121	2.83846e-05	IPRDPSQQEL	PR487_Michele_20180611_B07_rep1	5943	IPRDPSQQEL	591.81	2
159	PR487_Michele_20180611_B07_rep1_9047_QPQPGFGYSM[+16.0]	1.01415	0.000613121	2.89172e-05	QPQPGFGYSM	PR487_Michele_20180611_B07_rep1	9047	QPQPGFGYSM(ox)	564.245	2
160	PR487_Michele_20180611_B07_rep1_7742_YPNKPPTVRF	1.01384	0.000613121	2.8992e-05	YPNKPPTVRF	PR487_Michele_20180611_B07_rep1	7742	YPNKPPTVRF	406.892	3
161	PR487_Michele_20180611_B07_rep1_7742_KNPKTAGP	-0.744542	0.259892	1	KNPKTAGP	PR487_Michele_20180611_B07_rep1	7742	KNPKTAGP	406.892	3
162	PR487_Michele_20180611_B07_rep1_8037_RPAERLDYL	1.01318	0.000613121	2.91503e-05	RPAERLDYL	PR487_Michele_20180611_B07_rep1	8037	RPAERLDYL	566.809	2
163	PR487_Michele_20180611_B07_rep1_15083_SPLISPKPLAL	1.0103	0.000613121	2.98617e-05	SPLISPKPLAL	PR487_Michele_20180611_B07_rep1	15083	SPLISPKPLAL	568.358	2
164	PR487_Michele_20180611_B07_rep1_2964_RPRPGTGLGRVM[+16.0]	1.00915	0.000613121	3.01499e-05	RPRPGTGLGRVM	PR487_Michele_20180611_B07_rep1	2964	RPRPGTGLGRVM(ox)	438.247	3
165	PR487_Michele_20180611_B07_rep1_12463_PFKPPKVAF	1.00738	0.000613121	3.05985e-05	PFKPPKVAF	PR487_Michele_20180611_B07_rep1	12463	PFKPPKVAF	515.808	2
166	PR487_Michele_20180611_B07_rep1_8520_TPDPERSVF	1.00332	0.000613121	3.16541e-05	TPDPERSVF	PR487_Michele_20180611_B07_rep1	8520	TPDPERSVF	524.259	2
167	PR487_Michele_20180611_B07_rep1_8520_LPLPRSLHN	-0.709259	0.245785	1	LPLPRSLHN	PR487_Michele_20180611_B07_rep1	8520	LPLPRSLHN	524.259	2
168	PR487_Michele_20180611_B07_rep1_20994_YPSLPTPLL	1.00096	0.000613121	3.22851e-05	YPSLPTPLL	PR487_Michele_20180611_B07_rep1	20994	YPSLPTPLL	1000.57	1
169	PR487_Michele_20180611_B07_rep1_11775_SPHIPYKLL	1.00018	0.000613121	3.24955e-05	SPHIPYKLL	PR487_Michele_20180611_B07_rep1	11775	SPHIPYKLL	534.316	2
170	PR487_Michele_20180611_B07_rep1_7129_LPRQPPM[+16.0]SL	0.999346	0.000613121	3.27228e-05	LPRQPPMSL	PR487_Michele_20180611_B07_rep1	7129	LPRQPPM(ox)SL	527.789	2
171	PR487_Michele_20180611_B07_rep1_9635_SPNSYIKL	0.998819	0.000613121	3.28675e-05	SPNSYIKL	PR487_Michele_20180611_B07_rep1	9635	SPNSYIKL	461.256	2
172	PR487_Michele_20180611_B07_rep1_4606_APYRGQLASPSSQSA	0.998393	0.000613121	3.29844e-05	APYRGQLASPSSQSA	PR487_Michele_20180611_B07_rep1	4606	APYRGQLASPSSQSA	760.38	2
173	PR487_Michele_20180611_B07_rep1_13998_YPEPRVLTL	0.998117	0.000613121	3.30605e-05	YPEPRVLTL	PR487_Michele_20180611_B07_rep1	13998	YPEPRVLTL	544.311	2
174	PR487_Michele_20180611_B07_rep1_14105_GPLPPHLAL	0.992819	0.000613121	3.45569e-05	GPLPPHLAL	PR487_Michele_20180611_B07_rep1	14105	GPLPPHLAL	457.777	2
175	PR487_Michele_20180611_B07_rep1_7825_SPASIRTTDF	0.991951	0.000613121	3.48083e-05	SPASIRTTDF	PR487_Michele_20180611_B07_rep1	7825	SPASIRTTDF	547.777	2
176	PR487_Michele_20180611_B07_rep1_7325_YPSDHRITTF	0.991702	0.000613121	3.48807e-05	YPSDHRITTF	PR487_Michele_20180611_B07_rep1	7325	YPSDHRITTF	618.804	2
177	PR487_Michele_20180611_B07_rep1_14452_GPVYPHPVLL	0.990981	0.000613121	3.50916e-05	GPVYPHPVLL	PR487_Michele_20180611_B07_rep1	14452	GPVYPHPVLL	546.316	2
178	PR487_Michele_20180611_B07_rep1_6049_RVSDFGGRSL	0.987848	0.000613121	3.6022e-05	RVSDFGGRSL	PR487_Michele_20180611_B07_rep1	6049	RVSDFGGRSL	547.291	2
179	PR487_Michele_20180611_B07_rep1_10345_APAAPGRALLY	0.984118	0.000613121	3.71622e-05	APAAPGRALLY	PR487_Michele_20180611_B07_rep1	10345	APAAPGRALLY	550.317	2
180	PR487_Michele_20180611_B07_rep1_9660_HPRIITEGF	0.981475	0.000613121	3.79919e-05	HPRIITEGF	PR487_Michele_20180611_B07_rep1	9660	HPRIITEGF	535.293	2
181	PR487_Michele_20180611_B07_rep1_6016_LPAFKRKTL	0.981206	0.000613121	3.80774e-05	LPAFKRKTL	PR487_Michele_20180611_B07_rep1	6016	LPAFKRKTL	537.345	2
182	PR487_Michele_20180611_B07_rep1_5793_QPRYPVNSV	0.980423	0.000613121	3.83274e-05	QPRYPVNSV	PR487_Michele_20180611_B07_rep1	5793	QPRYPVNSV	530.282	2
183	PR487_Michele_20180611_B07_rep1_10367_APQPSVTGL	0.977895	0.000613121	3.91454e-05	APQPSVTGL	PR487_Michele_20180611_B07_rep1	10367	APQPSVTGL	869.474	1
184	PR487_Michele_20180611_B07_rep1_2748_LARPPPASA	0.97687	0.000613121	3.94822e-05	LARPPPASA	PR487_Michele_20180611_B07_rep1	2748	LARPPPASA	440.256	2
185	PR487_Michele_20180611_B07_rep1_7680_RPPSFTPHTL	0.976062	0.000613121	3.97495e-05	RPPSFTPHTL	PR487_Michele_20180611_B07_rep1	7680	RPPSFTPHTL	384.877	3
186	PR487_Michele_20180611_B07_rep1_7680_VQMKHLLRQ	-1.40123	0.458058	1	VQMKHLLRQ	PR487_Michele_20180611_B07_rep1	7680	VQMKHLLRQ	384.877	3
187	PR487_Michele_20180611_B07_rep1_8573_VPNAGRGLVRL	0.971683	0.000613121	4.12305e-05	VPNAGRGLVRL	PR487_Michele_20180611_B07_rep1	8573	VPNAGRGLVRL	576.354	2
188	PR487_Michele_20180611_B07_rep1_9794_IPRIEDGNNF	0.96888	0.000613121	4.22075e-05	IPRIEDGNNF	PR487_Michele_20180611_B07_rep1	9794	IPRIEDGNNF	587.796	2
189	PR487_Michele_20180611_B07_rep1_5478_LPREPSNPERL	0.965776	0.000613121	4.33162e-05	LPREPSNPERL	PR487_Michele_20180611_B07_rep1	5478	LPREPSNPERL	436.574	3
190	PR487_Michele_20180611_B07_rep1_8413_VPVSGTQGL	0.965496	0.000613121	4.34178e-05	VPVSGTQGL	PR487_Michele_20180611_B07_rep1	8413	VPVSGTQGL	857.473	1
191	PR487_Michele_20180611_B07_rep1_6775_SPYGAPGTPRM[+16.0]NL	0.96548	0.000613121	4.34236e-05	SPYGAPGTPRMNL	PR487_Michele_20180611_B07_rep1	6775	SPYGAPGTPRM(ox)NL	688.835	2
192	PR487_Michele_20180611_B07_rep1_7056_SPSPATDGKVF	0.964522	0.000613121	4.37726e-05	SPSPATDGKVF	PR487_Michele_20180611_B07_rep1	7056	SPSPATDGKVF	553.28	2
193	PR487_Michele_20180611_B07_rep1_4965_SPGGVYATRSSAV	0.963977	0.000613121	4.39721e-05	SPGGVYATRSSAV	PR487_Michele_20180611_B07_rep1	4965	SPGGVYATRSSAV	626.32	2
194	PR487_Michele_20180611_B07_rep1_5947_YPM[+16.0]LNKKGPVPA	0.96384	0.000613121	4.40224e-05	YPMLNKKGPVPA	PR487_Michele_20180611_B07_rep1	5947	YPM(ox)LNKKGPVPA	665.863	2
195	PR487_Michele_20180611_B07_rep1_13856_APYGGPSGRGQVLVF	0.963386	0.000613121	4.419e-05	APYGGPSGRGQVLVF	PR487_Michele_20180611_B07_rep1	13856	APYGGPSGRGQVLVF	752.899	2
196	PR487_Michele_20180611_B07_rep1_11207_APEIRNDYYL	0.963107	0.000613121	4.42929e-05	APEIRNDYYL	PR487_Michele_20180611_B07_rep1	11207	APEIRNDYYL	627.311	2
197	PR487_Michele_20180611_B07_rep1_10276_VPAFYRETV	0.962091	0.000613121	4.46705e-05	VPAFYRETV	PR487_Michele_20180611_B07_rep1	10276	VPAFYRETV	541.287	2
198	PR487_Michele_20180611_B07_rep1_10272_RPKLNEGVVEF	0.961143	0.000613121	4.50257e-05	RPKLNEGVVEF	PR487_Michele_20180611_B07_rep1	10272	RPKLNEGVVEF	644.356	2
199	PR487_Michele_20180611_B07_rep1_3831_SPLEAHKANTL	0.9608	0.000613121	4.51549e-05	SPLEAHKANTL	PR487_Michele_20180611_B07_rep1	3831	SPLEAHKANTL	590.82	2
200	PR487_Michele_20180611_B07_rep1_16212_RPRKAFLLLL	0.958602	0.000613121	4.59919e-05	RPRKAFLLLL	PR487_Michele_20180611_B07_rep1	16212	RPRKAFLLLL	409.608	3
201	PR487_Michele_20180611_B07_rep1_13440_VPRASVPDGFL	0.957734	0.000613121	4.63266e-05	VPRASVPDGFL	PR487_Michele_20180611_B07_rep1	13440	VPRASVPDGFL	579.319	2
202	PR487_Michele_20180611_B07_rep1_10782_VPNATIRNVL	0.956888	0.000613121	4.6655e-05	VPNATIRNVL	PR487_Michele_20180611_B07_rep1	10782	VPNATIRNVL	548.827	2
203	PR487_Michele_20180611_B07_rep1_10782_PGALQYYGRA	-0.922337	0.340506	1	PGALQYYGRA	PR487_Michele_20180611_B07_rep1	10782	PGALQYYGRA	548.827	2
204	PR487_Michele_20180611_B07_rep1_11480_APPRGPLPTL	0.95632	0.000613121	4.68769e-05	APPRGPLPTL	PR487_Michele_20180611_B07_rep1	11480	APPRGPLPTL	509.806	2
205	PR487_Michele_20180611_B07_rep1_8947_LPASVHPQL	0.955824	0.000613121	4.70716e-05	LPASVHPQL	PR487_Michele_20180611_B07_rep1	8947	LPASVHPQL	481.277	2
206	PR487_Michele_20180611_B07_rep1_6828_M[+16.0]PSPVSPKL	0.954602	0.000613121	4.75546e-05	MPSPVSPKL	PR487_Michele_20180611_B07_rep1	6828	M(ox)PSPVSPKL	486.265	2
207	PR487_Michele_20180611_B07_rep1_6687_TPVAGSQSL	0.949581	0.000613121	4.9592e-05	TPVAGSQSL	PR487_Michele_20180611_B07_rep1	6687	TPVAGSQSL	859.453	1
208	PR487_Michele_20180611_B07_rep1_4469_APKLDPEEM[+16.0]	0.948816	0.000613121	4.99098e-05	APKLDPEEM	PR487_Michele_20180611_B07_rep1	4469	APKLDPEEM(ox)	523.247	2
209	PR487_Michele_20180611_B07_rep1_10239_SPVGGSYNL	0.9459	0.000613121	5.11404e-05	SPVGGSYNL	PR487_Michele_20180611_B07_rep1	10239	SPVGGSYNL	893.435	1
210	PR487_Michele_20180611_B07_rep1_6879_RPFEEGKKISL	0.945645	0.000613121	5.12498e-05	RPFEEGKKISL	PR487_Michele_20180611_B07_rep1	6879	RPFEEGKKISL	435.251	3
211	PR487_Michele_20180611_B07_rep1_7051_APRPDRLVNRL	0.944636	0.000613121	5.16834e-05	APRPDRLVNRL	PR487_Michele_20180611_B07_rep1	7051	APRPDRLVNRL	436.261	3
212	PR487_Michele_20180611_B07_rep1_10787_KPVNPSPLSQL	0.943512	0.000613121	5.21712e-05	KPVNPSPLSQL	PR487_Michele_20180611_B07_rep1	10787	KPVNPSPLSQL	590.34	2
213	PR487_Michele_20180611_B07_rep1_14305_SPYFQRPLAL	0.943201	0.000613121	5.23067e-05	SPYFQRPLAL	PR487_Michele_20180611_B07_rep1	14305	SPYFQRPLAL	596.33	2
214	PR487_Michele_20180611_B07_rep1_5485_APSSPGSPRPAL	0.943052	0.000613121	5.2372e-05	APSSPGSPRPAL	PR487_Michele_20180611_B07_rep1	5485	APSSPGSPRPAL	568.806	2
215	PR487_Michele_20180611_B07_rep1_10269_GPYGGKVYF	0.94279	0.000613121	5.24866e-05	GPYGGKVYF	PR487_Michele_20180611_B07_rep1	10269	GPYGGKVYF	493.301	2
216	PR487_Michele_20180611_B07_rep1_8910_GPAPSPSSF	0.942138	0.000613121	5.27735e-05	GPAPSPSSF	PR487_Michele_20180611_B07_rep1	8910	GPAPSPSSF	846.399	1
217	PR487_Michele_20180611_B07_rep1_11100_SPFASQSRGYF	0.939087	0.000613121	5.41358e-05	SPFASQSRGYF	PR487_Michele_20180611_B07_rep1	11100	SPFASQSRGYF	623.796	2
218	PR487_Michele_20180611_B07_rep1_11388_FPDNQRPLL	0.938875	0.000613121	5.42316e-05	FPDNQRPLL	PR487_Michele_20180611_B07_rep1	11388	FPDNQRPLL	550.298	2
219	PR487_Michele_20180611_B07_rep1_8451_APGEPGSAF	0.938528	0.000613121	5.43892e-05	APGEPGSAF	PR487_Michele_20180611_B07_rep1	8451	APGEPGSAF	832.385	1
220	PR487_Michele_20180611_B07_rep1_13595_NPRIGTFDL	0.937856	0.000613121	5.46955e-05	NPRIGTFDL	PR487_Michele_20180611_B07_rep1	13595	NPRIGTFDL	516.777	2
221	PR487_Michele_20180611_B07_rep1_10976_TPM[+16.0]FREYSL	0.935829	0.000613121	5.56297e-05	TPMFREYSL	PR487_Michele_20180611_B07_rep1	10976	TPM(ox)FREYSL	580.276	2
222	PR487_Michele_20180611_B07_rep1_9126_SPVYVGRVV	0.935772	0.000613121	5.56561e-05	SPVYVGRVV	PR487_Michele_20180611_B07_rep1	9126	SPVYVGRVV	488.285	2
223	PR487_Michele_20180611_B07_rep1_9126_VRGYTNGPI	-0.955522	0.353376	1	VRGYTNGPI	PR487_Michele_20180611_B07_rep1	9126	VRGYTNGPI	488.285	2
224	PR487_Michele_20180611_B07_rep1_13334_SPPLVGSSAL	0.935303	0.000613121	5.58744e-05	SPPLVGSSAL	PR487_Michele_20180611_B07_rep1	13334	SPPLVGSSAL	927.514	1
225	PR487_Michele_20180611_B07_rep1_7403_HPFLQRQQL	0.933642	0.000613121	5.66551e-05	HPFLQRQQL	PR487_Michele_20180611_B07_rep1	7403	HPFLQRQQL	583.825	2
226	PR487_Michele_20180611_B07_rep1_7403_LMIETTEDTI	-0.331704	0.0648683	0.706683	LMIETTEDTI	PR487_Michele_20180611_B07_rep1	7403	LMIETTEDTI	583.825	2
227	PR487_Michele_20180611_B07_rep1_7165_APRPFGSVSSPKVT	0.932923	0.000613121	5.69966e-05	APRPFGSVSSPKVT	PR487_Michele_20180611_B07_rep1	7165	APRPFGSVSSPKVT	477.265	3
228	PR487_Michele_20180611_B07_rep1_13633_SPYGSSLDL	0.931782	0.000613121	5.75426e-05	SPYGSSLDL	PR487_Michele_20180611_B07_rep1	13633	SPYGSSLDL	938.447	1
229	PR487_Michele_20180611_B07_rep1_6208_SPAGGGAEAL	0.931155	0.000613121	5.78445e-05	SPAGGGAEAL	PR487_Michele_20180611_B07_rep1	6208	SPAGGGAEAL	829.405	1
230	PR487_Michele_20180611_B07_rep1_3476_NPHKEPIRL	0.924356	0.000613121	6.12255e-05	NPHKEPIRL	PR487_Michele_20180611_B07_rep1	3476	NPHKEPIRL	368.549	3
231	PR487_Michele_20180611_B07_rep1_3476_WQQSSLSLR	-0.797719	0.283521	1	WQQSSLSLR	PR487_Michele_20180611_B07_rep1	3476	WQQSSLSLR	368.549	3
232	PR487_Michele_20180611_B07_rep1_13712_IPNEIIHAL	0.924214	0.000613121	6.1298e-05	IPNEIIHAL	PR487_Michele_20180611_B07_rep1	13712	IPNEIIHAL	510.298	2
233	PR487_Michele_20180611_B07_rep1_10759_APKYGSYNVF	0.922719	0.000613121	6.20685e-05	APKYGSYNVF	PR487_Michele_20180611_B07_rep1	10759	APKYGSYNVF	573.284	2
234	PR487_Michele_20180611_B07_rep1_9472_RPPYYTPNQL	0.922203	0.000613121	6.23365e-05	RPPYYTPNQL	PR487_Michele_20180611_B07_rep1	9472	RPPYYTPNQL	624.822	2
235	PR487_Michele_20180611_B07_rep1_3451_KPTDEKLREL	0.921286	0.000613121	6.28157e-05	KPTDEKLREL	PR487_Michele_20180611_B07_rep1	3451	KPTDEKLREL	410.235	3
236	PR487_Michele_20180611_B07_rep1_10918_LPNFKQNEF	0.921148	0.000613121	6.28884e-05	LPNFKQNEF	PR487_Michele_20180611_B07_rep1	10918	LPNFKQNEF	568.79	2
237	PR487_Michele_20180611_B07_rep1_9273_YPDRIM[+16.0]NTF	0.920307	0.000613121	6.33317e-05	YPDRIMNTF	PR487_Michele_20180611_B07_rep1	9273	YPDRIM(ox)NTF	586.314	2
238	PR487_Michele_20180611_B07_rep1_8995_RPLEM[+16.0]IEPRTL	0.919974	0.000613121	6.35082e-05	RPLEMIEPRTL	PR487_Michele_20180611_B07_rep1	8995	RPLEM(ox)IEPRTL	457.587	3
239	PR487_Michele_20180611_B07_rep1_10486_ISEQFTAM[+16.0]FR	0.919847	0.000613121	6.35759e-05	ISEQFTAMFR	PR487_Michele_20180611_B07_rep1	10486	ISEQFTAM(ox)FR	623.301	2
240	PR487_Michele_20180611_B07_rep1_5678_RPVDQLRHL	0.919157	0.000613121	6.39431e-05	RPVDQLRHL	PR487_Michele_20180611_B07_rep1	5678	RPVDQLRHL	378.557	3
241	PR487_Michele_20180611_B07_rep1_19603_QPAPAPLLF	0.917334	0.000613121	6.49247e-05	QPAPAPLLF	PR487_Michele_20180611_B07_rep1	19603	QPAPAPLLF	953.545	1
242	PR487_Michele_20180611_B07_rep1_7299_APRAPPGPAGL	0.916933	0.000613121	6.51424e-05	APRAPPGPAGL	PR487_Michele_20180611_B07_rep1	7299	APRAPPGPAGL	502.288	2
243	PR487_Michele_20180611_B07_rep1_7299_GPAPHQQNGP	-1.25109	0.432311	1	GPAPHQQNGP	PR487_Michele_20180611_B07_rep1	7299	GPAPHQQNGP	502.288	2
244	PR487_Michele_20180611_B07_rep1_12119_TPPVTQPVSL	0.916551	0.000613121	6.53504e-05	TPPVTQPVSL	PR487_Michele_20180611_B07_rep1	12119	TPPVTQPVSL	1038.58	1
245	PR487_Michele_20180611_B07_rep1_8674_QPYSGSPANL	0.916288	0.000613121	6.54942e-05	QPYSGSPANL	PR487_Michele_20180611_B07_rep1	8674	QPYSGSPANL	1033.49	1
246	PR487_Michele_20180611_B07_rep1_14529_KPAFGFGINSV	0.915427	0.000613121	6.59672e-05	KPAFGFGINSV	PR487_Michele_20180611_B07_rep1	14529	KPAFGFGINSV	568.808	2
247	PR487_Michele_20180611_B07_rep1_14529_HPRYLIPEL	0.0501207	0.00736789	0.0828737	HPRYLIPEL	PR487_Michele_20180611_B07_rep1	14529	HPRYLIPEL	568.808	2
248	PR487_Michele_20180611_B07_rep1_5427_SPDHRHIYL	0.913732	0.000613121	6.69077e-05	SPDHRHIYL	PR487_Michele_20180611_B07_rep1	5427	SPDHRHIYL	569.294	2
249	PR487_Michele_20180611_B07_rep1_8417_RPYTNKVITL	0.912602	0.000613121	6.75423e-05	RPYTNKVITL	PR487_Michele_20180611_B07_rep1	8417	RPYTNKVITL	402.24	3
250	PR487_Michele_20180611_B07_rep1_8417_PPNLGSAF	-1.08854	0.395426	1	PPNLGSAF	PR487_Michele_20180611_B07_rep1	8417	PPNLGSAF	402.24	3
251	PR487_Michele_20180611_B07_rep1_14887_DPYSGKLISL	0.911508	0.000613121	6.81628e-05	DPYSGKLISL	PR487_Michele_20180611_B07_rep1	14887	DPYSGKLISL	546.801	2
252	PR487_Michele_20180611_B07_rep1_10878_VPKAPGFAQM[+16.0]L	0.909439	0.000613121	6.93514e-05	VPKAPGFAQML	PR487_Michele_20180611_B07_rep1	10878	VPKAPGFAQM(ox)L	587.818	2
253	PR487_Michele_20180611_B07_rep1_5591_HPARPTVESF	0.90916	0.000613121	6.95131e-05	HPARPTVESF	PR487_Michele_20180611_B07_rep1	5591	HPARPTVESF	570.793	2
254	PR487_Michele_20180611_B07_rep1_13886_GPLPPHLAL	0.909094	0.000613121	6.95514e-05	GPLPPHLAL	PR487_Michele_20180611_B07_rep1	13886	GPLPPHLAL	457.777	2
255	PR487_Michele_20180611_B07_rep1_8419_SPDTLRRVF	0.907138	0.000613121	7.06972e-05	SPDTLRRVF	PR487_Michele_20180611_B07_rep1	8419	SPDTLRRVF	545.804	2
256	PR487_Michele_20180611_B07_rep1_9347_APSELLRKF	0.906885	0.000613121	7.08468e-05	APSELLRKF	PR487_Michele_20180611_B07_rep1	9347	APSELLRKF	530.811	2
257	PR487_Michele_20180611_B07_rep1_12434_AANPNRFITL	0.906156	0.000613121	7.12797e-05	AANPNRFITL	PR487_Michele_20180611_B07_rep1	12434	AANPNRFITL	558.812	2
258	PR487_Michele_20180611_B07_rep1_13656_VPDDDRSLINL	0.905707	0.000613121	7.15472e-05	VPDDDRSLINL	PR487_Michele_20180611_B07_rep1	13656	VPDDDRSLINL	628.827	2
259	PR487_Michele_20180611_B07_rep1_8650_YPNPKPEVL	0.905039	0.000613121	7.19477e-05	YPNPKPEVL	PR487_Michele_20180611_B07_rep1	8650	YPNPKPEVL	528.79	2
260	PR487_Michele_20180611_B07_rep1_6749_VGPFAPGITEKAPEEKK	0.90456	0.000613121	7.2236e-05	VGPFAPGITEKAPEEKK	PR487_Michele_20180611_B07_rep1	6749	VGPFAPGITEKAPEEKK	450.249	4
261	PR487_Michele_20180611_B07_rep1_10657_YPFHDSDPSAL	0.903792	0.000613121	7.27012e-05	YPFHDSDPSAL	PR487_Michele_20180611_B07_rep1	10657	YPFHDSDPSAL	624.781	2
262	PR487_Michele_20180611_B07_rep1_18730_APLGVGLGL	0.902828	0.000613121	7.32894e-05	APLGVGLGL	PR487_Michele_20180611_B07_rep1	18730	APLGVGLGL	796.493	1
263	PR487_Michele_20180611_B07_rep1_12847_SPAEFVTRF	0.901698	0.000613121	7.39843e-05	SPAEFVTRF	PR487_Michele_20180611_B07_rep1	12847	SPAEFVTRF	527.271	2
264	PR487_Michele_20180611_B07_rep1_8055_APNDPRGGTLL	0.901633	0.000613121	7.40247e-05	APNDPRGGTLL	PR487_Michele_20180611_B07_rep1	8055	APNDPRGGTLL	555.799	2
265	PR487_Michele_20180611_B07_rep1_15735_TPSTPFSDL	0.901267	0.000613121	7.42512e-05	TPSTPFSDL	PR487_Michele_20180611_B07_rep1	15735	TPSTPFSDL	964.464	1
266	PR487_Michele_20180611_B07_rep1_11547_QVRLPDGTSL	0.900665	0.000613121	7.46253e-05	QVRLPDGTSL	PR487_Michele_20180611_B07_rep1	11547	QVRLPDGTSL	543.301	2
267	PR487_Michele_20180611_B07_rep1_15532_APYGGPIAL	0.900364	0.000613121	7.48133e-05	APYGGPIAL	PR487_Michele_20180611_B07_rep1	15532	APYGGPIAL	858.472	1
268	PR487_Michele_20180611_B07_rep1_13592_KPFDPARTPLVL	0.899385	0.000613121	7.54278e-05	KPFDPARTPLVL	PR487_Michele_20180611_B07_rep1	13592	KPFDPARTPLVL	677.399	2
269	PR487_Michele_20180611_B07_rep1_13034_HPRYFGPNLL	0.898327	0.000613121	7.60976e-05	HPRYFGPNLL	PR487_Michele_20180611_B07_rep1	13034	HPRYFGPNLL	607.328	2
270	PR487_Michele_20180611_B07_rep1_5519_VPQPHPQTL	0.897658	0.000613121	7.65241e-05	VPQPHPQTL	PR487_Michele_20180611_B07_rep1	5519	VPQPHPQTL	508.78	2
271	PR487_Michele_20180611_B07_rep1_5519_PQTDDKINS	-0.695106	0.236089	1	PQTDDKINS	PR487_Michele_20180611_B07_rep1	5519	PQTDDKINS	508.78	2
272	PR487_Michele_20180611_B07_rep1_12433_LPAPPHIDV	0.897382	0.000613121	7.67003e-05	LPAPPHIDV	PR487_Michele_20180611_B07_rep1	12433	LPAPPHIDV	479.772	2
273	PR487_Michele_20180611_B07_rep1_3165_KPRYPPDSV	0.896938	0.000613121	7.69855e-05	KPRYPPDSV	PR487_Michele_20180611_B07_rep1	3165	KPRYPPDSV	529.786	2
274	PR487_Michele_20180611_B07_rep1_10275_GPYGGKVYF	0.896877	0.000613121	7.70246e-05	GPYGGKVYF	PR487_Michele_20180611_B07_rep1	10275	GPYGGKVYF	494.251	2
275	PR487_Michele_20180611_B07_rep1_10275_LPSYRHTI	-0.754335	0.264637	1	LPSYRHTI	PR487_Michele_20180611_B07_rep1	10275	LPSYRHTI	494.251	2
276	PR487_Michele_20180611_B07_rep1_10275_LEKKLEDL	-0.954753	0.353193	1	LEKKLEDL	PR487_Michele_20180611_B07_rep1	10275	LEKKLEDL	494.251	2
277	PR487_Michele_20180611_B07_rep1_16076_TPYEYPYTL	0.896647	0.000613121	7.71732e-05	TPYEYPYTL	PR487_Michele_20180611_B07_rep1	16076	TPYEYPYTL	573.772	2
278	PR487_Michele_20180611_B07_rep1_10213_IPYKPNYSL	0.89651	0.000613121	7.72614e-05	IPYKPNYSL	PR487_Michele_20180611_B07_rep1	10213	IPYKPNYSL	547.798	2
279	PR487_Michele_20180611_B07_rep1_5080_HPNRTVPTAL	0.895291	0.000613121	7.8052e-05	HPNRTVPTAL	PR487_Michele_20180611_B07_rep1	5080	HPNRTVPTAL	553.309	2
280	PR487_Michele_20180611_B07_rep1_9140_RPDERRFAVF	0.894359	0.000613121	7.86623e-05	RPDERRFAVF	PR487_Michele_20180611_B07_rep1	9140	RPDERRFAVF	431.567	3
281	PR487_Michele_20180611_B07_rep1_11851_HPRSPTPTLPLSTSSFDEQN	0.891607	0.000613121	8.04917e-05	HPRSPTPTLPLSTSSFDEQN	PR487_Michele_20180611_B07_rep1	11851	HPRSPTPTLPLSTSSFDEQN	737.403	3
282	PR487_Michele_20180611_B07_rep1_8376_SPAFKVREF	0.88992	0.000613121	8.16342e-05	SPAFKVREF	PR487_Michele_20180611_B07_rep1	8376	SPAFKVREF	540.796	2
283	PR487_Michele_20180611_B07_rep1_16822_LPSLRILYM[+16.0]	0.887253	0.000613121	8.34737e-05	LPSLRILYM	PR487_Michele_20180611_B07_rep1	16822	LPSLRILYM(ox)	561.322	2
284	PR487_Michele_20180611_B07_rep1_13091_TPFKGGTLF	0.885774	0.000613121	8.45109e-05	TPFKGGTLF	PR487_Michele_20180611_B07_rep1	13091	TPFKGGTLF	484.267	2
285	PR487_Michele_20180611_B07_rep1_8096_APRPASGPIRPIV	0.885714	0.000613121	8.45536e-05	APRPASGPIRPIV	PR487_Michele_20180611_B07_rep1	8096	APRPASGPIRPIV	665.902	2
286	PR487_Michele_20180611_B07_rep1_8277_APKRPPSAFF	0.885665	0.000613121	8.45885e-05	APKRPPSAFF	PR487_Michele_20180611_B07_rep1	8277	APKRPPSAFF	559.311	2
287	PR487_Michele_20180611_B07_rep1_8581_APFPHGDSAL	0.885411	0.000613121	8.4768e-05	APFPHGDSAL	PR487_Michele_20180611_B07_rep1	8581	APFPHGDSAL	506.248	2
288	PR487_Michele_20180611_B07_rep1_13763_HPRYLIPEL	0.88509	0.000613121	8.49953e-05	HPRYLIPEL	PR487_Michele_20180611_B07_rep1	13763	HPRYLIPEL	569.325	2
289	PR487_Michele_20180611_B07_rep1_15936_APAPEGPIVL	0.88501	0.000613121	8.50526e-05	APAPEGPIVL	PR487_Michele_20180611_B07_rep1	15936	APAPEGPIVL	963.551	1
290	PR487_Michele_20180611_B07_rep1_14382_APRIITGPAPVL	0.88487	0.000613121	8.51518e-05	APRIITGPAPVL	PR487_Michele_20180611_B07_rep1	14382	APRIITGPAPVL	602.874	2
291	PR487_Michele_20180611_B07_rep1_5852_RPLDPKSEAQL	0.881767	0.000613121	8.73881e-05	RPLDPKSEAQL	PR487_Michele_20180611_B07_rep1	5852	RPLDPKSEAQL	627.347	2
292	PR487_Michele_20180611_B07_rep1_10333_APKHFLPEM[+16.0]L	0.881467	0.000613121	8.76074e-05	APKHFLPEML	PR487_Michele_20180611_B07_rep1	10333	APKHFLPEM(ox)L	599.819	2
293	PR487_Michele_20180611_B07_rep1_9579_VPTAKFQEL	0.881164	0.000613121	8.78299e-05	VPTAKFQEL	PR487_Michele_20180611_B07_rep1	9579	VPTAKFQEL	516.79	2
294	PR487_Michele_20180611_B07_rep1_8606_KPKDPLKISL	0.880059	0.000613121	8.86439e-05	KPKDPLKISL	PR487_Michele_20180611_B07_rep1	8606	KPKDPLKISL	569.864	2
295	PR487_Michele_20180611_B07_rep1_8606_ISKVVPAPEAK	-0.966515	0.357059	1	ISKVVPAPEAK	PR487_Michele_20180611_B07_rep1	8606	ISKVVPAPEAK	569.864	2
296	PR487_Michele_20180611_B07_rep1_11328_GPFPGKFNEV	0.879818	0.000613121	8.88226e-05	GPFPGKFNEV	PR487_Michele_20180611_B07_rep1	11328	GPFPGKFNEV	546.28	2
297	PR487_Michele_20180611_B07_rep1_13325_KPLFPGM[+16.0]GF	0.879181	0.000613121	8.92964e-05	KPLFPGMGF	PR487_Michele_20180611_B07_rep1	13325	KPLFPGM(ox)GF	505.262	2
298	PR487_Michele_20180611_B07_rep1_13903_KPIFSKIVSL	0.879	0.000613121	8.94316e-05	KPIFSKIVSL	PR487_Michele_20180611_B07_rep1	13903	KPIFSKIVSL	566.361	2
299	PR487_Michele_20180611_B07_rep1_7932_RPGRGEPRFISV	0.87815	0.000613121	9.00691e-05	RPGRGEPRFISV	PR487_Michele_20180611_B07_rep1	7932	RPGRGEPRFISV	457.593	3
300	PR487_Michele_20180611_B07_rep1_5394_M[+16.0]PYSNGRPAL	0.877033	0.000613121	9.09139e-05	MPYSNGRPAL	PR487_Michele_20180611_B07_rep1	5394	M(ox)PYSNGRPAL	561.274	2
301	PR487_Michele_20180611_B07_rep1_12992_QPLGTLPQAVM[+16.0]	0.876514	0.000613121	9.13089e-05	QPLGTLPQAVM	PR487_Michele_20180611_B07_rep1	12992	QPLGTLPQAVM(ox)	585.813	2
302	PR487_Michele_20180611_B07_rep1_12834_SPDLPTGSL	0.875525	0.000613121	9.20665e-05	SPDLPTGSL	PR487_Michele_20180611_B07_rep1	12834	SPDLPTGSL	885.482	1
303	PR487_Michele_20180611_B07_rep1_6835_SPDSSRPARFL	0.875454	0.000613121	9.21207e-05	SPDSSRPARFL	PR487_Michele_20180611_B07_rep1	6835	SPDSSRPARFL	411.551	3
304	PR487_Michele_20180611_B07_rep1_13225_QPRYPVNSVNIL	0.875333	0.000613121	9.22143e-05	QPRYPVNSVNIL	PR487_Michele_20180611_B07_rep1	13225	QPRYPVNSVNIL	700.388	2
305	PR487_Michele_20180611_B07_rep1_12915_YPSPIPKF	0.872909	0.000613121	9.41002e-05	YPSPIPKF	PR487_Michele_20180611_B07_rep1	12915	YPSPIPKF	474.763	2
306	PR487_Michele_20180611_B07_rep1_6896_KPHLITHGF	0.872493	0.000613121	9.44277e-05	KPHLITHGF	PR487_Michele_20180611_B07_rep1	6896	KPHLITHGF	350.535	3
307	PR487_Michele_20180611_B07_rep1_8022_SPM[+16.0]PPSEVKL	0.871703	0.000613121	9.50535e-05	SPMPPSEVKL	PR487_Michele_20180611_B07_rep1	8022	SPM(ox)PPSEVKL	550.786	2
308	PR487_Michele_20180611_B07_rep1_8022_HPHAVNEIAL	0.299391	0.00104312	0.0112434	HPHAVNEIAL	PR487_Michele_20180611_B07_rep1	8022	HPHAVNEIAL	550.786	2
309	PR487_Michele_20180611_B07_rep1_11902_M[+16.0]PSQFRDIL	0.871205	0.000613121	9.54497e-05	MPSQFRDIL	PR487_Michele_20180611_B07_rep1	11902	M(ox)PSQFRDIL	561.784	2
310	PR487_Michele_20180611_B07_rep1_3149_SPNQARAQAAL	0.871194	0.000613121	9.54583e-05	SPNQARAQAAL	PR487_Michele_20180611_B07_rep1	3149	SPNQARAQAAL	563.802	2
311	PR487_Michele_20180611_B07_rep1_9259_RPIFPGKHYL	0.87062	0.000613121	9.59173e-05	RPIFPGKHYL	PR487_Michele_20180611_B07_rep1	9259	RPIFPGKHYL	409.905	3
312	PR487_Michele_20180611_B07_rep1_14001_SPKIPGIDL	0.870466	0.000613121	9.60405e-05	SPKIPGIDL	PR487_Michele_20180611_B07_rep1	14001	SPKIPGIDL	470.279	2
313	PR487_Michele_20180611_B07_rep1_15042_IPRILGPGL	0.870382	0.000613121	9.61084e-05	IPRILGPGL	PR487_Michele_20180611_B07_rep1	15042	IPRILGPGL	468.306	2
314	PR487_Michele_20180611_B07_rep1_11280_FPNIPGKSL	0.869078	0.000613121	9.71606e-05	FPNIPGKSL	PR487_Michele_20180611_B07_rep1	11280	FPNIPGKSL	486.779	2
315	PR487_Michele_20180611_B07_rep1_8082_LIDEGHAATQL	0.86717	0.000613121	9.87219e-05	LIDEGHAATQL	PR487_Michele_20180611_B07_rep1	8082	LIDEGHAATQL	584.303	2
316	PR487_Michele_20180611_B07_rep1_8082_QEGYFGQVKI	-1.00919	0.370063	1	QEGYFGQVKI	PR487_Michele_20180611_B07_rep1	8082	QEGYFGQVKI	584.303	2
317	PR487_Michele_20180611_B07_rep1_7394_RPIFKDTQGSL	0.866649	0.000613121	9.91524e-05	RPIFKDTQGSL	PR487_Michele_20180611_B07_rep1	7394	RPIFKDTQGSL	631.349	2
318	PR487_Michele_20180611_B07_rep1_12401_YPFKPPKVAF	0.866524	0.000613121	9.92565e-05	YPFKPPKVAF	PR487_Michele_20180611_B07_rep1	12401	YPFKPPKVAF	597.339	2
319	PR487_Michele_20180611_B07_rep1_16754_YPYLGPSTL	0.8665	0.000613121	9.92763e-05	YPYLGPSTL	PR487_Michele_20180611_B07_rep1	16754	YPYLGPSTL	505.763	2
320	PR487_Michele_20180611_B07_rep1_12066_TPLDEKSLAL	0.866389	0.000613121	9.93683e-05	TPLDEKSLAL	PR487_Michele_20180611_B07_rep1	12066	TPLDEKSLAL	543.806	2
321	PR487_Michele_20180611_B07_rep1_2972_RPLPGPHKQL	0.865979	0.000613121	9.97088e-05	RPLPGPHKQL	PR487_Michele_20180611_B07_rep1	2972	RPLPGPHKQL	381.564	3
322	PR487_Michele_20180611_B07_rep1_10210_NPNLSGHLL	0.865333	0.000613121	0.000100249	NPNLSGHLL	PR487_Michele_20180611_B07_rep1	10210	NPNLSGHLL	482.764	2
323	PR487_Michele_20180611_B07_rep1_12797_AASSVRVTFL	0.865157	0.000613121	0.000100396	AASSVRVTFL	PR487_Michele_20180611_B07_rep1	12797	AASSVRVTFL	525.801	2
324	PR487_Michele_20180611_B07_rep1_5573_LPHEVDKSEL	0.86505	0.000613121	0.000100486	LPHEVDKSEL	PR487_Michele_20180611_B07_rep1	5573	LPHEVDKSEL	583.806	2
325	PR487_Michele_20180611_B07_rep1_11460_SPNVGHLVL	0.864765	0.000613121	0.000100726	SPNVGHLVL	PR487_Michele_20180611_B07_rep1	11460	SPNVGHLVL	468.27	2
326	PR487_Michele_20180611_B07_rep1_4862_RPDDRSQGAII	0.863723	0.000613121	0.000101606	RPDDRSQGAII	PR487_Michele_20180611_B07_rep1	4862	RPDDRSQGAII	614.326	2
327	PR487_Michele_20180611_B07_rep1_10231_EPRPNFNTPQAL	0.863571	0.000613121	0.000101735	EPRPNFNTPQAL	PR487_Michele_20180611_B07_rep1	10231	EPRPNFNTPQAL	692.354	2
328	PR487_Michele_20180611_B07_rep1_11813_LPKSPPYTAF	0.863219	0.000613121	0.000102035	LPKSPPYTAF	PR487_Michele_20180611_B07_rep1	11813	LPKSPPYTAF	560.806	2
329	PR487_Michele_20180611_B07_rep1_9843_M[+16.0]PSSVKALM[+16.0]L	0.862758	0.000613121	0.000102429	MPSSVKALML	PR487_Michele_20180611_B07_rep1	9843	M(ox)PSSVKALM(ox)L	554.791	2
330	PR487_Michele_20180611_B07_rep1_10028_FPNPAAHAL	0.86182	0.000613121	0.000103234	FPNPAAHAL	PR487_Michele_20180611_B07_rep1	10028	FPNPAAHAL	466.735	2
331	PR487_Michele_20180611_B07_rep1_10028_QIHDLVLV	-1.0751	0.390991	1	QIHDLVLV	PR487_Michele_20180611_B07_rep1	10028	QIHDLVLV	466.735	2
332	PR487_Michele_20180611_B07_rep1_3014_APKRPPSAF	0.859302	0.000613121	0.000105429	APKRPPSAF	PR487_Michele_20180611_B07_rep1	3014	APKRPPSAF	485.777	2
333	PR487_Michele_20180611_B07_rep1_3014_PRKPSGDSQ	-1.29389	0.440597	1	PRKPSGDSQ	PR487_Michele_20180611_B07_rep1	3014	PRKPSGDSQ	485.777	2
334	PR487_Michele_20180611_B07_rep1_10200_GPTLGHVSL	0.858244	0.000613121	0.000106365	GPTLGHVSL	PR487_Michele_20180611_B07_rep1	10200	GPTLGHVSL	440.748	2
335	PR487_Michele_20180611_B07_rep1_3909_SASVQRADTSL	0.857823	0.000613121	0.00010674	SASVQRADTSL	PR487_Michele_20180611_B07_rep1	3909	SASVQRADTSL	567.791	2
336	PR487_Michele_20180611_B07_rep1_11625_SPNFREAVTL	0.857009	0.000613121	0.000107468	SPNFREAVTL	PR487_Michele_20180611_B07_rep1	11625	SPNFREAVTL	567.3	2
337	PR487_Michele_20180611_B07_rep1_11700_YPNVGKSSVINTL	0.856362	0.000613121	0.00010805	YPNVGKSSVINTL	PR487_Michele_20180611_B07_rep1	11700	YPNVGKSSVINTL	696.38	2
338	PR487_Michele_20180611_B07_rep1_8222_IPRGPYAEV	0.856248	0.000613121	0.000108153	IPRGPYAEV	PR487_Michele_20180611_B07_rep1	8222	IPRGPYAEV	501.274	2
339	PR487_Michele_20180611_B07_rep1_8147_FPDNQRPAL	0.856005	0.000613121	0.000108373	FPDNQRPAL	PR487_Michele_20180611_B07_rep1	8147	FPDNQRPAL	529.275	2
340	PR487_Michele_20180611_B07_rep1_11488_NPRYFPM[+16.0]SL	0.855115	0.000613121	0.000109182	NPRYFPMSL	PR487_Michele_20180611_B07_rep1	11488	NPRYFPM(ox)SL	570.779	2
341	PR487_Michele_20180611_B07_rep1_14004_IPSSVPATF	0.854701	0.000613121	0.00010956	IPSSVPATF	PR487_Michele_20180611_B07_rep1	14004	IPSSVPATF	918.493	1
342	PR487_Michele_20180611_B07_rep1_9905_GPGLSRTGVEL	0.85454	0.000613121	0.000109708	GPGLSRTGVEL	PR487_Michele_20180611_B07_rep1	9905	GPGLSRTGVEL	543.301	2
343	PR487_Michele_20180611_B07_rep1_6889_VPKPGTAPTSL	0.854321	0.000613121	0.000109908	VPKPGTAPTSL	PR487_Michele_20180611_B07_rep1	6889	VPKPGTAPTSL	534.309	2
344	PR487_Michele_20180611_B07_rep1_12561_YPFKPPKVAF	0.853697	0.000613121	0.000110483	YPFKPPKVAF	PR487_Michele_20180611_B07_rep1	12561	YPFKPPKVAF	398.562	3
345	PR487_Michele_20180611_B07_rep1_9564_SPLDSAARDEL	0.853585	0.000613121	0.000110586	SPLDSAARDEL	PR487_Michele_20180611_B07_rep1	9564	SPLDSAARDEL	587.291	2
346	PR487_Michele_20180611_B07_rep1_10682_NPYSRLM[+16.0]AL	0.852482	0.000613121	0.00011161	NPYSRLMAL	PR487_Michele_20180611_B07_rep1	10682	NPYSRLM(ox)AL	540.834	2
347	PR487_Michele_20180611_B07_rep1_10682_KPRPIIPM[+16.0]L	0.77174	0.000613121	0.000219103	KPRPIIPML	PR487_Michele_20180611_B07_rep1	10682	KPRPIIPM(ox)L	540.834	2
348	PR487_Michele_20180611_B07_rep1_18571_GPNGYAILL	0.852134	0.000613121	0.000111935	GPNGYAILL	PR487_Michele_20180611_B07_rep1	18571	GPNGYAILL	917.509	1
349	PR487_Michele_20180611_B07_rep1_4036_HPLEGTHEL	0.852029	0.000613121	0.000112034	HPLEGTHEL	PR487_Michele_20180611_B07_rep1	4036	HPLEGTHEL	516.759	2
350	PR487_Michele_20180611_B07_rep1_4036_LPAQRYER	-0.884195	0.323058	1	LPAQRYER	PR487_Michele_20180611_B07_rep1	4036	LPAQRYER	516.759	2
351	PR487_Michele_20180611_B07_rep1_7496_APRAGPDPRLL	0.851712	0.000613121	0.000112331	APRAGPDPRLL	PR487_Michele_20180611_B07_rep1	7496	APRAGPDPRLL	388.228	3
352	PR487_Michele_20180611_B07_rep1_5004_TPRLPQRNL	0.851613	0.000613121	0.000112423	TPRLPQRNL	PR487_Michele_20180611_B07_rep1	5004	TPRLPQRNL	365.552	3
353	PR487_Michele_20180611_B07_rep1_10146_IPRLPSM[+16.0]VEA	0.851192	0.000613121	0.000112819	IPRLPSMVEA	PR487_Michele_20180611_B07_rep1	10146	IPRLPSM(ox)VEA	564.808	2
354	PR487_Michele_20180611_B07_rep1_10146_VELGALDRLAA	-0.843319	0.305441	1	VELGALDRLAA	PR487_Michele_20180611_B07_rep1	10146	VELGALDRLAA	564.808	2
355	PR487_Michele_20180611_B07_rep1_10146_PGQPLTKNKF	-0.85937	0.312216	1	PGQPLTKNKF	PR487_Michele_20180611_B07_rep1	10146	PGQPLTKNKF	564.808	2
356	PR487_Michele_20180611_B07_rep1_5307_LPYNNKDRDAL	0.85046	0.000613121	0.000113511	LPYNNKDRDAL	PR487_Michele_20180611_B07_rep1	5307	LPYNNKDRDAL	440.23	3
357	PR487_Michele_20180611_B07_rep1_5342_KPKYQINNI	0.850389	0.000613121	0.000113579	KPKYQINNI	PR487_Michele_20180611_B07_rep1	5342	KPKYQINNI	559.323	2
358	PR487_Michele_20180611_B07_rep1_8121_SPVM[+16.0]VSNPATRM[+16.0]L	0.850252	0.000613121	0.000113709	SPVMVSNPATRML	PR487_Michele_20180611_B07_rep1	8121	SPVM(ox)VSNPATRM(ox)L	717.857	2
359	PR487_Michele_20180611_B07_rep1_11533_FPNAIEHTL	0.849772	0.000613121	0.000114166	FPNAIEHTL	PR487_Michele_20180611_B07_rep1	11533	FPNAIEHTL	521.273	2
360	PR487_Michele_20180611_B07_rep1_11533_QEDVRLIGL	-0.494972	0.130547	0.992739	QEDVRLIGL	PR487_Michele_20180611_B07_rep1	11533	QEDVRLIGL	521.273	2
361	PR487_Michele_20180611_B07_rep1_5578_SPRIATTTASAATAA	0.849536	0.000613121	0.000114391	SPRIATTTASAATAA	PR487_Michele_20180611_B07_rep1	5578	SPRIATTTASAATAA	695.37	2
362	PR487_Michele_20180611_B07_rep1_10087_SPAGSIVHEL	0.849208	0.000613121	0.000114705	SPAGSIVHEL	PR487_Michele_20180611_B07_rep1	10087	SPAGSIVHEL	505.269	2
363	PR487_Michele_20180611_B07_rep1_10087_APAIRKEIL	-0.826488	0.298128	1	APAIRKEIL	PR487_Michele_20180611_B07_rep1	10087	APAIRKEIL	505.269	2
364	PR487_Michele_20180611_B07_rep1_9448_GPYKGYIGV	0.848921	0.000613121	0.00011498	GPYKGYIGV	PR487_Michele_20180611_B07_rep1	9448	GPYKGYIGV	477.259	2
365	PR487_Michele_20180611_B07_rep1_4083_QPHLSRQDL	0.848761	0.000613121	0.000115134	QPHLSRQDL	PR487_Michele_20180611_B07_rep1	4083	QPHLSRQDL	547.292	2
366	PR487_Michele_20180611_B07_rep1_3920_PKTTGEGTSL	0.848361	0.000613121	0.00011552	PKTTGEGTSL	PR487_Michele_20180611_B07_rep1	3920	PKTTGEGTSL	990.511	1
367	PR487_Michele_20180611_B07_rep1_9036_RPDDKRILEF	0.847957	0.000613121	0.000115911	RPDDKRILEF	PR487_Michele_20180611_B07_rep1	9036	RPDDKRILEF	644.855	2
368	PR487_Michele_20180611_B07_rep1_13260_KPDSDRFVFL	0.84722	0.000613121	0.000116626	KPDSDRFVFL	PR487_Michele_20180611_B07_rep1	13260	KPDSDRFVFL	612.325	2
369	PR487_Michele_20180611_B07_rep1_9043_RPDDKRILEF	0.84717	0.000613121	0.000116674	RPDDKRILEF	PR487_Michele_20180611_B07_rep1	9043	RPDDKRILEF	430.238	3
370	PR487_Michele_20180611_B07_rep1_11768_KPFAEVRIL	0.846913	0.000613121	0.000116926	KPFAEVRIL	PR487_Michele_20180611_B07_rep1	11768	KPFAEVRIL	536.829	2
371	PR487_Michele_20180611_B07_rep1_16400_SPYPLPEEI	0.846019	0.000613121	0.000117802	SPYPLPEEI	PR487_Michele_20180611_B07_rep1	16400	SPYPLPEEI	522.766	2
372	PR487_Michele_20180611_B07_rep1_4433_ALNATRAAVEE	0.845893	0.000613121	0.000117926	ALNATRAAVEE	PR487_Michele_20180611_B07_rep1	4433	ALNATRAAVEE	572.802	2
373	PR487_Michele_20180611_B07_rep1_10761_SPYAGAAGF	0.844828	0.000613121	0.00011898	SPYAGAAGF	PR487_Michele_20180611_B07_rep1	10761	SPYAGAAGF	840.389	1
374	PR487_Michele_20180611_B07_rep1_12302_VPVGPHLSL	0.844477	0.000613121	0.00011933	VPVGPHLSL	PR487_Michele_20180611_B07_rep1	12302	VPVGPHLSL	459.774	2
375	PR487_Michele_20180611_B07_rep1_9874_IPNFPRSTV	0.843893	0.000613121	0.000119913	IPNFPRSTV	PR487_Michele_20180611_B07_rep1	9874	IPNFPRSTV	515.787	2
376	PR487_Michele_20180611_B07_rep1_7715_VPVSGTQGL	0.843407	0.000613121	0.000120401	VPVSGTQGL	PR487_Michele_20180611_B07_rep1	7715	VPVSGTQGL	857.474	1
377	PR487_Michele_20180611_B07_rep1_8455_NPTRQPLAL	0.843353	0.000613121	0.000120455	NPTRQPLAL	PR487_Michele_20180611_B07_rep1	8455	NPTRQPLAL	505.293	2
378	PR487_Michele_20180611_B07_rep1_8455_PLAVLRDRA	-0.927917	0.341387	1	PLAVLRDRA	PR487_Michele_20180611_B07_rep1	8455	PLAVLRDRA	505.293	2
379	PR487_Michele_20180611_B07_rep1_6297_KPAPGTGGLKF	0.842875	0.000613121	0.000120937	KPAPGTGGLKF	PR487_Michele_20180611_B07_rep1	6297	KPAPGTGGLKF	536.811	2
380	PR487_Michele_20180611_B07_rep1_11461_SPFYQEGV	0.842096	0.000613121	0.000121727	SPFYQEGV	PR487_Michele_20180611_B07_rep1	11461	SPFYQEGV	926.425	1
381	PR487_Michele_20180611_B07_rep1_10447_LPIEAPIRM[+16.0]	0.841328	0.000613121	0.00012251	LPIEAPIRM	PR487_Michele_20180611_B07_rep1	10447	LPIEAPIRM(ox)	528.3	2
382	PR487_Michele_20180611_B07_rep1_4677_KPKPTPDYL	0.84104	0.000613121	0.000122805	KPKPTPDYL	PR487_Michele_20180611_B07_rep1	4677	KPKPTPDYL	529.798	2
383	PR487_Michele_20180611_B07_rep1_4677_EEEAAARERAGREL	-0.875588	0.319739	1	EEEAAARERAGREL	PR487_Michele_20180611_B07_rep1	4677	EEEAAARERAGREL	529.798	2
384	PR487_Michele_20180611_B07_rep1_6287_LPQYRDAVM[+16.0]	0.840865	0.000613121	0.000122985	LPQYRDAVM	PR487_Michele_20180611_B07_rep1	6287	LPQYRDAVM(ox)	554.777	2
385	PR487_Michele_20180611_B07_rep1_10940_YPAPGLKTF	0.840591	0.000613121	0.000123267	YPAPGLKTF	PR487_Michele_20180611_B07_rep1	10940	YPAPGLKTF	497.274	2
386	PR487_Michele_20180611_B07_rep1_10940_PAGLPQVQKG	-0.794147	0.281711	1	PAGLPQVQKG	PR487_Michele_20180611_B07_rep1	10940	PAGLPQVQKG	497.274	2
387	PR487_Michele_20180611_B07_rep1_10940_LPGIMMLGY	-1.31839	0.445197	1	LPGIMMLGY	PR487_Michele_20180611_B07_rep1	10940	LPGIMMLGY	497.274	2
388	PR487_Michele_20180611_B07_rep1_8661_APSEYRYTL	0.84008	0.000613121	0.000123794	APSEYRYTL	PR487_Michele_20180611_B07_rep1	8661	APSEYRYTL	550.275	2
389	PR487_Michele_20180611_B07_rep1_8661_SPEEIREKI	-0.732401	0.254489	1	SPEEIREKI	PR487_Michele_20180611_B07_rep1	8661	SPEEIREKI	550.275	2
390	PR487_Michele_20180611_B07_rep1_5670_NPHDRVVAL	0.839309	0.000613121	0.000124594	NPHDRVVAL	PR487_Michele_20180611_B07_rep1	5670	NPHDRVVAL	510.783	2
391	PR487_Michele_20180611_B07_rep1_3794_RPLENTGQTV	0.839072	0.000613121	0.000124842	RPLENTGQTV	PR487_Michele_20180611_B07_rep1	3794	RPLENTGQTV	557.796	2
392	PR487_Michele_20180611_B07_rep1_9316_APTDPPTGL	0.838657	0.000613121	0.000125275	APTDPPTGL	PR487_Michele_20180611_B07_rep1	9316	APTDPPTGL	868.441	1
393	PR487_Michele_20180611_B07_rep1_19762_LPAQGLIEF	0.835669	0.000613121	0.000128441	LPAQGLIEF	PR487_Michele_20180611_B07_rep1	19762	LPAQGLIEF	987.551	1
394	PR487_Michele_20180611_B07_rep1_8755_HPHPFLNSV	0.835158	0.000613121	0.000128991	HPHPFLNSV	PR487_Michele_20180611_B07_rep1	8755	HPHPFLNSV	524.272	2
395	PR487_Michele_20180611_B07_rep1_10005_M[+16.0]PDSTLPGSRVL	0.834257	0.000613121	0.000129965	MPDSTLPGSRVL	PR487_Michele_20180611_B07_rep1	10005	M(ox)PDSTLPGSRVL	644.832	2
396	PR487_Michele_20180611_B07_rep1_14687_APAEYGYIRTVL	0.833404	0.000613121	0.000130895	APAEYGYIRTVL	PR487_Michele_20180611_B07_rep1	14687	APAEYGYIRTVL	676.864	2
397	PR487_Michele_20180611_B07_rep1_14486_IPNFDVREI	0.832057	0.000613121	0.000132376	IPNFDVREI	PR487_Michele_20180611_B07_rep1	14486	IPNFDVREI	551.798	2
398	PR487_Michele_20180611_B07_rep1_8448_HPIYNIKSL	0.831932	0.000613121	0.000132514	HPIYNIKSL	PR487_Michele_20180611_B07_rep1	8448	HPIYNIKSL	542.81	2
399	PR487_Michele_20180611_B07_rep1_13571_QPFGDHIISV	0.831828	0.000613121	0.000132629	QPFGDHIISV	PR487_Michele_20180611_B07_rep1	13571	QPFGDHIISV	556.79	2
400	PR487_Michele_20180611_B07_rep1_5938_GSHSM[+16.0]RYFYTSVSRPG	0.830174	0.000613121	0.000134474	GSHSMRYFYTSVSRPG	PR487_Michele_20180611_B07_rep1	5938	GSHSM(ox)RYFYTSVSRPG	616.621	3
401	PR487_Michele_20180611_B07_rep1_11764_SPYQGGVF	0.829926	0.000613121	0.000134754	SPYQGGVF	PR487_Michele_20180611_B07_rep1	11764	SPYQGGVF	854.406	1
402	PR487_Michele_20180611_B07_rep1_10802_FPHLPGKTF	0.829715	0.000613121	0.000134991	FPHLPGKTF	PR487_Michele_20180611_B07_rep1	10802	FPHLPGKTF	522.287	2
403	PR487_Michele_20180611_B07_rep1_7665_APTIVGKSSL	0.828945	0.000613121	0.000135862	APTIVGKSSL	PR487_Michele_20180611_B07_rep1	7665	APTIVGKSSL	486.79	2
404	PR487_Michele_20180611_B07_rep1_4218_HPYFNQRKL	0.82844	0.000613121	0.000136437	HPYFNQRKL	PR487_Michele_20180611_B07_rep1	4218	HPYFNQRKL	401.552	3
405	PR487_Michele_20180611_B07_rep1_14964_LPAGGAPTVF	0.827776	0.000613121	0.000137196	LPAGGAPTVF	PR487_Michele_20180611_B07_rep1	14964	LPAGGAPTVF	929.51	1
406	PR487_Michele_20180611_B07_rep1_15301_M[+16.0]PFYNPAQL	0.827677	0.000613121	0.00013731	MPFYNPAQL	PR487_Michele_20180611_B07_rep1	15301	M(ox)PFYNPAQL	548.76	2
407	PR487_Michele_20180611_B07_rep1_7516_RPSPSFTHF	0.826062	0.000613121	0.000139175	RPSPSFTHF	PR487_Michele_20180611_B07_rep1	7516	RPSPSFTHF	538.27	2
408	PR487_Michele_20180611_B07_rep1_11561_SPNAEIHIL	0.825646	0.000613121	0.000139659	SPNAEIHIL	PR487_Michele_20180611_B07_rep1	11561	SPNAEIHIL	993.537	1
409	PR487_Michele_20180611_B07_rep1_8226_RPGLSPYRAL	0.825003	0.000613121	0.000140411	RPGLSPYRAL	PR487_Michele_20180611_B07_rep1	8226	RPGLSPYRAL	565.327	2
410	PR487_Michele_20180611_B07_rep1_10498_EPYGTGLRAL	0.824183	0.000613121	0.000141376	EPYGTGLRAL	PR487_Michele_20180611_B07_rep1	10498	EPYGTGLRAL	538.79	2
411	PR487_Michele_20180611_B07_rep1_3954_QPRGPDNSM[+16.0]GF	0.823107	0.000613121	0.000142653	QPRGPDNSMGF	PR487_Michele_20180611_B07_rep1	3954	QPRGPDNSM(ox)GF	611.27	2
412	PR487_Michele_20180611_B07_rep1_6291_YPDIKHGGL	0.822985	0.000613121	0.000142799	YPDIKHGGL	PR487_Michele_20180611_B07_rep1	6291	YPDIKHGGL	500.266	2
413	PR487_Michele_20180611_B07_rep1_9658_SPREALIRL	0.822437	0.000613121	0.000143453	SPREALIRL	PR487_Michele_20180611_B07_rep1	9658	SPREALIRL	352.217	3
414	PR487_Michele_20180611_B07_rep1_9658_IRVKTNLPI	-0.251931	0.0426614	0.524539	IRVKTNLPI	PR487_Michele_20180611_B07_rep1	9658	IRVKTNLPI	352.217	3
415	PR487_Michele_20180611_B07_rep1_8422_APVNAGPSSL	0.822229	0.000613121	0.000143703	APVNAGPSSL	PR487_Michele_20180611_B07_rep1	8422	APVNAGPSSL	912.479	1
416	PR487_Michele_20180611_B07_rep1_8402_RPSSLRQYL	0.820828	0.000613121	0.000145395	RPSSLRQYL	PR487_Michele_20180611_B07_rep1	8402	RPSSLRQYL	560.317	2
417	PR487_Michele_20180611_B07_rep1_8402_RPHGSHGLFL	0.243882	0.00130719	0.017771	RPHGSHGLFL	PR487_Michele_20180611_B07_rep1	8402	RPHGSHGLFL	560.317	2
418	PR487_Michele_20180611_B07_rep1_11524_YPM[+16.0]PELGRAL	0.820642	0.000613121	0.000145621	YPMPELGRAL	PR487_Michele_20180611_B07_rep1	11524	YPM(ox)PELGRAL	581.801	2
419	PR487_Michele_20180611_B07_rep1_2592_KPRNQGGYGGSSSSSSYGSGRRF	0.820621	0.000613121	0.000145647	KPRNQGGYGGSSSSSSYGSGRRF	PR487_Michele_20180611_B07_rep1	2592	KPRNQGGYGGSSSSSSYGSGRRF	476.908	3
420	PR487_Michele_20180611_B07_rep1_5473_SPDHRHIYL	0.820565	0.000613121	0.000145715	SPDHRHIYL	PR487_Michele_20180611_B07_rep1	5473	SPDHRHIYL	379.865	3
421	PR487_Michele_20180611_B07_rep1_7483_APAQARPTVF	0.820506	0.000613121	0.000145787	APAQARPTVF	PR487_Michele_20180611_B07_rep1	7483	APAQARPTVF	529.294	2
422	PR487_Michele_20180611_B07_rep1_13971_IPNEIIHAL	0.81999	0.000613121	0.000146416	IPNEIIHAL	PR487_Michele_20180611_B07_rep1	13971	IPNEIIHAL	509.788	2
423	PR487_Michele_20180611_B07_rep1_15718_TPFAGGLGQNAL	0.819201	0.000613121	0.000147385	TPFAGGLGQNAL	PR487_Michele_20180611_B07_rep1	15718	TPFAGGLGQNAL	573.301	2
424	PR487_Michele_20180611_B07_rep1_5207_TPGVGKTTL	0.818902	0.000613121	0.000147753	TPGVGKTTL	PR487_Michele_20180611_B07_rep1	5207	TPGVGKTTL	437.256	2
425	PR487_Michele_20180611_B07_rep1_5207_KGVNSGKSP	-0.815974	0.295872	1	KGVNSGKSP	PR487_Michele_20180611_B07_rep1	5207	KGVNSGKSP	437.256	2
426	PR487_Michele_20180611_B07_rep1_11606_FPDNQRPLL	0.818876	0.000613121	0.000147785	FPDNQRPLL	PR487_Michele_20180611_B07_rep1	11606	FPDNQRPLL	550.298	2
427	PR487_Michele_20180611_B07_rep1_3224_SPVGVNHRL	0.818334	0.000613121	0.000148456	SPVGVNHRL	PR487_Michele_20180611_B07_rep1	3224	SPVGVNHRL	489.778	2
428	PR487_Michele_20180611_B07_rep1_3224_VIDFSKPFMTLGI	-1.7467	0.486954	1	VIDFSKPFMTLGI	PR487_Michele_20180611_B07_rep1	3224	VIDFSKPFMTLGI	489.778	2
429	PR487_Michele_20180611_B07_rep1_8223_VPQVGPDRL	0.817607	0.000613121	0.00014936	VPQVGPDRL	PR487_Michele_20180611_B07_rep1	8223	VPQVGPDRL	490.78	2
430	PR487_Michele_20180611_B07_rep1_5493_QPHVGDYRQL	0.817025	0.000613121	0.000150088	QPHVGDYRQL	PR487_Michele_20180611_B07_rep1	5493	QPHVGDYRQL	404.875	3
431	PR487_Michele_20180611_B07_rep1_11165_RPFISEGTTL	0.816575	0.000613121	0.000150654	RPFISEGTTL	PR487_Michele_20180611_B07_rep1	11165	RPFISEGTTL	560.803	2
432	PR487_Michele_20180611_B07_rep1_9376_TPNAGDTTVL	0.81586	0.000613121	0.000151556	TPNAGDTTVL	PR487_Michele_20180611_B07_rep1	9376	TPNAGDTTVL	988.496	1
433	PR487_Michele_20180611_B07_rep1_5012_TPIEGM[+16.0]LSH	0.814892	0.000613121	0.000152787	TPIEGMLSH	PR487_Michele_20180611_B07_rep1	5012	TPIEGM(ox)LSH	500.742	2
434	PR487_Michele_20180611_B07_rep1_9665_HPELFHQL	0.81454	0.000613121	0.000153237	HPELFHQL	PR487_Michele_20180611_B07_rep1	9665	HPELFHQL	510.766	2
435	PR487_Michele_20180611_B07_rep1_5179_VPSKPPM[+16.0]SL	0.814426	0.000613121	0.000153382	VPSKPPMSL	PR487_Michele_20180611_B07_rep1	5179	VPSKPPM(ox)SL	486.265	2
436	PR487_Michele_20180611_B07_rep1_6937_SPM[+16.0]PFHPSQV	0.813875	0.000613121	0.000154091	SPMPFHPSQV	PR487_Michele_20180611_B07_rep1	6937	SPM(ox)PFHPSQV	571.769	2
437	PR487_Michele_20180611_B07_rep1_10248_SPVSGGVNL	0.813139	0.000613121	0.000155042	SPVSGGVNL	PR487_Michele_20180611_B07_rep1	10248	SPVSGGVNL	829.442	1
438	PR487_Michele_20180611_B07_rep1_11632_YPSKQFDVL	0.812883	0.000613121	0.000155373	YPSKQFDVL	PR487_Michele_20180611_B07_rep1	11632	YPSKQFDVL	548.787	2
439	PR487_Michele_20180611_B07_rep1_13940_IPNEIIHAL	0.812632	0.000613121	0.000155699	IPNEIIHAL	PR487_Michele_20180611_B07_rep1	13940	IPNEIIHAL	510.298	2
440	PR487_Michele_20180611_B07_rep1_13940_ARAEVRRY	-1.93227	0.501229	1	ARAEVRRY	PR487_Michele_20180611_B07_rep1	13940	ARAEVRRY	510.298	2
441	PR487_Michele_20180611_B07_rep1_7147_SPSNGVGSL	0.812013	0.000613121	0.000156506	SPSNGVGSL	PR487_Michele_20180611_B07_rep1	7147	SPSNGVGSL	817.405	1
442	PR487_Michele_20180611_B07_rep1_5501_AVRELDGRTL	0.811647	0.000613121	0.000156986	AVRELDGRTL	PR487_Michele_20180611_B07_rep1	5501	AVRELDGRTL	565.32	2
443	PR487_Michele_20180611_B07_rep1_8669_APSSRGLGAAEFGGAA	0.811319	0.000613121	0.000157416	APSSRGLGAAEFGGAA	PR487_Michele_20180611_B07_rep1	8669	APSSRGLGAAEFGGAA	709.855	2
444	PR487_Michele_20180611_B07_rep1_8669_FQGELLWAWVVA	-1.57021	0.478287	1	FQGELLWAWVVA	PR487_Michele_20180611_B07_rep1	8669	FQGELLWAWVVA	709.855	2
445	PR487_Michele_20180611_B07_rep1_7406_APKGSVLQEAKL	0.810888	0.000613121	0.000157984	APKGSVLQEAKL	PR487_Michele_20180611_B07_rep1	7406	APKGSVLQEAKL	621.328	2
446	PR487_Michele_20180611_B07_rep1_5064_APALVSKKL	0.810157	0.000613121	0.000158952	APALVSKKL	PR487_Michele_20180611_B07_rep1	5064	APALVSKKL	463.805	2
447	PR487_Michele_20180611_B07_rep1_13758_IPM[+16.0]GPPRLPL	0.809732	0.000613121	0.000159517	IPMGPPRLPL	PR487_Michele_20180611_B07_rep1	13758	IPM(ox)GPPRLPL	553.823	2
448	PR487_Michele_20180611_B07_rep1_17970_SPASDTYIVF	0.809406	0.000613121	0.000159952	SPASDTYIVF	PR487_Michele_20180611_B07_rep1	17970	SPASDTYIVF	1099.53	1
449	PR487_Michele_20180611_B07_rep1_7033_FPRAPSTSDSV	0.8092	0.000613121	0.000160227	FPRAPSTSDSV	PR487_Michele_20180611_B07_rep1	7033	FPRAPSTSDSV	582.288	2
450	PR487_Michele_20180611_B07_rep1_7437_IPSSHPVSL	0.808747	0.000613121	0.000160835	IPSSHPVSL	PR487_Michele_20180611_B07_rep1	7437	IPSSHPVSL	468.761	2
451	PR487_Michele_20180611_B07_rep1_3969_QPAPTPLKM[+16.0]	0.80813	0.000613121	0.000161666	QPAPTPLKM	PR487_Michele_20180611_B07_rep1	3969	QPAPTPLKM(ox)	499.771	2
452	PR487_Michele_20180611_B07_rep1_3969_TPQSQYYL	-1.13088	0.404611	1	TPQSQYYL	PR487_Michele_20180611_B07_rep1	3969	TPQSQYYL	499.771	2
453	PR487_Michele_20180611_B07_rep1_7336_APALTSRQF	0.807484	0.000613121	0.000162541	APALTSRQF	PR487_Michele_20180611_B07_rep1	7336	APALTSRQF	495.772	2
454	PR487_Michele_20180611_B07_rep1_7336_ALPRTYMASVYNT	-0.454709	0.110571	0.942346	ALPRTYMASVYNT	PR487_Michele_20180611_B07_rep1	7336	ALPRTYMASVYNT	495.772	2
455	PR487_Michele_20180611_B07_rep1_8977_APGSARRPLLL	0.807347	0.000613121	0.000162728	APGSARRPLLL	PR487_Michele_20180611_B07_rep1	8977	APGSARRPLLL	575.857	2
456	PR487_Michele_20180611_B07_rep1_5404_VPGPQHTEL	0.8071	0.000613121	0.000163064	VPGPQHTEL	PR487_Michele_20180611_B07_rep1	5404	VPGPQHTEL	489.256	2
457	PR487_Michele_20180611_B07_rep1_5404_GTSIPLHDH	-0.844186	0.305639	1	GTSIPLHDH	PR487_Michele_20180611_B07_rep1	5404	GTSIPLHDH	489.256	2
458	PR487_Michele_20180611_B07_rep1_14379_SPGNSFVGL	0.805044	0.000613121	0.000165888	SPGNSFVGL	PR487_Michele_20180611_B07_rep1	14379	SPGNSFVGL	877.442	1
459	PR487_Michele_20180611_B07_rep1_8076_KVRYPDRITL	0.804816	0.000613121	0.000166205	KVRYPDRITL	PR487_Michele_20180611_B07_rep1	8076	KVRYPDRITL	420.919	3
460	PR487_Michele_20180611_B07_rep1_6125_NIRNIGKTL	0.803375	0.000613121	0.000168218	NIRNIGKTL	PR487_Michele_20180611_B07_rep1	6125	NIRNIGKTL	514.813	2
461	PR487_Michele_20180611_B07_rep1_6125_KARNLQDGQ	-0.855483	0.311167	1	KARNLQDGQ	PR487_Michele_20180611_B07_rep1	6125	KARNLQDGQ	514.813	2
462	PR487_Michele_20180611_B07_rep1_7015_ENVDRGAGSIREAGGAF	0.803005	0.000613121	0.000168739	ENVDRGAGSIREAGGAF	PR487_Michele_20180611_B07_rep1	7015	ENVDRGAGSIREAGGAF	569.28	3
463	PR487_Michele_20180611_B07_rep1_4782_SPRIATTTASAATA	0.801087	0.000613121	0.000171463	SPRIATTTASAATA	PR487_Michele_20180611_B07_rep1	4782	SPRIATTTASAATA	659.852	2
464	PR487_Michele_20180611_B07_rep1_4733_FPKPGGSQDKSL	0.800933	0.000613121	0.000171684	FPKPGGSQDKSL	PR487_Michele_20180611_B07_rep1	4733	FPKPGGSQDKSL	420.891	3
465	PR487_Michele_20180611_B07_rep1_10301_FPNKQGYVL	0.800616	0.000613121	0.00017214	FPNKQGYVL	PR487_Michele_20180611_B07_rep1	10301	FPNKQGYVL	533.29	2
466	PR487_Michele_20180611_B07_rep1_7977_RPREAEVRFL	0.800228	0.000613121	0.000172698	RPREAEVRFL	PR487_Michele_20180611_B07_rep1	7977	RPREAEVRFL	424.911	3
467	PR487_Michele_20180611_B07_rep1_12483_SPYLPRGDPVL	0.799081	0.000613121	0.000174361	SPYLPRGDPVL	PR487_Michele_20180611_B07_rep1	12483	SPYLPRGDPVL	607.332	2
468	PR487_Michele_20180611_B07_rep1_5689_DPM[+16.0]KARVVL	0.798989	0.000613121	0.000174495	DPMKARVVL	PR487_Michele_20180611_B07_rep1	5689	DPM(ox)KARVVL	522.797	2
469	PR487_Michele_20180611_B07_rep1_4639_SPSSKYVKL	0.798534	0.000613121	0.00017516	SPSSKYVKL	PR487_Michele_20180611_B07_rep1	4639	SPSSKYVKL	504.79	2
470	PR487_Michele_20180611_B07_rep1_4639_AGSARSFSPK	-0.720119	0.249957	1	AGSARSFSPK	PR487_Michele_20180611_B07_rep1	4639	AGSARSFSPK	504.79	2
471	PR487_Michele_20180611_B07_rep1_16222_RPRKAFLLLL	0.797566	0.000613121	0.000176582	RPRKAFLLLL	PR487_Michele_20180611_B07_rep1	16222	RPRKAFLLLL	613.909	2
472	PR487_Michele_20180611_B07_rep1_11489_LVASEDGAVDAPAPDEPEGGDGAAP	0.796611	0.000613121	0.000177997	LVASEDGAVDAPAPDEPEGGDGAAP	PR487_Michele_20180611_B07_rep1	11489	LVASEDGAVDAPAPDEPEGGDGAAP	1154.02	2
473	PR487_Michele_20180611_B07_rep1_5419_GPDYPRQSI	0.796122	0.000613121	0.000178725	GPDYPRQSI	PR487_Michele_20180611_B07_rep1	5419	GPDYPRQSI	516.759	2
474	PR487_Michele_20180611_B07_rep1_5419_VPQGKYKVL	-0.0484268	0.0139289	0.167872	VPQGKYKVL	PR487_Michele_20180611_B07_rep1	5419	VPQGKYKVL	516.759	2
475	PR487_Michele_20180611_B07_rep1_15199_SPVKLFSGL	0.795678	0.000613121	0.00017939	SPVKLFSGL	PR487_Michele_20180611_B07_rep1	15199	SPVKLFSGL	474.769	2
476	PR487_Michele_20180611_B07_rep1_15199_HPAAFPLPV	0.453098	0.00100908	0.00313393	HPAAFPLPV	PR487_Michele_20180611_B07_rep1	15199	HPAAFPLPV	474.769	2
477	PR487_Michele_20180611_B07_rep1_5843_SPQSGNFRQL	0.795335	0.000613121	0.000179904	SPQSGNFRQL	PR487_Michele_20180611_B07_rep1	5843	SPQSGNFRQL	567.288	2
478	PR487_Michele_20180611_B07_rep1_5979_SPAGGGAEAL	0.795196	0.000613121	0.000180113	SPAGGGAEAL	PR487_Michele_20180611_B07_rep1	5979	SPAGGGAEAL	829.405	1
479	PR487_Michele_20180611_B07_rep1_5034_LPRPPPPEM[+16.0]	0.794605	0.000613121	0.000181005	LPRPPPPEM	PR487_Michele_20180611_B07_rep1	5034	LPRPPPPEM(ox)	525.276	2
480	PR487_Michele_20180611_B07_rep1_7918_SPHAVDGNTVEL	0.791632	0.000613121	0.000185556	SPHAVDGNTVEL	PR487_Michele_20180611_B07_rep1	7918	SPHAVDGNTVEL	619.804	2
481	PR487_Michele_20180611_B07_rep1_14722_LPSDLRTISL	0.790741	0.000613121	0.000186942	LPSDLRTISL	PR487_Michele_20180611_B07_rep1	14722	LPSDLRTISL	557.827	2
482	PR487_Michele_20180611_B07_rep1_4897_APDSQRLKL	0.790671	0.000613121	0.000187052	APDSQRLKL	PR487_Michele_20180611_B07_rep1	4897	APDSQRLKL	514.298	2
483	PR487_Michele_20180611_B07_rep1_13631_APFKFDM[+16.0]EL	0.790093	0.000613121	0.000187957	APFKFDMEL	PR487_Michele_20180611_B07_rep1	13631	APFKFDM(ox)EL	557.268	2
484	PR487_Michele_20180611_B07_rep1_13631_PFSEGIMFSV	-0.714193	0.248613	1	PFSEGIMFSV	PR487_Michele_20180611_B07_rep1	13631	PFSEGIMFSV	557.268	2
485	PR487_Michele_20180611_B07_rep1_8070_RPPVDIRENL	0.78918	0.000613121	0.000189397	RPPVDIRENL	PR487_Michele_20180611_B07_rep1	8070	RPPVDIRENL	604.841	2
486	PR487_Michele_20180611_B07_rep1_6360_GPREAFRQL	0.789121	0.000613121	0.000189491	GPREAFRQL	PR487_Michele_20180611_B07_rep1	6360	GPREAFRQL	358.533	3
487	PR487_Michele_20180611_B07_rep1_6360_LPQKPHLKL	-0.0924639	0.0187838	0.223779	LPQKPHLKL	PR487_Michele_20180611_B07_rep1	6360	LPQKPHLKL	358.533	3
488	PR487_Michele_20180611_B07_rep1_9717_SPYVSPKESPF	0.788584	0.000613121	0.000190342	SPYVSPKESPF	PR487_Michele_20180611_B07_rep1	9717	SPYVSPKESPF	619.309	2
489	PR487_Michele_20180611_B07_rep1_11745_SPNAEIHIL	0.787498	0.000613121	0.000192076	SPNAEIHIL	PR487_Michele_20180611_B07_rep1	11745	SPNAEIHIL	497.272	2
490	PR487_Michele_20180611_B07_rep1_11016_APYRDLPASL	0.787491	0.000613121	0.000192087	APYRDLPASL	PR487_Michele_20180611_B07_rep1	11016	APYRDLPASL	551.798	2
491	PR487_Michele_20180611_B07_rep1_5830_SPTGGRM[+16.0]SVF	0.787486	0.000613121	0.000192095	SPTGGRMSVF	PR487_Michele_20180611_B07_rep1	5830	SPTGGRM(ox)SVF	527.753	2
492	PR487_Michele_20180611_B07_rep1_6154_APIGPHLQSM[+16.0]	0.787315	0.000613121	0.000192371	APIGPHLQSM	PR487_Michele_20180611_B07_rep1	6154	APIGPHLQSM(ox)	533.771	2
493	PR487_Michele_20180611_B07_rep1_6154_PRSQEQPLL	-0.718273	0.249698	1	PRSQEQPLL	PR487_Michele_20180611_B07_rep1	6154	PRSQEQPLL	533.771	2
494	PR487_Michele_20180611_B07_rep1_6154_IPGHLDPGFL	-1.01413	0.371522	1	IPGHLDPGFL	PR487_Michele_20180611_B07_rep1	6154	IPGHLDPGFL	533.771	2
495	PR487_Michele_20180611_B07_rep1_8576_GPM[+16.0]NLRAAF	0.787187	0.000613121	0.000192576	GPMNLRAAF	PR487_Michele_20180611_B07_rep1	8576	GPM(ox)NLRAAF	496.753	2
496	PR487_Michele_20180611_B07_rep1_4856_NPSANYHAL	0.787125	0.000613121	0.000192677	NPSANYHAL	PR487_Michele_20180611_B07_rep1	4856	NPSANYHAL	493.738	2
497	PR487_Michele_20180611_B07_rep1_17687_SPIDPQPLSF	0.786878	0.000613121	0.000193074	SPIDPQPLSF	PR487_Michele_20180611_B07_rep1	17687	SPIDPQPLSF	550.785	2
498	PR487_Michele_20180611_B07_rep1_17687_PEVFQRLVI	-0.724607	0.252193	1	PEVFQRLVI	PR487_Michele_20180611_B07_rep1	17687	PEVFQRLVI	550.785	2
499	PR487_Michele_20180611_B07_rep1_11910_IPQPTPASL	0.786503	0.000613121	0.000193681	IPQPTPASL	PR487_Michele_20180611_B07_rep1	11910	IPQPTPASL	923.52	1
500	PR487_Michele_20180611_B07_rep1_4548_APEERPAAL	0.786085	0.000613121	0.000194357	APEERPAAL	PR487_Michele_20180611_B07_rep1	4548	APEERPAAL	477.257	2
501	PR487_Michele_20180611_B07_rep1_8405_APM[+16.0]PPIIHA	0.786066	0.000613121	0.000194388	APMPPIIHA	PR487_Michele_20180611_B07_rep1	8405	APM(ox)PPIIHA	481.76	2
502	PR487_Michele_20180611_B07_rep1_12912_RPFGLSTENF	0.785672	0.000613121	0.000195029	RPFGLSTENF	PR487_Michele_20180611_B07_rep1	12912	RPFGLSTENF	584.293	2
503	PR487_Michele_20180611_B07_rep1_10977_APAYLPRSL	0.785255	0.000613121	0.00019571	APAYLPRSL	PR487_Michele_20180611_B07_rep1	10977	APAYLPRSL	494.284	2
504	PR487_Michele_20180611_B07_rep1_12641_RPPNYAGPLM[+16.0]L	0.785245	0.000613121	0.000195727	RPPNYAGPLML	PR487_Michele_20180611_B07_rep1	12641	RPPNYAGPLM(ox)L	622.827	2
505	PR487_Michele_20180611_B07_rep1_13770_APKIGPLGL	0.783712	0.000613121	0.000198248	APKIGPLGL	PR487_Michele_20180611_B07_rep1	13770	APKIGPLGL	433.279	2
506	PR487_Michele_20180611_B07_rep1_10310_IPDVHPDL	0.783108	0.000613121	0.000199252	IPDVHPDL	PR487_Michele_20180611_B07_rep1	10310	IPDVHPDL	453.24	2
507	PR487_Michele_20180611_B07_rep1_13353_APGGGAFTTL	0.783017	0.000613121	0.000199403	APGGGAFTTL	PR487_Michele_20180611_B07_rep1	13353	APGGGAFTTL	891.456	1
508	PR487_Michele_20180611_B07_rep1_11753_TPPVTQPVSL	0.782728	0.000613121	0.000199886	TPPVTQPVSL	PR487_Michele_20180611_B07_rep1	11753	TPPVTQPVSL	1038.58	1
509	PR487_Michele_20180611_B07_rep1_7326_RPDPAGHLTL	0.782547	0.000613121	0.000200188	RPDPAGHLTL	PR487_Michele_20180611_B07_rep1	7326	RPDPAGHLTL	538.796	2
510	PR487_Michele_20180611_B07_rep1_11242_FPHPKYVDL	0.782459	0.000613121	0.000200336	FPHPKYVDL	PR487_Michele_20180611_B07_rep1	11242	FPHPKYVDL	558.298	2
511	PR487_Michele_20180611_B07_rep1_4109_LPHSVNSKL	0.781961	0.000613121	0.000201171	LPHSVNSKL	PR487_Michele_20180611_B07_rep1	4109	LPHSVNSKL	497.788	2
512	PR487_Michele_20180611_B07_rep1_4109_RRHLKEQHGKTT	-0.926016	0.341138	1	RRHLKEQHGKTT	PR487_Michele_20180611_B07_rep1	4109	RRHLKEQHGKTT	497.788	2
513	PR487_Michele_20180611_B07_rep1_13909_SPAPGFIHL	0.781286	0.000613121	0.000202307	SPAPGFIHL	PR487_Michele_20180611_B07_rep1	13909	SPAPGFIHL	469.758	2
514	PR487_Michele_20180611_B07_rep1_13909_PAVKRNVR	-0.735413	0.255754	1	PAVKRNVR	PR487_Michele_20180611_B07_rep1	13909	PAVKRNVR	469.758	2
515	PR487_Michele_20180611_B07_rep1_10697_GPLFRNSQL	0.78072	0.000613121	0.000203267	GPLFRNSQL	PR487_Michele_20180611_B07_rep1	10697	GPLFRNSQL	516.285	2
516	PR487_Michele_20180611_B07_rep1_10697_PLVLKKVSF	-0.813658	0.295021	1	PLVLKKVSF	PR487_Michele_20180611_B07_rep1	10697	PLVLKKVSF	516.285	2
517	PR487_Michele_20180611_B07_rep1_9492_RPIFPGKHYL	0.780564	0.000613121	0.000203532	RPIFPGKHYL	PR487_Michele_20180611_B07_rep1	9492	RPIFPGKHYL	409.905	3
518	PR487_Michele_20180611_B07_rep1_9010_KPDFKELTV	0.780092	0.000613121	0.000204336	KPDFKELTV	PR487_Michele_20180611_B07_rep1	9010	KPDFKELTV	538.803	2
519	PR487_Michele_20180611_B07_rep1_9010_VTPSMTLTRA	-1.07283	0.390261	1	VTPSMTLTRA	PR487_Michele_20180611_B07_rep1	9010	VTPSMTLTRA	538.803	2
520	PR487_Michele_20180611_B07_rep1_17185_YPFFRGVTI	0.779026	0.000613121	0.000206163	YPFFRGVTI	PR487_Michele_20180611_B07_rep1	17185	YPFFRGVTI	550.304	2
521	PR487_Michele_20180611_B07_rep1_5017_NPEKRYNVL	0.778886	0.000613121	0.000206406	NPEKRYNVL	PR487_Michele_20180611_B07_rep1	5017	NPEKRYNVL	566.809	2
522	PR487_Michele_20180611_B07_rep1_10772_YPSESSVL	0.778253	0.000613121	0.0002075	YPSESSVL	PR487_Michele_20180611_B07_rep1	10772	YPSESSVL	881.426	1
523	PR487_Michele_20180611_B07_rep1_9718_VPRPVLRAL	0.778207	0.000613121	0.00020758	VPRPVLRAL	PR487_Michele_20180611_B07_rep1	9718	VPRPVLRAL	510.837	2
524	PR487_Michele_20180611_B07_rep1_9718_LEQLNEQF	-0.728733	0.253384	1	LEQLNEQF	PR487_Michele_20180611_B07_rep1	9718	LEQLNEQF	510.837	2
525	PR487_Michele_20180611_B07_rep1_9278_APNPVRNLTV	0.778056	0.000613121	0.000207841	APNPVRNLTV	PR487_Michele_20180611_B07_rep1	9278	APNPVRNLTV	540.812	2
526	PR487_Michele_20180611_B07_rep1_14802_SPNPEIPAL	0.777002	0.000613121	0.000209679	SPNPEIPAL	PR487_Michele_20180611_B07_rep1	14802	SPNPEIPAL	937.499	1
527	PR487_Michele_20180611_B07_rep1_10633_QPSIPGGPV	0.776804	0.000613121	0.000210026	QPSIPGGPV	PR487_Michele_20180611_B07_rep1	10633	QPSIPGGPV	851.462	1
528	PR487_Michele_20180611_B07_rep1_4989_NPNLRKNVL	0.776365	0.000613121	0.000210798	NPNLRKNVL	PR487_Michele_20180611_B07_rep1	4989	NPNLRKNVL	534.32	2
529	PR487_Michele_20180611_B07_rep1_4989_EGRYRVLSS	-0.638088	0.204604	1	EGRYRVLSS	PR487_Michele_20180611_B07_rep1	4989	EGRYRVLSS	534.32	2
530	PR487_Michele_20180611_B07_rep1_4989_VNEKETLAY	-1.13348	0.405223	1	VNEKETLAY	PR487_Michele_20180611_B07_rep1	4989	VNEKETLAY	534.32	2
531	PR487_Michele_20180611_B07_rep1_10166_YPAQGVQQF	0.776256	0.000613121	0.000210989	YPAQGVQQF	PR487_Michele_20180611_B07_rep1	10166	YPAQGVQQF	1037.51	1
532	PR487_Michele_20180611_B07_rep1_8817_TPHLHSIL	0.775941	0.000613121	0.000211547	TPHLHSIL	PR487_Michele_20180611_B07_rep1	8817	TPHLHSIL	459.264	2
533	PR487_Michele_20180611_B07_rep1_13168_SPAPTITSL	0.775436	0.000613121	0.000212441	SPAPTITSL	PR487_Michele_20180611_B07_rep1	13168	SPAPTITSL	886.488	1
534	PR487_Michele_20180611_B07_rep1_3595_RPM[+16.0]YSKPSI	0.773614	0.000613121	0.000215698	RPMYSKPSI	PR487_Michele_20180611_B07_rep1	3595	RPM(ox)YSKPSI	365.527	3
535	PR487_Michele_20180611_B07_rep1_14509_SPFASQSRGYFL	0.773596	0.000613121	0.000215731	SPFASQSRGYFL	PR487_Michele_20180611_B07_rep1	14509	SPFASQSRGYFL	680.37	2
536	PR487_Michele_20180611_B07_rep1_5577_SPDLKM[+16.0]GNL	0.773537	0.000613121	0.000215838	SPDLKMGNL	PR487_Michele_20180611_B07_rep1	5577	SPDLKM(ox)GNL	495.75	2
537	PR487_Michele_20180611_B07_rep1_6594_LPAAGVGDM[+16.0]	0.772796	0.000613121	0.000217177	LPAAGVGDM	PR487_Michele_20180611_B07_rep1	6594	LPAAGVGDM(ox)	846.403	1
538	PR487_Michele_20180611_B07_rep1_3440_TPQDLPQRKSSL	0.772266	0.000613121	0.000218141	TPQDLPQRKSSL	PR487_Michele_20180611_B07_rep1	3440	TPQDLPQRKSSL	685.375	2
539	PR487_Michele_20180611_B07_rep1_14551_SPYLRPLTL	0.770479	0.000613121	0.000221423	SPYLRPLTL	PR487_Michele_20180611_B07_rep1	14551	SPYLRPLTL	530.313	2
540	PR487_Michele_20180611_B07_rep1_13256_LPAASQPQVF	0.770255	0.000613121	0.000221836	LPAASQPQVF	PR487_Michele_20180611_B07_rep1	13256	LPAASQPQVF	529.287	2
541	PR487_Michele_20180611_B07_rep1_13256_TKWNKRNL	-1.58837	0.479624	1	TKWNKRNL	PR487_Michele_20180611_B07_rep1	13256	TKWNKRNL	529.287	2
542	PR487_Michele_20180611_B07_rep1_6787_GPRSSLRVL	0.769924	0.000613121	0.000222451	GPRSSLRVL	PR487_Michele_20180611_B07_rep1	6787	GPRSSLRVL	492.802	2
543	PR487_Michele_20180611_B07_rep1_6787_WEENTPPL	-1.11981	0.401765	1	WEENTPPL	PR487_Michele_20180611_B07_rep1	6787	WEENTPPL	492.802	2
544	PR487_Michele_20180611_B07_rep1_5254_RPEQSVM[+16.0]QAL	0.769894	0.000613121	0.000222506	RPEQSVMQAL	PR487_Michele_20180611_B07_rep1	5254	RPEQSVM(ox)QAL	587.798	2
545	PR487_Michele_20180611_B07_rep1_4568_APREPGAVSY	0.76952	0.000613121	0.000223204	APREPGAVSY	PR487_Michele_20180611_B07_rep1	4568	APREPGAVSY	523.767	2
546	PR487_Michele_20180611_B07_rep1_8387_RPHGSHGLFL	0.769138	0.000613121	0.000223917	RPHGSHGLFL	PR487_Michele_20180611_B07_rep1	8387	RPHGSHGLFL	374.205	3
547	PR487_Michele_20180611_B07_rep1_5332_RPTLEGREL	0.768844	0.000613121	0.000224468	RPTLEGREL	PR487_Michele_20180611_B07_rep1	5332	RPTLEGREL	535.801	2
548	PR487_Michele_20180611_B07_rep1_10519_FPNKQGYVL	0.768728	0.000613121	0.000224685	FPNKQGYVL	PR487_Michele_20180611_B07_rep1	10519	FPNKQGYVL	533.29	2
549	PR487_Michele_20180611_B07_rep1_10519_VGRYPDPNF	-0.0722386	0.0179627	0.196583	VGRYPDPNF	PR487_Michele_20180611_B07_rep1	10519	VGRYPDPNF	533.29	2
550	PR487_Michele_20180611_B07_rep1_13807_FIRVVGSEF	0.768649	0.000613121	0.000224833	FIRVVGSEF	PR487_Michele_20180611_B07_rep1	13807	FIRVVGSEF	527.29	2
551	PR487_Michele_20180611_B07_rep1_5383_RPLSKTVRF	0.768181	0.000613121	0.000225715	RPLSKTVRF	PR487_Michele_20180611_B07_rep1	5383	RPLSKTVRF	368.561	3
552	PR487_Michele_20180611_B07_rep1_19308_M[+16.0]PFPGPLL	0.767837	0.000613121	0.000226363	MPFPGPLL	PR487_Michele_20180611_B07_rep1	19308	M(ox)PFPGPLL	887.471	2
553	PR487_Michele_20180611_B07_rep1_9860_FPRHIEPEL	0.766721	0.000613121	0.000228485	FPRHIEPEL	PR487_Michele_20180611_B07_rep1	9860	FPRHIEPEL	569.305	2
554	PR487_Michele_20180611_B07_rep1_11731_KPNEFASQINL	0.766618	0.000613121	0.00022868	KPNEFASQINL	PR487_Michele_20180611_B07_rep1	11731	KPNEFASQINL	630.833	2
555	PR487_Michele_20180611_B07_rep1_7357_RPKYPGIKF	0.765962	0.000613121	0.000229937	RPKYPGIKF	PR487_Michele_20180611_B07_rep1	7357	RPKYPGIKF	369.222	3
556	PR487_Michele_20180611_B07_rep1_6617_APFQGDQRSL	0.765902	0.000613121	0.000230053	APFQGDQRSL	PR487_Michele_20180611_B07_rep1	6617	APFQGDQRSL	559.783	2
557	PR487_Michele_20180611_B07_rep1_6617_FPPPPLPPWA	-1.4498	0.46524	1	FPPPPLPPWA	PR487_Michele_20180611_B07_rep1	6617	FPPPPLPPWA	559.783	2
558	PR487_Michele_20180611_B07_rep1_6475_SPRSSTVHIL	0.764179	0.000613121	0.000233389	SPRSSTVHIL	PR487_Michele_20180611_B07_rep1	6475	SPRSSTVHIL	366.208	3
559	PR487_Michele_20180611_B07_rep1_11424_YPSGGLEV	0.763321	0.000613121	0.000235066	YPSGGLEV	PR487_Michele_20180611_B07_rep1	11424	YPSGGLEV	821.404	1
560	PR487_Michele_20180611_B07_rep1_4539_RPYEKGRLI	0.762916	0.000613121	0.000235863	RPYEKGRLI	PR487_Michele_20180611_B07_rep1	4539	RPYEKGRLI	378.225	3
561	PR487_Michele_20180611_B07_rep1_14057_M[+16.0]PAQYALTSSL	0.762768	0.000613121	0.000236155	MPAQYALTSSL	PR487_Michele_20180611_B07_rep1	14057	M(ox)PAQYALTSSL	599.296	2
562	PR487_Michele_20180611_B07_rep1_3931_M[+16.0]PHLSM[+16.0]QQV	0.762429	0.000613121	0.000236824	MPHLSMQQV	PR487_Michele_20180611_B07_rep1	3931	M(ox)PHLSM(ox)QQV	551.755	2
563	PR487_Michele_20180611_B07_rep1_4432_APEVLPKPRM[+16.0]	0.76213	0.000613121	0.000237418	APEVLPKPRM	PR487_Michele_20180611_B07_rep1	4432	APEVLPKPRM(ox)	385.218	3
564	PR487_Michele_20180611_B07_rep1_3104_LPRDNPRNTRF	0.762001	0.000613121	0.000237674	LPRDNPRNTRF	PR487_Michele_20180611_B07_rep1	3104	LPRDNPRNTRF	462.585	3
565	PR487_Michele_20180611_B07_rep1_3104_KPPPPPPPP	0.22565	0.0017783	0.0206366	KPPPPPPPP	PR487_Michele_20180611_B07_rep1	3104	KPPPPPPPP	462.585	3
566	PR487_Michele_20180611_B07_rep1_6971_GPNERIGM[+16.0]VV	0.761674	0.000613121	0.000238324	GPNERIGMVV	PR487_Michele_20180611_B07_rep1	6971	GPNERIGM(ox)VV	544.282	2
567	PR487_Michele_20180611_B07_rep1_3312_ALRPSTSRSL	0.761346	0.000613121	0.000238977	ALRPSTSRSL	PR487_Michele_20180611_B07_rep1	3312	ALRPSTSRSL	363.212	3
568	PR487_Michele_20180611_B07_rep1_10315_LPSVPSTHL	0.760902	0.000613121	0.000239866	LPSVPSTHL	PR487_Michele_20180611_B07_rep1	10315	LPSVPSTHL	475.769	2
569	PR487_Michele_20180611_B07_rep1_10315_SPKHGILSI	-0.573097	0.172131	1	SPKHGILSI	PR487_Michele_20180611_B07_rep1	10315	SPKHGILSI	475.769	2
570	PR487_Michele_20180611_B07_rep1_8095_GPATREAGSALL	0.76	0.000613121	0.000241679	GPATREAGSALL	PR487_Michele_20180611_B07_rep1	8095	GPATREAGSALL	571.812	2
571	PR487_Michele_20180611_B07_rep1_18888_APAPVGPLVGL	0.759588	0.000613121	0.000242512	APAPVGPLVGL	PR487_Michele_20180611_B07_rep1	18888	APAPVGPLVGL	495.803	2
572	PR487_Michele_20180611_B07_rep1_18888_AVPGPRAPEP	-1.9091	0.498825	1	AVPGPRAPEP	PR487_Michele_20180611_B07_rep1	18888	AVPGPRAPEP	495.803	2
573	PR487_Michele_20180611_B07_rep1_9463_VPRFLM[+16.0]SSTM[+16.0]	0.759483	0.000613121	0.000242726	VPRFLMSSTM	PR487_Michele_20180611_B07_rep1	9463	VPRFLM(ox)SSTM(ox)	600.791	2
574	PR487_Michele_20180611_B07_rep1_14290_SPLAPGPFSKL	0.759469	0.000613121	0.000242754	SPLAPGPFSKL	PR487_Michele_20180611_B07_rep1	14290	SPLAPGPFSKL	557.319	2
575	PR487_Michele_20180611_B07_rep1_4242_SPQDKRTLL	0.759193	0.000613121	0.000243313	SPQDKRTLL	PR487_Michele_20180611_B07_rep1	4242	SPQDKRTLL	529.304	2
576	PR487_Michele_20180611_B07_rep1_10585_APRIPVTLNM[+16.0]	0.75868	0.000613121	0.000244359	APRIPVTLNM	PR487_Michele_20180611_B07_rep1	10585	APRIPVTLNM(ox)	564.314	2
577	PR487_Michele_20180611_B07_rep1_9248_DSSGPERIL	0.758564	0.000613121	0.000244595	DSSGPERIL	PR487_Michele_20180611_B07_rep1	9248	DSSGPERIL	973.495	1
578	PR487_Michele_20180611_B07_rep1_15965_SPTSYFTSGL	0.757316	0.000613121	0.00024716	SPTSYFTSGL	PR487_Michele_20180611_B07_rep1	15965	SPTSYFTSGL	530.253	2
579	PR487_Michele_20180611_B07_rep1_5051_TPPPRFRPAGAAPRPPPKPM[+16.0]	0.756255	0.000613121	0.00024936	TPPPRFRPAGAAPRPPPKPM	PR487_Michele_20180611_B07_rep1	5051	TPPPRFRPAGAAPRPPPKPM(ox)	539.299	4
580	PR487_Michele_20180611_B07_rep1_3087_YPHATHDL	0.75612	0.000613121	0.000249642	YPHATHDL	PR487_Michele_20180611_B07_rep1	3087	YPHATHDL	477.228	2
581	PR487_Michele_20180611_B07_rep1_5495_VPHQPFSQA	0.754717	0.000613121	0.000252585	VPHQPFSQA	PR487_Michele_20180611_B07_rep1	5495	VPHQPFSQA	505.756	2
582	PR487_Michele_20180611_B07_rep1_6225_TLRDPGSQL	0.753634	0.000613121	0.00025488	TLRDPGSQL	PR487_Michele_20180611_B07_rep1	6225	TLRDPGSQL	493.767	2
583	PR487_Michele_20180611_B07_rep1_10262_RPYPSPGAVL	0.753624	0.000613121	0.000254901	RPYPSPGAVL	PR487_Michele_20180611_B07_rep1	10262	RPYPSPGAVL	528.796	2
584	PR487_Michele_20180611_B07_rep1_10262_GLPGWGWRQ	-1.42507	0.461295	1	GLPGWGWRQ	PR487_Michele_20180611_B07_rep1	10262	GLPGWGWRQ	528.796	2
585	PR487_Michele_20180611_B07_rep1_16558_VPVPPNVAF	0.75362	0.000613121	0.00025491	VPVPPNVAF	PR487_Michele_20180611_B07_rep1	16558	VPVPPNVAF	470.269	2
586	PR487_Michele_20180611_B07_rep1_12954_FPDNQRPFL	0.75301	0.000613121	0.000256211	FPDNQRPFL	PR487_Michele_20180611_B07_rep1	12954	FPDNQRPFL	567.291	2
587	PR487_Michele_20180611_B07_rep1_11035_IEVIEIM[+16.0]TDR	0.752667	0.000613121	0.000256948	IEVIEIMTDR	PR487_Michele_20180611_B07_rep1	11035	IEVIEIM(ox)TDR	617.821	2
588	PR487_Michele_20180611_B07_rep1_9362_VPYANAKGIGYPA	0.752096	0.000613121	0.000258176	VPYANAKGIGYPA	PR487_Michele_20180611_B07_rep1	9362	VPYANAKGIGYPA	660.851	2
589	PR487_Michele_20180611_B07_rep1_5929_NPNM[+16.0]RLSQL	0.751285	0.000613121	0.000259932	NPNMRLSQL	PR487_Michele_20180611_B07_rep1	5929	NPNM(ox)RLSQL	544.779	2
590	PR487_Michele_20180611_B07_rep1_5929_QSLSLQREQ	-0.792683	0.281378	1	QSLSLQREQ	PR487_Michele_20180611_B07_rep1	5929	QSLSLQREQ	544.779	2
591	PR487_Michele_20180611_B07_rep1_9225_NPSSVIHVV	0.751132	0.000613121	0.000260264	NPSSVIHVV	PR487_Michele_20180611_B07_rep1	9225	NPSSVIHVV	476.266	2
592	PR487_Michele_20180611_B07_rep1_11318_RPAFFAERL	0.749795	0.000613121	0.000263186	RPAFFAERL	PR487_Michele_20180611_B07_rep1	11318	RPAFFAERL	553.809	2
593	PR487_Michele_20180611_B07_rep1_16082_GPDTPFTAI	0.749277	0.000613121	0.000264328	GPDTPFTAI	PR487_Michele_20180611_B07_rep1	16082	GPDTPFTAI	918.457	1
594	PR487_Michele_20180611_B07_rep1_6336_VPHKIITHL	0.748653	0.000613121	0.00026571	VPHKIITHL	PR487_Michele_20180611_B07_rep1	6336	VPHKIITHL	529.33	2
595	PR487_Michele_20180611_B07_rep1_7286_HPDDSVKIL	0.748607	0.000613121	0.000265812	HPDDSVKIL	PR487_Michele_20180611_B07_rep1	7286	HPDDSVKIL	512.277	2
596	PR487_Michele_20180611_B07_rep1_13185_APTPIQAL	0.746904	0.000613121	0.000269621	APTPIQAL	PR487_Michele_20180611_B07_rep1	13185	APTPIQAL	810.472	1
597	PR487_Michele_20180611_B07_rep1_11126_LPAAPASSL	0.74516	0.000613121	0.000273578	LPAAPASSL	PR487_Michele_20180611_B07_rep1	11126	LPAAPASSL	826.467	1
598	PR487_Michele_20180611_B07_rep1_10600_GIDTERPIL	0.744556	0.000613121	0.000274961	GIDTERPIL	PR487_Michele_20180611_B07_rep1	10600	GIDTERPIL	507.285	2
599	PR487_Michele_20180611_B07_rep1_8248_LPVASSVM[+16.0]	0.744537	0.000613121	0.000275005	LPVASSVM	PR487_Michele_20180611_B07_rep1	8248	LPVASSVM(ox)	819.428	1
600	PR487_Michele_20180611_B07_rep1_7703_RPPSFTPHTL	0.744376	0.000613121	0.000275375	RPPSFTPHTL	PR487_Michele_20180611_B07_rep1	7703	RPPSFTPHTL	576.812	2
601	PR487_Michele_20180611_B07_rep1_2889_APRPASGPIRP	0.742963	0.000613121	0.000278644	APRPASGPIRP	PR487_Michele_20180611_B07_rep1	2889	APRPASGPIRP	373.552	3
602	PR487_Michele_20180611_B07_rep1_2889_TVILAIFMVI	-1.49246	0.469869	1	TVILAIFMVI	PR487_Michele_20180611_B07_rep1	2889	TVILAIFMVI	373.552	3
603	PR487_Michele_20180611_B07_rep1_5784_NPSKKYNIL	0.74088	0.000613121	0.000283535	NPSKKYNIL	PR487_Michele_20180611_B07_rep1	5784	NPSKKYNIL	538.808	2
604	PR487_Michele_20180611_B07_rep1_5784_PSSRKEMKD	-0.997892	0.365324	1	PSSRKEMKD	PR487_Michele_20180611_B07_rep1	5784	PSSRKEMKD	538.808	2
605	PR487_Michele_20180611_B07_rep1_4738_SPRGHLTSLQDA	0.739104	0.000613121	0.000287772	SPRGHLTSLQDA	PR487_Michele_20180611_B07_rep1	4738	SPRGHLTSLQDA	427.89	3
606	PR487_Michele_20180611_B07_rep1_7564_RVM[+16.0]EYINRL	0.738591	0.000613121	0.000289009	RVMEYINRL	PR487_Michele_20180611_B07_rep1	7564	RVM(ox)EYINRL	605.324	2
607	PR487_Michele_20180611_B07_rep1_7564_IETQSSSSEEI	-0.338303	0.0678472	0.721424	IETQSSSSEEI	PR487_Michele_20180611_B07_rep1	7564	IETQSSSSEEI	605.324	2
608	PR487_Michele_20180611_B07_rep1_12338_LPSNTKFVAL	0.738589	0.000613121	0.000289015	LPSNTKFVAL	PR487_Michele_20180611_B07_rep1	12338	LPSNTKFVAL	545.319	2
609	PR487_Michele_20180611_B07_rep1_9224_RPRFEPVHF	0.738185	0.000613121	0.000289992	RPRFEPVHF	PR487_Michele_20180611_B07_rep1	9224	RPRFEPVHF	395.549	3
610	PR487_Michele_20180611_B07_rep1_16570_SPFLRIGL	0.738144	0.000613121	0.00029009	SPFLRIGL	PR487_Michele_20180611_B07_rep1	16570	SPFLRIGL	451.776	2
611	PR487_Michele_20180611_B07_rep1_14797_VPRLPGETLI	0.738118	0.000613121	0.000290153	VPRLPGETLI	PR487_Michele_20180611_B07_rep1	14797	VPRLPGETLI	547.832	2
612	PR487_Michele_20180611_B07_rep1_9667_QPYSGSPANF	0.738077	0.000613121	0.000290253	QPYSGSPANF	PR487_Michele_20180611_B07_rep1	9667	QPYSGSPANF	1067.48	1
613	PR487_Michele_20180611_B07_rep1_6936_SPDTAIRSGL	0.737866	0.000613121	0.000290765	SPDTAIRSGL	PR487_Michele_20180611_B07_rep1	6936	SPDTAIRSGL	508.771	2
614	PR487_Michele_20180611_B07_rep1_5243_HPAGPRTVF	0.737646	0.000613121	0.000291301	HPAGPRTVF	PR487_Michele_20180611_B07_rep1	5243	HPAGPRTVF	491.267	2
615	PR487_Michele_20180611_B07_rep1_5243_PAGARPKRK	-0.86763	0.316592	1	PAGARPKRK	PR487_Michele_20180611_B07_rep1	5243	PAGARPKRK	491.267	2
616	PR487_Michele_20180611_B07_rep1_11045_SPASSFHVL	0.737069	0.000613121	0.000292709	SPASSFHVL	PR487_Michele_20180611_B07_rep1	11045	SPASSFHVL	472.745	2
617	PR487_Michele_20180611_B07_rep1_4949_RPNDIYVNM[+16.0]	0.73592	0.000613121	0.00029553	RPNDIYVNM	PR487_Michele_20180611_B07_rep1	4949	RPNDIYVNM(ox)	569.272	2
618	PR487_Michele_20180611_B07_rep1_13235_YPHGPPGPLGL	0.735643	0.000613121	0.000296215	YPHGPPGPLGL	PR487_Michele_20180611_B07_rep1	13235	YPHGPPGPLGL	552.796	2
619	PR487_Michele_20180611_B07_rep1_16035_SPKGGSGTAGTEPSDIIIPL	0.734374	0.000613121	0.000299371	SPKGGSGTAGTEPSDIIIPL	PR487_Michele_20180611_B07_rep1	16035	SPKGGSGTAGTEPSDIIIPL	949	2
620	PR487_Michele_20180611_B07_rep1_5952_RPIEGNVRL	0.734252	0.000613121	0.000299677	RPIEGNVRL	PR487_Michele_20180611_B07_rep1	5952	RPIEGNVRL	351.526	3
621	PR487_Michele_20180611_B07_rep1_8148_SPEPSKIM[+16.0]L	0.733868	0.000613121	0.000300641	SPEPSKIML	PR487_Michele_20180611_B07_rep1	8148	SPEPSKIM(ox)L	509.268	2
622	PR487_Michele_20180611_B07_rep1_14188_IPNEIIHAL	0.733422	0.000613121	0.000301764	IPNEIIHAL	PR487_Michele_20180611_B07_rep1	14188	IPNEIIHAL	510.298	2
623	PR487_Michele_20180611_B07_rep1_19100_LPPEIVPATL	0.733188	0.000613121	0.000302352	LPPEIVPATL	PR487_Michele_20180611_B07_rep1	19100	LPPEIVPATL	1049.62	1
624	PR487_Michele_20180611_B07_rep1_7664_RPQAPATVGL	0.732767	0.000613121	0.000303419	RPQAPATVGL	PR487_Michele_20180611_B07_rep1	7664	RPQAPATVGL	505.293	2
625	PR487_Michele_20180611_B07_rep1_6051_SPNKKPFSL	0.732586	0.000613121	0.000303878	SPNKKPFSL	PR487_Michele_20180611_B07_rep1	6051	SPNKKPFSL	509.29	2
626	PR487_Michele_20180611_B07_rep1_13762_SPGISGVDL	0.73221	0.000613121	0.000304834	SPGISGVDL	PR487_Michele_20180611_B07_rep1	13762	SPGISGVDL	844.441	1
627	PR487_Michele_20180611_B07_rep1_4859_RPDDRSQGAII	0.731859	0.000613121	0.000305727	RPDDRSQGAII	PR487_Michele_20180611_B07_rep1	4859	RPDDRSQGAII	409.886	3
628	PR487_Michele_20180611_B07_rep1_7953_GPSNVGTEL	0.731636	0.000613121	0.000306299	GPSNVGTEL	PR487_Michele_20180611_B07_rep1	7953	GPSNVGTEL	873.432	1
629	PR487_Michele_20180611_B07_rep1_3207_RSDYDREAL	0.73117	0.000613121	0.000307492	RSDYDREAL	PR487_Michele_20180611_B07_rep1	3207	RSDYDREAL	562.77	2
630	PR487_Michele_20180611_B07_rep1_4993_APGPATREAGSAL	0.7311	0.000613121	0.000307673	APGPATREAGSAL	PR487_Michele_20180611_B07_rep1	4993	APGPATREAGSAL	599.315	2
631	PR487_Michele_20180611_B07_rep1_9945_RPDADLKTYF	0.730765	0.000613121	0.000308535	RPDADLKTYF	PR487_Michele_20180611_B07_rep1	9945	RPDADLKTYF	613.314	2
632	PR487_Michele_20180611_B07_rep1_4341_AAFDGRHSQTL	0.73075	0.000613121	0.000308573	AAFDGRHSQTL	PR487_Michele_20180611_B07_rep1	4341	AAFDGRHSQTL	601.799	2
633	PR487_Michele_20180611_B07_rep1_8191_APSLKNAAF	0.730632	0.000613121	0.000308877	APSLKNAAF	PR487_Michele_20180611_B07_rep1	8191	APSLKNAAF	459.756	2
634	PR487_Michele_20180611_B07_rep1_3377_APDSPNRSF	0.730244	0.000613121	0.00030988	APDSPNRSF	PR487_Michele_20180611_B07_rep1	3377	APDSPNRSF	495.736	2
635	PR487_Michele_20180611_B07_rep1_13736_IPNEIIHAL	0.72947	0.000613121	0.000311891	IPNEIIHAL	PR487_Michele_20180611_B07_rep1	13736	IPNEIIHAL	1019.59	1
636	PR487_Michele_20180611_B07_rep1_14213_QPNPLPLRL	0.729282	0.000613121	0.00031238	QPNPLPLRL	PR487_Michele_20180611_B07_rep1	14213	QPNPLPLRL	524.319	2
637	PR487_Michele_20180611_B07_rep1_8009_RPPFYSKTEL	0.728894	0.000613121	0.000313396	RPPFYSKTEL	PR487_Michele_20180611_B07_rep1	8009	RPPFYSKTEL	619.332	2
638	PR487_Michele_20180611_B07_rep1_12869_SPLPVGQNSL	0.728885	0.000613121	0.000313418	SPLPVGQNSL	PR487_Michele_20180611_B07_rep1	12869	SPLPVGQNSL	506.277	2
639	PR487_Michele_20180611_B07_rep1_11414_SPM[+16.0]EGTGISL	0.72824	0.000613121	0.000315113	SPMEGTGISL	PR487_Michele_20180611_B07_rep1	11414	SPM(ox)EGTGISL	1007.47	1
640	PR487_Michele_20180611_B07_rep1_7706_LPRGSIPRSL	0.726485	0.000613121	0.000319766	LPRGSIPRSL	PR487_Michele_20180611_B07_rep1	7706	LPRGSIPRSL	365.893	3
641	PR487_Michele_20180611_B07_rep1_8230_RPLENTGQTVL	0.726418	0.000613121	0.000319945	RPLENTGQTVL	PR487_Michele_20180611_B07_rep1	8230	RPLENTGQTVL	614.339	2
642	PR487_Michele_20180611_B07_rep1_10406_SPLRPQNYL	0.726275	0.000613121	0.000320327	SPLRPQNYL	PR487_Michele_20180611_B07_rep1	10406	SPLRPQNYL	544.298	2
643	PR487_Michele_20180611_B07_rep1_7282_SPDPHKGLVL	0.725908	0.000613121	0.000321311	SPDPHKGLVL	PR487_Michele_20180611_B07_rep1	7282	SPDPHKGLVL	531.801	2
644	PR487_Michele_20180611_B07_rep1_4723_IIQSIRM[+16.0]GM[+16.0]	0.725845	0.000613121	0.00032148	IIQSIRMGM	PR487_Michele_20180611_B07_rep1	4723	IIQSIRM(ox)GM(ox)	540.781	2
645	PR487_Michele_20180611_B07_rep1_11832_HPADSVVSVL	0.725352	0.000613121	0.000322808	HPADSVVSVL	PR487_Michele_20180611_B07_rep1	11832	HPADSVVSVL	512.277	2
646	PR487_Michele_20180611_B07_rep1_6169_APTSSATTGL	0.724343	0.000613121	0.000325538	APTSSATTGL	PR487_Michele_20180611_B07_rep1	6169	APTSSATTGL	905.458	1
647	PR487_Michele_20180611_B07_rep1_21135_APPQVLAFGL	0.723783	0.000613121	0.000327067	APPQVLAFGL	PR487_Michele_20180611_B07_rep1	21135	APPQVLAFGL	1012.58	1
648	PR487_Michele_20180611_B07_rep1_10335_LPSPSDTTSVYHSPGRNVL	0.723599	0.000613121	0.00032757	LPSPSDTTSVYHSPGRNVL	PR487_Michele_20180611_B07_rep1	10335	LPSPSDTTSVYHSPGRNVL	676.345	3
649	PR487_Michele_20180611_B07_rep1_11412_LPDLGHAQDL	0.723089	0.000613121	0.000328966	LPDLGHAQDL	PR487_Michele_20180611_B07_rep1	11412	LPDLGHAQDL	539.78	2
650	PR487_Michele_20180611_B07_rep1_11412_PDFPEQQAF	-0.395007	0.0879967	0.840393	PDFPEQQAF	PR487_Michele_20180611_B07_rep1	11412	PDFPEQQAF	539.78	2
651	PR487_Michele_20180611_B07_rep1_8833_AVDPNRAVPL	0.722425	0.000613121	0.000330797	AVDPNRAVPL	PR487_Michele_20180611_B07_rep1	8833	AVDPNRAVPL	526.299	2
652	PR487_Michele_20180611_B07_rep1_12387_GPAIPSHLL	0.721625	0.000613121	0.000333015	GPAIPSHLL	PR487_Michele_20180611_B07_rep1	12387	GPAIPSHLL	452.766	2
653	PR487_Michele_20180611_B07_rep1_2609_RPKVPDQSV	0.721552	0.000613121	0.00033322	RPKVPDQSV	PR487_Michele_20180611_B07_rep1	2609	RPKVPDQSV	513.292	2
654	PR487_Michele_20180611_B07_rep1_8538_VPNAGRGLVRL	0.721529	0.000613121	0.000333282	VPNAGRGLVRL	PR487_Michele_20180611_B07_rep1	8538	VPNAGRGLVRL	384.572	3
655	PR487_Michele_20180611_B07_rep1_7628_SPM[+16.0]SDVVSREL	0.720993	0.000613121	0.000334779	SPMSDVVSREL	PR487_Michele_20180611_B07_rep1	7628	SPM(ox)SDVVSREL	618.3	2
656	PR487_Michele_20180611_B07_rep1_8038_IPFEKKPAL	0.720412	0.000613121	0.000336407	IPFEKKPAL	PR487_Michele_20180611_B07_rep1	8038	IPFEKKPAL	521.818	2
657	PR487_Michele_20180611_B07_rep1_12574_KPYFPPRIL	0.720017	0.000613121	0.000337519	KPYFPPRIL	PR487_Michele_20180611_B07_rep1	12574	KPYFPPRIL	377.562	3
658	PR487_Michele_20180611_B07_rep1_7544_FPM[+16.0]THGNTGF	0.719975	0.000613121	0.000337638	FPMTHGNTGF	PR487_Michele_20180611_B07_rep1	7544	FPM(ox)THGNTGF	562.745	2
659	PR487_Michele_20180611_B07_rep1_12430_IPHPLIM[+16.0]GV	0.719117	0.000613121	0.000340065	IPHPLIMGV	PR487_Michele_20180611_B07_rep1	12430	IPHPLIM(ox)GV	497.272	2
660	PR487_Michele_20180611_B07_rep1_12430_SPNAEIHIL	0.271233	0.00130719	0.0141883	SPNAEIHIL	PR487_Michele_20180611_B07_rep1	12430	SPNAEIHIL	497.272	2
661	PR487_Michele_20180611_B07_rep1_8195_LPDGFLRKM[+16.0]	0.718517	0.000613121	0.000341775	LPDGFLRKM	PR487_Michele_20180611_B07_rep1	8195	LPDGFLRKM(ox)	364.867	3
662	PR487_Michele_20180611_B07_rep1_5797_KPKFAESTEI	0.71848	0.000613121	0.000341881	KPKFAESTEI	PR487_Michele_20180611_B07_rep1	5797	KPKFAESTEI	575.31	2
663	PR487_Michele_20180611_B07_rep1_13719_YPQFSGQSF	0.718247	0.000613121	0.000342545	YPQFSGQSF	PR487_Michele_20180611_B07_rep1	13719	YPQFSGQSF	1060.47	1
664	PR487_Michele_20180611_B07_rep1_8772_SPNQKLLAV	0.717873	0.000613121	0.000343618	SPNQKLLAV	PR487_Michele_20180611_B07_rep1	8772	SPNQKLLAV	485.29	2
665	PR487_Michele_20180611_B07_rep1_8208_KPIESFNEY	0.717617	0.000613121	0.000344355	KPIESFNEY	PR487_Michele_20180611_B07_rep1	8208	KPIESFNEY	563.775	2
666	PR487_Michele_20180611_B07_rep1_9345_SPLFKGGQNSL	0.716495	0.000613121	0.000347596	SPLFKGGQNSL	PR487_Michele_20180611_B07_rep1	9345	SPLFKGGQNSL	574.309	2
667	PR487_Michele_20180611_B07_rep1_10521_IVAPGKGIL	0.715991	0.000613121	0.000349064	IVAPGKGIL	PR487_Michele_20180611_B07_rep1	10521	IVAPGKGIL	434.287	2
668	PR487_Michele_20180611_B07_rep1_10521_PAGLPDKMTIEM	-0.676276	0.226231	1	PAGLPDKMTIEM	PR487_Michele_20180611_B07_rep1	10521	PAGLPDKMTIEM	434.287	2
669	PR487_Michele_20180611_B07_rep1_15805_VPSVPIQQF	0.715773	0.000613121	0.000349699	VPSVPIQQF	PR487_Michele_20180611_B07_rep1	15805	VPSVPIQQF	507.784	2
670	PR487_Michele_20180611_B07_rep1_17033_YPNSYFTGL	0.715587	0.000613121	0.000350242	YPNSYFTGL	PR487_Michele_20180611_B07_rep1	17033	YPNSYFTGL	531.25	2
671	PR487_Michele_20180611_B07_rep1_4750_FPKPGGSQDKSL	0.715407	0.000613121	0.00035077	FPKPGGSQDKSL	PR487_Michele_20180611_B07_rep1	4750	FPKPGGSQDKSL	630.833	2
672	PR487_Michele_20180611_B07_rep1_5399_RVDSTRAIERL	0.715142	0.000613121	0.000351548	RVDSTRAIERL	PR487_Michele_20180611_B07_rep1	5399	RVDSTRAIERL	439.58	3
673	PR487_Michele_20180611_B07_rep1_6232_RPDDVHVNI	0.714986	0.000613121	0.000352007	RPDDVHVNI	PR487_Michele_20180611_B07_rep1	6232	RPDDVHVNI	532.778	2
674	PR487_Michele_20180611_B07_rep1_11698_TPQRPPLYL	0.714439	0.000613121	0.000353619	TPQRPPLYL	PR487_Michele_20180611_B07_rep1	11698	TPQRPPLYL	542.811	2
675	PR487_Michele_20180611_B07_rep1_10958_NPM[+16.0]VTGTSVL	0.714355	0.000613121	0.000353865	NPMVTGTSVL	PR487_Michele_20180611_B07_rep1	10958	NPM(ox)VTGTSVL	1034.52	1
676	PR487_Michele_20180611_B07_rep1_8154_SPVPHPEL	0.713857	0.000613121	0.000355341	SPVPHPEL	PR487_Michele_20180611_B07_rep1	8154	SPVPHPEL	438.235	2
677	PR487_Michele_20180611_B07_rep1_5037_RPRDDLDRL	0.713339	0.000613121	0.000356882	RPRDDLDRL	PR487_Michele_20180611_B07_rep1	5037	RPRDDLDRL	385.879	3
678	PR487_Michele_20180611_B07_rep1_4626_RIHPVSTM[+16.0]V	0.712725	0.000613121	0.000358718	RIHPVSTMV	PR487_Michele_20180611_B07_rep1	4626	RIHPVSTM(ox)V	528.288	2
679	PR487_Michele_20180611_B07_rep1_4763_VPSGSSGSL	0.712572	0.000613121	0.000359175	VPSGSSGSL	PR487_Michele_20180611_B07_rep1	4763	VPSGSSGSL	790.394	1
680	PR487_Michele_20180611_B07_rep1_9096_KPDSDRFVF	0.712449	0.000613121	0.000359547	KPDSDRFVF	PR487_Michele_20180611_B07_rep1	9096	KPDSDRFVF	555.782	2
681	PR487_Michele_20180611_B07_rep1_13107_APADGFSDL	0.711575	0.000613121	0.00036218	APADGFSDL	PR487_Michele_20180611_B07_rep1	13107	APADGFSDL	892.404	1
682	PR487_Michele_20180611_B07_rep1_12678_IPDAKHVFTTF	0.709889	0.000613121	0.000367317	IPDAKHVFTTF	PR487_Michele_20180611_B07_rep1	12678	IPDAKHVFTTF	638.34	2
683	PR487_Michele_20180611_B07_rep1_8779_VPNAGRGLVRL	0.709682	0.000613121	0.000367953	VPNAGRGLVRL	PR487_Michele_20180611_B07_rep1	8779	VPNAGRGLVRL	384.572	3
684	PR487_Michele_20180611_B07_rep1_5258_HPGYFGKVGM[+16.0]	0.709542	0.000613121	0.000368383	HPGYFGKVGM	PR487_Michele_20180611_B07_rep1	5258	HPGYFGKVGM(ox)	554.766	2
685	PR487_Michele_20180611_B07_rep1_10655_NPSLKQQLF	0.708734	0.000613121	0.000370878	NPSLKQQLF	PR487_Michele_20180611_B07_rep1	10655	NPSLKQQLF	537.8	2
686	PR487_Michele_20180611_B07_rep1_3144_RPRPGTGLGRVM[+16.0]	0.708542	0.000613121	0.000371473	RPRPGTGLGRVM	PR487_Michele_20180611_B07_rep1	3144	RPRPGTGLGRVM(ox)	438.247	3
687	PR487_Michele_20180611_B07_rep1_2557_RPRPKGLEGERPA	0.708058	0.000613121	0.000372979	RPRPKGLEGERPA	PR487_Michele_20180611_B07_rep1	2557	RPRPKGLEGERPA	366.461	4
688	PR487_Michele_20180611_B07_rep1_2557_ERGAPASRPR	-0.884485	0.323112	1	ERGAPASRPR	PR487_Michele_20180611_B07_rep1	2557	ERGAPASRPR	366.461	4
689	PR487_Michele_20180611_B07_rep1_2557_DRVPVLLLGN	-1.79886	0.491545	1	DRVPVLLLGN	PR487_Michele_20180611_B07_rep1	2557	DRVPVLLLGN	366.461	4
690	PR487_Michele_20180611_B07_rep1_8361_SPRLPVGGFR	0.707934	0.000613121	0.000373364	SPRLPVGGFR	PR487_Michele_20180611_B07_rep1	8361	SPRLPVGGFR	362.545	3
691	PR487_Michele_20180611_B07_rep1_15256_APGPVIGL	0.707747	0.000613121	0.000373948	APGPVIGL	PR487_Michele_20180611_B07_rep1	15256	APGPVIGL	723.44	1
692	PR487_Michele_20180611_B07_rep1_10846_HPARPFLL	0.707615	0.000613121	0.000374361	HPARPFLL	PR487_Michele_20180611_B07_rep1	10846	HPARPFLL	475.782	2
693	PR487_Michele_20180611_B07_rep1_4587_SPRGHLTSLQDAM[+16.0]	0.707218	0.000613121	0.000375606	SPRGHLTSLQDAM	PR487_Michele_20180611_B07_rep1	4587	SPRGHLTSLQDAM(ox)	476.902	3
694	PR487_Michele_20180611_B07_rep1_8395_RPDNPREFF	0.707216	0.000613121	0.000375612	RPDNPREFF	PR487_Michele_20180611_B07_rep1	8395	RPDNPREFF	589.292	2
695	PR487_Michele_20180611_B07_rep1_12037_LPQPNRALSF	0.706591	0.000613121	0.000377576	LPQPNRALSF	PR487_Michele_20180611_B07_rep1	12037	LPQPNRALSF	571.82	2
696	PR487_Michele_20180611_B07_rep1_8698_SPGQRAVLL	0.706343	0.000613121	0.000378362	SPGQRAVLL	PR487_Michele_20180611_B07_rep1	8698	SPGQRAVLL	470.782	2
697	PR487_Michele_20180611_B07_rep1_8698_LPNQKDKV	-1.35638	0.450279	1	LPNQKDKV	PR487_Michele_20180611_B07_rep1	8698	LPNQKDKV	470.782	2
698	PR487_Michele_20180611_B07_rep1_10472_RPPNYSGTIAL	0.706067	0.000613121	0.000379235	RPPNYSGTIAL	PR487_Michele_20180611_B07_rep1	10472	RPPNYSGTIAL	594.822	2
699	PR487_Michele_20180611_B07_rep1_7804_NPQERTLTL	0.705825	0.000613121	0.00038	NPQERTLTL	PR487_Michele_20180611_B07_rep1	7804	NPQERTLTL	536.293	2
700	PR487_Michele_20180611_B07_rep1_10673_EPAFPHTDL	0.705331	0.000613121	0.000381574	EPAFPHTDL	PR487_Michele_20180611_B07_rep1	10673	EPAFPHTDL	513.748	2
701	PR487_Michele_20180611_B07_rep1_12326_GPYGGGGQYF	0.705321	0.000613121	0.000381605	GPYGGGGQYF	PR487_Michele_20180611_B07_rep1	12326	GPYGGGGQYF	1002.43	1
702	PR487_Michele_20180611_B07_rep1_8179_SPM[+16.0]YGQAGL	0.703598	0.000613121	0.000387137	SPMYGQAGL	PR487_Michele_20180611_B07_rep1	8179	SPM(ox)YGQAGL	939.424	1
703	PR487_Michele_20180611_B07_rep1_15119_APFLRNVEL	0.703092	0.000613121	0.000388778	APFLRNVEL	PR487_Michele_20180611_B07_rep1	15119	APFLRNVEL	529.804	2
704	PR487_Michele_20180611_B07_rep1_15119_SPYLRPLTL	0.285434	0.00104312	0.0126187	SPYLRPLTL	PR487_Michele_20180611_B07_rep1	15119	SPYLRPLTL	529.804	2
705	PR487_Michele_20180611_B07_rep1_9545_SPRDITTIKL	0.70271	0.000613121	0.000390018	SPRDITTIKL	PR487_Michele_20180611_B07_rep1	9545	SPRDITTIKL	381.896	3
706	PR487_Michele_20180611_B07_rep1_10885_NPLYRESVL	0.702677	0.000613121	0.000390126	NPLYRESVL	PR487_Michele_20180611_B07_rep1	10885	NPLYRESVL	545.799	2
707	PR487_Michele_20180611_B07_rep1_7746_RVQDVRRLL	0.702108	0.000613121	0.000391984	RVQDVRRLL	PR487_Michele_20180611_B07_rep1	7746	RVQDVRRLL	385.575	3
708	PR487_Michele_20180611_B07_rep1_7191_RPPKVKITEL	0.701798	0.000613121	0.000393001	RPPKVKITEL	PR487_Michele_20180611_B07_rep1	7191	RPPKVKITEL	394.252	3
709	PR487_Michele_20180611_B07_rep1_12254_SPRVGGFGF	0.70057	0.000613121	0.000397052	SPRVGGFGF	PR487_Michele_20180611_B07_rep1	12254	SPRVGGFGF	462.24	2
710	PR487_Michele_20180611_B07_rep1_7457_RPSGKGIVEF	0.700406	0.000613121	0.000397597	RPSGKGIVEF	PR487_Michele_20180611_B07_rep1	7457	RPSGKGIVEF	545.306	2
711	PR487_Michele_20180611_B07_rep1_7862_YPSAFHSV	0.700342	0.000613121	0.000397811	YPSAFHSV	PR487_Michele_20180611_B07_rep1	7862	YPSAFHSV	454.219	2
712	PR487_Michele_20180611_B07_rep1_8150_KIALPHGQL	0.700152	0.000613121	0.000398441	KIALPHGQL	PR487_Michele_20180611_B07_rep1	8150	KIALPHGQL	488.8	2
713	PR487_Michele_20180611_B07_rep1_7931_TPHQTFVRL	0.699393	0.000613121	0.000400976	TPHQTFVRL	PR487_Michele_20180611_B07_rep1	7931	TPHQTFVRL	366.873	3
714	PR487_Michele_20180611_B07_rep1_12147_LPRVGVGTSF	0.699335	0.000613121	0.00040117	LPRVGVGTSF	PR487_Michele_20180611_B07_rep1	12147	LPRVGVGTSF	516.796	2
715	PR487_Michele_20180611_B07_rep1_12656_TPAELSEL	0.69857	0.000613121	0.000403743	TPAELSEL	PR487_Michele_20180611_B07_rep1	12656	TPAELSEL	859.441	1
716	PR487_Michele_20180611_B07_rep1_15151_RIDFSKLTSL	0.697703	0.000613121	0.000406678	RIDFSKLTSL	PR487_Michele_20180611_B07_rep1	15151	RIDFSKLTSL	590.34	2
717	PR487_Michele_20180611_B07_rep1_17831_SPYQGGVFF	0.697433	0.000613121	0.000407596	SPYQGGVFF	PR487_Michele_20180611_B07_rep1	17831	SPYQGGVFF	1001.47	1
718	PR487_Michele_20180611_B07_rep1_10461_SPKYSLYEV	0.697427	0.000613121	0.000407615	SPKYSLYEV	PR487_Michele_20180611_B07_rep1	10461	SPKYSLYEV	543.279	2
719	PR487_Michele_20180611_B07_rep1_15040_KPESFFTQF	0.697373	0.000613121	0.000407802	KPESFFTQF	PR487_Michele_20180611_B07_rep1	15040	KPESFFTQF	565.779	2
720	PR487_Michele_20180611_B07_rep1_14608_YPNERFELL	0.697126	0.000613121	0.000408641	YPNERFELL	PR487_Michele_20180611_B07_rep1	14608	YPNERFELL	590.804	2
721	PR487_Michele_20180611_B07_rep1_10760_LDQEIIEVDPDTKEM[+16.0]LK	0.696745	0.000613121	0.000409945	LDQEIIEVDPDTKEMLK	PR487_Michele_20180611_B07_rep1	10760	LDQEIIEVDPDTKEM(ox)LK	678.009	3
722	PR487_Michele_20180611_B07_rep1_7580_KLSDSRIAL	0.696717	0.000613121	0.000410041	KLSDSRIAL	PR487_Michele_20180611_B07_rep1	7580	KLSDSRIAL	501.801	2
723	PR487_Michele_20180611_B07_rep1_11278_LPSLSAHEL	0.696689	0.000613121	0.000410136	LPSLSAHEL	PR487_Michele_20180611_B07_rep1	11278	LPSLSAHEL	483.767	2
724	PR487_Michele_20180611_B07_rep1_9252_RPYEPINSI	0.696298	0.000613121	0.000411478	RPYEPINSI	PR487_Michele_20180611_B07_rep1	9252	RPYEPINSI	544.79	2
725	PR487_Michele_20180611_B07_rep1_7988_LPAGSGNAL	0.696128	0.000613121	0.000412063	LPAGSGNAL	PR487_Michele_20180611_B07_rep1	7988	LPAGSGNAL	799.431	1
726	PR487_Michele_20180611_B07_rep1_5194_GPM[+16.0]KIQTL	0.695032	0.000613121	0.000415852	GPMKIQTL	PR487_Michele_20180611_B07_rep1	5194	GPM(ox)KIQTL	452.252	2
727	PR487_Michele_20180611_B07_rep1_5194_SPSAGVHTF	0.290716	0.00104312	0.0120797	SPSAGVHTF	PR487_Michele_20180611_B07_rep1	5194	SPSAGVHTF	452.252	2
728	PR487_Michele_20180611_B07_rep1_14259_FPHPLPSL	0.694832	0.000613121	0.00041655	FPHPLPSL	PR487_Michele_20180611_B07_rep1	14259	FPHPLPSL	454.256	2
729	PR487_Michele_20180611_B07_rep1_5909_APSDNRVTSF	0.694151	0.000613121	0.000418924	APSDNRVTSF	PR487_Michele_20180611_B07_rep1	5909	APSDNRVTSF	547.267	2
730	PR487_Michele_20180611_B07_rep1_8911_LLEPYKPPSAQ	0.69378	0.000613121	0.000420224	LLEPYKPPSAQ	PR487_Michele_20180611_B07_rep1	8911	LLEPYKPPSAQ	621.84	2
731	PR487_Michele_20180611_B07_rep1_12632_VPALQQEL	0.6933	0.000613121	0.000421913	VPALQQEL	PR487_Michele_20180611_B07_rep1	12632	VPALQQEL	897.504	1
732	PR487_Michele_20180611_B07_rep1_5522_EPGPRPAL	0.692424	0.000613121	0.000425013	EPGPRPAL	PR487_Michele_20180611_B07_rep1	5522	EPGPRPAL	418.735	2
733	PR487_Michele_20180611_B07_rep1_7723_TPTQGSVL	0.691919	0.000613121	0.000426808	TPTQGSVL	PR487_Michele_20180611_B07_rep1	7723	TPTQGSVL	802.431	1
734	PR487_Michele_20180611_B07_rep1_5845_RPRPGQATSHIF	0.691799	0.000613121	0.000427237	RPRPGQATSHIF	PR487_Michele_20180611_B07_rep1	5845	RPRPGQATSHIF	456.249	3
735	PR487_Michele_20180611_B07_rep1_15452_YPSPVPTSF	0.691216	0.000613121	0.000429324	YPSPVPTSF	PR487_Michele_20180611_B07_rep1	15452	YPSPVPTSF	994.488	1
736	PR487_Michele_20180611_B07_rep1_6524_QPATPGLGM[+16.0]	0.691198	0.000613121	0.000429387	QPATPGLGM	PR487_Michele_20180611_B07_rep1	6524	QPATPGLGM(ox)	887.431	1
737	PR487_Michele_20180611_B07_rep1_11012_RPVTPITNF	0.691168	0.000613121	0.000429494	RPVTPITNF	PR487_Michele_20180611_B07_rep1	11012	RPVTPITNF	522.795	2
738	PR487_Michele_20180611_B07_rep1_11012_TPLDLRNNT	-0.947588	0.350846	1	TPLDLRNNT	PR487_Michele_20180611_B07_rep1	11012	TPLDLRNNT	522.795	2
739	PR487_Michele_20180611_B07_rep1_12021_NPIGHLPESL	0.691047	0.000613121	0.000429929	NPIGHLPESL	PR487_Michele_20180611_B07_rep1	12021	NPIGHLPESL	538.79	2
740	PR487_Michele_20180611_B07_rep1_7463_RIAPAFSSM[+16.0]	0.690971	0.000613121	0.000430202	RIAPAFSSM	PR487_Michele_20180611_B07_rep1	7463	RIAPAFSSM(ox)	498.253	2
741	PR487_Michele_20180611_B07_rep1_7463_QVVQRRPGG	-1.30237	0.442441	1	QVVQRRPGG	PR487_Michele_20180611_B07_rep1	7463	QVVQRRPGG	498.253	2
742	PR487_Michele_20180611_B07_rep1_10255_SPTDPFNRQTL	0.690074	0.000613121	0.000433436	SPTDPFNRQTL	PR487_Michele_20180611_B07_rep1	10255	SPTDPFNRQTL	638.32	2
743	PR487_Michele_20180611_B07_rep1_14228_APLSGPVL	0.689934	0.000613121	0.000433944	APLSGPVL	PR487_Michele_20180611_B07_rep1	14228	APLSGPVL	753.451	1
744	PR487_Michele_20180611_B07_rep1_6196_APSGPSGTL	0.689897	0.000613121	0.000434078	APSGPSGTL	PR487_Michele_20180611_B07_rep1	6196	APSGPSGTL	786.399	1
745	PR487_Michele_20180611_B07_rep1_8057_APEQRPLQL	0.68955	0.000613121	0.000435339	APEQRPLQL	PR487_Michele_20180611_B07_rep1	8057	APEQRPLQL	526.298	2
746	PR487_Michele_20180611_B07_rep1_8801_TPDVRIDTRL	0.689425	0.000613121	0.000435796	TPDVRIDTRL	PR487_Michele_20180611_B07_rep1	8801	TPDVRIDTRL	395.891	3
747	PR487_Michele_20180611_B07_rep1_7500_QPRGPHALGAPSL	0.689421	0.000613121	0.00043581	QPRGPHALGAPSL	PR487_Michele_20180611_B07_rep1	7500	QPRGPHALGAPSL	434.242	3
748	PR487_Michele_20180611_B07_rep1_2591_LARPPPASA	0.689033	0.000613121	0.000437222	LARPPPASA	PR487_Michele_20180611_B07_rep1	2591	LARPPPASA	440.256	2
749	PR487_Michele_20180611_B07_rep1_16239_TPAIPTAVNL	0.688358	0.000613121	0.000439697	TPAIPTAVNL	PR487_Michele_20180611_B07_rep1	16239	TPAIPTAVNL	498.79	2
750	PR487_Michele_20180611_B07_rep1_10437_KLREPNFTL	0.688313	0.000613121	0.00043986	KLREPNFTL	PR487_Michele_20180611_B07_rep1	10437	KLREPNFTL	559.303	2
751	PR487_Michele_20180611_B07_rep1_7510_LRRVLSGQDDEEQGLTAQ	0.688219	0.000613121	0.000440207	LRRVLSGQDDEEQGLTAQ	PR487_Michele_20180611_B07_rep1	7510	LRRVLSGQDDEEQGLTAQ	672.678	3
752	PR487_Michele_20180611_B07_rep1_5609_LPHAPGVQM[+16.0]	0.687364	0.000613121	0.00044336	LPHAPGVQM	PR487_Michele_20180611_B07_rep1	5609	LPHAPGVQM(ox)	483.248	2
753	PR487_Michele_20180611_B07_rep1_6663_LPNHAIREL	0.687291	0.000613121	0.000443632	LPNHAIREL	PR487_Michele_20180611_B07_rep1	6663	LPNHAIREL	531.806	2
754	PR487_Michele_20180611_B07_rep1_8559_PNAGRGLVRL	0.687204	0.000613121	0.000443953	PNAGRGLVRL	PR487_Michele_20180611_B07_rep1	8559	PNAGRGLVRL	526.82	2
755	PR487_Michele_20180611_B07_rep1_6001_RPAFPVKKL	0.686353	0.000613121	0.000447123	RPAFPVKKL	PR487_Michele_20180611_B07_rep1	6001	RPAFPVKKL	352.562	3
756	PR487_Michele_20180611_B07_rep1_6001_VPRTRGEEL	-1.01758	0.372705	1	VPRTRGEEL	PR487_Michele_20180611_B07_rep1	6001	VPRTRGEEL	352.562	3
757	PR487_Michele_20180611_B07_rep1_10029_APGGEFREAF	0.68608	0.000613121	0.000448142	APGGEFREAF	PR487_Michele_20180611_B07_rep1	10029	APGGEFREAF	540.759	2
758	PR487_Michele_20180611_B07_rep1_13548_RPSLPLPHF	0.685902	0.000613121	0.000448808	RPSLPLPHF	PR487_Michele_20180611_B07_rep1	13548	RPSLPLPHF	532.307	2
759	PR487_Michele_20180611_B07_rep1_4066_HPEPPKAEL	0.685782	0.000613121	0.000449258	HPEPPKAEL	PR487_Michele_20180611_B07_rep1	4066	HPEPPKAEL	509.273	2
760	PR487_Michele_20180611_B07_rep1_4066_RVASPKLVM[+16.0]	0.19941	0.0017783	0.0255644	RVASPKLVM	PR487_Michele_20180611_B07_rep1	4066	RVASPKLVM(ox)	509.273	2
761	PR487_Michele_20180611_B07_rep1_5006_SPPQQQPPRL	0.6853	0.000613121	0.000451073	SPPQQQPPRL	PR487_Michele_20180611_B07_rep1	5006	SPPQQQPPRL	574.315	2
762	PR487_Michele_20180611_B07_rep1_11387_VPDAKIRIF	0.685179	0.000613121	0.000451528	VPDAKIRIF	PR487_Michele_20180611_B07_rep1	11387	VPDAKIRIF	529.822	2
763	PR487_Michele_20180611_B07_rep1_11387_DPAKGLFYF	-0.824855	0.297436	1	DPAKGLFYF	PR487_Michele_20180611_B07_rep1	11387	DPAKGLFYF	529.822	2
764	PR487_Michele_20180611_B07_rep1_10010_LVM[+16.0]APRTVL	0.684532	0.000613121	0.000453974	LVMAPRTVL	PR487_Michele_20180611_B07_rep1	10010	LVM(ox)APRTVL	508.302	2
765	PR487_Michele_20180611_B07_rep1_5295_APRHGSLGF	0.683865	0.000613121	0.000456513	APRHGSLGF	PR487_Michele_20180611_B07_rep1	5295	APRHGSLGF	471.251	2
766	PR487_Michele_20180611_B07_rep1_5295_ARQPRLSL	-1.18087	0.41573	1	ARQPRLSL	PR487_Michele_20180611_B07_rep1	5295	ARQPRLSL	471.251	2
767	PR487_Michele_20180611_B07_rep1_5295_TWLEGHSL	-1.39119	0.456127	1	TWLEGHSL	PR487_Michele_20180611_B07_rep1	5295	TWLEGHSL	471.251	2
768	PR487_Michele_20180611_B07_rep1_7227_APPAPPHASF	0.683771	0.000613121	0.000456871	APPAPPHASF	PR487_Michele_20180611_B07_rep1	7227	APPAPPHASF	496.253	2
769	PR487_Michele_20180611_B07_rep1_16506_SPYPNPSFL	0.683691	0.000613121	0.000457175	SPYPNPSFL	PR487_Michele_20180611_B07_rep1	16506	SPYPNPSFL	1021.5	1
770	PR487_Michele_20180611_B07_rep1_5606_RPDNTGRGYVL	0.68288	0.000613121	0.000460283	RPDNTGRGYVL	PR487_Michele_20180611_B07_rep1	5606	RPDNTGRGYVL	624.328	2
771	PR487_Michele_20180611_B07_rep1_5950_RPIEGNVRL	0.682705	0.000613121	0.000460958	RPIEGNVRL	PR487_Michele_20180611_B07_rep1	5950	RPIEGNVRL	527.312	2
772	PR487_Michele_20180611_B07_rep1_5950_PIYSPFSFP	-1.44662	0.464312	1	PIYSPFSFP	PR487_Michele_20180611_B07_rep1	5950	PIYSPFSFP	527.312	2
773	PR487_Michele_20180611_B07_rep1_12273_VPKPPSIEEF	0.682607	0.000613121	0.000461333	VPKPPSIEEF	PR487_Michele_20180611_B07_rep1	12273	VPKPPSIEEF	571.807	2
774	PR487_Michele_20180611_B07_rep1_18545_LPQLTGPVL	0.68181	0.000613121	0.000464416	LPQLTGPVL	PR487_Michele_20180611_B07_rep1	18545	LPQLTGPVL	936.506	1
775	PR487_Michele_20180611_B07_rep1_4939_RPAEYDPKAL	0.68168	0.000613121	0.000464919	RPAEYDPKAL	PR487_Michele_20180611_B07_rep1	4939	RPAEYDPKAL	580.309	2
776	PR487_Michele_20180611_B07_rep1_16172_GPLLPGQSF	0.681125	0.000613121	0.000467081	GPLLPGQSF	PR487_Michele_20180611_B07_rep1	16172	GPLLPGQSF	914.499	1
777	PR487_Michele_20180611_B07_rep1_18866_KPFDFPSVF	0.680955	0.000613121	0.000467744	KPFDFPSVF	PR487_Michele_20180611_B07_rep1	18866	KPFDFPSVF	542.28	2
778	PR487_Michele_20180611_B07_rep1_7538_RAEYGRLGL	0.68056	0.000613121	0.00046929	RAEYGRLGL	PR487_Michele_20180611_B07_rep1	7538	RAEYGRLGL	517.791	2
779	PR487_Michele_20180611_B07_rep1_14885_FPRPVVAF	0.680392	0.000613121	0.000469948	FPRPVVAF	PR487_Michele_20180611_B07_rep1	14885	FPRPVVAF	466.772	3
780	PR487_Michele_20180611_B07_rep1_13106_KPLFPGM[+16.0]GF	0.679928	0.000613121	0.000471773	KPLFPGMGF	PR487_Michele_20180611_B07_rep1	13106	KPLFPGM(ox)GF	505.263	2
781	PR487_Michele_20180611_B07_rep1_10873_SPRSKESVPEFPL	0.679848	0.000613121	0.000472089	SPRSKESVPEFPL	PR487_Michele_20180611_B07_rep1	10873	SPRSKESVPEFPL	491.596	3
782	PR487_Michele_20180611_B07_rep1_7419_SPEGRLYQV	0.679494	0.000613121	0.000473487	SPEGRLYQV	PR487_Michele_20180611_B07_rep1	7419	SPEGRLYQV	524.775	2
783	PR487_Michele_20180611_B07_rep1_20536_IPFSGALEL	0.679292	0.000613121	0.000474288	IPFSGALEL	PR487_Michele_20180611_B07_rep1	20536	IPFSGALEL	946.524	1
784	PR487_Michele_20180611_B07_rep1_16622_LPSLRILYM[+16.0]	0.678976	0.000613121	0.000475541	LPSLRILYM	PR487_Michele_20180611_B07_rep1	16622	LPSLRILYM(ox)	561.323	2
785	PR487_Michele_20180611_B07_rep1_7278_RPPPIGAEV	0.678639	0.000613121	0.000476883	RPPPIGAEV	PR487_Michele_20180611_B07_rep1	7278	RPPPIGAEV	468.269	2
786	PR487_Michele_20180611_B07_rep1_12626_YPFKPPKVAF	0.678364	0.000613121	0.00047798	YPFKPPKVAF	PR487_Michele_20180611_B07_rep1	12626	YPFKPPKVAF	597.34	2
787	PR487_Michele_20180611_B07_rep1_11496_M[+16.0]PSDKTIGGGDDSFNTF	0.677923	0.000613121	0.000479742	MPSDKTIGGGDDSFNTF	PR487_Michele_20180611_B07_rep1	11496	M(ox)PSDKTIGGGDDSFNTF	902.889	2
788	PR487_Michele_20180611_B07_rep1_11496_APLPGM[+16.0]TSL	0.406854	0.00104312	0.00460657	APLPGMTSL	PR487_Michele_20180611_B07_rep1	11496	APLPGM(ox)TSL	902.889	2
789	PR487_Michele_20180611_B07_rep1_5549_RPEPPSTSTL	0.677744	0.000613121	0.000480459	RPEPPSTSTL	PR487_Michele_20180611_B07_rep1	5549	RPEPPSTSTL	542.785	2
790	PR487_Michele_20180611_B07_rep1_5509_VRELDGRTL	0.67761	0.000613121	0.000480997	VRELDGRTL	PR487_Michele_20180611_B07_rep1	5509	VRELDGRTL	529.801	2
791	PR487_Michele_20180611_B07_rep1_8912_SPSGGSTVSF	0.677178	0.000613121	0.000482738	SPSGGSTVSF	PR487_Michele_20180611_B07_rep1	8912	SPSGGSTVSF	925.426	1
792	PR487_Michele_20180611_B07_rep1_13738_SAAFPGASL	0.676633	0.000613121	0.000484941	SAAFPGASL	PR487_Michele_20180611_B07_rep1	13738	SAAFPGASL	820.42	1
793	PR487_Michele_20180611_B07_rep1_7032_TPFKGGTL	0.676532	0.000613121	0.000485349	TPFKGGTL	PR487_Michele_20180611_B07_rep1	7032	TPFKGGTL	820.457	1
794	PR487_Michele_20180611_B07_rep1_4104_SPALKTTRL	0.676127	0.000613121	0.000486994	SPALKTTRL	PR487_Michele_20180611_B07_rep1	4104	SPALKTTRL	493.803	2
795	PR487_Michele_20180611_B07_rep1_5094_TPLERAQHL	0.676028	0.000613121	0.000487395	TPLERAQHL	PR487_Michele_20180611_B07_rep1	5094	TPLERAQHL	532.796	2
796	PR487_Michele_20180611_B07_rep1_5514_TPKEAFRQL	0.674901	0.000613121	0.000492004	TPKEAFRQL	PR487_Michele_20180611_B07_rep1	5514	TPKEAFRQL	363.873	3
797	PR487_Michele_20180611_B07_rep1_10391_SPGLRDVAL	0.674224	0.000613121	0.000494794	SPGLRDVAL	PR487_Michele_20180611_B07_rep1	10391	SPGLRDVAL	464.266	2
798	PR487_Michele_20180611_B07_rep1_7422_M[+16.0]PLPGTKAL	0.674154	0.000613121	0.000495085	MPLPGTKAL	PR487_Michele_20180611_B07_rep1	7422	M(ox)PLPGTKAL	472.267	2
799	PR487_Michele_20180611_B07_rep1_4532_RPGFQQTSHL	0.673925	0.000613121	0.000496033	RPGFQQTSHL	PR487_Michele_20180611_B07_rep1	4532	RPGFQQTSHL	390.731	4
800	PR487_Michele_20180611_B07_rep1_4532_GPRKTAPVNALVSHL	-0.471309	0.119205	0.965065	GPRKTAPVNALVSHL	PR487_Michele_20180611_B07_rep1	4532	GPRKTAPVNALVSHL	390.731	4
801	PR487_Michele_20180611_B07_rep1_4532_LVEGYSYVKL	-1.35946	0.45034	1	LVEGYSYVKL	PR487_Michele_20180611_B07_rep1	4532	LVEGYSYVKL	390.731	4
802	PR487_Michele_20180611_B07_rep1_5063_PNQKRLTL	0.673905	0.000613121	0.000496118	PNQKRLTL	PR487_Michele_20180611_B07_rep1	5063	PNQKRLTL	485.296	2
803	PR487_Michele_20180611_B07_rep1_5063_PVGYQYGQG	-0.733617	0.254654	1	PVGYQYGQG	PR487_Michele_20180611_B07_rep1	5063	PVGYQYGQG	485.296	2
804	PR487_Michele_20180611_B07_rep1_4713_IPTKQTQTF	0.673777	0.000613121	0.000496649	IPTKQTQTF	PR487_Michele_20180611_B07_rep1	4713	IPTKQTQTF	532.293	2
805	PR487_Michele_20180611_B07_rep1_4713_SIERTTEDI	-0.854817	0.310421	1	SIERTTEDI	PR487_Michele_20180611_B07_rep1	4713	SIERTTEDI	532.293	2
806	PR487_Michele_20180611_B07_rep1_5868_PQKQREITL	0.67307	0.000613121	0.000499589	PQKQREITL	PR487_Michele_20180611_B07_rep1	5868	PQKQREITL	556.825	2
807	PR487_Michele_20180611_B07_rep1_8288_RPKSVDFDSL	0.672963	0.000613121	0.000500037	RPKSVDFDSL	PR487_Michele_20180611_B07_rep1	8288	RPKSVDFDSL	582.306	2
808	PR487_Michele_20180611_B07_rep1_12520_FPDNQRPFL	0.672034	0.000613121	0.000503932	FPDNQRPFL	PR487_Michele_20180611_B07_rep1	12520	FPDNQRPFL	567.291	2
809	PR487_Michele_20180611_B07_rep1_9079_SPITKLSV	0.671882	0.000613121	0.000504573	SPITKLSV	PR487_Michele_20180611_B07_rep1	9079	SPITKLSV	422.761	2
810	PR487_Michele_20180611_B07_rep1_11221_PYPRPIHL	0.671866	0.000613121	0.000504639	PYPRPIHL	PR487_Michele_20180611_B07_rep1	11221	PYPRPIHL	496.787	2
811	PR487_Michele_20180611_B07_rep1_4785_RPTNPAM[+16.0]QAL	0.671615	0.000613121	0.000505698	RPTNPAMQAL	PR487_Michele_20180611_B07_rep1	4785	RPTNPAM(ox)QAL	557.788	2
812	PR487_Michele_20180611_B07_rep1_4785_IVRDIKEKL	-0.0030154	0.00986436	0.122423	IVRDIKEKL	PR487_Michele_20180611_B07_rep1	4785	IVRDIKEKL	557.788	2
813	PR487_Michele_20180611_B07_rep1_5469_DPM[+16.0]KARVVL	0.671248	0.000613121	0.000507252	DPMKARVVL	PR487_Michele_20180611_B07_rep1	5469	DPM(ox)KARVVL	522.797	2
814	PR487_Michele_20180611_B07_rep1_15630_SPSSLIGQAL	0.67059	0.000613121	0.000510045	SPSSLIGQAL	PR487_Michele_20180611_B07_rep1	15630	SPSSLIGQAL	486.772	2
815	PR487_Michele_20180611_B07_rep1_14389_IPNEIIHAL	0.670582	0.000613121	0.00051008	IPNEIIHAL	PR487_Michele_20180611_B07_rep1	14389	IPNEIIHAL	510.298	2
816	PR487_Michele_20180611_B07_rep1_5197_RPRGPGGRGLL	0.670542	0.000613121	0.00051025	RPRGPGGRGLL	PR487_Michele_20180611_B07_rep1	5197	RPRGPGGRGLL	379.232	3
817	PR487_Michele_20180611_B07_rep1_3887_GPIYPGHGM[+16.0]	0.67047	0.000613121	0.000510558	GPIYPGHGM	PR487_Michele_20180611_B07_rep1	3887	GPIYPGHGM(ox)	472.718	2
818	PR487_Michele_20180611_B07_rep1_13722_YPQFSGQSF	0.670451	0.000613121	0.000510638	YPQFSGQSF	PR487_Michele_20180611_B07_rep1	13722	YPQFSGQSF	530.74	2
819	PR487_Michele_20180611_B07_rep1_13722_TFQPNGKLVG	-0.969579	0.357925	1	TFQPNGKLVG	PR487_Michele_20180611_B07_rep1	13722	TFQPNGKLVG	530.74	2
820	PR487_Michele_20180611_B07_rep1_13969_YPFKPPKITF	0.66959	0.000613121	0.000514323	YPFKPPKITF	PR487_Michele_20180611_B07_rep1	13969	YPFKPPKITF	413.238	3
821	PR487_Michele_20180611_B07_rep1_6321_LPHEGSSPSL	0.669565	0.000613121	0.000514433	LPHEGSSPSL	PR487_Michele_20180611_B07_rep1	6321	LPHEGSSPSL	512.259	2
822	PR487_Michele_20180611_B07_rep1_16128_APGVFGQTTF	0.669535	0.000613121	0.00051456	APGVFGQTTF	PR487_Michele_20180611_B07_rep1	16128	APGVFGQTTF	512.759	2
823	PR487_Michele_20180611_B07_rep1_9505_NVDDPTGNF	0.669013	0.000613121	0.000516807	NVDDPTGNF	PR487_Michele_20180611_B07_rep1	9505	NVDDPTGNF	978.418	1
824	PR487_Michele_20180611_B07_rep1_8165_VPSTAIREI	0.668794	0.000613121	0.000517757	VPSTAIREI	PR487_Michele_20180611_B07_rep1	8165	VPSTAIREI	493.287	2
825	PR487_Michele_20180611_B07_rep1_7077_HPDYGSHIQAL	0.668705	0.000613121	0.000518141	HPDYGSHIQAL	PR487_Michele_20180611_B07_rep1	7077	HPDYGSHIQAL	619.302	2
826	PR487_Michele_20180611_B07_rep1_10636_SPKLPVSSL	0.668703	0.000613121	0.000518148	SPKLPVSSL	PR487_Michele_20180611_B07_rep1	10636	SPKLPVSSL	464.279	2
827	PR487_Michele_20180611_B07_rep1_6952_TPAPGFSSM[+16.0]	0.668157	0.000613121	0.000520517	TPAPGFSSM	PR487_Michele_20180611_B07_rep1	6952	TPAPGFSSM(ox)	455.702	2
828	PR487_Michele_20180611_B07_rep1_6952_APGVRVLSL	-1.03796	0.38022	1	APGVRVLSL	PR487_Michele_20180611_B07_rep1	6952	APGVRVLSL	455.702	2
829	PR487_Michele_20180611_B07_rep1_14367_KPFEDASFAL	0.668133	0.000613121	0.000520621	KPFEDASFAL	PR487_Michele_20180611_B07_rep1	14367	KPFEDASFAL	562.785	2
830	PR487_Michele_20180611_B07_rep1_18581_M[+16.0]PADIATLL	0.667834	0.000613121	0.000521924	MPADIATLL	PR487_Michele_20180611_B07_rep1	18581	M(ox)PADIATLL	960.506	1
831	PR487_Michele_20180611_B07_rep1_4285_SPFKDRDHF	0.666985	0.000613121	0.00052564	SPFKDRDHF	PR487_Michele_20180611_B07_rep1	4285	SPFKDRDHF	383.236	3
832	PR487_Michele_20180611_B07_rep1_4285_RVAQKKASFL	0.510184	0.000613121	0.00194676	RVAQKKASFL	PR487_Michele_20180611_B07_rep1	4285	RVAQKKASFL	383.236	3
833	PR487_Michele_20180611_B07_rep1_4285_GVHTGAKP	-1.20103	0.420136	1	GVHTGAKP	PR487_Michele_20180611_B07_rep1	4285	GVHTGAKP	383.236	3
834	PR487_Michele_20180611_B07_rep1_7803_SPRRLVEL	0.666927	0.000613121	0.000525895	SPRRLVEL	PR487_Michele_20180611_B07_rep1	7803	SPRRLVEL	485.296	2
835	PR487_Michele_20180611_B07_rep1_7783_APAPSTVHF	0.666198	0.000613121	0.000529107	APAPSTVHF	PR487_Michele_20180611_B07_rep1	7783	APAPSTVHF	463.74	2
836	PR487_Michele_20180611_B07_rep1_12844_IPYNPQQFPGQPAM[+16.0]	0.665967	0.000613121	0.000530125	IPYNPQQFPGQPAM	PR487_Michele_20180611_B07_rep1	12844	IPYNPQQFPGQPAM(ox)	802.382	2
837	PR487_Michele_20180611_B07_rep1_11602_NPNSKIVLL	0.665758	0.000613121	0.000531052	NPNSKIVLL	PR487_Michele_20180611_B07_rep1	11602	NPNSKIVLL	499.306	2
838	PR487_Michele_20180611_B07_rep1_11548_LPRFQPRVL	0.665672	0.000613121	0.000531434	LPRFQPRVL	PR487_Michele_20180611_B07_rep1	11548	LPRFQPRVL	375.901	3
839	PR487_Michele_20180611_B07_rep1_5604_RPNDIM[+16.0]AEV	0.665654	0.000613121	0.000531516	RPNDIMAEV	PR487_Michele_20180611_B07_rep1	5604	RPNDIM(ox)AEV	530.758	2
840	PR487_Michele_20180611_B07_rep1_15498_SPYGVKIIEL	0.664942	0.000613121	0.000534685	SPYGVKIIEL	PR487_Michele_20180611_B07_rep1	15498	SPYGVKIIEL	559.826	2
841	PR487_Michele_20180611_B07_rep1_7387_RPQPPPDPL	0.664942	0.000613121	0.000534685	RPQPPPDPL	PR487_Michele_20180611_B07_rep1	7387	RPQPPPDPL	508.78	2
842	PR487_Michele_20180611_B07_rep1_21856_LPYAVPPLSL	0.664604	0.000613121	0.000536198	LPYAVPPLSL	PR487_Michele_20180611_B07_rep1	21856	LPYAVPPLSL	536.165	1
843	PR487_Michele_20180611_B07_rep1_11025_SPSFPRPSL	0.664424	0.000613121	0.000537005	SPSFPRPSL	PR487_Michele_20180611_B07_rep1	11025	SPSFPRPSL	494.266	2
844	PR487_Michele_20180611_B07_rep1_16074_KPQVSSIFTSF	0.664382	0.000613121	0.000537193	KPQVSSIFTSF	PR487_Michele_20180611_B07_rep1	16074	KPQVSSIFTSF	620.833	2
845	PR487_Michele_20180611_B07_rep1_4077_SRSGGGGGGGLGSGGSIRSSY	0.664092	0.000613121	0.000538494	SRSGGGGGGGLGSGGSIRSSY	PR487_Michele_20180611_B07_rep1	4077	SRSGGGGGGGLGSGGSIRSSY	604.958	3
846	PR487_Michele_20180611_B07_rep1_4093_GPIYPGHGM[+16.0]	0.66376	0.000613121	0.000539992	GPIYPGHGM	PR487_Michele_20180611_B07_rep1	4093	GPIYPGHGM(ox)	472.718	2
847	PR487_Michele_20180611_B07_rep1_12870_APGPRVLGF	0.663148	0.000613121	0.000542756	APGPRVLGF	PR487_Michele_20180611_B07_rep1	12870	APGPRVLGF	457.266	2
848	PR487_Michele_20180611_B07_rep1_9940_VPQPAAAAI	0.662899	0.000613121	0.000543889	VPQPAAAAI	PR487_Michele_20180611_B07_rep1	9940	VPQPAAAAI	837.483	1
849	PR487_Michele_20180611_B07_rep1_13350_LPRPPM[+16.0]LLA	0.662841	0.000613121	0.00054415	LPRPPMLLA	PR487_Michele_20180611_B07_rep1	13350	LPRPPM(ox)LLA	512.304	2
850	PR487_Michele_20180611_B07_rep1_4063_QPHLSRQDL	0.662504	0.000613121	0.000545687	QPHLSRQDL	PR487_Michele_20180611_B07_rep1	4063	QPHLSRQDL	365.196	3
851	PR487_Michele_20180611_B07_rep1_5228_RPQLRQDVV	0.662065	0.000613121	0.000547689	RPQLRQDVV	PR487_Michele_20180611_B07_rep1	5228	RPQLRQDVV	555.822	2
852	PR487_Michele_20180611_B07_rep1_8734_SPYHLGPGPRL	0.661216	0.000613121	0.00055159	SPYHLGPGPRL	PR487_Michele_20180611_B07_rep1	8734	SPYHLGPGPRL	398.552	3
853	PR487_Michele_20180611_B07_rep1_3288_LPEAKKPRL	0.661178	0.000613121	0.000551762	LPEAKKPRL	PR487_Michele_20180611_B07_rep1	3288	LPEAKKPRL	351.226	3
854	PR487_Michele_20180611_B07_rep1_9994_SPQM[+16.0]SQFQSL	0.660975	0.000613121	0.000552699	SPQMSQFQSL	PR487_Michele_20180611_B07_rep1	9994	SPQM(ox)SQFQSL	584.768	2
855	PR487_Michele_20180611_B07_rep1_5340_APQPQSSL	0.660467	0.000613121	0.000555051	APQPQSSL	PR487_Michele_20180611_B07_rep1	5340	APQPQSSL	827.426	1
856	PR487_Michele_20180611_B07_rep1_10722_IPRVLPEKL	0.660354	0.000613121	0.000555572	IPRVLPEKL	PR487_Michele_20180611_B07_rep1	10722	IPRVLPEKL	532.845	2
857	PR487_Michele_20180611_B07_rep1_3572_QPATPTRTI	0.659976	0.000613121	0.000557333	QPATPTRTI	PR487_Michele_20180611_B07_rep1	3572	QPATPTRTI	492.777	2
858	PR487_Michele_20180611_B07_rep1_7127_APTPARPVL	0.659759	0.000613121	0.000558341	APTPARPVL	PR487_Michele_20180611_B07_rep1	7127	APTPARPVL	461.777	2
859	PR487_Michele_20180611_B07_rep1_7127_PTTVHLQQ	-0.781134	0.27674	1	PTTVHLQQ	PR487_Michele_20180611_B07_rep1	7127	PTTVHLQQ	461.777	2
860	PR487_Michele_20180611_B07_rep1_19147_YPNPLPVL	0.659496	0.000613121	0.000559568	YPNPLPVL	PR487_Michele_20180611_B07_rep1	19147	YPNPLPVL	912.52	1
861	PR487_Michele_20180611_B07_rep1_8653_SPRIPPSQF	0.65933	0.000613121	0.000560345	SPRIPPSQF	PR487_Michele_20180611_B07_rep1	8653	SPRIPPSQF	514.78	2
862	PR487_Michele_20180611_B07_rep1_7064_SPHKDSVFL	0.658994	0.000613121	0.000561922	SPHKDSVFL	PR487_Michele_20180611_B07_rep1	7064	SPHKDSVFL	515.272	2
863	PR487_Michele_20180611_B07_rep1_11252_GPPVPPM[+16.0]SL	0.658662	0.000613121	0.000563481	GPPVPPMSL	PR487_Michele_20180611_B07_rep1	11252	GPPVPPM(ox)SL	455.739	2
864	PR487_Michele_20180611_B07_rep1_4015_RPQASHQLL	0.658261	0.000613121	0.000565372	RPQASHQLL	PR487_Michele_20180611_B07_rep1	4015	RPQASHQLL	350.534	3
865	PR487_Michele_20180611_B07_rep1_4517_IIQSIRM[+16.0]GM[+16.0]	0.658226	0.000613121	0.000565536	IIQSIRMGM	PR487_Michele_20180611_B07_rep1	4517	IIQSIRM(ox)GM(ox)	540.781	2
866	PR487_Michele_20180611_B07_rep1_11668_VPKSPAFAL	0.658001	0.000613121	0.000566603	VPKSPAFAL	PR487_Michele_20180611_B07_rep1	11668	VPKSPAFAL	465.276	2
867	PR487_Michele_20180611_B07_rep1_6837_SPVVHVRGL	0.657689	0.000613121	0.000568081	SPVVHVRGL	PR487_Michele_20180611_B07_rep1	6837	SPVVHVRGL	482.29	2
868	PR487_Michele_20180611_B07_rep1_4559_QPFHREDQL	0.657619	0.000613121	0.000568413	QPFHREDQL	PR487_Michele_20180611_B07_rep1	4559	QPFHREDQL	585.288	2
869	PR487_Michele_20180611_B07_rep1_13724_PNEIIHAL	0.657591	0.000613121	0.000568547	PNEIIHAL	PR487_Michele_20180611_B07_rep1	13724	PNEIIHAL	453.756	2
870	PR487_Michele_20180611_B07_rep1_13891_FQNPFRSEL	0.656675	0.000613121	0.00057291	FQNPFRSEL	PR487_Michele_20180611_B07_rep1	13891	FQNPFRSEL	569.288	2
871	PR487_Michele_20180611_B07_rep1_5734_QPM[+16.0]DTRQYL	0.656489	0.000613121	0.000573803	QPMDTRQYL	PR487_Michele_20180611_B07_rep1	5734	QPM(ox)DTRQYL	584.277	2
872	PR487_Michele_20180611_B07_rep1_16002_SPYPGIDL	0.655808	0.000613121	0.000577078	SPYPGIDL	PR487_Michele_20180611_B07_rep1	16002	SPYPGIDL	861.436	1
873	PR487_Michele_20180611_B07_rep1_16002_AVPSVFGKG	-1.12756	0.403836	1	AVPSVFGKG	PR487_Michele_20180611_B07_rep1	16002	AVPSVFGKG	861.436	1
874	PR487_Michele_20180611_B07_rep1_8647_RPELVRPAL	0.655681	0.000613121	0.000577687	RPELVRPAL	PR487_Michele_20180611_B07_rep1	8647	RPELVRPAL	525.825	2
875	PR487_Michele_20180611_B07_rep1_10230_LVM[+16.0]APRTVL	0.655644	0.000613121	0.000577865	LVMAPRTVL	PR487_Michele_20180611_B07_rep1	10230	LVM(ox)APRTVL	508.302	2
876	PR487_Michele_20180611_B07_rep1_10230_KFLTHKQL	-0.797853	0.283592	1	KFLTHKQL	PR487_Michele_20180611_B07_rep1	10230	KFLTHKQL	508.302	2
877	PR487_Michele_20180611_B07_rep1_12271_SPRLPVGGF	0.655042	0.000613121	0.000580778	SPRLPVGGF	PR487_Michele_20180611_B07_rep1	12271	SPRLPVGGF	465.264	2
878	PR487_Michele_20180611_B07_rep1_12271_PVKEQESI	-0.97574	0.358903	1	PVKEQESI	PR487_Michele_20180611_B07_rep1	12271	PVKEQESI	465.264	2
879	PR487_Michele_20180611_B07_rep1_9764_APVNVTTEV	0.653799	0.000613121	0.000586843	APVNVTTEV	PR487_Michele_20180611_B07_rep1	9764	APVNVTTEV	929.495	1
880	PR487_Michele_20180611_B07_rep1_5119_VPNIKRNDF	0.653661	0.000613121	0.000587519	VPNIKRNDF	PR487_Michele_20180611_B07_rep1	5119	VPNIKRNDF	551.804	2
881	PR487_Michele_20180611_B07_rep1_7085_RPQELPRL	0.653626	0.000613121	0.000587691	RPQELPRL	PR487_Michele_20180611_B07_rep1	7085	RPQELPRL	504.801	2
882	PR487_Michele_20180611_B07_rep1_17367_APADYFRIL	0.653217	0.000613121	0.000589699	APADYFRIL	PR487_Michele_20180611_B07_rep1	17367	APADYFRIL	533.29	2
883	PR487_Michele_20180611_B07_rep1_12052_YPKFKYAVL	0.652834	0.000613121	0.00059159	YPKFKYAVL	PR487_Michele_20180611_B07_rep1	12052	YPKFKYAVL	564.826	2
884	PR487_Michele_20180611_B07_rep1_5786_IPRNQLQSV	0.652783	0.000613121	0.000591842	IPRNQLQSV	PR487_Michele_20180611_B07_rep1	5786	IPRNQLQSV	527.803	2
885	PR487_Michele_20180611_B07_rep1_5786_ADVEKHLEL	-1.27089	0.436433	1	ADVEKHLEL	PR487_Michele_20180611_B07_rep1	5786	ADVEKHLEL	527.803	2
886	PR487_Michele_20180611_B07_rep1_4276_SPTSVRQM[+16.0]AL	0.652771	0.000613121	0.0005919	SPTSVRQMAL	PR487_Michele_20180611_B07_rep1	4276	SPTSVRQM(ox)AL	553.287	2
887	PR487_Michele_20180611_B07_rep1_8326_APVLPHTAV	0.652525	0.000613121	0.000593117	APVLPHTAV	PR487_Michele_20180611_B07_rep1	8326	APVLPHTAV	452.766	2
888	PR487_Michele_20180611_B07_rep1_14271_LPKPPFGM[+16.0]L	0.651995	0.000613121	0.000595751	LPKPPFGML	PR487_Michele_20180611_B07_rep1	14271	LPKPPFGM(ox)L	508.286	2
889	PR487_Michele_20180611_B07_rep1_14684_APGYGPII	0.651938	0.000613121	0.000596036	APGYGPII	PR487_Michele_20180611_B07_rep1	14684	APGYGPII	787.434	1
890	PR487_Michele_20180611_B07_rep1_4112_SPYGGGYGSGGGSGGYGSR	0.651367	0.000613121	0.000598883	SPYGGGYGSGGGSGGYGSR	PR487_Michele_20180611_B07_rep1	4112	SPYGGGYGSGGGSGGYGSR	840.356	2
891	PR487_Michele_20180611_B07_rep1_11354_NPQAQTITL	0.650983	0.000613121	0.000600806	NPQAQTITL	PR487_Michele_20180611_B07_rep1	11354	NPQAQTITL	493.269	2
892	PR487_Michele_20180611_B07_rep1_11580_VPREFLPRTL	0.650803	0.000613121	0.000601713	VPREFLPRTL	PR487_Michele_20180611_B07_rep1	11580	VPREFLPRTL	409.912	3
893	PR487_Michele_20180611_B07_rep1_8138_YPASAGTSL	0.650496	0.000613121	0.000603257	YPASAGTSL	PR487_Michele_20180611_B07_rep1	8138	YPASAGTSL	866.426	1
894	PR487_Michele_20180611_B07_rep1_9111_LPSRKLVAL	0.650198	0.000613121	0.000604763	LPSRKLVAL	PR487_Michele_20180611_B07_rep1	9111	LPSRKLVAL	498.832	2
895	PR487_Michele_20180611_B07_rep1_11853_AGAAVRIGSVL	0.65002	0.000613121	0.000605661	AGAAVRIGSVL	PR487_Michele_20180611_B07_rep1	11853	AGAAVRIGSVL	507.309	2
896	PR487_Michele_20180611_B07_rep1_5998_LPAFKRKTL	0.649603	0.000613121	0.000607775	LPAFKRKTL	PR487_Michele_20180611_B07_rep1	5998	LPAFKRKTL	358.566	3
897	PR487_Michele_20180611_B07_rep1_5998_APGPVLAPTHL	-0.765777	0.268826	1	APGPVLAPTHL	PR487_Michele_20180611_B07_rep1	5998	APGPVLAPTHL	358.566	3
898	PR487_Michele_20180611_B07_rep1_11418_HSFGGGTGSGFTSL	0.649509	0.000613121	0.000608251	HSFGGGTGSGFTSL	PR487_Michele_20180611_B07_rep1	11418	HSFGGGTGSGFTSL	656.303	2
899	PR487_Michele_20180611_B07_rep1_10188_SPAISVKDL	0.649058	0.000613121	0.000610547	SPAISVKDL	PR487_Michele_20180611_B07_rep1	10188	SPAISVKDL	465.269	2
900	PR487_Michele_20180611_B07_rep1_5622_APAGRKVGLIA	0.648901	0.000613121	0.000611346	APAGRKVGLIA	PR487_Michele_20180611_B07_rep1	5622	APAGRKVGLIA	526.832	2
901	PR487_Michele_20180611_B07_rep1_10644_APSYPM[+16.0]ASL	0.648458	0.000613121	0.000613614	APSYPMASL	PR487_Michele_20180611_B07_rep1	10644	APSYPM(ox)ASL	952.445	1
902	PR487_Michele_20180611_B07_rep1_6825_RIIDRTNTTL	0.647579	0.000613121	0.000618137	RIIDRTNTTL	PR487_Michele_20180611_B07_rep1	6825	RIIDRTNTTL	601.846	2
903	PR487_Michele_20180611_B07_rep1_6419_VDRGAGSIREAGGAF	0.647415	0.000613121	0.000618984	VDRGAGSIREAGGAF	PR487_Michele_20180611_B07_rep1	6419	VDRGAGSIREAGGAF	488.251	3
904	PR487_Michele_20180611_B07_rep1_12043_APRLPSTM[+16.0]LLM[+16.0]	0.647373	0.000613121	0.0006192	APRLPSTMLLM	PR487_Michele_20180611_B07_rep1	12043	APRLPSTM(ox)LLM(ox)	631.336	2
905	PR487_Michele_20180611_B07_rep1_4784_IPNQQSRLPA	0.647367	0.000613121	0.000619229	IPNQQSRLPA	PR487_Michele_20180611_B07_rep1	4784	IPNQQSRLPA	561.83	2
906	PR487_Michele_20180611_B07_rep1_4784_KPKPTNPVEI	0.375339	0.00104312	0.00598741	KPKPTNPVEI	PR487_Michele_20180611_B07_rep1	4784	KPKPTNPVEI	561.83	2
907	PR487_Michele_20180611_B07_rep1_21782_APFEPLASGIL	0.647218	0.000613121	0.00062	APFEPLASGIL	PR487_Michele_20180611_B07_rep1	21782	APFEPLASGIL	557.811	2
908	PR487_Michele_20180611_B07_rep1_8720_SPDGQTIAV	0.647213	0.000613121	0.00062003	SPDGQTIAV	PR487_Michele_20180611_B07_rep1	8720	SPDGQTIAV	887.447	1
909	PR487_Michele_20180611_B07_rep1_7982_HPIEIARQL	0.646619	0.000613121	0.00062311	HPIEIARQL	PR487_Michele_20180611_B07_rep1	7982	HPIEIARQL	538.814	2
910	PR487_Michele_20180611_B07_rep1_8240_LPNGPTAHF	0.646606	0.000613121	0.000623178	LPNGPTAHF	PR487_Michele_20180611_B07_rep1	8240	LPNGPTAHF	477.292	2
911	PR487_Michele_20180611_B07_rep1_8240_ITAPPSRVL	-0.0282113	0.0119048	0.14619	ITAPPSRVL	PR487_Michele_20180611_B07_rep1	8240	ITAPPSRVL	477.292	2
912	PR487_Michele_20180611_B07_rep1_15212_FPASPPKGYFL	0.646207	0.000613121	0.00062526	FPASPPKGYFL	PR487_Michele_20180611_B07_rep1	15212	FPASPPKGYFL	612.326	2
913	PR487_Michele_20180611_B07_rep1_3590_KPYQKVGL	0.645936	0.000613121	0.000626679	KPYQKVGL	PR487_Michele_20180611_B07_rep1	3590	KPYQKVGL	466.782	2
914	PR487_Michele_20180611_B07_rep1_12793_WPHDTIGSL	0.64584	0.000613121	0.000627179	WPHDTIGSL	PR487_Michele_20180611_B07_rep1	12793	WPHDTIGSL	513.256	2
915	PR487_Michele_20180611_B07_rep1_6015_PAFKRKTL	0.645638	0.000613121	0.000628241	PAFKRKTL	PR487_Michele_20180611_B07_rep1	6015	PAFKRKTL	480.803	2
916	PR487_Michele_20180611_B07_rep1_6015_KKFRTSGH	-0.993725	0.362954	1	KKFRTSGH	PR487_Michele_20180611_B07_rep1	6015	KKFRTSGH	480.803	2
917	PR487_Michele_20180611_B07_rep1_11880_YPPAPFM[+16.0]HI	0.645562	0.000613121	0.000628638	YPPAPFMHI	PR487_Michele_20180611_B07_rep1	11880	YPPAPFM(ox)HI	544.765	2
918	PR487_Michele_20180611_B07_rep1_11880_RPRFDVSLV	0.470893	0.000613121	0.00270182	RPRFDVSLV	PR487_Michele_20180611_B07_rep1	11880	RPRFDVSLV	544.765	2
919	PR487_Michele_20180611_B07_rep1_18837_APARLFALL	0.645433	0.000613121	0.000629314	APARLFALL	PR487_Michele_20180611_B07_rep1	18837	APARLFALL	486.306	2
920	PR487_Michele_20180611_B07_rep1_7426_RPDPAGHLTL	0.645389	0.000613121	0.000629549	RPDPAGHLTL	PR487_Michele_20180611_B07_rep1	7426	RPDPAGHLTL	538.814	2
921	PR487_Michele_20180611_B07_rep1_8078_APEPPNTQL	0.645248	0.000613121	0.000630288	APEPPNTQL	PR487_Michele_20180611_B07_rep1	8078	APEPPNTQL	483.748	2
922	PR487_Michele_20180611_B07_rep1_9272_HPRDPNLLL	0.645183	0.000613121	0.000630629	HPRDPNLLL	PR487_Michele_20180611_B07_rep1	9272	HPRDPNLLL	537.806	2
923	PR487_Michele_20180611_B07_rep1_9202_YPKLKTDVL	0.645099	0.000613121	0.000631074	YPKLKTDVL	PR487_Michele_20180611_B07_rep1	9202	YPKLKTDVL	538.821	2
924	PR487_Michele_20180611_B07_rep1_10897_RPPEITGQVSL	0.64494	0.000613121	0.000631912	RPPEITGQVSL	PR487_Michele_20180611_B07_rep1	10897	RPPEITGQVSL	598.836	2
925	PR487_Michele_20180611_B07_rep1_5120_NPDFKAGVM[+16.0]	0.644381	0.000613121	0.000634871	NPDFKAGVM	PR487_Michele_20180611_B07_rep1	5120	NPDFKAGVM(ox)	497.751	2
926	PR487_Michele_20180611_B07_rep1_5120_FSRANDTAL	0.478348	0.000613121	0.00253896	FSRANDTAL	PR487_Michele_20180611_B07_rep1	5120	FSRANDTAL	497.751	2
927	PR487_Michele_20180611_B07_rep1_5136_IPVSSHNSL	0.644237	0.000613121	0.000635636	IPVSSHNSL	PR487_Michele_20180611_B07_rep1	5136	IPVSSHNSL	477.256	2
928	PR487_Michele_20180611_B07_rep1_5136_GVKSEPQPI	-0.77911	0.275765	1	GVKSEPQPI	PR487_Michele_20180611_B07_rep1	5136	GVKSEPQPI	477.256	2
929	PR487_Michele_20180611_B07_rep1_12295_KPYFPPRIL	0.643837	0.000613121	0.00063776	KPYFPPRIL	PR487_Michele_20180611_B07_rep1	12295	KPYFPPRIL	565.84	2
930	PR487_Michele_20180611_B07_rep1_2565_RPAGAAPRPPPKPM[+16.0]	0.643493	0.000613121	0.000639596	RPAGAAPRPPPKPM	PR487_Michele_20180611_B07_rep1	2565	RPAGAAPRPPPKPM(ox)	486.938	3
931	PR487_Michele_20180611_B07_rep1_13612_VPQSFSPSL	0.643369	0.000613121	0.000640261	VPQSFSPSL	PR487_Michele_20180611_B07_rep1	13612	VPQSFSPSL	961.5	1
932	PR487_Michele_20180611_B07_rep1_6875_EPGPPYTTDM[+16.0]	0.642888	0.000613121	0.000642834	EPGPPYTTDM	PR487_Michele_20180611_B07_rep1	6875	EPGPPYTTDM(ox)	562.235	2
933	PR487_Michele_20180611_B07_rep1_5768_APYAKGGKIGL	0.641796	0.000613121	0.000648727	APYAKGGKIGL	PR487_Michele_20180611_B07_rep1	5768	APYAKGGKIGL	537.291	2
934	PR487_Michele_20180611_B07_rep1_5726_M[+16.0]TQQPRPVL	0.641639	0.000613121	0.000649576	MTQQPRPVL	PR487_Michele_20180611_B07_rep1	5726	M(ox)TQQPRPVL	543.292	2
935	PR487_Michele_20180611_B07_rep1_9792_LVM[+16.0]APRTVL	0.641351	0.000613121	0.000651139	LVMAPRTVL	PR487_Michele_20180611_B07_rep1	9792	LVM(ox)APRTVL	508.302	2
936	PR487_Michele_20180611_B07_rep1_9009_TPEEKLAAL	0.64043	0.000613121	0.000656172	TPEEKLAAL	PR487_Michele_20180611_B07_rep1	9009	TPEEKLAAL	486.274	2
937	PR487_Michele_20180611_B07_rep1_9685_RPRPPPFLGP	0.640094	0.000613121	0.000658013	RPRPPPFLGP	PR487_Michele_20180611_B07_rep1	9685	RPRPPPFLGP	567.332	2
938	PR487_Michele_20180611_B07_rep1_4931_RIQHPSNVL	0.639801	0.000613121	0.000659624	RIQHPSNVL	PR487_Michele_20180611_B07_rep1	4931	RIQHPSNVL	532.304	2
939	PR487_Michele_20180611_B07_rep1_13516_GNPTVEVDLFTSK	0.639261	0.000613121	0.000662607	GNPTVEVDLFTSK	PR487_Michele_20180611_B07_rep1	13516	GNPTVEVDLFTSK	703.861	2
940	PR487_Michele_20180611_B07_rep1_8563_RPNLPLKV	0.639231	0.000613121	0.000662776	RPNLPLKV	PR487_Michele_20180611_B07_rep1	8563	RPNLPLKV	468.803	2
941	PR487_Michele_20180611_B07_rep1_8456_LPPPPPHAL	0.638845	0.000613121	0.000664915	LPPPPPHAL	PR487_Michele_20180611_B07_rep1	8456	LPPPPPHAL	469.776	2
942	PR487_Michele_20180611_B07_rep1_9708_VPLNPSKGGPAPL	0.638335	0.000613121	0.000667754	VPLNPSKGGPAPL	PR487_Michele_20180611_B07_rep1	9708	VPLNPSKGGPAPL	623.862	2
943	PR487_Michele_20180611_B07_rep1_7044_SPRSSDLVKL	0.63782	0.000613121	0.000670633	SPRSSDLVKL	PR487_Michele_20180611_B07_rep1	7044	SPRSSDLVKL	367.88	3
944	PR487_Michele_20180611_B07_rep1_9542_VPDEHFSTL	0.637489	0.000613121	0.00067249	VPDEHFSTL	PR487_Michele_20180611_B07_rep1	9542	VPDEHFSTL	522.753	2
945	PR487_Michele_20180611_B07_rep1_17090_TPFVTPAL	0.637339	0.000613121	0.000673333	TPFVTPAL	PR487_Michele_20180611_B07_rep1	17090	TPFVTPAL	845.477	1
946	PR487_Michele_20180611_B07_rep1_5123_APADRQQYL	0.636892	0.000613121	0.000675852	APADRQQYL	PR487_Michele_20180611_B07_rep1	5123	APADRQQYL	531.272	2
947	PR487_Michele_20180611_B07_rep1_6095_SPVSGYNKL	0.636885	0.000613121	0.00067589	SPVSGYNKL	PR487_Michele_20180611_B07_rep1	6095	SPVSGYNKL	482.759	2
948	PR487_Michele_20180611_B07_rep1_20309_SPLAELGVL	0.636514	0.000613121	0.000677988	SPLAELGVL	PR487_Michele_20180611_B07_rep1	20309	SPLAELGVL	898.525	1
949	PR487_Michele_20180611_B07_rep1_13559_HPREVDPFIL	0.636224	0.000613121	0.000679633	HPREVDPFIL	PR487_Michele_20180611_B07_rep1	13559	HPREVDPFIL	611.833	2
950	PR487_Michele_20180611_B07_rep1_5881_KPFAGRPM[+16.0]I	0.63619	0.000613121	0.000679827	KPFAGRPMI	PR487_Michele_20180611_B07_rep1	5881	KPFAGRPM(ox)I	516.786	2
951	PR487_Michele_20180611_B07_rep1_5587_TPAPPTHAL	0.635426	0.000613121	0.000684175	TPAPPTHAL	PR487_Michele_20180611_B07_rep1	5587	TPAPPTHAL	452.748	2
952	PR487_Michele_20180611_B07_rep1_7049_VPHGAGYEL	0.63529	0.000613121	0.000684953	VPHGAGYEL	PR487_Michele_20180611_B07_rep1	7049	VPHGAGYEL	471.738	2
953	PR487_Michele_20180611_B07_rep1_4282_RPTDKPLRL	0.635233	0.000613121	0.00068528	RPTDKPLRL	PR487_Michele_20180611_B07_rep1	4282	RPTDKPLRL	365.892	3
954	PR487_Michele_20180611_B07_rep1_18142_NPYHVVILF	0.634678	0.000613121	0.000688464	NPYHVVILF	PR487_Michele_20180611_B07_rep1	18142	NPYHVVILF	551.308	2
955	PR487_Michele_20180611_B07_rep1_8820_APAKIITAV	0.634577	0.000613121	0.000689047	APAKIITAV	PR487_Michele_20180611_B07_rep1	8820	APAKIITAV	442.284	2
956	PR487_Michele_20180611_B07_rep1_7675_SVSGPHLSV	0.634276	0.000613121	0.000690779	SVSGPHLSV	PR487_Michele_20180611_B07_rep1	7675	SVSGPHLSV	441.738	2
957	PR487_Michele_20180611_B07_rep1_16357_SPQGQFVVL	0.634267	0.000613121	0.000690828	SPQGQFVVL	PR487_Michele_20180611_B07_rep1	16357	SPQGQFVVL	974.531	1
958	PR487_Michele_20180611_B07_rep1_12780_YPFKPPKVAF	0.634219	0.000613121	0.000691109	YPFKPPKVAF	PR487_Michele_20180611_B07_rep1	12780	YPFKPPKVAF	398.562	3
959	PR487_Michele_20180611_B07_rep1_6316_SPESRVENTL	0.633819	0.000613121	0.000693423	SPESRVENTL	PR487_Michele_20180611_B07_rep1	6316	SPESRVENTL	566.286	2
960	PR487_Michele_20180611_B07_rep1_4774_RPKQEKAFSL	0.633757	0.000613121	0.000693778	RPKQEKAFSL	PR487_Michele_20180611_B07_rep1	4774	RPKQEKAFSL	401.9	3
961	PR487_Michele_20180611_B07_rep1_15047_KPSLPFTSL	0.632768	0.000613121	0.000699537	KPSLPFTSL	PR487_Michele_20180611_B07_rep1	15047	KPSLPFTSL	495.287	2
962	PR487_Michele_20180611_B07_rep1_4270_KPKPVKPVTF	0.632735	0.000613121	0.000699728	KPKPVKPVTF	PR487_Michele_20180611_B07_rep1	4270	KPKPVKPVTF	380.909	3
963	PR487_Michele_20180611_B07_rep1_8468_RVAPPRALL	0.632229	0.000613121	0.000702693	RVAPPRALL	PR487_Michele_20180611_B07_rep1	8468	RVAPPRALL	496.822	2
964	PR487_Michele_20180611_B07_rep1_9300_TPINKPPVL	0.632186	0.000613121	0.000702946	TPINKPPVL	PR487_Michele_20180611_B07_rep1	9300	TPINKPPVL	489.803	2
965	PR487_Michele_20180611_B07_rep1_3458_RPDADLKTY	0.631487	0.000613121	0.000707059	RPDADLKTY	PR487_Michele_20180611_B07_rep1	3458	RPDADLKTY	539.78	2
966	PR487_Michele_20180611_B07_rep1_10735_HPPEVVPGAL	0.630943	0.000613121	0.000710276	HPPEVVPGAL	PR487_Michele_20180611_B07_rep1	10735	HPPEVVPGAL	508.283	2
967	PR487_Michele_20180611_B07_rep1_6844_SPDSSRPARFL	0.630867	0.000613121	0.00071073	SPDSSRPARFL	PR487_Michele_20180611_B07_rep1	6844	SPDSSRPARFL	616.823	2
968	PR487_Michele_20180611_B07_rep1_5891_AAAYPHTSL	0.630826	0.000613121	0.000710971	AAAYPHTSL	PR487_Michele_20180611_B07_rep1	5891	AAAYPHTSL	465.738	2
969	PR487_Michele_20180611_B07_rep1_11800_APAIGRYIRTL	0.630636	0.000613121	0.000712105	APAIGRYIRTL	PR487_Michele_20180611_B07_rep1	11800	APAIGRYIRTL	410.915	3
970	PR487_Michele_20180611_B07_rep1_6706_HPKENIIAV	0.630351	0.000613121	0.000713799	HPKENIIAV	PR487_Michele_20180611_B07_rep1	6706	HPKENIIAV	510.796	2
971	PR487_Michele_20180611_B07_rep1_6288_APSQQQPM[+16.0]L	0.629829	0.000613121	0.000716921	APSQQQPML	PR487_Michele_20180611_B07_rep1	6288	APSQQQPM(ox)L	508.247	2
972	PR487_Michele_20180611_B07_rep1_6288_TPLFLRGVL	-1.46039	0.466651	1	TPLFLRGVL	PR487_Michele_20180611_B07_rep1	6288	TPLFLRGVL	508.247	2
973	PR487_Michele_20180611_B07_rep1_3376_VPDPNRPQRL	0.629798	0.000613121	0.000717107	VPDPNRPQRL	PR487_Michele_20180611_B07_rep1	3376	VPDPNRPQRL	397.892	3
974	PR487_Michele_20180611_B07_rep1_13521_SPFSSFPRGSL	0.629746	0.000613121	0.000717419	SPFSSFPRGSL	PR487_Michele_20180611_B07_rep1	13521	SPFSSFPRGSL	591.301	2
975	PR487_Michele_20180611_B07_rep1_6019_QPRYPVNSV	0.629697	0.000613121	0.000717712	QPRYPVNSV	PR487_Michele_20180611_B07_rep1	6019	QPRYPVNSV	530.283	2
976	PR487_Michele_20180611_B07_rep1_12499_NLPKQPPLAL	0.62962	0.000613121	0.000718171	NLPKQPPLAL	PR487_Michele_20180611_B07_rep1	12499	NLPKQPPLAL	545.834	2
977	PR487_Michele_20180611_B07_rep1_4860_RPGSHLGTSTL	0.629485	0.000613121	0.000718979	RPGSHLGTSTL	PR487_Michele_20180611_B07_rep1	4860	RPGSHLGTSTL	563.304	2
978	PR487_Michele_20180611_B07_rep1_8761_RPHKEILEF	0.629303	0.000613121	0.000720073	RPHKEILEF	PR487_Michele_20180611_B07_rep1	8761	RPHKEILEF	390.22	3
979	PR487_Michele_20180611_B07_rep1_12509_APAFRDYVAV	0.628851	0.000613121	0.000722796	APAFRDYVAV	PR487_Michele_20180611_B07_rep1	12509	APAFRDYVAV	554.793	2
980	PR487_Michele_20180611_B07_rep1_11338_SPNYRVINI	0.62869	0.000613121	0.000723769	SPNYRVINI	PR487_Michele_20180611_B07_rep1	11338	SPNYRVINI	538.299	2
981	PR487_Michele_20180611_B07_rep1_14705_YPEGLAQL	0.628657	0.000613121	0.000723972	YPEGLAQL	PR487_Michele_20180611_B07_rep1	14705	YPEGLAQL	890.463	1
982	PR487_Michele_20180611_B07_rep1_9221_RPVSSTGINF	0.628632	0.000613121	0.00072412	RPVSSTGINF	PR487_Michele_20180611_B07_rep1	9221	RPVSSTGINF	539.288	2
983	PR487_Michele_20180611_B07_rep1_10064_PEEHPVLL	0.628524	0.000613121	0.000724774	PEEHPVLL	PR487_Michele_20180611_B07_rep1	10064	PEEHPVLL	933.506	1
984	PR487_Michele_20180611_B07_rep1_11508_FPNIPGKSL	0.628296	0.000613121	0.000726156	FPNIPGKSL	PR487_Michele_20180611_B07_rep1	11508	FPNIPGKSL	486.779	2
985	PR487_Michele_20180611_B07_rep1_6964_RPESLHQVSF	0.628275	0.000613121	0.000726284	RPESLHQVSF	PR487_Michele_20180611_B07_rep1	6964	RPESLHQVSF	600.312	2
986	PR487_Michele_20180611_B07_rep1_13818_PKIGPLGL	0.628099	0.000613121	0.00072735	PKIGPLGL	PR487_Michele_20180611_B07_rep1	13818	PKIGPLGL	794.514	1
987	PR487_Michele_20180611_B07_rep1_19492_M[+16.0]PFPGPLL	0.628064	0.000613121	0.000727566	MPFPGPLL	PR487_Michele_20180611_B07_rep1	19492	M(ox)PFPGPLL	887.47	1
988	PR487_Michele_20180611_B07_rep1_10358_LPSTPGLGM[+16.0]	0.627621	0.000613121	0.00073026	LPSTPGLGM	PR487_Michele_20180611_B07_rep1	10358	LPSTPGLGM(ox)	888.45	1
989	PR487_Michele_20180611_B07_rep1_21722_LPFGGVPTVL	0.627225	0.000613121	0.000732683	LPFGGVPTVL	PR487_Michele_20180611_B07_rep1	21722	LPFGGVPTVL	999.587	1
990	PR487_Michele_20180611_B07_rep1_6769_RPKPIITSV	0.626187	0.000613121	0.00073906	RPKPIITSV	PR487_Michele_20180611_B07_rep1	6769	RPKPIITSV	505.822	2
991	PR487_Michele_20180611_B07_rep1_8228_RPGLSPYRAL	0.626186	0.000613121	0.000739068	RPGLSPYRAL	PR487_Michele_20180611_B07_rep1	8228	RPGLSPYRAL	377.221	3
992	PR487_Michele_20180611_B07_rep1_8228_GPLARAGL	-0.426998	0.0981759	0.898691	GPLARAGL	PR487_Michele_20180611_B07_rep1	8228	GPLARAGL	377.221	3
993	PR487_Michele_20180611_B07_rep1_8228_PYRTLEPVR	-1.06908	0.389143	1	PYRTLEPVR	PR487_Michele_20180611_B07_rep1	8228	PYRTLEPVR	377.221	3
994	PR487_Michele_20180611_B07_rep1_10904_SPFASQSRGYF	0.626016	0.000613121	0.00074012	SPFASQSRGYF	PR487_Michele_20180611_B07_rep1	10904	SPFASQSRGYF	1246.59	1
995	PR487_Michele_20180611_B07_rep1_13036_APAPIGEL	0.625947	0.000613121	0.000740543	APAPIGEL	PR487_Michele_20180611_B07_rep1	13036	APAPIGEL	767.43	1
996	PR487_Michele_20180611_B07_rep1_7831_RPENRSFYL	0.625552	0.000613121	0.000742992	RPENRSFYL	PR487_Michele_20180611_B07_rep1	7831	RPENRSFYL	394.54	3
997	PR487_Michele_20180611_B07_rep1_8608_YPHNGM[+16.0]IDL	0.625148	0.000613121	0.0007455	YPHNGMIDL	PR487_Michele_20180611_B07_rep1	8608	YPHNGM(ox)IDL	538.248	2
998	PR487_Michele_20180611_B07_rep1_13258_YPSLPTM[+16.0]TV	0.624867	0.000613121	0.000747253	YPSLPTMTV	PR487_Michele_20180611_B07_rep1	13258	YPSLPTM(ox)TV	1024.5	1
999	PR487_Michele_20180611_B07_rep1_14125_QPGVAIGL	0.624703	0.000613121	0.000748276	QPGVAIGL	PR487_Michele_20180611_B07_rep1	14125	QPGVAIGL	754.446	1
1000	PR487_Michele_20180611_B07_rep1_7668_APASFGKSF	0.624496	0.000613121	0.000749576	APASFGKSF	PR487_Michele_20180611_B07_rep1	7668	APASFGKSF	456.235	2
1001	PR487_Michele_20180611_B07_rep1_7668_VPQRLQGL	-1.03207	0.377564	1	VPQRLQGL	PR487_Michele_20180611_B07_rep1	7668	VPQRLQGL	456.235	2
1002	PR487_Michele_20180611_B07_rep1_12498_APLGGTPTL	0.624042	0.000613121	0.000752419	APLGGTPTL	PR487_Michele_20180611_B07_rep1	12498	APLGGTPTL	826.467	1
1003	PR487_Michele_20180611_B07_rep1_12088_APAQGFVGV	0.623958	0.000613121	0.000752949	APAQGFVGV	PR487_Michele_20180611_B07_rep1	12088	APAQGFVGV	845.452	1
1004	PR487_Michele_20180611_B07_rep1_10980_M[+16.0]PAITGTGL	0.623874	0.000613121	0.000753476	MPAITGTGL	PR487_Michele_20180611_B07_rep1	10980	M(ox)PAITGTGL	876.45	1
1005	PR487_Michele_20180611_B07_rep1_5641_TPAVHASL	0.623858	0.000613121	0.000753578	TPAVHASL	PR487_Michele_20180611_B07_rep1	5641	TPAVHASL	795.436	1
1006	PR487_Michele_20180611_B07_rep1_16607_TPKPSFFDF	0.62285	0.000613121	0.000759949	TPKPSFFDF	PR487_Michele_20180611_B07_rep1	16607	TPKPSFFDF	543.269	2
1007	PR487_Michele_20180611_B07_rep1_9894_APYPASQPPYNPA	0.622813	0.000613121	0.000760186	APYPASQPPYNPA	PR487_Michele_20180611_B07_rep1	9894	APYPASQPPYNPA	686.83	2
1008	PR487_Michele_20180611_B07_rep1_16178_GPLLPGQSF	0.622218	0.000613121	0.000763974	GPLLPGQSF	PR487_Michele_20180611_B07_rep1	16178	GPLLPGQSF	915.493	1
1009	PR487_Michele_20180611_B07_rep1_8930_SPNKLYTL	0.621746	0.000613121	0.000766991	SPNKLYTL	PR487_Michele_20180611_B07_rep1	8930	SPNKLYTL	935.519	1
1010	PR487_Michele_20180611_B07_rep1_10648_SPGPRPVLL	0.621597	0.000613121	0.000767942	SPGPRPVLL	PR487_Michele_20180611_B07_rep1	10648	SPGPRPVLL	468.287	2
1011	PR487_Michele_20180611_B07_rep1_13445_VPAATFQSI	0.621389	0.000613121	0.000769281	VPAATFQSI	PR487_Michele_20180611_B07_rep1	13445	VPAATFQSI	933.504	1
1012	PR487_Michele_20180611_B07_rep1_13458_YPAAVPQAL	0.621351	0.000613121	0.000769523	YPAAVPQAL	PR487_Michele_20180611_B07_rep1	13458	YPAAVPQAL	929.509	1
1013	PR487_Michele_20180611_B07_rep1_13832_VPQALTGL	0.621026	0.000613121	0.000771617	VPQALTGL	PR487_Michele_20180611_B07_rep1	13832	VPQALTGL	798.472	1
1014	PR487_Michele_20180611_B07_rep1_16637_APDAFVGPAL	0.620873	0.000613121	0.000772602	APDAFVGPAL	PR487_Michele_20180611_B07_rep1	16637	APDAFVGPAL	957.504	1
1015	PR487_Michele_20180611_B07_rep1_9082_SPM[+16.0]IVGSPRAL	0.620792	0.000613121	0.000773126	SPMIVGSPRAL	PR487_Michele_20180611_B07_rep1	9082	SPM(ox)IVGSPRAL	572.313	2
1016	PR487_Michele_20180611_B07_rep1_5647_LVERDRAVL	0.620684	0.000613121	0.000773822	LVERDRAVL	PR487_Michele_20180611_B07_rep1	5647	LVERDRAVL	357.549	3
1017	PR487_Michele_20180611_B07_rep1_9638_RLRPPIM[+16.0]IM[+16.0]	0.620352	0.000613121	0.000775969	RLRPPIMIM	PR487_Michele_20180611_B07_rep1	9638	RLRPPIM(ox)IM(ox)	386.888	3
1018	PR487_Michele_20180611_B07_rep1_6661_M[+16.0]PRM[+16.0]PSRPELL	0.620045	0.000613121	0.000777964	MPRMPSRPELL	PR487_Michele_20180611_B07_rep1	6661	M(ox)PRM(ox)PSRPELL	453.569	3
1019	PR487_Michele_20180611_B07_rep1_7423_NPAM[+16.0]TRELL	0.619	0.000613121	0.000784781	NPAMTRELL	PR487_Michele_20180611_B07_rep1	7423	NPAM(ox)TRELL	530.776	2
1020	PR487_Michele_20180611_B07_rep1_13833_PKIGPLGL	0.618465	0.000613121	0.000788298	PKIGPLGL	PR487_Michele_20180611_B07_rep1	13833	PKIGPLGL	397.76	2
1021	PR487_Michele_20180611_B07_rep1_4852_LPDQDQRSQL	0.618373	0.000613121	0.000788904	LPDQDQRSQL	PR487_Michele_20180611_B07_rep1	4852	LPDQDQRSQL	600.305	2
1022	PR487_Michele_20180611_B07_rep1_5260_HPRDVYSNL	0.618181	0.000613121	0.000790169	HPRDVYSNL	PR487_Michele_20180611_B07_rep1	5260	HPRDVYSNL	550.778	2
1023	PR487_Michele_20180611_B07_rep1_11942_NPNTGIGAF	0.618167	0.000613121	0.000790258	NPNTGIGAF	PR487_Michele_20180611_B07_rep1	11942	NPNTGIGAF	890.437	1
1024	PR487_Michele_20180611_B07_rep1_5224_SPQGTAQGEL	0.618059	0.000613121	0.000790974	SPQGTAQGEL	PR487_Michele_20180611_B07_rep1	5224	SPQGTAQGEL	987.473	1
1025	PR487_Michele_20180611_B07_rep1_4051_VPGQAKDEL	0.617896	0.000613121	0.000792052	VPGQAKDEL	PR487_Michele_20180611_B07_rep1	4051	VPGQAKDEL	478.756	2
1026	PR487_Michele_20180611_B07_rep1_8489_IPELHRPVV	0.617603	0.000613121	0.000793992	IPELHRPVV	PR487_Michele_20180611_B07_rep1	8489	IPELHRPVV	530.32	2
1027	PR487_Michele_20180611_B07_rep1_8489_EPENRSLTI	-0.43585	0.102386	0.91338	EPENRSLTI	PR487_Michele_20180611_B07_rep1	8489	EPENRSLTI	530.32	2
1028	PR487_Michele_20180611_B07_rep1_14191_RPALPVSYL	0.617562	0.000613121	0.000794263	RPALPVSYL	PR487_Michele_20180611_B07_rep1	14191	RPALPVSYL	508.301	2
1029	PR487_Michele_20180611_B07_rep1_10884_QLRLPGQQL	0.617378	0.000613121	0.000795483	QLRLPGQQL	PR487_Michele_20180611_B07_rep1	10884	QLRLPGQQL	526.814	2
1030	PR487_Michele_20180611_B07_rep1_11687_LPAPPPATAV	0.617374	0.000613121	0.00079551	LPAPPPATAV	PR487_Michele_20180611_B07_rep1	11687	LPAPPPATAV	467.274	2
1031	PR487_Michele_20180611_B07_rep1_7525_LRRVLSGQDDEEQGLTAQ	0.616336	0.000613121	0.000802438	LRRVLSGQDDEEQGLTAQ	PR487_Michele_20180611_B07_rep1	7525	LRRVLSGQDDEEQGLTAQ	672.343	3
1032	PR487_Michele_20180611_B07_rep1_15349_TPAGNFVTL	0.616005	0.000613121	0.000804658	TPAGNFVTL	PR487_Michele_20180611_B07_rep1	15349	TPAGNFVTL	919.489	1
1033	PR487_Michele_20180611_B07_rep1_4585_IPNERTM[+16.0]QL	0.615475	0.000613121	0.00080823	IPNERTMQL	PR487_Michele_20180611_B07_rep1	4585	IPNERTM(ox)QL	559.287	2
1034	PR487_Michele_20180611_B07_rep1_8054_LPDENREVL	0.615388	0.000613121	0.000808816	LPDENREVL	PR487_Michele_20180611_B07_rep1	8054	LPDENREVL	542.785	2
1035	PR487_Michele_20180611_B07_rep1_8054_APGKKKSQIQ	-1.45429	0.465403	1	APGKKKSQIQ	PR487_Michele_20180611_B07_rep1	8054	APGKKKSQIQ	542.785	2
1036	PR487_Michele_20180611_B07_rep1_8098_PRPASGPIRPIV	0.615195	0.000613121	0.000810121	PRPASGPIRPIV	PR487_Michele_20180611_B07_rep1	8098	PRPASGPIRPIV	630.383	2
1037	PR487_Michele_20180611_B07_rep1_7635_RPERPM[+16.0]AFL	0.614904	0.000613121	0.000812096	RPERPMAFL	PR487_Michele_20180611_B07_rep1	7635	RPERPM(ox)AFL	566.8	2
1038	PR487_Michele_20180611_B07_rep1_11976_VPLAQAQAL	0.614747	0.000613121	0.000813157	VPLAQAQAL	PR487_Michele_20180611_B07_rep1	11976	VPLAQAQAL	910.537	1
1039	PR487_Michele_20180611_B07_rep1_16077_YPDVQAVL	0.614437	0.000613121	0.000815268	YPDVQAVL	PR487_Michele_20180611_B07_rep1	16077	YPDVQAVL	904.478	1
1040	PR487_Michele_20180611_B07_rep1_7599_SPQPGSGFGHGI	0.613359	0.000613121	0.000822639	SPQPGSGFGHGI	PR487_Michele_20180611_B07_rep1	7599	SPQPGSGFGHGI	570.775	2
1041	PR487_Michele_20180611_B07_rep1_6004_RISEVRKVL	0.613345	0.000613121	0.000822733	RISEVRKVL	PR487_Michele_20180611_B07_rep1	6004	RISEVRKVL	367.236	3
1042	PR487_Michele_20180611_B07_rep1_12783_VPVSGM[+16.0]ITI	0.613141	0.000613121	0.00082414	VPVSGMITI	PR487_Michele_20180611_B07_rep1	12783	VPVSGM(ox)ITI	932.513	1
1043	PR487_Michele_20180611_B07_rep1_15543_RPYQPLGALVV	0.61279	0.000613121	0.000826559	RPYQPLGALVV	PR487_Michele_20180611_B07_rep1	15543	RPYQPLGALVV	606.859	2
1044	PR487_Michele_20180611_B07_rep1_10852_RPASGSPFQL	0.61272	0.000613121	0.000827041	RPASGSPFQL	PR487_Michele_20180611_B07_rep1	10852	RPASGSPFQL	530.283	2
1045	PR487_Michele_20180611_B07_rep1_8841_APDQPLKAL	0.61248	0.000613121	0.000828702	APDQPLKAL	PR487_Michele_20180611_B07_rep1	8841	APDQPLKAL	476.777	2
1046	PR487_Michele_20180611_B07_rep1_12677_VPLTGM[+16.0]NPL	0.612425	0.000613121	0.00082908	VPLTGMNPL	PR487_Michele_20180611_B07_rep1	12677	VPLTGM(ox)NPL	957.507	1
1047	PR487_Michele_20180611_B07_rep1_16410_RPRKAFLLLL	0.612007	0.000613121	0.000831978	RPRKAFLLLL	PR487_Michele_20180611_B07_rep1	16410	RPRKAFLLLL	409.608	3
1048	PR487_Michele_20180611_B07_rep1_16537_VPVPPNVAF	0.61178	0.000613121	0.000833563	VPVPPNVAF	PR487_Michele_20180611_B07_rep1	16537	VPVPPNVAF	939.53	1
1049	PR487_Michele_20180611_B07_rep1_9251_PDSSGPERIL	0.611603	0.000613121	0.000834791	PDSSGPERIL	PR487_Michele_20180611_B07_rep1	9251	PDSSGPERIL	1070.55	1
1050	PR487_Michele_20180611_B07_rep1_10507_IPRPPGGVL	0.611454	0.000613121	0.00083583	IPRPPGGVL	PR487_Michele_20180611_B07_rep1	10507	IPRPPGGVL	453.282	2
1051	PR487_Michele_20180611_B07_rep1_5708_HLKPISREL	0.61108	0.000613121	0.000838449	HLKPISREL	PR487_Michele_20180611_B07_rep1	5708	HLKPISREL	364.889	3
1052	PR487_Michele_20180611_B07_rep1_20469_TPALLTPVL	0.610928	0.000613121	0.00083951	TPALLTPVL	PR487_Michele_20180611_B07_rep1	20469	TPALLTPVL	924.577	1
1053	PR487_Michele_20180611_B07_rep1_5049_RPAEVGGM[+16.0]QL	0.610881	0.000613121	0.000839839	RPAEVGGMQL	PR487_Michele_20180611_B07_rep1	5049	RPAEVGGM(ox)QL	537.274	2
1054	PR487_Michele_20180611_B07_rep1_7505_APRPAAPANNPPPPSL	0.610692	0.000613121	0.000841172	APRPAAPANNPPPPSL	PR487_Michele_20180611_B07_rep1	7505	APRPAAPANNPPPPSL	783.923	2
1055	PR487_Michele_20180611_B07_rep1_9939_GVM[+16.0]PPTQSF	0.610604	0.000613121	0.000841784	GVMPPTQSF	PR487_Michele_20180611_B07_rep1	9939	GVM(ox)PPTQSF	490.231	2
1056	PR487_Michele_20180611_B07_rep1_6895_KPILSTRSL	0.610602	0.000613121	0.000841803	KPILSTRSL	PR487_Michele_20180611_B07_rep1	6895	KPILSTRSL	507.818	2
1057	PR487_Michele_20180611_B07_rep1_9776_RPADSM[+16.0]LNVL	0.61035	0.000613121	0.000843572	RPADSMLNVL	PR487_Michele_20180611_B07_rep1	9776	RPADSM(ox)LNVL	566.296	2
1058	PR487_Michele_20180611_B07_rep1_15164_LPNKVDPLVSL	0.610189	0.000613121	0.000844713	LPNKVDPLVSL	PR487_Michele_20180611_B07_rep1	15164	LPNKVDPLVSL	597.858	2
1059	PR487_Michele_20180611_B07_rep1_8562_VPSLQRYREL	0.609839	0.000613121	0.000847186	VPSLQRYREL	PR487_Michele_20180611_B07_rep1	8562	VPSLQRYREL	420.908	3
1060	PR487_Michele_20180611_B07_rep1_2878_VPRGQGSQF	0.609622	0.000613121	0.000848718	VPRGQGSQF	PR487_Michele_20180611_B07_rep1	2878	VPRGQGSQF	488.254	2
1061	PR487_Michele_20180611_B07_rep1_6137_TPM[+16.0]VRINKI	0.609614	0.000613121	0.000848774	TPMVRINKI	PR487_Michele_20180611_B07_rep1	6137	TPM(ox)VRINKI	544.318	2
1062	PR487_Michele_20180611_B07_rep1_11636_VPSGESAIL	0.60938	0.000613121	0.000850439	VPSGESAIL	PR487_Michele_20180611_B07_rep1	11636	VPSGESAIL	872.473	1
1063	PR487_Michele_20180611_B07_rep1_6780_YPM[+16.0]PTGYSQ	0.609278	0.000613121	0.000851158	YPMPTGYSQ	PR487_Michele_20180611_B07_rep1	6780	YPM(ox)PTGYSQ	1059.45	1
1064	PR487_Michele_20180611_B07_rep1_10901_ASQSRGYF	0.609246	0.000613121	0.00085139	ASQSRGYF	PR487_Michele_20180611_B07_rep1	10901	ASQSRGYF	915.432	1
1065	PR487_Michele_20180611_B07_rep1_10641_LPTKPGEYF	0.608922	0.000613121	0.000853693	LPTKPGEYF	PR487_Michele_20180611_B07_rep1	10641	LPTKPGEYF	526.435	3
1066	PR487_Michele_20180611_B07_rep1_10641_HAELHEGLF	-0.645078	0.208402	1	HAELHEGLF	PR487_Michele_20180611_B07_rep1	10641	HAELHEGLF	526.435	3
1067	PR487_Michele_20180611_B07_rep1_5458_SPDGSHPVVV	0.608875	0.000613121	0.00085403	SPDGSHPVVV	PR487_Michele_20180611_B07_rep1	5458	SPDGSHPVVV	497.254	2
1068	PR487_Michele_20180611_B07_rep1_5458_VPVPRVDVL	-1.12055	0.402116	1	VPVPRVDVL	PR487_Michele_20180611_B07_rep1	5458	VPVPRVDVL	497.254	2
1069	PR487_Michele_20180611_B07_rep1_17549_QPSSLLPLA	0.608636	0.000613121	0.00085574	QPSSLLPLA	PR487_Michele_20180611_B07_rep1	17549	QPSSLLPLA	925.536	1
1070	PR487_Michele_20180611_B07_rep1_6989_SENVDRGAGSIREAGGAF	0.608343	0.000613121	0.00085783	SENVDRGAGSIREAGGAF	PR487_Michele_20180611_B07_rep1	6989	SENVDRGAGSIREAGGAF	598.291	3
1071	PR487_Michele_20180611_B07_rep1_5930_YPARPAQL	0.608331	0.000613121	0.00085792	YPARPAQL	PR487_Michele_20180611_B07_rep1	5930	YPARPAQL	458.257	2
1072	PR487_Michele_20180611_B07_rep1_5930_GVKPDWTI	-0.856087	0.311188	1	GVKPDWTI	PR487_Michele_20180611_B07_rep1	5930	GVKPDWTI	458.257	2
1073	PR487_Michele_20180611_B07_rep1_5930_VGPVVTMTL	-0.874631	0.319169	1	VGPVVTMTL	PR487_Michele_20180611_B07_rep1	5930	VGPVVTMTL	458.257	2
1074	PR487_Michele_20180611_B07_rep1_4145_PGIRDHESL	0.608301	0.000613121	0.000858138	PGIRDHESL	PR487_Michele_20180611_B07_rep1	4145	PGIRDHESL	512.264	2
1075	PR487_Michele_20180611_B07_rep1_3235_GPRISRSQSEL	0.607456	0.000613121	0.000864211	GPRISRSQSEL	PR487_Michele_20180611_B07_rep1	3235	GPRISRSQSEL	410.558	3
1076	PR487_Michele_20180611_B07_rep1_8398_SPGLRALEA	0.607403	0.000613121	0.000864594	SPGLRALEA	PR487_Michele_20180611_B07_rep1	8398	SPGLRALEA	457.259	2
1077	PR487_Michele_20180611_B07_rep1_3062_PKRPPSAF	0.607359	0.000613121	0.000864915	PKRPPSAF	PR487_Michele_20180611_B07_rep1	3062	PKRPPSAF	450.258	2
1078	PR487_Michele_20180611_B07_rep1_3062_RPVDPRRRSLP	0.104611	0.00456744	0.0545475	RPVDPRRRSLP	PR487_Michele_20180611_B07_rep1	3062	RPVDPRRRSLP	450.258	2
1079	PR487_Michele_20180611_B07_rep1_16554_FPFAPPGAAA	0.607191	0.000613121	0.000866127	FPFAPPGAAA	PR487_Michele_20180611_B07_rep1	16554	FPFAPPGAAA	945.484	1
1080	PR487_Michele_20180611_B07_rep1_8708_RPSPDYPM[+16.0]L	0.60688	0.000613121	0.000868377	RPSPDYPML	PR487_Michele_20180611_B07_rep1	8708	RPSPDYPM(ox)L	546.263	2
1081	PR487_Michele_20180611_B07_rep1_10816_RPYM[+16.0]DAVVSL	0.606341	0.000613121	0.000872298	RPYMDAVVSL	PR487_Michele_20180611_B07_rep1	10816	RPYM(ox)DAVVSL	583.294	2
1082	PR487_Michele_20180611_B07_rep1_11605_LPKSPPYTAF	0.60631	0.000613121	0.00087252	LPKSPPYTAF	PR487_Michele_20180611_B07_rep1	11605	LPKSPPYTAF	560.805	2
1083	PR487_Michele_20180611_B07_rep1_15108_LPSDLRTISL	0.606174	0.000613121	0.000873514	LPSDLRTISL	PR487_Michele_20180611_B07_rep1	15108	LPSDLRTISL	557.828	2
1084	PR487_Michele_20180611_B07_rep1_7627_DTLRDPGSQL	0.606113	0.000613121	0.000873961	DTLRDPGSQL	PR487_Michele_20180611_B07_rep1	7627	DTLRDPGSQL	551.279	2
1085	PR487_Michele_20180611_B07_rep1_10789_RVNPALAEL	0.60549	0.000613121	0.000878519	RVNPALAEL	PR487_Michele_20180611_B07_rep1	10789	RVNPALAEL	491.788	2
1086	PR487_Michele_20180611_B07_rep1_6248_KPHETYRLL	0.605045	0.000613121	0.000881792	KPHETYRLL	PR487_Michele_20180611_B07_rep1	6248	KPHETYRLL	386.22	3
1087	PR487_Michele_20180611_B07_rep1_13466_TPPAVSSVL	0.604954	0.000613121	0.000882463	TPPAVSSVL	PR487_Michele_20180611_B07_rep1	13466	TPPAVSSVL	870.493	1
1088	PR487_Michele_20180611_B07_rep1_10917_SPELRTYL	0.604884	0.000613121	0.000882973	SPELRTYL	PR487_Michele_20180611_B07_rep1	10917	SPELRTYL	489.766	2
1089	PR487_Michele_20180611_B07_rep1_9451_RVSPPHLTL	0.604813	0.000613121	0.000883499	RVSPPHLTL	PR487_Michele_20180611_B07_rep1	9451	RVSPPHLTL	510.303	2
1090	PR487_Michele_20180611_B07_rep1_9511_KPSPIYGGL	0.60481	0.000613121	0.000883524	KPSPIYGGL	PR487_Michele_20180611_B07_rep1	9511	KPSPIYGGL	931.524	1
1091	PR487_Michele_20180611_B07_rep1_9506_TPYVSHVGL	0.604525	0.000613121	0.000885626	TPYVSHVGL	PR487_Michele_20180611_B07_rep1	9506	TPYVSHVGL	486.761	2
1092	PR487_Michele_20180611_B07_rep1_11695_AAAPVPTTTL	0.604209	0.000613121	0.000887969	AAAPVPTTTL	PR487_Michele_20180611_B07_rep1	11695	AAAPVPTTTL	941.531	1
1093	PR487_Michele_20180611_B07_rep1_7441_HAIPPTLAM[+16.0]	0.604158	0.000613121	0.000888345	HAIPPTLAM	PR487_Michele_20180611_B07_rep1	7441	HAIPPTLAM(ox)	483.757	2
1094	PR487_Michele_20180611_B07_rep1_3172_SIRQPSLHM[+16.0]	0.604112	0.000613121	0.000888684	SIRQPSLHM	PR487_Michele_20180611_B07_rep1	3172	SIRQPSLHM(ox)	362.19	3
1095	PR487_Michele_20180611_B07_rep1_7066_RTNRPPLSL	0.603899	0.000613121	0.00089027	RTNRPPLSL	PR487_Michele_20180611_B07_rep1	7066	RTNRPPLSL	527.312	2
1096	PR487_Michele_20180611_B07_rep1_7066_RSEAPPHIF	-0.437781	0.102627	0.916495	RSEAPPHIF	PR487_Michele_20180611_B07_rep1	7066	RSEAPPHIF	527.312	2
1097	PR487_Michele_20180611_B07_rep1_3176_HPKYPDGKTF	0.603783	0.000613121	0.000891132	HPKYPDGKTF	PR487_Michele_20180611_B07_rep1	3176	HPKYPDGKTF	397.205	3
1098	PR487_Michele_20180611_B07_rep1_3176_ATQLDTDGALW	-1.79438	0.491423	1	ATQLDTDGALW	PR487_Michele_20180611_B07_rep1	3176	ATQLDTDGALW	397.205	3
1099	PR487_Michele_20180611_B07_rep1_6517_GVASGRLHL	0.603234	0.000613121	0.000895226	GVASGRLHL	PR487_Michele_20180611_B07_rep1	6517	GVASGRLHL	455.267	2
1100	PR487_Michele_20180611_B07_rep1_7337_SPAKIHVF	0.602909	0.000613121	0.000897659	SPAKIHVF	PR487_Michele_20180611_B07_rep1	7337	SPAKIHVF	449.761	2
1101	PR487_Michele_20180611_B07_rep1_7337_VHLKFEINAYD	-0.670137	0.22121	1	VHLKFEINAYD	PR487_Michele_20180611_B07_rep1	7337	VHLKFEINAYD	449.761	2
1102	PR487_Michele_20180611_B07_rep1_12922_APYFLPRQV	0.602567	0.000613121	0.000900227	APYFLPRQV	PR487_Michele_20180611_B07_rep1	12922	APYFLPRQV	545.806	2
1103	PR487_Michele_20180611_B07_rep1_10444_KLREPNFTL	0.601731	0.000613121	0.000906536	KLREPNFTL	PR487_Michele_20180611_B07_rep1	10444	KLREPNFTL	559.322	2
1104	PR487_Michele_20180611_B07_rep1_18918_APYPGFLSV	0.60162	0.000613121	0.000907373	APYPGFLSV	PR487_Michele_20180611_B07_rep1	18918	APYPGFLSV	950.497	1
1105	PR487_Michele_20180611_B07_rep1_10992_SPLNRAGLL	0.601503	0.000613121	0.00090826	SPLNRAGLL	PR487_Michele_20180611_B07_rep1	10992	SPLNRAGLL	470.783	2
1106	PR487_Michele_20180611_B07_rep1_10129_KPAFFAEKL	0.601184	0.000613121	0.000910684	KPAFFAEKL	PR487_Michele_20180611_B07_rep1	10129	KPAFFAEKL	525.803	2
1107	PR487_Michele_20180611_B07_rep1_15197_SPFPTGSAF	0.601137	0.000613121	0.00091104	SPFPTGSAF	PR487_Michele_20180611_B07_rep1	15197	SPFPTGSAF	910.431	1
1108	PR487_Michele_20180611_B07_rep1_11282_KPYAFDRVF	0.600977	0.000613121	0.000912263	KPYAFDRVF	PR487_Michele_20180611_B07_rep1	11282	KPYAFDRVF	571.803	2
1109	PR487_Michele_20180611_B07_rep1_16281_SPYTKIFQF	0.600725	0.000613121	0.000914181	SPYTKIFQF	PR487_Michele_20180611_B07_rep1	16281	SPYTKIFQF	565.798	2
1110	PR487_Michele_20180611_B07_rep1_7438_IVDGNHRLTL	0.600395	0.000613121	0.000916708	IVDGNHRLTL	PR487_Michele_20180611_B07_rep1	7438	IVDGNHRLTL	379.884	3
1111	PR487_Michele_20180611_B07_rep1_6080_RISEQFTAM[+16.0]	0.600259	0.000613121	0.00091775	RISEQFTAM	PR487_Michele_20180611_B07_rep1	6080	RISEQFTAM(ox)	548.294	2
1112	PR487_Michele_20180611_B07_rep1_14483_APFLRNVEL	0.600106	0.000613121	0.000918919	APFLRNVEL	PR487_Michele_20180611_B07_rep1	14483	APFLRNVEL	529.804	2
1113	PR487_Michele_20180611_B07_rep1_4338_LVRPPTEQA	0.59982	0.000613121	0.000921121	LVRPPTEQA	PR487_Michele_20180611_B07_rep1	4338	LVRPPTEQA	506.104	2
1114	PR487_Michele_20180611_B07_rep1_6711_QPLESGTHF	0.599498	0.000613121	0.000923597	QPLESGTHF	PR487_Michele_20180611_B07_rep1	6711	QPLESGTHF	508.246	2
1115	PR487_Michele_20180611_B07_rep1_6711_HASSTSVLVD	-0.690642	0.233357	1	HASSTSVLVD	PR487_Michele_20180611_B07_rep1	6711	HASSTSVLVD	508.246	2
1116	PR487_Michele_20180611_B07_rep1_9534_NPDAALRAL	0.599134	0.000613121	0.000926408	NPDAALRAL	PR487_Michele_20180611_B07_rep1	9534	NPDAALRAL	470.764	2
1117	PR487_Michele_20180611_B07_rep1_9534_EGRLAAPLL	-0.948624	0.351179	1	EGRLAAPLL	PR487_Michele_20180611_B07_rep1	9534	EGRLAAPLL	470.764	2
1118	PR487_Michele_20180611_B07_rep1_9033_RPAQFLPEM[+16.0]	0.599068	0.000613121	0.000926919	RPAQFLPEM	PR487_Michele_20180611_B07_rep1	9033	RPAQFLPEM(ox)	552.779	2
1119	PR487_Michele_20180611_B07_rep1_3365_RPDGEKKAYVRL	0.599066	0.000613121	0.000926937	RPDGEKKAYVRL	PR487_Michele_20180611_B07_rep1	3365	RPDGEKKAYVRL	358.707	4
1120	PR487_Michele_20180611_B07_rep1_5365_IIQSIRM[+16.0]GM[+16.0]	0.59903	0.000613121	0.000927218	IIQSIRMGM	PR487_Michele_20180611_B07_rep1	5365	IIQSIRM(ox)GM(ox)	540.781	2
1121	PR487_Michele_20180611_B07_rep1_13600_KPFDPARTPLVL	0.598878	0.000613121	0.000928397	KPFDPARTPLVL	PR487_Michele_20180611_B07_rep1	13600	KPFDPARTPLVL	452.269	2
1122	PR487_Michele_20180611_B07_rep1_8754_HPRAPVLL	0.598568	0.000613121	0.000930802	HPRAPVLL	PR487_Michele_20180611_B07_rep1	8754	HPRAPVLL	451.782	2
1123	PR487_Michele_20180611_B07_rep1_13692_APAGGFGGF	0.598564	0.000613121	0.000930831	APAGGFGGF	PR487_Michele_20180611_B07_rep1	13692	APAGGFGGF	780.367	1
1124	PR487_Michele_20180611_B07_rep1_10180_HPAGPRTVFF	0.598552	0.000613121	0.000930922	HPAGPRTVFF	PR487_Michele_20180611_B07_rep1	10180	HPAGPRTVFF	564.8	2
1125	PR487_Michele_20180611_B07_rep1_14636_SPVSFQEL	0.598415	0.000613121	0.000931993	SPVSFQEL	PR487_Michele_20180611_B07_rep1	14636	SPVSFQEL	906.456	1
1126	PR487_Michele_20180611_B07_rep1_9131_KPDEFSAL	0.598115	0.000613121	0.000934329	KPDEFSAL	PR487_Michele_20180611_B07_rep1	9131	KPDEFSAL	906.458	1
1127	PR487_Michele_20180611_B07_rep1_7006_TPFKGGTL	0.597493	0.000613121	0.000939194	TPFKGGTL	PR487_Michele_20180611_B07_rep1	7006	TPFKGGTL	410.732	2
1128	PR487_Michele_20180611_B07_rep1_10555_SPAFSTRVL	0.597311	0.000613121	0.000940622	SPAFSTRVL	PR487_Michele_20180611_B07_rep1	10555	SPAFSTRVL	489.275	2
1129	PR487_Michele_20180611_B07_rep1_18714_FPAEPLEL	0.597265	0.000613121	0.000940982	FPAEPLEL	PR487_Michele_20180611_B07_rep1	18714	FPAEPLEL	915.483	1
1130	PR487_Michele_20180611_B07_rep1_9235_APRLPSTM[+16.0]L	0.597016	0.000613121	0.000942944	APRLPSTML	PR487_Michele_20180611_B07_rep1	9235	APRLPSTM(ox)L	501.276	2
1131	PR487_Michele_20180611_B07_rep1_13288_SPAGGGAEALEL	0.596971	0.000613121	0.000943294	SPAGGGAEALEL	PR487_Michele_20180611_B07_rep1	13288	SPAGGGAEALEL	536.27	2
1132	PR487_Michele_20180611_B07_rep1_7094_SPAAAYPHTSL	0.596768	0.000613121	0.0009449	SPAAAYPHTSL	PR487_Michele_20180611_B07_rep1	7094	SPAAAYPHTSL	557.78	2
1133	PR487_Michele_20180611_B07_rep1_7094_PAGSLPHAPRI	-0.560141	0.166827	1	PAGSLPHAPRI	PR487_Michele_20180611_B07_rep1	7094	PAGSLPHAPRI	557.78	2
1134	PR487_Michele_20180611_B07_rep1_4183_QPGVGTSGRGTL	0.596764	0.000613121	0.000944927	QPGVGTSGRGTL	PR487_Michele_20180611_B07_rep1	4183	QPGVGTSGRGTL	565.301	2
1135	PR487_Michele_20180611_B07_rep1_9030_FPSM[+16.0]PSPRL	0.596372	0.000613121	0.000948028	FPSMPSPRL	PR487_Michele_20180611_B07_rep1	9030	FPSM(ox)PSPRL	524.268	2
1136	PR487_Michele_20180611_B07_rep1_9403_AVQNIRNVL	0.596362	0.000613121	0.000948106	AVQNIRNVL	PR487_Michele_20180611_B07_rep1	9403	AVQNIRNVL	513.808	2
1137	PR487_Michele_20180611_B07_rep1_9403_NQLRNNIR	-1.18103	0.41573	1	NQLRNNIR	PR487_Michele_20180611_B07_rep1	9403	NQLRNNIR	513.808	2
1138	PR487_Michele_20180611_B07_rep1_8042_RPAERLDYL	0.595942	0.000613121	0.000951436	RPAERLDYL	PR487_Michele_20180611_B07_rep1	8042	RPAERLDYL	378.208	3
1139	PR487_Michele_20180611_B07_rep1_7230_PVKAAQFEPPG	0.595844	0.000613121	0.000952215	PVKAAQFEPPG	PR487_Michele_20180611_B07_rep1	7230	PVKAAQFEPPG	570.806	2
1140	PR487_Michele_20180611_B07_rep1_5863_VPRQPTVTSV	0.595776	0.000613121	0.000952754	VPRQPTVTSV	PR487_Michele_20180611_B07_rep1	5863	VPRQPTVTSV	542.311	2
1141	PR487_Michele_20180611_B07_rep1_4314_RLRQEEPQSL	0.59568	0.000613121	0.000953521	RLRQEEPQSL	PR487_Michele_20180611_B07_rep1	4314	RLRQEEPQSL	419.23	3
1142	PR487_Michele_20180611_B07_rep1_2911_RPYSDSTAKL	0.595565	0.000613121	0.000954437	RPYSDSTAKL	PR487_Michele_20180611_B07_rep1	2911	RPYSDSTAKL	569.299	2
1143	PR487_Michele_20180611_B07_rep1_17780_VPLGAGIAL	0.595552	0.000613121	0.000954545	VPLGAGIAL	PR487_Michele_20180611_B07_rep1	17780	VPLGAGIAL	810.509	1
1144	PR487_Michele_20180611_B07_rep1_8964_APGSARRPLLL	0.595219	0.000613121	0.000957201	APGSARRPLLL	PR487_Michele_20180611_B07_rep1	8964	APGSARRPLLL	384.24	3
1145	PR487_Michele_20180611_B07_rep1_8964_PGSEPPLLWR	-0.831343	0.301261	1	PGSEPPLLWR	PR487_Michele_20180611_B07_rep1	8964	PGSEPPLLWR	384.24	3
1146	PR487_Michele_20180611_B07_rep1_13002_APFDAQASL	0.594601	0.000613121	0.000962156	APFDAQASL	PR487_Michele_20180611_B07_rep1	13002	APFDAQASL	919.451	1
1147	PR487_Michele_20180611_B07_rep1_11822_NPNSKIVLL	0.594182	0.000613121	0.000965524	NPNSKIVLL	PR487_Michele_20180611_B07_rep1	11822	NPNSKIVLL	499.306	2
1148	PR487_Michele_20180611_B07_rep1_16627_YPIPTPGSL	0.593986	0.000613121	0.000967105	YPIPTPGSL	PR487_Michele_20180611_B07_rep1	16627	YPIPTPGSL	944.51	1
1149	PR487_Michele_20180611_B07_rep1_15072_IPRYIISQL	0.593694	0.000613121	0.000969464	IPRYIISQL	PR487_Michele_20180611_B07_rep1	15072	IPRYIISQL	551.834	2
1150	PR487_Michele_20180611_B07_rep1_6990_APAERQIDL	0.593135	0.000613121	0.000974002	APAERQIDL	PR487_Michele_20180611_B07_rep1	6990	APAERQIDL	506.775	2
1151	PR487_Michele_20180611_B07_rep1_6990_SLRGLPNGPT	-0.932085	0.344049	1	SLRGLPNGPT	PR487_Michele_20180611_B07_rep1	6990	SLRGLPNGPT	506.775	2
1152	PR487_Michele_20180611_B07_rep1_6257_VPEEARPAL	0.593097	0.000613121	0.000974313	VPEEARPAL	PR487_Michele_20180611_B07_rep1	6257	VPEEARPAL	491.272	2
1153	PR487_Michele_20180611_B07_rep1_6257_GKPLVIDKL	-0.579873	0.174853	1	GKPLVIDKL	PR487_Michele_20180611_B07_rep1	6257	GKPLVIDKL	491.272	2
1154	PR487_Michele_20180611_B07_rep1_13328_FPSYRDVTL	0.592936	0.000613121	0.000975623	FPSYRDVTL	PR487_Michele_20180611_B07_rep1	13328	FPSYRDVTL	549.285	2
1155	PR487_Michele_20180611_B07_rep1_13328_PSSIPHAFQI	-0.233245	0.0382294	0.48291	PSSIPHAFQI	PR487_Michele_20180611_B07_rep1	13328	PSSIPHAFQI	549.285	2
1156	PR487_Michele_20180611_B07_rep1_7860_KPFNSPANL	0.59244	0.000613121	0.000979673	KPFNSPANL	PR487_Michele_20180611_B07_rep1	7860	KPFNSPANL	494.266	2
1157	PR487_Michele_20180611_B07_rep1_13414_LPNFGSHVL	0.592431	0.000613121	0.000979748	LPNFGSHVL	PR487_Michele_20180611_B07_rep1	13414	LPNFGSHVL	492.269	2
1158	PR487_Michele_20180611_B07_rep1_5994_APSRSLNEL	0.592118	0.000613121	0.000982315	APSRSLNEL	PR487_Michele_20180611_B07_rep1	5994	APSRSLNEL	493.767	2
1159	PR487_Michele_20180611_B07_rep1_5186_SPM[+16.0]SIPTNTM[+16.0]	0.592035	0.000613121	0.000982989	SPMSIPTNTM	PR487_Michele_20180611_B07_rep1	5186	SPM(ox)SIPTNTM(ox)	555.743	2
1160	PR487_Michele_20180611_B07_rep1_8867_SPKKPVIVF	0.591919	0.000613121	0.000983949	SPKKPVIVF	PR487_Michele_20180611_B07_rep1	8867	SPKKPVIVF	507.821	2
1161	PR487_Michele_20180611_B07_rep1_9643_RPKDFLSKF	0.591675	0.000613121	0.000985952	RPKDFLSKF	PR487_Michele_20180611_B07_rep1	9643	RPKDFLSKF	379.885	3
1162	PR487_Michele_20180611_B07_rep1_9443_SPTTSSQIL	0.591442	0.000613121	0.000987875	SPTTSSQIL	PR487_Michele_20180611_B07_rep1	9443	SPTTSSQIL	933.49	1
1163	PR487_Michele_20180611_B07_rep1_16503_FPKVPGGFSL	0.591328	0.000613121	0.000988811	FPKVPGGFSL	PR487_Michele_20180611_B07_rep1	16503	FPKVPGGFSL	524.795	2
1164	PR487_Michele_20180611_B07_rep1_6917_KPRSPVVEL	0.591093	0.000613121	0.000990755	KPRSPVVEL	PR487_Michele_20180611_B07_rep1	6917	KPRSPVVEL	512.811	2
1165	PR487_Michele_20180611_B07_rep1_5096_SPSSVVNKQL	0.590831	0.000613121	0.000992926	SPSSVVNKQL	PR487_Michele_20180611_B07_rep1	5096	SPSSVVNKQL	529.796	2
1166	PR487_Michele_20180611_B07_rep1_6662_RNSFRYNGL	0.590741	0.000613121	0.00099367	RNSFRYNGL	PR487_Michele_20180611_B07_rep1	6662	RNSFRYNGL	563.791	2
1167	PR487_Michele_20180611_B07_rep1_7957_APTQGTVL	0.59073	0.000613121	0.000993765	APTQGTVL	PR487_Michele_20180611_B07_rep1	7957	APTQGTVL	786.436	1
1168	PR487_Michele_20180611_B07_rep1_10545_EPM[+16.0]GGRPFGL	0.590623	0.000613121	0.000994649	EPMGGRPFGL	PR487_Michele_20180611_B07_rep1	10545	EPM(ox)GGRPFGL	538.762	2
1169	PR487_Michele_20180611_B07_rep1_11887_RPEEGFVEL	0.590536	0.000613121	0.000995379	RPEEGFVEL	PR487_Michele_20180611_B07_rep1	11887	RPEEGFVEL	538.275	2
1170	PR487_Michele_20180611_B07_rep1_11887_SPDGGYIPRI	-0.376346	0.0816412	0.803103	SPDGGYIPRI	PR487_Michele_20180611_B07_rep1	11887	SPDGGYIPRI	538.275	2
1171	PR487_Michele_20180611_B07_rep1_4450_RPYEKGRLI	0.590297	0.000613121	0.000997367	RPYEKGRLI	PR487_Michele_20180611_B07_rep1	4450	RPYEKGRLI	377.893	3
1172	PR487_Michele_20180611_B07_rep1_11778_PHIPYKLL	0.589901	0.000613121	0.00100067	PHIPYKLL	PR487_Michele_20180611_B07_rep1	11778	PHIPYKLL	490.8	2
1173	PR487_Michele_20180611_B07_rep1_7464_RPRPSEDTFL	0.589799	0.000613121	0.00100152	RPRPSEDTFL	PR487_Michele_20180611_B07_rep1	7464	RPRPSEDTFL	609.317	2
1174	PR487_Michele_20180611_B07_rep1_10101_FPRHIEPEL	0.589735	0.000613121	0.00100206	FPRHIEPEL	PR487_Michele_20180611_B07_rep1	10101	FPRHIEPEL	379.873	3
1175	PR487_Michele_20180611_B07_rep1_7175_VPQPDPSREL	0.589672	0.000613121	0.00100258	VPQPDPSREL	PR487_Michele_20180611_B07_rep1	7175	VPQPDPSREL	569.299	2
1176	PR487_Michele_20180611_B07_rep1_8189_LLGGTRTPINDAS	0.58965	0.000613121	0.00100276	LLGGTRTPINDAS	PR487_Michele_20180611_B07_rep1	8189	LLGGTRTPINDAS	657.854	2
1177	PR487_Michele_20180611_B07_rep1_10808_PHLPGKTF	0.589377	0.000613121	0.00100506	PHLPGKTF	PR487_Michele_20180611_B07_rep1	10808	PHLPGKTF	448.753	2
1178	PR487_Michele_20180611_B07_rep1_6458_KPKLM[+16.0]YQEL	0.589056	0.000613121	0.00100775	KPKLMYQEL	PR487_Michele_20180611_B07_rep1	6458	KPKLM(ox)YQEL	583.318	2
1179	PR487_Michele_20180611_B07_rep1_4501_YPYGDGNRSV	0.58904	0.000613121	0.00100789	YPYGDGNRSV	PR487_Michele_20180611_B07_rep1	4501	YPYGDGNRSV	564.26	2
1180	PR487_Michele_20180611_B07_rep1_8943_RPDYRNITF	0.58903	0.000613121	0.00100798	RPDYRNITF	PR487_Michele_20180611_B07_rep1	8943	RPDYRNITF	394.54	3
1181	PR487_Michele_20180611_B07_rep1_12333_TPADARIQIL	0.588951	0.000613121	0.00100863	TPADARIQIL	PR487_Michele_20180611_B07_rep1	12333	TPADARIQIL	549.319	2
1182	PR487_Michele_20180611_B07_rep1_11036_YPNLKSVNEL	0.588594	0.000613121	0.00101165	YPNLKSVNEL	PR487_Michele_20180611_B07_rep1	11036	YPNLKSVNEL	588.816	2
1183	PR487_Michele_20180611_B07_rep1_9415_RPLVGQDEF	0.588311	0.000613121	0.00101404	RPLVGQDEF	PR487_Michele_20180611_B07_rep1	9415	RPLVGQDEF	530.775	2
1184	PR487_Michele_20180611_B07_rep1_6266_RPSQNNTIGL	0.588225	0.000613121	0.00101477	RPSQNNTIGL	PR487_Michele_20180611_B07_rep1	6266	RPSQNNTIGL	550.297	2
1185	PR487_Michele_20180611_B07_rep1_9334_TPTPAGPTI	0.588151	0.000613121	0.0010154	TPTPAGPTI	PR487_Michele_20180611_B07_rep1	9334	TPTPAGPTI	854.462	1
1186	PR487_Michele_20180611_B07_rep1_18732_LPYSQISGLNAL	0.588102	0.000613121	0.00101581	LPYSQISGLNAL	PR487_Michele_20180611_B07_rep1	18732	LPYSQISGLNAL	638.351	2
1187	PR487_Michele_20180611_B07_rep1_6292_VPNVHGAL	0.587964	0.000613121	0.00101699	VPNVHGAL	PR487_Michele_20180611_B07_rep1	6292	VPNVHGAL	403.73	2
1188	PR487_Michele_20180611_B07_rep1_13193_APTPVPAL	0.587578	0.000613121	0.00102026	APTPVPAL	PR487_Michele_20180611_B07_rep1	13193	APTPVPAL	765.451	1
1189	PR487_Michele_20180611_B07_rep1_9595_LPHAVQETF	0.587574	0.000613121	0.0010203	LPHAVQETF	PR487_Michele_20180611_B07_rep1	9595	LPHAVQETF	521.273	2
1190	PR487_Michele_20180611_B07_rep1_9595_SPRYPGGPLP	-1.1916	0.418605	1	SPRYPGGPLP	PR487_Michele_20180611_B07_rep1	9595	SPRYPGGPLP	521.273	2
1191	PR487_Michele_20180611_B07_rep1_5346_YPRPRDTSF	0.587376	0.000613121	0.00102199	YPRPRDTSF	PR487_Michele_20180611_B07_rep1	5346	YPRPRDTSF	380.193	3
1192	PR487_Michele_20180611_B07_rep1_5346_SKNAGAVI	-0.880765	0.322207	1	SKNAGAVI	PR487_Michele_20180611_B07_rep1	5346	SKNAGAVI	380.193	3
1193	PR487_Michele_20180611_B07_rep1_5346_PRAELAGDPGR	-0.950816	0.352332	1	PRAELAGDPGR	PR487_Michele_20180611_B07_rep1	5346	PRAELAGDPGR	380.193	3
1194	PR487_Michele_20180611_B07_rep1_6810_APHPGVQPQL	0.587204	0.000613121	0.00102346	APHPGVQPQL	PR487_Michele_20180611_B07_rep1	6810	APHPGVQPQL	522.285	2
1195	PR487_Michele_20180611_B07_rep1_6810_LGLLPRARF	-0.924512	0.34095	1	LGLLPRARF	PR487_Michele_20180611_B07_rep1	6810	LGLLPRARF	522.285	2
1196	PR487_Michele_20180611_B07_rep1_6833_APSALHTL	0.586879	0.000613121	0.00102624	APSALHTL	PR487_Michele_20180611_B07_rep1	6833	APSALHTL	405.229	2
1197	PR487_Michele_20180611_B07_rep1_6833_PRQLLTLYNP	-1.12246	0.403034	1	PRQLLTLYNP	PR487_Michele_20180611_B07_rep1	6833	PRQLLTLYNP	405.229	2
1198	PR487_Michele_20180611_B07_rep1_7346_APAPPSSGL	0.586301	0.000613121	0.00103121	APAPPSSGL	PR487_Michele_20180611_B07_rep1	7346	APAPPSSGL	796.421	1
1199	PR487_Michele_20180611_B07_rep1_8183_RPDM[+16.0]KYIGF	0.585914	0.000613121	0.00103455	RPDMKYIGF	PR487_Michele_20180611_B07_rep1	8183	RPDM(ox)KYIGF	571.787	2
1200	PR487_Michele_20180611_B07_rep1_4976_SPIHSTGQQF	0.585746	0.000613121	0.001036	SPIHSTGQQF	PR487_Michele_20180611_B07_rep1	4976	SPIHSTGQQF	551.27	2
1201	PR487_Michele_20180611_B07_rep1_3488_APRQPGLM[+16.0]A	0.585501	0.000613121	0.00103812	APRQPGLMA	PR487_Michele_20180611_B07_rep1	3488	APRQPGLM(ox)A	478.753	2
1202	PR487_Michele_20180611_B07_rep1_10984_SPNYEGPLHSL	0.585225	0.000613121	0.00104051	SPNYEGPLHSL	PR487_Michele_20180611_B07_rep1	10984	SPNYEGPLHSL	607.296	2
1203	PR487_Michele_20180611_B07_rep1_21591_APAAFGLVSF	0.584978	0.000613121	0.00104266	APAAFGLVSF	PR487_Michele_20180611_B07_rep1	21591	APAAFGLVSF	979.526	1
1204	PR487_Michele_20180611_B07_rep1_16091_APASGYLTF	0.584753	0.000613121	0.00104462	APASGYLTF	PR487_Michele_20180611_B07_rep1	16091	APASGYLTF	926.462	1
1205	PR487_Michele_20180611_B07_rep1_6566_APSEKFLNM[+16.0]	0.584561	0.000613121	0.0010463	APSEKFLNM	PR487_Michele_20180611_B07_rep1	6566	APSEKFLNM(ox)	526.758	2
1206	PR487_Michele_20180611_B07_rep1_2559_APRPPASPGRPE	0.584313	0.000613121	0.00104846	APRPPASPGRPE	PR487_Michele_20180611_B07_rep1	2559	APRPPASPGRPE	410.743	4
1207	PR487_Michele_20180611_B07_rep1_2559_APRKGKEKKEEQVI	0.0814432	0.00627615	0.0652904	APRKGKEKKEEQVI	PR487_Michele_20180611_B07_rep1	2559	APRKGKEKKEEQVI	410.743	4
1208	PR487_Michele_20180611_B07_rep1_11888_VPAEPKLAF	0.583978	0.000613121	0.0010514	VPAEPKLAF	PR487_Michele_20180611_B07_rep1	11888	VPAEPKLAF	486.282	2
1209	PR487_Michele_20180611_B07_rep1_5582_RPDKKKILF	0.583953	0.000613121	0.00105163	RPDKKKILF	PR487_Michele_20180611_B07_rep1	5582	RPDKKKILF	382.245	3
1210	PR487_Michele_20180611_B07_rep1_5582_LTQHQRIHI	-0.887016	0.324009	1	LTQHQRIHI	PR487_Michele_20180611_B07_rep1	5582	LTQHQRIHI	382.245	3
1211	PR487_Michele_20180611_B07_rep1_8651_RPHGSHGLFL	0.583902	0.000613121	0.00105208	RPHGSHGLFL	PR487_Michele_20180611_B07_rep1	8651	RPHGSHGLFL	374.205	3
1212	PR487_Michele_20180611_B07_rep1_5237_RPYAGAVQKF	0.583744	0.000613121	0.00105346	RPYAGAVQKF	PR487_Michele_20180611_B07_rep1	5237	RPYAGAVQKF	568.815	2
1213	PR487_Michele_20180611_B07_rep1_7540_TPEEERNLL	0.583511	0.000613121	0.00105552	TPEEERNLL	PR487_Michele_20180611_B07_rep1	7540	TPEEERNLL	550.783	2
1214	PR487_Michele_20180611_B07_rep1_4633_NPRFGGKEL	0.583402	0.000613121	0.00105648	NPRFGGKEL	PR487_Michele_20180611_B07_rep1	4633	NPRFGGKEL	509.278	2
1215	PR487_Michele_20180611_B07_rep1_4633_HPSASYNQL	0.0350892	0.00759494	0.0927276	HPSASYNQL	PR487_Michele_20180611_B07_rep1	4633	HPSASYNQL	509.278	2
1216	PR487_Michele_20180611_B07_rep1_6959_SPTGQPTAL	0.583302	0.000613121	0.00105736	SPTGQPTAL	PR487_Michele_20180611_B07_rep1	6959	SPTGQPTAL	871.452	1
1217	PR487_Michele_20180611_B07_rep1_4828_RPAEVGGM[+16.0]QL	0.583077	0.000613121	0.00105935	RPAEVGGMQL	PR487_Michele_20180611_B07_rep1	4828	RPAEVGGM(ox)QL	537.274	2
1218	PR487_Michele_20180611_B07_rep1_10625_APITDPQQL	0.583015	0.000613121	0.00105989	APITDPQQL	PR487_Michele_20180611_B07_rep1	10625	APITDPQQL	982.52	1
1219	PR487_Michele_20180611_B07_rep1_16427_VPSGVIPNL	0.582863	0.000613121	0.00106124	VPSGVIPNL	PR487_Michele_20180611_B07_rep1	16427	VPSGVIPNL	895.525	1
1220	PR487_Michele_20180611_B07_rep1_15818_IPAAPVPSL	0.582777	0.000613121	0.00106201	IPAAPVPSL	PR487_Michele_20180611_B07_rep1	15818	IPAAPVPSL	864.519	1
1221	PR487_Michele_20180611_B07_rep1_7646_KPHSGFHVAF	0.582429	0.000613121	0.00106509	KPHSGFHVAF	PR487_Michele_20180611_B07_rep1	7646	KPHSGFHVAF	563.794	2
1222	PR487_Michele_20180611_B07_rep1_2558_HPHSGSGRSVL	0.58225	0.000613121	0.00106669	HPHSGSGRSVL	PR487_Michele_20180611_B07_rep1	2558	HPHSGSGRSVL	378.532	3
1223	PR487_Michele_20180611_B07_rep1_2558_VSDKYNLKPIPLKRQS	-0.689467	0.233116	1	VSDKYNLKPIPLKRQS	PR487_Michele_20180611_B07_rep1	2558	VSDKYNLKPIPLKRQS	378.532	3
1224	PR487_Michele_20180611_B07_rep1_2558_LRRIAQQLH	-0.864899	0.315158	1	LRRIAQQLH	PR487_Michele_20180611_B07_rep1	2558	LRRIAQQLH	378.532	3
1225	PR487_Michele_20180611_B07_rep1_8928_RPSPDYPM[+16.0]L	0.581716	0.000613121	0.00107145	RPSPDYPML	PR487_Michele_20180611_B07_rep1	8928	RPSPDYPM(ox)L	546.263	2
1226	PR487_Michele_20180611_B07_rep1_9859_SPLDSAARDEL	0.581295	0.000613121	0.00107522	SPLDSAARDEL	PR487_Michele_20180611_B07_rep1	9859	SPLDSAARDEL	587.292	2
1227	PR487_Michele_20180611_B07_rep1_10399_HPFPGPGL	0.580994	0.000613121	0.00107793	HPFPGPGL	PR487_Michele_20180611_B07_rep1	10399	HPFPGPGL	821.43	1
1228	PR487_Michele_20180611_B07_rep1_11013_RPLYKNIVL	0.580809	0.000613121	0.0010796	RPLYKNIVL	PR487_Michele_20180611_B07_rep1	11013	RPLYKNIVL	558.351	2
1229	PR487_Michele_20180611_B07_rep1_3431_RPHSYVKTI	0.580221	0.000613121	0.00108491	RPHSYVKTI	PR487_Michele_20180611_B07_rep1	3431	RPHSYVKTI	367.546	3
1230	PR487_Michele_20180611_B07_rep1_8931_RPLEM[+16.0]IEPRTL	0.580129	0.000613121	0.00108575	RPLEMIEPRTL	PR487_Michele_20180611_B07_rep1	8931	RPLEM(ox)IEPRTL	685.877	2
1231	PR487_Michele_20180611_B07_rep1_16069_YPSINPPTL	0.580061	0.000613121	0.00108636	YPSINPPTL	PR487_Michele_20180611_B07_rep1	16069	YPSINPPTL	1001.53	1
1232	PR487_Michele_20180611_B07_rep1_10398_IPRITIEM[+16.0]	0.579708	0.000613121	0.00108958	IPRITIEM	PR487_Michele_20180611_B07_rep1	10398	IPRITIEM(ox)	494.779	2
1233	PR487_Michele_20180611_B07_rep1_6116_RISEQFTAM[+16.0]	0.579594	0.000613121	0.00109061	RISEQFTAM	PR487_Michele_20180611_B07_rep1	6116	RISEQFTAM(ox)	549.766	2
1234	PR487_Michele_20180611_B07_rep1_6210_RPSQFPHSL	0.57944	0.000613121	0.00109201	RPSQFPHSL	PR487_Michele_20180611_B07_rep1	6210	RPSQFPHSL	534.783	2
1235	PR487_Michele_20180611_B07_rep1_14282_SPAGLQVL	0.579312	0.000613121	0.00109318	SPAGLQVL	PR487_Michele_20180611_B07_rep1	14282	SPAGLQVL	784.457	1
1236	PR487_Michele_20180611_B07_rep1_7765_IPEPQKPQL	0.579183	0.000613121	0.00109436	IPEPQKPQL	PR487_Michele_20180611_B07_rep1	7765	IPEPQKPQL	525.303	2
1237	PR487_Michele_20180611_B07_rep1_6817_RIRLDQDRL	0.578835	0.000613121	0.00109754	RIRLDQDRL	PR487_Michele_20180611_B07_rep1	6817	RIRLDQDRL	395.567	3
1238	PR487_Michele_20180611_B07_rep1_7653_RPERPM[+16.0]AFL	0.578419	0.000613121	0.00110136	RPERPMAFL	PR487_Michele_20180611_B07_rep1	7653	RPERPM(ox)AFL	378.203	3
1239	PR487_Michele_20180611_B07_rep1_3434_APRNSNLREL	0.578264	0.000613121	0.00110279	APRNSNLREL	PR487_Michele_20180611_B07_rep1	3434	APRNSNLREL	390.551	3
1240	PR487_Michele_20180611_B07_rep1_8774_LPRGYGETAL	0.578019	0.000613121	0.00110504	LPRGYGETAL	PR487_Michele_20180611_B07_rep1	8774	LPRGYGETAL	538.79	2
1241	PR487_Michele_20180611_B07_rep1_8774_TAAEAEEILE	-0.897171	0.328654	1	TAAEAEEILE	PR487_Michele_20180611_B07_rep1	8774	TAAEAEEILE	538.79	2
1242	PR487_Michele_20180611_B07_rep1_5633_RPRAGASISTL	0.577609	0.000613121	0.00110884	RPRAGASISTL	PR487_Michele_20180611_B07_rep1	5633	RPRAGASISTL	564.828	2
1243	PR487_Michele_20180611_B07_rep1_5174_SPPVSSGKNGPTSL	0.577576	0.000613121	0.00110914	SPPVSSGKNGPTSL	PR487_Michele_20180611_B07_rep1	5174	SPPVSSGKNGPTSL	664.347	2
1244	PR487_Michele_20180611_B07_rep1_12907_LPVDHISL	0.577416	0.000613121	0.00111063	LPVDHISL	PR487_Michele_20180611_B07_rep1	12907	LPVDHISL	447.259	2
1245	PR487_Michele_20180611_B07_rep1_19658_APAYGVYLL	0.57735	0.000613121	0.00111124	APAYGVYLL	PR487_Michele_20180611_B07_rep1	19658	APAYGVYLL	966.53	1
1246	PR487_Michele_20180611_B07_rep1_5379_RPTLEGREL	0.57681	0.000613121	0.00111626	RPTLEGREL	PR487_Michele_20180611_B07_rep1	5379	RPTLEGREL	357.536	3
1247	PR487_Michele_20180611_B07_rep1_9489_APARSPPLQL	0.576553	0.000613121	0.00111865	APARSPPLQL	PR487_Michele_20180611_B07_rep1	9489	APARSPPLQL	525.309	2
1248	PR487_Michele_20180611_B07_rep1_4840_RPGSHLGTSTL	0.576179	0.000613121	0.00112216	RPGSHLGTSTL	PR487_Michele_20180611_B07_rep1	4840	RPGSHLGTSTL	375.872	3
1249	PR487_Michele_20180611_B07_rep1_4840_KLLNLPASLR	-1.0134	0.3712	1	KLLNLPASLR	PR487_Michele_20180611_B07_rep1	4840	KLLNLPASLR	375.872	3
1250	PR487_Michele_20180611_B07_rep1_10511_VPGASTM[+16.0]VL	0.576114	0.000613121	0.00112276	VPGASTMVL	PR487_Michele_20180611_B07_rep1	10511	VPGASTM(ox)VL	890.466	1
1251	PR487_Michele_20180611_B07_rep1_4761_APDVGRM[+16.0]GI	0.575883	0.000613121	0.00112493	APDVGRMGI	PR487_Michele_20180611_B07_rep1	4761	APDVGRM(ox)GI	466.237	2
1252	PR487_Michele_20180611_B07_rep1_8313_APGLPNGREL	0.575731	0.000613121	0.00112636	APGLPNGREL	PR487_Michele_20180611_B07_rep1	8313	APGLPNGREL	512.283	2
1253	PR487_Michele_20180611_B07_rep1_7361_KPVAPSNVL	0.575701	0.000613121	0.00112664	KPVAPSNVL	PR487_Michele_20180611_B07_rep1	7361	KPVAPSNVL	462.779	2
1254	PR487_Michele_20180611_B07_rep1_7361_PALAKANPAA	-0.67359	0.224657	1	PALAKANPAA	PR487_Michele_20180611_B07_rep1	7361	PALAKANPAA	462.779	2
1255	PR487_Michele_20180611_B07_rep1_16517_SPYPNPSFL	0.575423	0.000613121	0.00112926	SPYPNPSFL	PR487_Michele_20180611_B07_rep1	16517	SPYPNPSFL	511.254	2
1256	PR487_Michele_20180611_B07_rep1_11681_APSDLRTIQTF	0.575336	0.000613121	0.00113008	APSDLRTIQTF	PR487_Michele_20180611_B07_rep1	11681	APSDLRTIQTF	624.833	2
1257	PR487_Michele_20180611_B07_rep1_7922_SPTGRIEGF	0.575111	0.000613121	0.00113221	SPTGRIEGF	PR487_Michele_20180611_B07_rep1	7922	SPTGRIEGF	482.248	2
1258	PR487_Michele_20180611_B07_rep1_7922_TPRTGKFR	-0.717244	0.249352	1	TPRTGKFR	PR487_Michele_20180611_B07_rep1	7922	TPRTGKFR	482.248	2
1259	PR487_Michele_20180611_B07_rep1_7922_RSAIEIYL	-0.770606	0.27247	1	RSAIEIYL	PR487_Michele_20180611_B07_rep1	7922	RSAIEIYL	482.248	2
1260	PR487_Michele_20180611_B07_rep1_7343_HPRDDRYFL	0.574951	0.000613121	0.00113372	HPRDDRYFL	PR487_Michele_20180611_B07_rep1	7343	HPRDDRYFL	406.872	3
1261	PR487_Michele_20180611_B07_rep1_4214_LPKPGGAHSL	0.574704	0.000613121	0.00113606	LPKPGGAHSL	PR487_Michele_20180611_B07_rep1	4214	LPKPGGAHSL	488.782	2
1262	PR487_Michele_20180611_B07_rep1_9654_LPHNRLVSL	0.574558	0.000613121	0.00113745	LPHNRLVSL	PR487_Michele_20180611_B07_rep1	9654	LPHNRLVSL	524.817	2
1263	PR487_Michele_20180611_B07_rep1_5110_RPENVHGGIL	0.574418	0.000613121	0.00113878	RPENVHGGIL	PR487_Michele_20180611_B07_rep1	5110	RPENVHGGIL	546.301	2
1264	PR487_Michele_20180611_B07_rep1_21373_SVVAVPLPL	0.574299	0.000613121	0.00113991	SVVAVPLPL	PR487_Michele_20180611_B07_rep1	21373	SVVAVPLPL	894.566	1
1265	PR487_Michele_20180611_B07_rep1_6822_VPSPAHIEKL	0.574142	0.000613121	0.0011414	VPSPAHIEKL	PR487_Michele_20180611_B07_rep1	6822	VPSPAHIEKL	364.213	3
1266	PR487_Michele_20180611_B07_rep1_7047_RPGAHPLSF	0.573905	0.000613121	0.00114367	RPGAHPLSF	PR487_Michele_20180611_B07_rep1	7047	RPGAHPLSF	491.267	2
1267	PR487_Michele_20180611_B07_rep1_7047_LPSPARPFP	-0.670048	0.221111	1	LPSPARPFP	PR487_Michele_20180611_B07_rep1	7047	LPSPARPFP	491.267	2
1268	PR487_Michele_20180611_B07_rep1_10467_APVASPAAL	0.573841	0.000613121	0.00114428	APVASPAAL	PR487_Michele_20180611_B07_rep1	10467	APVASPAAL	796.457	1
1269	PR487_Michele_20180611_B07_rep1_8267_DQSENVDRGAGSIREAGGAF	0.573795	0.000613121	0.00114472	DQSENVDRGAGSIREAGGAF	PR487_Michele_20180611_B07_rep1	8267	DQSENVDRGAGSIREAGGAF	679.319	3
1270	PR487_Michele_20180611_B07_rep1_13255_RPRSPAGQVAAASPLLL	0.57317	0.000613121	0.00115071	RPRSPAGQVAAASPLLL	PR487_Michele_20180611_B07_rep1	13255	RPRSPAGQVAAASPLLL	568.669	3
1271	PR487_Michele_20180611_B07_rep1_10902_RVRIPAEVL	0.572531	0.000613121	0.00115687	RVRIPAEVL	PR487_Michele_20180611_B07_rep1	10902	RVRIPAEVL	351.557	3
1272	PR487_Michele_20180611_B07_rep1_4102_SPGVGKTSL	0.572448	0.000613121	0.00115767	SPGVGKTSL	PR487_Michele_20180611_B07_rep1	4102	SPGVGKTSL	423.24	2
1273	PR487_Michele_20180611_B07_rep1_14546_IPPRYPFQAL	0.571955	0.000613121	0.00116244	IPPRYPFQAL	PR487_Michele_20180611_B07_rep1	14546	IPPRYPFQAL	601.34	2
1274	PR487_Michele_20180611_B07_rep1_14546_DAGAGIALNDHF	-0.628955	0.201651	1	DAGAGIALNDHF	PR487_Michele_20180611_B07_rep1	14546	DAGAGIALNDHF	601.34	2
1275	PR487_Michele_20180611_B07_rep1_9856_KPALPPPLM[+16.0]	0.571929	0.000613121	0.00116269	KPALPPPLM	PR487_Michele_20180611_B07_rep1	9856	KPALPPPLM(ox)	490.286	2
1276	PR487_Michele_20180611_B07_rep1_9856_GPDTQHLVL	0.180009	0.0017783	0.0299211	GPDTQHLVL	PR487_Michele_20180611_B07_rep1	9856	GPDTQHLVL	490.286	2
1277	PR487_Michele_20180611_B07_rep1_6919_RVRDINEAF	0.571443	0.000613121	0.00116742	RVRDINEAF	PR487_Michele_20180611_B07_rep1	6919	RVRDINEAF	560.299	2
1278	PR487_Michele_20180611_B07_rep1_12599_APKIFGGEI	0.571278	0.000613121	0.00116903	APKIFGGEI	PR487_Michele_20180611_B07_rep1	12599	APKIFGGEI	466.266	2
1279	PR487_Michele_20180611_B07_rep1_12776_SPRNLGFETSAF	0.571253	0.000613121	0.00116928	SPRNLGFETSAF	PR487_Michele_20180611_B07_rep1	12776	SPRNLGFETSAF	663.328	2
1280	PR487_Michele_20180611_B07_rep1_3080_RPYENFQNTEGKGTA	0.571102	0.000613121	0.00117075	RPYENFQNTEGKGTA	PR487_Michele_20180611_B07_rep1	3080	RPYENFQNTEGKGTA	571.273	3
1281	PR487_Michele_20180611_B07_rep1_7342_YPNQPTRFGKL	0.570934	0.000613121	0.0011724	YPNQPTRFGKL	PR487_Michele_20180611_B07_rep1	7342	YPNQPTRFGKL	440.907	3
1282	PR487_Michele_20180611_B07_rep1_6433_NPDSKLSQL	0.570165	0.000613121	0.00117995	NPDSKLSQL	PR487_Michele_20180611_B07_rep1	6433	NPDSKLSQL	501.267	2
1283	PR487_Michele_20180611_B07_rep1_5380_LPHSGEAQL	0.570071	0.000613121	0.00118087	LPHSGEAQL	PR487_Michele_20180611_B07_rep1	5380	LPHSGEAQL	476.248	2
1284	PR487_Michele_20180611_B07_rep1_5380_GAILHLNGR	-1.00144	0.367801	1	GAILHLNGR	PR487_Michele_20180611_B07_rep1	5380	GAILHLNGR	476.248	2
1285	PR487_Michele_20180611_B07_rep1_12100_VPAPVTM[+16.0]DSF	0.570054	0.000613121	0.00118104	VPAPVTMDSF	PR487_Michele_20180611_B07_rep1	12100	VPAPVTM(ox)DSF	540.258	2
1286	PR487_Michele_20180611_B07_rep1_7702_KPTRLNVF	0.570038	0.000613121	0.0011812	KPTRLNVF	PR487_Michele_20180611_B07_rep1	7702	KPTRLNVF	487.793	2
1287	PR487_Michele_20180611_B07_rep1_8619_APIRLREL	0.569981	0.000613121	0.00118176	APIRLREL	PR487_Michele_20180611_B07_rep1	8619	APIRLREL	484.306	2
1288	PR487_Michele_20180611_B07_rep1_7209_APTSGPAL	0.569972	0.000613121	0.00118185	APTSGPAL	PR487_Michele_20180611_B07_rep1	7209	APTSGPAL	713.384	1
1289	PR487_Michele_20180611_B07_rep1_7822_SSLPKKLAL	0.569505	0.000613121	0.00118646	SSLPKKLAL	PR487_Michele_20180611_B07_rep1	7822	SSLPKKLAL	478.811	2
1290	PR487_Michele_20180611_B07_rep1_7822_KKPEDEVL	-0.382092	0.0841512	0.814813	KKPEDEVL	PR487_Michele_20180611_B07_rep1	7822	KKPEDEVL	478.811	2
1291	PR487_Michele_20180611_B07_rep1_4765_RPKGLGLGA	0.569495	0.000613121	0.00118657	RPKGLGLGA	PR487_Michele_20180611_B07_rep1	4765	RPKGLGLGA	434.772	2
1292	PR487_Michele_20180611_B07_rep1_4765_LGQGRQPL	-1.00564	0.369674	1	LGQGRQPL	PR487_Michele_20180611_B07_rep1	4765	LGQGRQPL	434.772	2
1293	PR487_Michele_20180611_B07_rep1_7871_SPDYGNSAL	0.569278	0.000613121	0.00118871	SPDYGNSAL	PR487_Michele_20180611_B07_rep1	7871	SPDYGNSAL	923.411	1
1294	PR487_Michele_20180611_B07_rep1_8690_IPRRPGALDGL	0.569206	0.000613121	0.00118943	IPRRPGALDGL	PR487_Michele_20180611_B07_rep1	8690	IPRRPGALDGL	583.337	2
1295	PR487_Michele_20180611_B07_rep1_6806_APILKRAL	0.56912	0.000613121	0.00119029	APILKRAL	PR487_Michele_20180611_B07_rep1	6806	APILKRAL	441.3	2
1296	PR487_Michele_20180611_B07_rep1_11144_RPFISEGTTL	0.568883	0.000613121	0.00119265	RPFISEGTTL	PR487_Michele_20180611_B07_rep1	11144	RPFISEGTTL	560.301	2
1297	PR487_Michele_20180611_B07_rep1_15985_SPANLPAVL	0.568805	0.000613121	0.00119342	SPANLPAVL	PR487_Michele_20180611_B07_rep1	15985	SPANLPAVL	441.258	2
1298	PR487_Michele_20180611_B07_rep1_7914_KIAPNTPQL	0.568475	0.000613121	0.00119671	KIAPNTPQL	PR487_Michele_20180611_B07_rep1	7914	KIAPNTPQL	491.29	2
1299	PR487_Michele_20180611_B07_rep1_7914_DKKNIHDL	-0.94236	0.347865	1	DKKNIHDL	PR487_Michele_20180611_B07_rep1	7914	DKKNIHDL	491.29	2
1300	PR487_Michele_20180611_B07_rep1_11082_SPREVFFRV	0.568271	0.000613121	0.00119875	SPREVFFRV	PR487_Michele_20180611_B07_rep1	11082	SPREVFFRV	379.545	3
1301	PR487_Michele_20180611_B07_rep1_6689_RPSTPHTITL	0.568209	0.000613121	0.00119937	RPSTPHTITL	PR487_Michele_20180611_B07_rep1	6689	RPSTPHTITL	561.817	2
1302	PR487_Michele_20180611_B07_rep1_6689_RSGLLGLRPGP	-0.359402	0.0740506	0.767525	RSGLLGLRPGP	PR487_Michele_20180611_B07_rep1	6689	RSGLLGLRPGP	561.817	2
1303	PR487_Michele_20180611_B07_rep1_13608_APSPPLSGL	0.568194	0.000613121	0.00119953	APSPPLSGL	PR487_Michele_20180611_B07_rep1	13608	APSPPLSGL	838.468	1
1304	PR487_Michele_20180611_B07_rep1_6355_APAPPSSGLG	0.568093	0.000613121	0.00120054	APAPPSSGLG	PR487_Michele_20180611_B07_rep1	6355	APAPPSSGLG	853.442	1
1305	PR487_Michele_20180611_B07_rep1_3059_KPHGPRTLYA	0.567775	0.000613121	0.00120373	KPHGPRTLYA	PR487_Michele_20180611_B07_rep1	3059	KPHGPRTLYA	380.549	3
1306	PR487_Michele_20180611_B07_rep1_8211_HPNSNIYNTL	0.567547	0.000613121	0.00120603	HPNSNIYNTL	PR487_Michele_20180611_B07_rep1	8211	HPNSNIYNTL	586.789	2
1307	PR487_Michele_20180611_B07_rep1_12118_LPNGQPTVL	0.567499	0.000613121	0.00120651	LPNGQPTVL	PR487_Michele_20180611_B07_rep1	12118	LPNGQPTVL	938.531	1
1308	PR487_Michele_20180611_B07_rep1_18380_APQLVGQFI	0.56717	0.000613121	0.00120983	APQLVGQFI	PR487_Michele_20180611_B07_rep1	18380	APQLVGQFI	486.779	2
1309	PR487_Michele_20180611_B07_rep1_7018_TPSAM[+16.0]AEL	0.566927	0.000613121	0.00121228	TPSAMAEL	PR487_Michele_20180611_B07_rep1	7018	TPSAM(ox)AEL	835.387	1
1310	PR487_Michele_20180611_B07_rep1_7598_APIM[+16.0]SGQGL	0.566671	0.000613121	0.00121487	APIMSGQGL	PR487_Michele_20180611_B07_rep1	7598	APIM(ox)SGQGL	889.446	1
1311	PR487_Michele_20180611_B07_rep1_8870_APSSGVQPTL	0.566346	0.000613121	0.00121818	APSSGVQPTL	PR487_Michele_20180611_B07_rep1	8870	APSSGVQPTL	956.506	1
1312	PR487_Michele_20180611_B07_rep1_13390_KPAPLNTFL	0.566318	0.000613121	0.00121846	KPAPLNTFL	PR487_Michele_20180611_B07_rep1	13390	KPAPLNTFL	500.795	2
1313	PR487_Michele_20180611_B07_rep1_7052_LPREAVTRF	0.566071	0.000613121	0.00122098	LPREAVTRF	PR487_Michele_20180611_B07_rep1	7052	LPREAVTRF	363.545	3
1314	PR487_Michele_20180611_B07_rep1_7368_RPKYPGIKF	0.566052	0.000613121	0.00122118	RPKYPGIKF	PR487_Michele_20180611_B07_rep1	7368	RPKYPGIKF	553.329	2
1315	PR487_Michele_20180611_B07_rep1_13488_KPFGYGYPTL	0.565881	0.000613121	0.00122291	KPFGYGYPTL	PR487_Michele_20180611_B07_rep1	13488	KPFGYGYPTL	571.799	2
1316	PR487_Michele_20180611_B07_rep1_7874_TPAVVSERL	0.565405	0.000613121	0.00122778	TPAVVSERL	PR487_Michele_20180611_B07_rep1	7874	TPAVVSERL	486.28	2
1317	PR487_Michele_20180611_B07_rep1_7578_KLAPPSSTL	0.565122	0.000613121	0.00123069	KLAPPSSTL	PR487_Michele_20180611_B07_rep1	7578	KLAPPSSTL	457.271	2
1318	PR487_Michele_20180611_B07_rep1_6323_APAPIHNQF	0.565031	0.000613121	0.00123163	APAPIHNQF	PR487_Michele_20180611_B07_rep1	6323	APAPIHNQF	497.759	2
1319	PR487_Michele_20180611_B07_rep1_16699_IPENVDITL	0.56457	0.000613121	0.00123637	IPENVDITL	PR487_Michele_20180611_B07_rep1	16699	IPENVDITL	1013.55	1
1320	PR487_Michele_20180611_B07_rep1_7386_VPAFRDEHL	0.564507	0.000613121	0.00123703	VPAFRDEHL	PR487_Michele_20180611_B07_rep1	7386	VPAFRDEHL	542.283	2
1321	PR487_Michele_20180611_B07_rep1_7386_EPRELLTKV	-0.211739	0.0344284	0.436485	EPRELLTKV	PR487_Michele_20180611_B07_rep1	7386	EPRELLTKV	542.283	2
1322	PR487_Michele_20180611_B07_rep1_8415_SPDTLRRVF	0.564306	0.000613121	0.00123911	SPDTLRRVF	PR487_Michele_20180611_B07_rep1	8415	SPDTLRRVF	364.205	3
1323	PR487_Michele_20180611_B07_rep1_9640_IPQGGRGAIQF	0.5643	0.000613121	0.00123916	IPQGGRGAIQF	PR487_Michele_20180611_B07_rep1	9640	IPQGGRGAIQF	572.317	2
1324	PR487_Michele_20180611_B07_rep1_10099_PPVSPGTAL	0.56393	0.000613121	0.00124301	PPVSPGTAL	PR487_Michele_20180611_B07_rep1	10099	PPVSPGTAL	838.467	1
1325	PR487_Michele_20180611_B07_rep1_16650_APDAFVGPAL	0.563816	0.000613121	0.00124419	APDAFVGPAL	PR487_Michele_20180611_B07_rep1	16650	APDAFVGPAL	479.256	2
1326	PR487_Michele_20180611_B07_rep1_6212_APAGRKVGLIAA	0.563423	0.000613121	0.00124827	APAGRKVGLIAA	PR487_Michele_20180611_B07_rep1	6212	APAGRKVGLIAA	562.351	2
1327	PR487_Michele_20180611_B07_rep1_9346_YTRQTGIVL	0.563285	0.000613121	0.00124971	YTRQTGIVL	PR487_Michele_20180611_B07_rep1	9346	YTRQTGIVL	525.801	2
1328	PR487_Michele_20180611_B07_rep1_9729_APASPFRQL	0.563248	0.000613121	0.0012501	APASPFRQL	PR487_Michele_20180611_B07_rep1	9729	APASPFRQL	493.775	2
1329	PR487_Michele_20180611_B07_rep1_8980_LPGDGRM[+16.0]VQL	0.563077	0.000613121	0.00125188	LPGDGRMVQL	PR487_Michele_20180611_B07_rep1	8980	LPGDGRM(ox)VQL	551.29	2
1330	PR487_Michele_20180611_B07_rep1_17925_VYPFPGPIPN	0.562995	0.000613121	0.00125274	VYPFPGPIPN	PR487_Michele_20180611_B07_rep1	17925	VYPFPGPIPN	1100.58	1
1331	PR487_Michele_20180611_B07_rep1_11979_M[+16.0]PHDLITQL	0.562762	0.000613121	0.00125518	MPHDLITQL	PR487_Michele_20180611_B07_rep1	11979	M(ox)PHDLITQL	542.279	2
1332	PR487_Michele_20180611_B07_rep1_11389_GPLGSTIPM[+16.0]	0.562524	0.000613121	0.00125768	GPLGSTIPM	PR487_Michele_20180611_B07_rep1	11389	GPLGSTIPM(ox)	888.45	1
1333	PR487_Michele_20180611_B07_rep1_6992_LPRQPPM[+16.0]SL	0.562407	0.000613121	0.00125891	LPRQPPMSL	PR487_Michele_20180611_B07_rep1	6992	LPRQPPM(ox)SL	527.288	2
1334	PR487_Michele_20180611_B07_rep1_4875_APIQGNREEL	0.562243	0.000613121	0.00126063	APIQGNREEL	PR487_Michele_20180611_B07_rep1	4875	APIQGNREEL	563.796	2
1335	PR487_Michele_20180611_B07_rep1_14707_YVAQAGLEL	0.56217	0.000613121	0.0012614	YVAQAGLEL	PR487_Michele_20180611_B07_rep1	14707	YVAQAGLEL	963.515	1
1336	PR487_Michele_20180611_B07_rep1_14091_FPNKPPLTF	0.562069	0.000613121	0.00126246	FPNKPPLTF	PR487_Michele_20180611_B07_rep1	14091	FPNKPPLTF	530.795	2
1337	PR487_Michele_20180611_B07_rep1_15687_KPFYVNVEF	0.561635	0.000613121	0.00126705	KPFYVNVEF	PR487_Michele_20180611_B07_rep1	15687	KPFYVNVEF	571.332	2
1338	PR487_Michele_20180611_B07_rep1_4127_GVSQPTRAL	0.561417	0.000613121	0.00126936	GVSQPTRAL	PR487_Michele_20180611_B07_rep1	4127	GVSQPTRAL	464.764	2
1339	PR487_Michele_20180611_B07_rep1_6718_RPSTPHTITL	0.561393	0.000613121	0.00126961	RPSTPHTITL	PR487_Michele_20180611_B07_rep1	6718	RPSTPHTITL	374.88	3
1340	PR487_Michele_20180611_B07_rep1_13549_HVFIGGTPL	0.560845	0.000613121	0.00127543	HVFIGGTPL	PR487_Michele_20180611_B07_rep1	13549	HVFIGGTPL	470.767	2
1341	PR487_Michele_20180611_B07_rep1_8205_RPRRDIGTIL	0.560802	0.000613121	0.00127589	RPRRDIGTIL	PR487_Michele_20180611_B07_rep1	8205	RPRRDIGTIL	399.579	3
1342	PR487_Michele_20180611_B07_rep1_8205_NIKNPIEASVL	-0.140944	0.0234915	0.299771	NIKNPIEASVL	PR487_Michele_20180611_B07_rep1	8205	NIKNPIEASVL	399.579	3
1343	PR487_Michele_20180611_B07_rep1_6983_SPQAEQPSL	0.560799	0.000613121	0.00127593	SPQAEQPSL	PR487_Michele_20180611_B07_rep1	6983	SPQAEQPSL	956.468	1
1344	PR487_Michele_20180611_B07_rep1_13352_APEPLSSL	0.55977	0.000613121	0.00128694	APEPLSSL	PR487_Michele_20180611_B07_rep1	13352	APEPLSSL	813.436	1
1345	PR487_Michele_20180611_B07_rep1_6114_APRRGPALL	0.559556	0.000613121	0.00128923	APRRGPALL	PR487_Michele_20180611_B07_rep1	6114	APRRGPALL	475.799	2
1346	PR487_Michele_20180611_B07_rep1_11983_KPYFPPRIL	0.559556	0.000613121	0.00128923	KPYFPPRIL	PR487_Michele_20180611_B07_rep1	11983	KPYFPPRIL	565.84	2
1347	PR487_Michele_20180611_B07_rep1_14274_SPTM[+16.0]GLYL	0.55941	0.000613121	0.00129081	SPTMGLYL	PR487_Michele_20180611_B07_rep1	14274	SPTM(ox)GLYL	897.44	1
1348	PR487_Michele_20180611_B07_rep1_7597_RVRVPYRVV	0.559394	0.000613121	0.00129098	RVRVPYRVV	PR487_Michele_20180611_B07_rep1	7597	RVRVPYRVV	381.908	3
1349	PR487_Michele_20180611_B07_rep1_6205_RPGAERAIIHV	0.559394	0.000613121	0.00129098	RPGAERAIIHV	PR487_Michele_20180611_B07_rep1	6205	RPGAERAIIHV	406.907	3
1350	PR487_Michele_20180611_B07_rep1_7743_IPQPSGKVL	0.559171	0.000613121	0.00129338	IPQPSGKVL	PR487_Michele_20180611_B07_rep1	7743	IPQPSGKVL	469.787	2
1351	PR487_Michele_20180611_B07_rep1_7743_APNSRPALL	0.0792335	0.00627615	0.0664101	APNSRPALL	PR487_Michele_20180611_B07_rep1	7743	APNSRPALL	469.787	2
1352	PR487_Michele_20180611_B07_rep1_13067_IPYNPQQFPGQPA	0.558924	0.000613121	0.00129605	IPYNPQQFPGQPA	PR487_Michele_20180611_B07_rep1	13067	IPYNPQQFPGQPA	728.348	2
1353	PR487_Michele_20180611_B07_rep1_5590_RPRSWREL	0.558633	0.000613121	0.00129921	RPRSWREL	PR487_Michele_20180611_B07_rep1	5590	RPRSWREL	367.209	3
1354	PR487_Michele_20180611_B07_rep1_12961_GPAGGFM[+16.0]VV	0.558106	0.000613121	0.00130493	GPAGGFMVV	PR487_Michele_20180611_B07_rep1	12961	GPAGGFM(ox)VV	425.71	2
1355	PR487_Michele_20180611_B07_rep1_7960_TPDTNHTPVAL	0.558052	0.000613121	0.00130553	TPDTNHTPVAL	PR487_Michele_20180611_B07_rep1	7960	TPDTNHTPVAL	583.296	2
1356	PR487_Michele_20180611_B07_rep1_10982_SPVDIRPQL	0.558036	0.000613121	0.0013057	SPVDIRPQL	PR487_Michele_20180611_B07_rep1	10982	SPVDIRPQL	512.793	2
1357	PR487_Michele_20180611_B07_rep1_4651_FSPRNGSSL	0.558009	0.000613121	0.00130599	FSPRNGSSL	PR487_Michele_20180611_B07_rep1	4651	FSPRNGSSL	482.746	2
1358	PR487_Michele_20180611_B07_rep1_8802_VPTGGPTL	0.557972	0.000613121	0.0013064	VPTGGPTL	PR487_Michele_20180611_B07_rep1	8802	VPTGGPTL	741.414	1
1359	PR487_Michele_20180611_B07_rep1_12353_YPFKPPKVAF	0.557841	0.000613121	0.00130783	YPFKPPKVAF	PR487_Michele_20180611_B07_rep1	12353	YPFKPPKVAF	398.562	3
1360	PR487_Michele_20180611_B07_rep1_10719_SPSPLRAGVDI	0.557536	0.000613121	0.00131117	SPSPLRAGVDI	PR487_Michele_20180611_B07_rep1	10719	SPSPLRAGVDI	556.309	2
1361	PR487_Michele_20180611_B07_rep1_2901_RPSHLTNKF	0.557406	0.000613121	0.00131258	RPSHLTNKF	PR487_Michele_20180611_B07_rep1	2901	RPSHLTNKF	367.205	3
1362	PR487_Michele_20180611_B07_rep1_3367_RPHHKILDM[+16.0]	0.557388	0.000613121	0.00131278	RPHHKILDM	PR487_Michele_20180611_B07_rep1	3367	RPHHKILDM(ox)	388.21	3
1363	PR487_Michele_20180611_B07_rep1_7300_RPPDRVRLL	0.55725	0.000613121	0.0013143	RPPDRVRLL	PR487_Michele_20180611_B07_rep1	7300	RPPDRVRLL	374.569	3
1364	PR487_Michele_20180611_B07_rep1_5581_NPRKEPVYL	0.55724	0.000613121	0.00131441	NPRKEPVYL	PR487_Michele_20180611_B07_rep1	5581	NPRKEPVYL	558.314	2
1365	PR487_Michele_20180611_B07_rep1_7291_APHPNIIRV	0.557182	0.000613121	0.00131504	APHPNIIRV	PR487_Michele_20180611_B07_rep1	7291	APHPNIIRV	508.804	2
1366	PR487_Michele_20180611_B07_rep1_8838_LPHGAGHLAF	0.556426	0.000613121	0.00132337	LPHGAGHLAF	PR487_Michele_20180611_B07_rep1	8838	LPHGAGHLAF	510.327	2
1367	PR487_Michele_20180611_B07_rep1_8838_TVLSRKPAF	-0.847135	0.307486	1	TVLSRKPAF	PR487_Michele_20180611_B07_rep1	8838	TVLSRKPAF	510.327	2
1368	PR487_Michele_20180611_B07_rep1_6969_QIIQSIRM[+16.0]GM[+16.0]	0.556173	0.000613121	0.00132617	QIIQSIRMGM	PR487_Michele_20180611_B07_rep1	6969	QIIQSIRM(ox)GM(ox)	604.81	2
1369	PR487_Michele_20180611_B07_rep1_13089_IPYNPQQFPGQPA	0.556034	0.000613121	0.0013277	IPYNPQQFPGQPA	PR487_Michele_20180611_B07_rep1	13089	IPYNPQQFPGQPA	728.865	2
1370	PR487_Michele_20180611_B07_rep1_9618_IPREVIERL	0.555832	0.000613121	0.00132994	IPREVIERL	PR487_Michele_20180611_B07_rep1	9618	IPREVIERL	375.564	3
1371	PR487_Michele_20180611_B07_rep1_14752_APVSAGTIF	0.555574	0.000613121	0.00133281	APVSAGTIF	PR487_Michele_20180611_B07_rep1	14752	APVSAGTIF	862.467	1
1372	PR487_Michele_20180611_B07_rep1_5724_RPAALRGAL	0.555542	0.000613121	0.00133317	RPAALRGAL	PR487_Michele_20180611_B07_rep1	5724	RPAALRGAL	462.791	2
1373	PR487_Michele_20180611_B07_rep1_15295_IPNEIIHAL	0.55481	0.000613121	0.00134135	IPNEIIHAL	PR487_Michele_20180611_B07_rep1	15295	IPNEIIHAL	510.297	2
1374	PR487_Michele_20180611_B07_rep1_17105_VPAVPTVGF	0.554359	0.000613121	0.00134641	VPAVPTVGF	PR487_Michele_20180611_B07_rep1	17105	VPAVPTVGF	886.503	1
1375	PR487_Michele_20180611_B07_rep1_7621_LPESGSSL	0.554125	0.000613121	0.00134904	LPESGSSL	PR487_Michele_20180611_B07_rep1	7621	LPESGSSL	789.4	1
1376	PR487_Michele_20180611_B07_rep1_4851_KPRAGTEIRF	0.553936	0.000613121	0.00135117	KPRAGTEIRF	PR487_Michele_20180611_B07_rep1	4851	KPRAGTEIRF	392.228	3
1377	PR487_Michele_20180611_B07_rep1_17678_IPYAGIDL	0.553734	0.000613121	0.00135345	IPYAGIDL	PR487_Michele_20180611_B07_rep1	17678	IPYAGIDL	861.471	1
1378	PR487_Michele_20180611_B07_rep1_16726_YPYLGPSTL	0.553413	0.000613121	0.00135707	YPYLGPSTL	PR487_Michele_20180611_B07_rep1	16726	YPYLGPSTL	1010.52	1
1379	PR487_Michele_20180611_B07_rep1_11401_GPM[+16.0]GGGLTL	0.553204	0.000613121	0.00135946	GPMGGGLTL	PR487_Michele_20180611_B07_rep1	11401	GPM(ox)GGGLTL	818.408	1
1380	PR487_Michele_20180611_B07_rep1_14045_APRLPITGL	0.552999	0.000613121	0.00136177	APRLPITGL	PR487_Michele_20180611_B07_rep1	14045	APRLPITGL	469.296	2
1381	PR487_Michele_20180611_B07_rep1_4709_IPNQQSRLPA	0.552788	0.000613121	0.00136418	IPNQQSRLPA	PR487_Michele_20180611_B07_rep1	4709	IPNQQSRLPA	562.314	2
1382	PR487_Michele_20180611_B07_rep1_11383_LPRALGSGF	0.552246	0.000613121	0.00137037	LPRALGSGF	PR487_Michele_20180611_B07_rep1	11383	LPRALGSGF	459.264	2
1383	PR487_Michele_20180611_B07_rep1_5928_DPM[+16.0]KARVVL	0.552042	0.000613121	0.0013727	DPMKARVVL	PR487_Michele_20180611_B07_rep1	5928	DPM(ox)KARVVL	522.797	2
1384	PR487_Michele_20180611_B07_rep1_9128_TPAQSPVL	0.551619	0.000613121	0.00137756	TPAQSPVL	PR487_Michele_20180611_B07_rep1	9128	TPAQSPVL	812.452	1
1385	PR487_Michele_20180611_B07_rep1_12545_SPRFPAQYL	0.551611	0.000613121	0.00137765	SPRFPAQYL	PR487_Michele_20180611_B07_rep1	12545	SPRFPAQYL	539.787	2
1386	PR487_Michele_20180611_B07_rep1_6363_PPVRPVGPGRAL	0.551592	0.000613121	0.00137787	PPVRPVGPGRAL	PR487_Michele_20180611_B07_rep1	6363	PPVRPVGPGRAL	405.916	3
1387	PR487_Michele_20180611_B07_rep1_10627_HPYPPGPGVAL	0.551144	0.000613121	0.00138303	HPYPPGPGVAL	PR487_Michele_20180611_B07_rep1	10627	HPYPPGPGVAL	552.797	2
1388	PR487_Michele_20180611_B07_rep1_13961_SPPAGLFTSA	0.550839	0.000613121	0.00138656	SPPAGLFTSA	PR487_Michele_20180611_B07_rep1	13961	SPPAGLFTSA	947.484	1
1389	PR487_Michele_20180611_B07_rep1_17322_VPAPVPLM[+16.0]SL	0.550628	0.000613121	0.001389	VPAPVPLMSL	PR487_Michele_20180611_B07_rep1	17322	VPAPVPLM(ox)SL	1039.59	1
1390	PR487_Michele_20180611_B07_rep1_10164_SPAALTEV	0.550612	0.000613121	0.00138918	SPAALTEV	PR487_Michele_20180611_B07_rep1	10164	SPAALTEV	787.421	1
1391	PR487_Michele_20180611_B07_rep1_6624_AAM[+16.0]KALQAL	0.550391	0.000613121	0.00139176	AAMKALQAL	PR487_Michele_20180611_B07_rep1	6624	AAM(ox)KALQAL	466.765	2
1392	PR487_Michele_20180611_B07_rep1_10409_IPRITIEM[+16.0]	0.550243	0.000613121	0.00139348	IPRITIEM	PR487_Michele_20180611_B07_rep1	10409	IPRITIEM(ox)	494.778	2
1393	PR487_Michele_20180611_B07_rep1_11413_VVYPGAIAM[+16.0]	0.550203	0.000613121	0.00139393	VVYPGAIAM	PR487_Michele_20180611_B07_rep1	11413	VVYPGAIAM(ox)	936.486	1
1394	PR487_Michele_20180611_B07_rep1_5438_DPATIRKAL	0.550114	0.000613121	0.00139498	DPATIRKAL	PR487_Michele_20180611_B07_rep1	5438	DPATIRKAL	492.796	2
1395	PR487_Michele_20180611_B07_rep1_10252_FPQYPDKEL	0.54974	0.000613121	0.00139934	FPQYPDKEL	PR487_Michele_20180611_B07_rep1	10252	FPQYPDKEL	568.785	2
1396	PR487_Michele_20180611_B07_rep1_9326_HPREPVFL	0.549694	0.000613121	0.00139988	HPREPVFL	PR487_Michele_20180611_B07_rep1	9326	HPREPVFL	497.777	2
1397	PR487_Michele_20180611_B07_rep1_9326_GPRTDTLSF	-0.0890032	0.0185577	0.218939	GPRTDTLSF	PR487_Michele_20180611_B07_rep1	9326	GPRTDTLSF	497.777	2
1398	PR487_Michele_20180611_B07_rep1_9326_PFSQAVLSF	-0.814214	0.295201	1	PFSQAVLSF	PR487_Michele_20180611_B07_rep1	9326	PFSQAVLSF	497.777	2
1399	PR487_Michele_20180611_B07_rep1_10695_IPDHFRPPL	0.549377	0.000613121	0.00140358	IPDHFRPPL	PR487_Michele_20180611_B07_rep1	10695	IPDHFRPPL	546.304	2
1400	PR487_Michele_20180611_B07_rep1_10953_RPYKPVVLL	0.549058	0.000613121	0.00140733	RPYKPVVLL	PR487_Michele_20180611_B07_rep1	10953	RPYKPVVLL	542.849	2
1401	PR487_Michele_20180611_B07_rep1_6836_SPLRPGLAT	0.548119	0.000613121	0.0014184	SPLRPGLAT	PR487_Michele_20180611_B07_rep1	6836	SPLRPGLAT	455.735	2
1402	PR487_Michele_20180611_B07_rep1_6836_PVHSPSSSL	-0.283484	0.0504918	0.596536	PVHSPSSSL	PR487_Michele_20180611_B07_rep1	6836	PVHSPSSSL	455.735	2
1403	PR487_Michele_20180611_B07_rep1_6629_LPAPPTQNM[+16.0]	0.547857	0.000613121	0.00142151	LPAPPTQNM	PR487_Michele_20180611_B07_rep1	6629	LPAPPTQNM(ox)	492.745	2
1404	PR487_Michele_20180611_B07_rep1_6629_APSPAKEER	-1.32357	0.446156	1	APSPAKEER	PR487_Michele_20180611_B07_rep1	6629	APSPAKEER	492.745	2
1405	PR487_Michele_20180611_B07_rep1_11917_PAEPKLAF	0.547561	0.000613121	0.00142502	PAEPKLAF	PR487_Michele_20180611_B07_rep1	11917	PAEPKLAF	872.489	1
1406	PR487_Michele_20180611_B07_rep1_10451_SSGLPRNTVVL	0.547475	0.000613121	0.00142605	SSGLPRNTVVL	PR487_Michele_20180611_B07_rep1	10451	SSGLPRNTVVL	571.83	2
1407	PR487_Michele_20180611_B07_rep1_3155_SPDGTRTPAV	0.547104	0.000613121	0.00143048	SPDGTRTPAV	PR487_Michele_20180611_B07_rep1	3155	SPDGTRTPAV	500.757	2
1408	PR487_Michele_20180611_B07_rep1_8553_SNRPPIASL	0.546851	0.000613121	0.00143349	SNRPPIASL	PR487_Michele_20180611_B07_rep1	8553	SNRPPIASL	477.772	2
1409	PR487_Michele_20180611_B07_rep1_6472_HPVLPARSI	0.546783	0.000613121	0.00143432	HPVLPARSI	PR487_Michele_20180611_B07_rep1	6472	HPVLPARSI	495.298	2
1410	PR487_Michele_20180611_B07_rep1_14800_LPADFGRLV	0.546493	0.000613121	0.00143779	LPADFGRLV	PR487_Michele_20180611_B07_rep1	14800	LPADFGRLV	494.285	2
1411	PR487_Michele_20180611_B07_rep1_4195_SPEIRREL	0.546224	0.000613121	0.00144102	SPEIRREL	PR487_Michele_20180611_B07_rep1	4195	SPEIRREL	500.283	2
1412	PR487_Michele_20180611_B07_rep1_13513_VPASFSSL	0.545919	0.000613121	0.00144469	VPASFSSL	PR487_Michele_20180611_B07_rep1	13513	VPASFSSL	807.425	1
1413	PR487_Michele_20180611_B07_rep1_8966_FSRAPVSAL	0.545464	0.000613121	0.0014502	FSRAPVSAL	PR487_Michele_20180611_B07_rep1	8966	FSRAPVSAL	474.269	2
1414	PR487_Michele_20180611_B07_rep1_17091_APAYPLEL	0.545331	0.000613121	0.0014518	APAYPLEL	PR487_Michele_20180611_B07_rep1	17091	APAYPLEL	873.471	1
1415	PR487_Michele_20180611_B07_rep1_5511_LPQKVAERL	0.544323	0.000613121	0.00146408	LPQKVAERL	PR487_Michele_20180611_B07_rep1	5511	LPQKVAERL	527.325	2
1416	PR487_Michele_20180611_B07_rep1_5511_YSVARTNLE	-0.275621	0.0478595	0.578473	YSVARTNLE	PR487_Michele_20180611_B07_rep1	5511	YSVARTNLE	527.325	2
1417	PR487_Michele_20180611_B07_rep1_14782_SPRYIFTM[+16.0]L	0.543933	0.000613121	0.00146885	SPRYIFTML	PR487_Michele_20180611_B07_rep1	14782	SPRYIFTM(ox)L	572.297	2
1418	PR487_Michele_20180611_B07_rep1_13252_YPSLPTM[+16.0]TV	0.543487	0.000613121	0.00147433	YPSLPTMTV	PR487_Michele_20180611_B07_rep1	13252	YPSLPTM(ox)TV	512.755	2
1419	PR487_Michele_20180611_B07_rep1_5675_APEYFRRKL	0.543434	0.000613121	0.00147498	APEYFRRKL	PR487_Michele_20180611_B07_rep1	5675	APEYFRRKL	393.893	3
1420	PR487_Michele_20180611_B07_rep1_17632_LPSLRILYM[+16.0]	0.543422	0.000613121	0.00147512	LPSLRILYM	PR487_Michele_20180611_B07_rep1	17632	LPSLRILYM(ox)	561.323	2
1421	PR487_Michele_20180611_B07_rep1_7124_GPRTPNPYASDNSSL	0.543325	0.000613121	0.00147632	GPRTPNPYASDNSSL	PR487_Michele_20180611_B07_rep1	7124	GPRTPNPYASDNSSL	788.373	2
1422	PR487_Michele_20180611_B07_rep1_11478_IPDSHIVL	0.542773	0.000613121	0.00148314	IPDSHIVL	PR487_Michele_20180611_B07_rep1	11478	IPDSHIVL	447.259	2
1423	PR487_Michele_20180611_B07_rep1_17920_SPISHFLDL	0.54237	0.000613121	0.00148813	SPISHFLDL	PR487_Michele_20180611_B07_rep1	17920	SPISHFLDL	514.774	2
1424	PR487_Michele_20180611_B07_rep1_5951_VPKKPGPPVL	0.542352	0.000613121	0.00148836	VPKKPGPPVL	PR487_Michele_20180611_B07_rep1	5951	VPKKPGPPVL	516.334	2
1425	PR487_Michele_20180611_B07_rep1_11801_SPKPFTEEVL	0.54212	0.000613121	0.00149124	SPKPFTEEVL	PR487_Michele_20180611_B07_rep1	11801	SPKPFTEEVL	573.806	2
1426	PR487_Michele_20180611_B07_rep1_6671_AVRIPGGPA	0.542078	0.000613121	0.00149177	AVRIPGGPA	PR487_Michele_20180611_B07_rep1	6671	AVRIPGGPA	419.251	2
1427	PR487_Michele_20180611_B07_rep1_7203_RPRQPNLIP	0.542011	0.000613121	0.00149261	RPRQPNLIP	PR487_Michele_20180611_B07_rep1	7203	RPRQPNLIP	364.221	3
1428	PR487_Michele_20180611_B07_rep1_9535_GPLKSVQEL	0.541807	0.000613121	0.00149515	GPLKSVQEL	PR487_Michele_20180611_B07_rep1	9535	GPLKSVQEL	485.782	2
1429	PR487_Michele_20180611_B07_rep1_9535_VLLDILQR	-1.36811	0.452481	1	VLLDILQR	PR487_Michele_20180611_B07_rep1	9535	VLLDILQR	485.782	2
1430	PR487_Michele_20180611_B07_rep1_5316_YPRGIPPQSQM[+16.0]	0.541664	0.000613121	0.00149694	YPRGIPPQSQM	PR487_Michele_20180611_B07_rep1	5316	YPRGIPPQSQM(ox)	645.32	2
1431	PR487_Michele_20180611_B07_rep1_5165_PGLPTARA	0.541518	0.000613121	0.00149876	PGLPTARA	PR487_Michele_20180611_B07_rep1	5165	PGLPTARA	391.729	2
1432	PR487_Michele_20180611_B07_rep1_8798_VPDDDRSLI	0.541091	0.000613121	0.00150411	VPDDDRSLI	PR487_Michele_20180611_B07_rep1	8798	VPDDDRSLI	515.265	2
1433	PR487_Michele_20180611_B07_rep1_8798_SPRGEARTR	-1.17804	0.415663	1	SPRGEARTR	PR487_Michele_20180611_B07_rep1	8798	SPRGEARTR	515.265	2
1434	PR487_Michele_20180611_B07_rep1_10899_SPEAVGPEL	0.54102	0.000613121	0.001505	SPEAVGPEL	PR487_Michele_20180611_B07_rep1	10899	SPEAVGPEL	898.452	1
1435	PR487_Michele_20180611_B07_rep1_20394_LPALGDVF	0.540999	0.000613121	0.00150526	LPALGDVF	PR487_Michele_20180611_B07_rep1	20394	LPALGDVF	831.462	1
1436	PR487_Michele_20180611_B07_rep1_4026_GPESRPTEL	0.54078	0.000613121	0.00150802	GPESRPTEL	PR487_Michele_20180611_B07_rep1	4026	GPESRPTEL	493.251	2
1437	PR487_Michele_20180611_B07_rep1_6056_LPDKHSVTAL	0.540769	0.000613121	0.00150817	LPDKHSVTAL	PR487_Michele_20180611_B07_rep1	6056	LPDKHSVTAL	540.806	2
1438	PR487_Michele_20180611_B07_rep1_17559_SPFQSSPLSL	0.540721	0.000613121	0.00150876	SPFQSSPLSL	PR487_Michele_20180611_B07_rep1	17559	SPFQSSPLSL	1062.55	1
1439	PR487_Michele_20180611_B07_rep1_5261_RPDM[+16.0]GYNTL	0.540641	0.000613121	0.00150977	RPDMGYNTL	PR487_Michele_20180611_B07_rep1	5261	RPDM(ox)GYNTL	541.75	2
1440	PR487_Michele_20180611_B07_rep1_16086_TPYEYPYTL	0.540464	0.000613121	0.001512	TPYEYPYTL	PR487_Michele_20180611_B07_rep1	16086	TPYEYPYTL	1146.54	1
1441	PR487_Michele_20180611_B07_rep1_6037_VPSTERM[+16.0]VL	0.540211	0.000613121	0.00151521	VPSTERMVL	PR487_Michele_20180611_B07_rep1	6037	VPSTERM(ox)VL	524.279	2
1442	PR487_Michele_20180611_B07_rep1_8128_RPKPSSSPVIF	0.540082	0.000613121	0.00151684	RPKPSSSPVIF	PR487_Michele_20180611_B07_rep1	8128	RPKPSSSPVIF	607.849	2
1443	PR487_Michele_20180611_B07_rep1_13994_LPRGVLEGL	0.53947	0.000613121	0.00152461	LPRGVLEGL	PR487_Michele_20180611_B07_rep1	13994	LPRGVLEGL	477.293	2
1444	PR487_Michele_20180611_B07_rep1_5539_HPTVGKISV	0.539077	0.000613121	0.00152962	HPTVGKISV	PR487_Michele_20180611_B07_rep1	5539	HPTVGKISV	469.277	2
1445	PR487_Michele_20180611_B07_rep1_5539_RPQPRGLL	-0.274205	0.0476504	0.575227	RPQPRGLL	PR487_Michele_20180611_B07_rep1	5539	RPQPRGLL	469.277	2
1446	PR487_Michele_20180611_B07_rep1_5539_APGRPGEAAL	-0.837504	0.303271	1	APGRPGEAAL	PR487_Michele_20180611_B07_rep1	5539	APGRPGEAAL	469.277	2
1447	PR487_Michele_20180611_B07_rep1_16877_LPAKILVEF	0.538822	0.000613121	0.00153287	LPAKILVEF	PR487_Michele_20180611_B07_rep1	16877	LPAKILVEF	515.321	2
1448	PR487_Michele_20180611_B07_rep1_3965_LPM[+16.0]SRSQPLQ	0.538699	0.000613121	0.00153445	LPMSRSQPLQ	PR487_Michele_20180611_B07_rep1	3965	LPM(ox)SRSQPLQ	586.808	2
1449	PR487_Michele_20180611_B07_rep1_16205_TPFGSGIGTGL	0.538407	0.000613121	0.0015382	TPFGSGIGTGL	PR487_Michele_20180611_B07_rep1	16205	TPFGSGIGTGL	1006.52	1
1450	PR487_Michele_20180611_B07_rep1_12522_VPAPTNVL	0.538276	0.000613121	0.00153988	VPAPTNVL	PR487_Michele_20180611_B07_rep1	12522	VPAPTNVL	810.472	1
1451	PR487_Michele_20180611_B07_rep1_5570_M[+16.0]PQSGTGVSV	0.538272	0.000613121	0.00153993	MPQSGTGVSV	PR487_Michele_20180611_B07_rep1	5570	M(ox)PQSGTGVSV	489.732	2
1452	PR487_Michele_20180611_B07_rep1_10464_RPQELDEAVL	0.538113	0.000613121	0.00154197	RPQELDEAVL	PR487_Michele_20180611_B07_rep1	10464	RPQELDEAVL	585.312	2
1453	PR487_Michele_20180611_B07_rep1_5364_VPM[+16.0]STYLKM[+16.0]	0.537977	0.000613121	0.00154372	VPMSTYLKM	PR487_Michele_20180611_B07_rep1	5364	VPM(ox)STYLKM(ox)	551.269	2
1454	PR487_Michele_20180611_B07_rep1_5475_RLM[+16.0]DGRTVL	0.53794	0.000613121	0.0015442	RLMDGRTVL	PR487_Michele_20180611_B07_rep1	5475	RLM(ox)DGRTVL	538.798	2
1455	PR487_Michele_20180611_B07_rep1_9759_LPRTPSYSI	0.537017	0.000613121	0.00155614	LPRTPSYSI	PR487_Michele_20180611_B07_rep1	9759	LPRTPSYSI	517.288	2
1456	PR487_Michele_20180611_B07_rep1_10801_SPGLKVTGF	0.536735	0.000613121	0.00155981	SPGLKVTGF	PR487_Michele_20180611_B07_rep1	10801	SPGLKVTGF	453.258	2
1457	PR487_Michele_20180611_B07_rep1_10801_KNIPSIFNTPEP	-0.576103	0.172978	1	KNIPSIFNTPEP	PR487_Michele_20180611_B07_rep1	10801	KNIPSIFNTPEP	453.258	2
1458	PR487_Michele_20180611_B07_rep1_6543_APGPSTSTI	0.536728	0.000613121	0.00155991	APGPSTSTI	PR487_Michele_20180611_B07_rep1	6543	APGPSTSTI	830.427	1
1459	PR487_Michele_20180611_B07_rep1_11563_VPYDPGLKAGAL	0.536344	0.000613121	0.00156491	VPYDPGLKAGAL	PR487_Michele_20180611_B07_rep1	11563	VPYDPGLKAGAL	600.834	2
1460	PR487_Michele_20180611_B07_rep1_14252_APRLPITGL	0.53592	0.000613121	0.00157046	APRLPITGL	PR487_Michele_20180611_B07_rep1	14252	APRLPITGL	469.295	2
1461	PR487_Michele_20180611_B07_rep1_15666_VPAEIQVL	0.53563	0.000613121	0.00157426	VPAEIQVL	PR487_Michele_20180611_B07_rep1	15666	VPAEIQVL	868.514	1
1462	PR487_Michele_20180611_B07_rep1_10909_HPDPFLRSL	0.535446	0.000613121	0.00157669	HPDPFLRSL	PR487_Michele_20180611_B07_rep1	10909	HPDPFLRSL	541.293	2
1463	PR487_Michele_20180611_B07_rep1_8743_SPRGYFHTF	0.535226	0.000613121	0.00157958	SPRGYFHTF	PR487_Michele_20180611_B07_rep1	8743	SPRGYFHTF	556.27	2
1464	PR487_Michele_20180611_B07_rep1_8743_APKQSGNTPVI	-0.896591	0.328397	1	APKQSGNTPVI	PR487_Michele_20180611_B07_rep1	8743	APKQSGNTPVI	556.27	2
1465	PR487_Michele_20180611_B07_rep1_6710_AVRKPAISL	0.534756	0.000613121	0.00158579	AVRKPAISL	PR487_Michele_20180611_B07_rep1	6710	AVRKPAISL	477.808	2
1466	PR487_Michele_20180611_B07_rep1_6710_PALVPESLQ	-1.11108	0.399619	1	PALVPESLQ	PR487_Michele_20180611_B07_rep1	6710	PALVPESLQ	477.808	2
1467	PR487_Michele_20180611_B07_rep1_11166_QPDLSKAVSL	0.534459	0.000613121	0.00158973	QPDLSKAVSL	PR487_Michele_20180611_B07_rep1	11166	QPDLSKAVSL	529.298	2
1468	PR487_Michele_20180611_B07_rep1_17774_GPAAIALM[+16.0]I	0.534427	0.000613121	0.00159015	GPAAIALMI	PR487_Michele_20180611_B07_rep1	17774	GPAAIALM(ox)I	872.491	1
1469	PR487_Michele_20180611_B07_rep1_12297_KPYFPPRIL	0.53438	0.000613121	0.00159078	KPYFPPRIL	PR487_Michele_20180611_B07_rep1	12297	KPYFPPRIL	377.562	3
1470	PR487_Michele_20180611_B07_rep1_4462_GPASVGKTSL	0.534364	0.000613121	0.00159099	GPASVGKTSL	PR487_Michele_20180611_B07_rep1	4462	GPASVGKTSL	458.759	2
1471	PR487_Michele_20180611_B07_rep1_5019_APDQHTRLL	0.534141	0.000613121	0.00159395	APDQHTRLL	PR487_Michele_20180611_B07_rep1	5019	APDQHTRLL	350.861	3
1472	PR487_Michele_20180611_B07_rep1_5019_PSLVFVFKN	-1.16169	0.412485	1	PSLVFVFKN	PR487_Michele_20180611_B07_rep1	5019	PSLVFVFKN	350.861	3
1473	PR487_Michele_20180611_B07_rep1_6857_YPKGLGSTV	0.533964	0.000613121	0.0015963	YPKGLGSTV	PR487_Michele_20180611_B07_rep1	6857	YPKGLGSTV	461.255	2
1474	PR487_Michele_20180611_B07_rep1_9375_IPLSKIKTL	0.533959	0.000613121	0.00159637	IPLSKIKTL	PR487_Michele_20180611_B07_rep1	9375	IPLSKIKTL	506.842	2
1475	PR487_Michele_20180611_B07_rep1_8444_YPSTPGRYSI	0.533582	0.000613121	0.00160141	YPSTPGRYSI	PR487_Michele_20180611_B07_rep1	8444	YPSTPGRYSI	570.788	2
1476	PR487_Michele_20180611_B07_rep1_7163_APTPARPVL	0.53354	0.000613121	0.00160198	APTPARPVL	PR487_Michele_20180611_B07_rep1	7163	APTPARPVL	461.279	2
1477	PR487_Michele_20180611_B07_rep1_7497_GPQEERALL	0.533525	0.000613121	0.00160217	GPQEERALL	PR487_Michele_20180611_B07_rep1	7497	GPQEERALL	506.775	2
1478	PR487_Michele_20180611_B07_rep1_10347_FPDPAHPNTL	0.533113	0.000613121	0.00160769	FPDPAHPNTL	PR487_Michele_20180611_B07_rep1	10347	FPDPAHPNTL	555.286	2
1479	PR487_Michele_20180611_B07_rep1_10347_FVYGEPREL	0.495462	0.000613121	0.00220119	FVYGEPREL	PR487_Michele_20180611_B07_rep1	10347	FVYGEPREL	555.286	2
1480	PR487_Michele_20180611_B07_rep1_6132_RPPPPNSVI	0.532924	0.000613121	0.00161023	RPPPPNSVI	PR487_Michele_20180611_B07_rep1	6132	RPPPPNSVI	488.782	2
1481	PR487_Michele_20180611_B07_rep1_6132_GTVEIETVK	-0.29527	0.0534783	0.62365	GTVEIETVK	PR487_Michele_20180611_B07_rep1	6132	GTVEIETVK	488.782	2
1482	PR487_Michele_20180611_B07_rep1_15148_RVFIGNLNTL	0.532834	0.000613121	0.00161144	RVFIGNLNTL	PR487_Michele_20180611_B07_rep1	15148	RVFIGNLNTL	573.835	2
1483	PR487_Michele_20180611_B07_rep1_9540_LPAERIQEI	0.53251	0.000613121	0.0016158	LPAERIQEI	PR487_Michele_20180611_B07_rep1	9540	LPAERIQEI	534.806	2
1484	PR487_Michele_20180611_B07_rep1_9540_APQAERALVL	-0.624473	0.199669	1	APQAERALVL	PR487_Michele_20180611_B07_rep1	9540	APQAERALVL	534.806	2
1485	PR487_Michele_20180611_B07_rep1_18978_APAPVGPLVGL	0.532464	0.000613121	0.00161643	APAPVGPLVGL	PR487_Michele_20180611_B07_rep1	18978	APAPVGPLVGL	990.532	2
1486	PR487_Michele_20180611_B07_rep1_18978_APM[+16.0]PYLIGI	0.203106	0.0017783	0.0248068	APMPYLIGI	PR487_Michele_20180611_B07_rep1	18978	APM(ox)PYLIGI	990.532	2
1487	PR487_Michele_20180611_B07_rep1_17112_SPTTAFTVL	0.532089	0.000613121	0.00162149	SPTTAFTVL	PR487_Michele_20180611_B07_rep1	17112	SPTTAFTVL	468.756	2
1488	PR487_Michele_20180611_B07_rep1_5833_TPIIHRDL	0.532018	0.000613121	0.00162246	TPIIHRDL	PR487_Michele_20180611_B07_rep1	5833	TPIIHRDL	482.248	2
1489	PR487_Michele_20180611_B07_rep1_5833_SPAYRDLAA	0.485241	0.000613121	0.00239711	SPAYRDLAA	PR487_Michele_20180611_B07_rep1	5833	SPAYRDLAA	482.248	2
1490	PR487_Michele_20180611_B07_rep1_14650_APRLPLSL	0.531945	0.000613121	0.00162344	APRLPLSL	PR487_Michele_20180611_B07_rep1	14650	APRLPLSL	433.776	2
1491	PR487_Michele_20180611_B07_rep1_14650_GSPAHRPALLLLLPPLLLLLLLRV	-1.19135	0.418605	1	GSPAHRPALLLLLPPLLLLLLLRV	PR487_Michele_20180611_B07_rep1	14650	GSPAHRPALLLLLPPLLLLLLLRV	433.776	2
1492	PR487_Michele_20180611_B07_rep1_14248_RPYIIAGL	0.531827	0.000613121	0.00162504	RPYIIAGL	PR487_Michele_20180611_B07_rep1	14248	RPYIIAGL	452.216	2
1493	PR487_Michele_20180611_B07_rep1_3754_LVQRGSANGL	0.5315	0.000613121	0.00162948	LVQRGSANGL	PR487_Michele_20180611_B07_rep1	3754	LVQRGSANGL	507.788	2
1494	PR487_Michele_20180611_B07_rep1_13579_QPIPFPKEAL	0.531392	0.000613121	0.00163096	QPIPFPKEAL	PR487_Michele_20180611_B07_rep1	13579	QPIPFPKEAL	570.326	2
1495	PR487_Michele_20180611_B07_rep1_12481_PFKPPKVTF	0.53117	0.000613121	0.00163397	PFKPPKVTF	PR487_Michele_20180611_B07_rep1	12481	PFKPPKVTF	530.814	2
1496	PR487_Michele_20180611_B07_rep1_8198_RPLENTGQTVL	0.531133	0.000613121	0.00163448	RPLENTGQTVL	PR487_Michele_20180611_B07_rep1	8198	RPLENTGQTVL	614.834	2
1497	PR487_Michele_20180611_B07_rep1_8837_IPNRGIDL	0.530775	0.000613121	0.00163938	IPNRGIDL	PR487_Michele_20180611_B07_rep1	8837	IPNRGIDL	449.261	2
1498	PR487_Michele_20180611_B07_rep1_5559_M[+16.0]PQSGTGVSV	0.530721	0.000613121	0.00164011	MPQSGTGVSV	PR487_Michele_20180611_B07_rep1	5559	M(ox)PQSGTGVSV	978.456	1
1499	PR487_Michele_20180611_B07_rep1_6039_RPAPPPEAL	0.530325	0.000613121	0.00164555	RPAPPPEAL	PR487_Michele_20180611_B07_rep1	6039	RPAPPPEAL	474.269	2
1500	PR487_Michele_20180611_B07_rep1_2930_PRPPHGEL	0.53012	0.000613121	0.00164836	PRPPHGEL	PR487_Michele_20180611_B07_rep1	2930	PRPPHGEL	451.746	2
1501	PR487_Michele_20180611_B07_rep1_12689_FPHPVNQVTF	0.530112	0.000613121	0.00164847	FPHPVNQVTF	PR487_Michele_20180611_B07_rep1	12689	FPHPVNQVTF	593.834	2
1502	PR487_Michele_20180611_B07_rep1_12689_M[+16.0]PRNGTGVLIL	0.177851	0.00206064	0.0304477	MPRNGTGVLIL	PR487_Michele_20180611_B07_rep1	12689	M(ox)PRNGTGVLIL	593.834	2
1503	PR487_Michele_20180611_B07_rep1_13293_SPAGGGAEALEL	0.530083	0.000613121	0.00164887	SPAGGGAEALEL	PR487_Michele_20180611_B07_rep1	13293	SPAGGGAEALEL	1071.53	1
1504	PR487_Michele_20180611_B07_rep1_10892_SPLM[+16.0]GAQSF	0.529691	0.000613121	0.00165427	SPLMGAQSF	PR487_Michele_20180611_B07_rep1	10892	SPLM(ox)GAQSF	953.44	1
1505	PR487_Michele_20180611_B07_rep1_9581_GPSYPRPVI	0.529669	0.000613121	0.00165458	GPSYPRPVI	PR487_Michele_20180611_B07_rep1	9581	GPSYPRPVI	493.277	2
1506	PR487_Michele_20180611_B07_rep1_16353_APFDREPFTL	0.52945	0.000613121	0.0016576	APFDREPFTL	PR487_Michele_20180611_B07_rep1	16353	APFDREPFTL	596.803	2
1507	PR487_Michele_20180611_B07_rep1_16884_LPSPFLRAL	0.528871	0.000613121	0.00166563	LPSPFLRAL	PR487_Michele_20180611_B07_rep1	16884	LPSPFLRAL	507.311	2
1508	PR487_Michele_20180611_B07_rep1_9800_GPGPGPTTPL	0.528663	0.000613121	0.00166852	GPGPGPTTPL	PR487_Michele_20180611_B07_rep1	9800	GPGPGPTTPL	893.472	1
1509	PR487_Michele_20180611_B07_rep1_13796_TPIGDGPVL	0.528309	0.000613121	0.00167346	TPIGDGPVL	PR487_Michele_20180611_B07_rep1	13796	TPIGDGPVL	868.478	1
1510	PR487_Michele_20180611_B07_rep1_16768_KPSLPFTSL	0.52828	0.000613121	0.00167387	KPSLPFTSL	PR487_Michele_20180611_B07_rep1	16768	KPSLPFTSL	495.287	2
1511	PR487_Michele_20180611_B07_rep1_4332_AAFDGRHSQTL	0.528203	0.000613121	0.00167495	AAFDGRHSQTL	PR487_Michele_20180611_B07_rep1	4332	AAFDGRHSQTL	401.535	3
1512	PR487_Michele_20180611_B07_rep1_7095_RPKIPDPEAV	0.527764	0.000613121	0.00168109	RPKIPDPEAV	PR487_Michele_20180611_B07_rep1	7095	RPKIPDPEAV	561.343	2
1513	PR487_Michele_20180611_B07_rep1_7095_ILNDKRHIL	0.30158	0.00104312	0.0110415	ILNDKRHIL	PR487_Michele_20180611_B07_rep1	7095	ILNDKRHIL	561.343	2
1514	PR487_Michele_20180611_B07_rep1_10666_SPNGTIRNIL	0.527287	0.000613121	0.0016878	SPNGTIRNIL	PR487_Michele_20180611_B07_rep1	10666	SPNGTIRNIL	542.809	2
1515	PR487_Michele_20180611_B07_rep1_11957_SPNAEIHIL	0.527255	0.000613121	0.00168825	SPNAEIHIL	PR487_Michele_20180611_B07_rep1	11957	SPNAEIHIL	497.272	2
1516	PR487_Michele_20180611_B07_rep1_12969_SPYAQQGTYYTQPL	0.527172	0.000613121	0.00168942	SPYAQQGTYYTQPL	PR487_Michele_20180611_B07_rep1	12969	SPYAQQGTYYTQPL	808.885	2
1517	PR487_Michele_20180611_B07_rep1_11392_LPSTGGSLSV	0.527169	0.000613121	0.00168946	LPSTGGSLSV	PR487_Michele_20180611_B07_rep1	11392	LPSTGGSLSV	917.494	1
1518	PR487_Michele_20180611_B07_rep1_14987_SPAIGLNNL	0.526897	0.000613121	0.00169331	SPAIGLNNL	PR487_Michele_20180611_B07_rep1	14987	SPAIGLNNL	449.753	2
1519	PR487_Michele_20180611_B07_rep1_4908_TPAPPGPATM[+16.0]	0.526535	0.000613121	0.00169843	TPAPPGPATM	PR487_Michele_20180611_B07_rep1	4908	TPAPPGPATM(ox)	478.231	2
1520	PR487_Michele_20180611_B07_rep1_6845_APPSLAGPAVSH	0.526346	0.000613121	0.00170111	APPSLAGPAVSH	PR487_Michele_20180611_B07_rep1	6845	APPSLAGPAVSH	552.296	2
1521	PR487_Michele_20180611_B07_rep1_18538_LPQLTGPVL	0.52633	0.000613121	0.00170134	LPQLTGPVL	PR487_Michele_20180611_B07_rep1	18538	LPQLTGPVL	937.572	1
1522	PR487_Michele_20180611_B07_rep1_11243_SPNQSLRLGL	0.525786	0.000613121	0.00170908	SPNQSLRLGL	PR487_Michele_20180611_B07_rep1	11243	SPNQSLRLGL	542.809	2
1523	PR487_Michele_20180611_B07_rep1_11243_PVQDRNLML	-0.359186	0.0740506	0.767061	PVQDRNLML	PR487_Michele_20180611_B07_rep1	11243	PVQDRNLML	542.809	2
1524	PR487_Michele_20180611_B07_rep1_8064_RPRPPVLSV	0.525452	0.000613121	0.00171385	RPRPPVLSV	PR487_Michele_20180611_B07_rep1	8064	RPRPPVLSV	510.819	2
1525	PR487_Michele_20180611_B07_rep1_11967_RLYGPSSVSF	0.525366	0.000613121	0.00171509	RLYGPSSVSF	PR487_Michele_20180611_B07_rep1	11967	RLYGPSSVSF	556.791	2
1526	PR487_Michele_20180611_B07_rep1_5693_NPM[+16.0]VTGTSV	0.52524	0.000613121	0.00171689	NPMVTGTSV	PR487_Michele_20180611_B07_rep1	5693	NPM(ox)VTGTSV	921.435	1
1527	PR487_Michele_20180611_B07_rep1_13848_VPAPTSQLL	0.525118	0.000613121	0.00171863	VPAPTSQLL	PR487_Michele_20180611_B07_rep1	13848	VPAPTSQLL	925.535	1
1528	PR487_Michele_20180611_B07_rep1_3358_KPRTVATPLN	0.525005	0.000613121	0.00172026	KPRTVATPLN	PR487_Michele_20180611_B07_rep1	3358	KPRTVATPLN	366.221	3
1529	PR487_Michele_20180611_B07_rep1_17075_WPKDVGIVAL	0.524706	0.000613121	0.00172456	WPKDVGIVAL	PR487_Michele_20180611_B07_rep1	17075	WPKDVGIVAL	549.322	2
1530	PR487_Michele_20180611_B07_rep1_19831_SPSGAFGLF	0.524579	0.000613121	0.00172638	SPSGAFGLF	PR487_Michele_20180611_B07_rep1	19831	SPSGAFGLF	882.437	1
1531	PR487_Michele_20180611_B07_rep1_13070_RPASEATFNVF	0.524378	0.000613121	0.00172928	RPASEATFNVF	PR487_Michele_20180611_B07_rep1	13070	RPASEATFNVF	619.812	2
1532	PR487_Michele_20180611_B07_rep1_12445_APIIRVGGAL	0.524254	0.000613121	0.00173108	APIIRVGGAL	PR487_Michele_20180611_B07_rep1	12445	APIIRVGGAL	483.808	2
1533	PR487_Michele_20180611_B07_rep1_7809_LPDDPRQM[+16.0]TL	0.524226	0.000613121	0.00173148	LPDDPRQMTL	PR487_Michele_20180611_B07_rep1	7809	LPDDPRQM(ox)TL	601.297	2
1534	PR487_Michele_20180611_B07_rep1_10652_LPTKPGEYF	0.524043	0.000613121	0.00173412	LPTKPGEYF	PR487_Michele_20180611_B07_rep1	10652	LPTKPGEYF	526.276	2
1535	PR487_Michele_20180611_B07_rep1_17923_VYPFPGPIPN	0.52401	0.000613121	0.00173461	VYPFPGPIPN	PR487_Michele_20180611_B07_rep1	17923	VYPFPGPIPN	550.793	2
1536	PR487_Michele_20180611_B07_rep1_5279_KPGM[+16.0]KLTEL	0.523264	0.000613121	0.00174544	KPGMKLTEL	PR487_Michele_20180611_B07_rep1	5279	KPGM(ox)KLTEL	516.792	2
1537	PR487_Michele_20180611_B07_rep1_5279_TEMKQMHE	-1.02731	0.374823	1	TEMKQMHE	PR487_Michele_20180611_B07_rep1	5279	TEMKQMHE	516.792	2
1538	PR487_Michele_20180611_B07_rep1_9781_APVNVTTEV	0.522882	0.000613121	0.00175101	APVNVTTEV	PR487_Michele_20180611_B07_rep1	9781	APVNVTTEV	465.25	2
1539	PR487_Michele_20180611_B07_rep1_6233_SAAM[+16.0]PGASL	0.522502	0.000613121	0.00175657	SAAMPGASL	PR487_Michele_20180611_B07_rep1	6233	SAAM(ox)PGASL	820.388	1
1540	PR487_Michele_20180611_B07_rep1_8874_HPKTPLPPEL	0.522318	0.000613121	0.00175928	HPKTPLPPEL	PR487_Michele_20180611_B07_rep1	8874	HPKTPLPPEL	564.824	2
1541	PR487_Michele_20180611_B07_rep1_13743_LPSGQLTSL	0.52229	0.000613121	0.00175968	LPSGQLTSL	PR487_Michele_20180611_B07_rep1	13743	LPSGQLTSL	915.516	1
1542	PR487_Michele_20180611_B07_rep1_8000_LPNGRFKEF	0.522051	0.000613121	0.0017632	LPNGRFKEF	PR487_Michele_20180611_B07_rep1	8000	LPNGRFKEF	554.301	2
1543	PR487_Michele_20180611_B07_rep1_4560_SPRPFSSPSM[+16.0]	0.521857	0.000613121	0.00176605	SPRPFSSPSM	PR487_Michele_20180611_B07_rep1	4560	SPRPFSSPSM(ox)	554.758	2
1544	PR487_Michele_20180611_B07_rep1_17789_LPGGPTLTF	0.521798	0.000613121	0.00176692	LPGGPTLTF	PR487_Michele_20180611_B07_rep1	17789	LPGGPTLTF	902.498	1
1545	PR487_Michele_20180611_B07_rep1_10181_YPAQGVQQF	0.521502	0.000613121	0.00177129	YPAQGVQQF	PR487_Michele_20180611_B07_rep1	10181	YPAQGVQQF	517.288	2
1546	PR487_Michele_20180611_B07_rep1_10181_RPAQLHIGF	0.208755	0.0017783	0.0236909	RPAQLHIGF	PR487_Michele_20180611_B07_rep1	10181	RPAQLHIGF	517.288	2
1547	PR487_Michele_20180611_B07_rep1_10181_APIERVKLL	0.121666	0.00357536	0.0477088	APIERVKLL	PR487_Michele_20180611_B07_rep1	10181	APIERVKLL	517.288	2
1548	PR487_Michele_20180611_B07_rep1_10658_VPAGVGVGV	0.521377	0.000613121	0.00177314	VPAGVGVGV	PR487_Michele_20180611_B07_rep1	10658	VPAGVGVGV	754.445	1
1549	PR487_Michele_20180611_B07_rep1_5862_IPQKQREITL	0.521254	0.000613121	0.00177496	IPQKQREITL	PR487_Michele_20180611_B07_rep1	5862	IPQKQREITL	409.247	3
1550	PR487_Michele_20180611_B07_rep1_12028_FPGSAGTAL	0.52121	0.000613121	0.00177562	FPGSAGTAL	PR487_Michele_20180611_B07_rep1	12028	FPGSAGTAL	820.42	1
1551	PR487_Michele_20180611_B07_rep1_5720_RPSVLRGDHL	0.521012	0.000613121	0.00177856	RPSVLRGDHL	PR487_Michele_20180611_B07_rep1	5720	RPSVLRGDHL	383.888	3
1552	PR487_Michele_20180611_B07_rep1_15764_LPYSQISGL	0.52036	0.000613121	0.00178825	LPYSQISGL	PR487_Michele_20180611_B07_rep1	15764	LPYSQISGL	489.269	2
1553	PR487_Michele_20180611_B07_rep1_7671_RVHIGQVIM[+16.0]	0.520249	0.000613121	0.00178991	RVHIGQVIM	PR487_Michele_20180611_B07_rep1	7671	RVHIGQVIM(ox)	534.803	2
1554	PR487_Michele_20180611_B07_rep1_6982_RPHYSLRTL	0.520144	0.000613121	0.00179149	RPHYSLRTL	PR487_Michele_20180611_B07_rep1	6982	RPHYSLRTL	381.552	3
1555	PR487_Michele_20180611_B07_rep1_9348_HPRYFGPNL	0.519891	0.000613121	0.00179527	HPRYFGPNL	PR487_Michele_20180611_B07_rep1	9348	HPRYFGPNL	550.785	2
1556	PR487_Michele_20180611_B07_rep1_10119_APDQEVRIL	0.519825	0.000613121	0.00179626	APDQEVRIL	PR487_Michele_20180611_B07_rep1	10119	APDQEVRIL	520.791	2
1557	PR487_Michele_20180611_B07_rep1_11922_RPM[+16.0]AFVTL	0.519395	0.000613121	0.00180271	RPMAFVTL	PR487_Michele_20180611_B07_rep1	11922	RPM(ox)AFVTL	475.76	2
1558	PR487_Michele_20180611_B07_rep1_14030_GPTQPPLSL	0.519345	0.000613121	0.00180347	GPTQPPLSL	PR487_Michele_20180611_B07_rep1	14030	GPTQPPLSL	455.256	2
1559	PR487_Michele_20180611_B07_rep1_3410_HPKYTGEDL	0.519125	0.000613121	0.00180678	HPKYTGEDL	PR487_Michele_20180611_B07_rep1	3410	HPKYTGEDL	530.259	2
1560	PR487_Michele_20180611_B07_rep1_9700_RIRTPSGEFL	0.518618	0.000613121	0.00181445	RIRTPSGEFL	PR487_Michele_20180611_B07_rep1	9700	RIRTPSGEFL	392.221	3
1561	PR487_Michele_20180611_B07_rep1_4224_APYRTQSSASL	0.518599	0.000613121	0.00181473	APYRTQSSASL	PR487_Michele_20180611_B07_rep1	4224	APYRTQSSASL	590.802	2
1562	PR487_Michele_20180611_B07_rep1_9841_VM[+16.0]APRTVL	0.518382	0.000613121	0.00181802	VMAPRTVL	PR487_Michele_20180611_B07_rep1	9841	VM(ox)APRTVL	451.76	2
1563	PR487_Michele_20180611_B07_rep1_18748_NPSILPTAF	0.518331	0.000613121	0.00181879	NPSILPTAF	PR487_Michele_20180611_B07_rep1	18748	NPSILPTAF	959.519	1
1564	PR487_Michele_20180611_B07_rep1_3422_SPHPPSEVTA	0.518159	0.000613121	0.00182141	SPHPPSEVTA	PR487_Michele_20180611_B07_rep1	3422	SPHPPSEVTA	511.251	2
1565	PR487_Michele_20180611_B07_rep1_13974_APNGAGLVL	0.518088	0.000613121	0.00182248	APNGAGLVL	PR487_Michele_20180611_B07_rep1	13974	APNGAGLVL	811.54	1
1566	PR487_Michele_20180611_B07_rep1_13974_PALAKKAL	-1.8885	0.496747	1	PALAKKAL	PR487_Michele_20180611_B07_rep1	13974	PALAKKAL	811.54	1
1567	PR487_Michele_20180611_B07_rep1_7089_HPQRPLVL	0.517897	0.000613121	0.00182539	HPQRPLVL	PR487_Michele_20180611_B07_rep1	7089	HPQRPLVL	480.293	2
1568	PR487_Michele_20180611_B07_rep1_7089_NHIEHVVL	-0.426558	0.097601	0.897944	NHIEHVVL	PR487_Michele_20180611_B07_rep1	7089	NHIEHVVL	480.293	2
1569	PR487_Michele_20180611_B07_rep1_9203_KPLGPTAAF	0.517861	0.000613121	0.00182595	KPLGPTAAF	PR487_Michele_20180611_B07_rep1	9203	KPLGPTAAF	451.261	2
1570	PR487_Michele_20180611_B07_rep1_9203_PSAAAKELN	-1.13537	0.405977	1	PSAAAKELN	PR487_Michele_20180611_B07_rep1	9203	PSAAAKELN	451.261	2
1571	PR487_Michele_20180611_B07_rep1_4190_GPGLSRTGV	0.517782	0.000613121	0.00182715	GPGLSRTGV	PR487_Michele_20180611_B07_rep1	4190	GPGLSRTGV	422.238	2
1572	PR487_Michele_20180611_B07_rep1_5139_TPRTPRTPQL	0.517551	0.000613121	0.00183067	TPRTPRTPQL	PR487_Michele_20180611_B07_rep1	5139	TPRTPRTPQL	583.836	2
1573	PR487_Michele_20180611_B07_rep1_11114_TPSPPKPTGIF	0.51748	0.000613121	0.00183176	TPSPPKPTGIF	PR487_Michele_20180611_B07_rep1	11114	TPSPPKPTGIF	571.316	2
1574	PR487_Michele_20180611_B07_rep1_7926_FPRSPGQPSSL	0.517411	0.000613121	0.00183282	FPRSPGQPSSL	PR487_Michele_20180611_B07_rep1	7926	FPRSPGQPSSL	586.807	2
1575	PR487_Michele_20180611_B07_rep1_13261_APAPESITL	0.517403	0.000613121	0.00183293	APAPESITL	PR487_Michele_20180611_B07_rep1	13261	APAPESITL	898.49	1
1576	PR487_Michele_20180611_B07_rep1_4625_PRFGGKEL	0.517022	0.000613121	0.00183878	PRFGGKEL	PR487_Michele_20180611_B07_rep1	4625	PRFGGKEL	452.256	2
1577	PR487_Michele_20180611_B07_rep1_14472_APRLPITGL	0.516909	0.000613121	0.00184051	APRLPITGL	PR487_Michele_20180611_B07_rep1	14472	APRLPITGL	469.295	2
1578	PR487_Michele_20180611_B07_rep1_18363_SPVVPLM[+16.0]L	0.516782	0.000613121	0.00184246	SPVVPLML	PR487_Michele_20180611_B07_rep1	18363	SPVVPLM(ox)L	871.496	1
1579	PR487_Michele_20180611_B07_rep1_4415_RPEIQRLDT	0.516732	0.000613121	0.00184322	RPEIQRLDT	PR487_Michele_20180611_B07_rep1	4415	RPEIQRLDT	564.312	2
1580	PR487_Michele_20180611_B07_rep1_14042_FPNKPPLTF	0.516531	0.000613121	0.00184632	FPNKPPLTF	PR487_Michele_20180611_B07_rep1	14042	FPNKPPLTF	530.289	2
1581	PR487_Michele_20180611_B07_rep1_6437_LPDANRDTL	0.516252	0.000613121	0.00185063	LPDANRDTL	PR487_Michele_20180611_B07_rep1	6437	LPDANRDTL	507.764	2
1582	PR487_Michele_20180611_B07_rep1_10149_TPLGSSEL	0.516192	0.000613121	0.00185155	TPLGSSEL	PR487_Michele_20180611_B07_rep1	10149	TPLGSSEL	803.414	1
1583	PR487_Michele_20180611_B07_rep1_9554_RPAALRGALL	0.515607	0.000613121	0.00186062	RPAALRGALL	PR487_Michele_20180611_B07_rep1	9554	RPAALRGALL	519.333	2
1584	PR487_Michele_20180611_B07_rep1_9458_LPAVAGHTL	0.515555	0.000613121	0.00186143	LPAVAGHTL	PR487_Michele_20180611_B07_rep1	9458	LPAVAGHTL	439.758	2
1585	PR487_Michele_20180611_B07_rep1_7996_RVAPAHGLF	0.515295	0.000613121	0.00186547	RVAPAHGLF	PR487_Michele_20180611_B07_rep1	7996	RVAPAHGLF	484.277	2
1586	PR487_Michele_20180611_B07_rep1_12759_VPSANIEGL	0.515287	0.000613121	0.00186559	VPSANIEGL	PR487_Michele_20180611_B07_rep1	12759	VPSANIEGL	899.483	1
1587	PR487_Michele_20180611_B07_rep1_9313_IPFQRSSQAL	0.51526	0.000613121	0.00186601	IPFQRSSQAL	PR487_Michele_20180611_B07_rep1	9313	IPFQRSSQAL	573.817	2
1588	PR487_Michele_20180611_B07_rep1_14807_TPYNYPVPV	0.515195	0.000613121	0.00186703	TPYNYPVPV	PR487_Michele_20180611_B07_rep1	14807	TPYNYPVPV	1049.53	1
1589	PR487_Michele_20180611_B07_rep1_11726_SPLPGSEL	0.514578	0.000613121	0.00187667	SPLPGSEL	PR487_Michele_20180611_B07_rep1	11726	SPLPGSEL	799.418	1
1590	PR487_Michele_20180611_B07_rep1_4795_TPRPGSAESAL	0.514535	0.000613121	0.00187734	TPRPGSAESAL	PR487_Michele_20180611_B07_rep1	4795	TPRPGSAESAL	543.283	2
1591	PR487_Michele_20180611_B07_rep1_6113_SPRPPAEGF	0.514449	0.000613121	0.00187868	SPRPPAEGF	PR487_Michele_20180611_B07_rep1	6113	SPRPPAEGF	479.243	2
1592	PR487_Michele_20180611_B07_rep1_8112_LPSSIM[+16.0]RNL	0.514001	0.000613121	0.00188573	LPSSIMRNL	PR487_Michele_20180611_B07_rep1	8112	LPSSIM(ox)RNL	523.787	2
1593	PR487_Michele_20180611_B07_rep1_4396_KPANM[+16.0]LERL	0.513942	0.000613121	0.00188666	KPANMLERL	PR487_Michele_20180611_B07_rep1	4396	KPANM(ox)LERL	544.3	2
1594	PR487_Michele_20180611_B07_rep1_4396_LDVSLSATGPQ	-1.30668	0.443032	1	LDVSLSATGPQ	PR487_Michele_20180611_B07_rep1	4396	LDVSLSATGPQ	544.3	2
1595	PR487_Michele_20180611_B07_rep1_6586_KPRVPPATAF	0.513822	0.000613121	0.00188854	KPRVPPATAF	PR487_Michele_20180611_B07_rep1	6586	KPRVPPATAF	542.319	2
1596	PR487_Michele_20180611_B07_rep1_7915_LPYPRARARLP	0.513412	0.000613121	0.00189501	LPYPRARARLP	PR487_Michele_20180611_B07_rep1	7915	LPYPRARARLP	437.266	3
1597	PR487_Michele_20180611_B07_rep1_14985_LVRPVFGEL	0.513324	0.000613121	0.00189641	LVRPVFGEL	PR487_Michele_20180611_B07_rep1	14985	LVRPVFGEL	515.306	2
1598	PR487_Michele_20180611_B07_rep1_4911_YIRDVAKQV	0.512831	0.000613121	0.00190422	YIRDVAKQV	PR487_Michele_20180611_B07_rep1	4911	YIRDVAKQV	364.545	3
1599	PR487_Michele_20180611_B07_rep1_14920_APRLPITGL	0.512701	0.000613121	0.00190629	APRLPITGL	PR487_Michele_20180611_B07_rep1	14920	APRLPITGL	469.295	2
1600	PR487_Michele_20180611_B07_rep1_9368_TPSPATTTF	0.512635	0.000613121	0.00190734	TPSPATTTF	PR487_Michele_20180611_B07_rep1	9368	TPSPATTTF	922.45	1
1601	PR487_Michele_20180611_B07_rep1_8521_SPSEIVKQI	0.512018	0.000613121	0.00191718	SPSEIVKQI	PR487_Michele_20180611_B07_rep1	8521	SPSEIVKQI	500.788	2
1602	PR487_Michele_20180611_B07_rep1_6976_RPREASLTEL	0.511804	0.000613121	0.00192062	RPREASLTEL	PR487_Michele_20180611_B07_rep1	6976	RPREASLTEL	586.326	2
1603	PR487_Michele_20180611_B07_rep1_9509_YPRISVNNV	0.511646	0.000613121	0.00192314	YPRISVNNV	PR487_Michele_20180611_B07_rep1	9509	YPRISVNNV	530.794	2
1604	PR487_Michele_20180611_B07_rep1_5879_TPRGAGSYTI	0.511598	0.000613121	0.00192392	TPRGAGSYTI	PR487_Michele_20180611_B07_rep1	5879	TPRGAGSYTI	511.767	2
1605	PR487_Michele_20180611_B07_rep1_8139_RPRPSVYIP	0.511468	0.000613121	0.001926	RPRPSVYIP	PR487_Michele_20180611_B07_rep1	8139	RPRPSVYIP	362.213	3
1606	PR487_Michele_20180611_B07_rep1_3065_HPKYPDGKTF	0.510816	0.000613121	0.00193652	HPKYPDGKTF	PR487_Michele_20180611_B07_rep1	3065	HPKYPDGKTF	595.304	2
1607	PR487_Michele_20180611_B07_rep1_12819_SPDLPTGSL	0.510801	0.000613121	0.00193676	SPDLPTGSL	PR487_Michele_20180611_B07_rep1	12819	SPDLPTGSL	886.451	1
1608	PR487_Michele_20180611_B07_rep1_4326_YPHAVGKNTL	0.51063	0.000613121	0.00193952	YPHAVGKNTL	PR487_Michele_20180611_B07_rep1	4326	YPHAVGKNTL	550.298	2
1609	PR487_Michele_20180611_B07_rep1_11742_LPSGGSVTL	0.510066	0.000613121	0.00194867	LPSGGSVTL	PR487_Michele_20180611_B07_rep1	11742	LPSGGSVTL	830.461	2
1610	PR487_Michele_20180611_B07_rep1_10312_VPAPSPLSA	0.509526	0.000613121	0.00195747	VPAPSPLSA	PR487_Michele_20180611_B07_rep1	10312	VPAPSPLSA	838.467	1
1611	PR487_Michele_20180611_B07_rep1_10626_VPLEKPVTL	0.509352	0.000613121	0.00196031	VPLEKPVTL	PR487_Michele_20180611_B07_rep1	10626	VPLEKPVTL	498.311	2
1612	PR487_Michele_20180611_B07_rep1_11971_SPGARLITI	0.509291	0.000613121	0.00196132	SPGARLITI	PR487_Michele_20180611_B07_rep1	11971	SPGARLITI	464.285	2
1613	PR487_Michele_20180611_B07_rep1_9069_M[+16.0]PAEEFREL	0.508916	0.000613121	0.00196746	MPAEEFREL	PR487_Michele_20180611_B07_rep1	9069	M(ox)PAEEFREL	569.266	2
1614	PR487_Michele_20180611_B07_rep1_16329_SPDPLRPLEF	0.508673	0.000613121	0.00197146	SPDPLRPLEF	PR487_Michele_20180611_B07_rep1	16329	SPDPLRPLEF	585.811	2
1615	PR487_Michele_20180611_B07_rep1_6423_SPVNGKLSV	0.508597	0.000613121	0.00197271	SPVNGKLSV	PR487_Michele_20180611_B07_rep1	6423	SPVNGKLSV	450.761	2
1616	PR487_Michele_20180611_B07_rep1_10694_GPDDRNPISF	0.508448	0.000613121	0.00197516	GPDDRNPISF	PR487_Michele_20180611_B07_rep1	10694	GPDDRNPISF	559.268	2
1617	PR487_Michele_20180611_B07_rep1_6935_INM[+16.0]PARTVL	0.507803	0.000613121	0.00198582	INMPARTVL	PR487_Michele_20180611_B07_rep1	6935	INM(ox)PARTVL	516.261	2
1618	PR487_Michele_20180611_B07_rep1_6935_FPKNGDPSGL	0.466224	0.000613121	0.00280908	FPKNGDPSGL	PR487_Michele_20180611_B07_rep1	6935	FPKNGDPSGL	516.261	2
1619	PR487_Michele_20180611_B07_rep1_7404_KPSPAM[+16.0]DVQF	0.507673	0.000613121	0.00198797	KPSPAMDVQF	PR487_Michele_20180611_B07_rep1	7404	KPSPAM(ox)DVQF	568.276	2
1620	PR487_Michele_20180611_B07_rep1_7708_VPYGKGPSF	0.50684	0.000613121	0.00200184	VPYGKGPSF	PR487_Michele_20180611_B07_rep1	7708	VPYGKGPSF	476.25	2
1621	PR487_Michele_20180611_B07_rep1_7382_HPRFNVDEV	0.506727	0.000613121	0.00200373	HPRFNVDEV	PR487_Michele_20180611_B07_rep1	7382	HPRFNVDEV	556.778	2
1622	PR487_Michele_20180611_B07_rep1_8685_HPKSVIVGL	0.506485	0.000613121	0.00200777	HPKSVIVGL	PR487_Michele_20180611_B07_rep1	8685	HPKSVIVGL	475.295	2
1623	PR487_Michele_20180611_B07_rep1_15629_LPAGQSVLL	0.506207	0.000613121	0.00201244	LPAGQSVLL	PR487_Michele_20180611_B07_rep1	15629	LPAGQSVLL	897.541	1
1624	PR487_Michele_20180611_B07_rep1_14983_VSFELFADK	0.50612	0.000613121	0.0020139	VSFELFADK	PR487_Michele_20180611_B07_rep1	14983	VSFELFADK	528.274	2
1625	PR487_Michele_20180611_B07_rep1_9989_LPDKSIASL	0.505354	0.000613121	0.00202681	LPDKSIASL	PR487_Michele_20180611_B07_rep1	9989	LPDKSIASL	472.277	2
1626	PR487_Michele_20180611_B07_rep1_9989_GPNVTKITL	0.133338	0.00304288	0.0434989	GPNVTKITL	PR487_Michele_20180611_B07_rep1	9989	GPNVTKITL	472.277	2
1627	PR487_Michele_20180611_B07_rep1_15880_VPSPYLSSL	0.505221	0.000613121	0.00202907	VPSPYLSSL	PR487_Michele_20180611_B07_rep1	15880	VPSPYLSSL	962.519	1
1628	PR487_Michele_20180611_B07_rep1_4322_RPDRDNDLRL	0.505154	0.000613121	0.0020302	RPDRDNDLRL	PR487_Michele_20180611_B07_rep1	4322	RPDRDNDLRL	423.894	3
1629	PR487_Michele_20180611_B07_rep1_5130_FTAEQRQEL	0.504443	0.000613121	0.00204229	FTAEQRQEL	PR487_Michele_20180611_B07_rep1	5130	FTAEQRQEL	561.283	2
1630	PR487_Michele_20180611_B07_rep1_5130_PRLDHERAK	-0.794544	0.281854	1	PRLDHERAK	PR487_Michele_20180611_B07_rep1	5130	PRLDHERAK	561.283	2
1631	PR487_Michele_20180611_B07_rep1_11691_YPDFTNPTM[+16.0]	0.50442	0.000613121	0.00204268	YPDFTNPTM	PR487_Michele_20180611_B07_rep1	11691	YPDFTNPTM(ox)	551.232	2
1632	PR487_Michele_20180611_B07_rep1_11691_DPFLQVRIL	-1.04386	0.382386	1	DPFLQVRIL	PR487_Michele_20180611_B07_rep1	11691	DPFLQVRIL	551.232	2
1633	PR487_Michele_20180611_B07_rep1_11691_PDFRDPQKV	-1.2616	0.434377	1	PDFRDPQKV	PR487_Michele_20180611_B07_rep1	11691	PDFRDPQKV	551.232	2
1634	PR487_Michele_20180611_B07_rep1_12127_GPYGGGGQYF	0.504165	0.000613121	0.00204702	GPYGGGGQYF	PR487_Michele_20180611_B07_rep1	12127	GPYGGGGQYF	501.719	2
1635	PR487_Michele_20180611_B07_rep1_10693_RPTVPYGEF	0.504089	0.000613121	0.00204833	RPTVPYGEF	PR487_Michele_20180611_B07_rep1	10693	RPTVPYGEF	533.272	2
1636	PR487_Michele_20180611_B07_rep1_7402_QIRDVQETL	0.503775	0.000613121	0.0020537	QIRDVQETL	PR487_Michele_20180611_B07_rep1	7402	QIRDVQETL	551.312	2
1637	PR487_Michele_20180611_B07_rep1_7402_DVQAVVSAVTL	-0.737822	0.257143	1	DVQAVVSAVTL	PR487_Michele_20180611_B07_rep1	7402	DVQAVVSAVTL	551.312	2
1638	PR487_Michele_20180611_B07_rep1_4845_LPPKQNPQTL	0.503695	0.000613121	0.00205507	LPPKQNPQTL	PR487_Michele_20180611_B07_rep1	4845	LPPKQNPQTL	568.327	2
1639	PR487_Michele_20180611_B07_rep1_7017_RPPDVGHVL	0.503629	0.000613121	0.00205621	RPPDVGHVL	PR487_Michele_20180611_B07_rep1	7017	RPPDVGHVL	495.28	2
1640	PR487_Michele_20180611_B07_rep1_7188_LPSPLRREKL	0.503585	0.000613121	0.00205696	LPSPLRREKL	PR487_Michele_20180611_B07_rep1	7188	LPSPLRREKL	403.587	3
1641	PR487_Michele_20180611_B07_rep1_15242_KPSLPFTSL	0.50342	0.000613121	0.00205979	KPSLPFTSL	PR487_Michele_20180611_B07_rep1	15242	KPSLPFTSL	495.287	2
1642	PR487_Michele_20180611_B07_rep1_15242_FPTRLLEL	-0.724245	0.252108	1	FPTRLLEL	PR487_Michele_20180611_B07_rep1	15242	FPTRLLEL	495.287	2
1643	PR487_Michele_20180611_B07_rep1_10454_APQNLSTF	0.502897	0.000613121	0.0020688	APQNLSTF	PR487_Michele_20180611_B07_rep1	10454	APQNLSTF	877.441	1
1644	PR487_Michele_20180611_B07_rep1_10044_SPKFSELVM[+16.0]	0.502835	0.000613121	0.00206987	SPKFSELVM	PR487_Michele_20180611_B07_rep1	10044	SPKFSELVM(ox)	527.268	2
1645	PR487_Michele_20180611_B07_rep1_10044_PPVLVNTDSL	-0.796838	0.28296	1	PPVLVNTDSL	PR487_Michele_20180611_B07_rep1	10044	PPVLVNTDSL	527.268	2
1646	PR487_Michele_20180611_B07_rep1_11373_FPEVKPTI	0.502596	0.000613121	0.002074	FPEVKPTI	PR487_Michele_20180611_B07_rep1	11373	FPEVKPTI	465.768	2
1647	PR487_Michele_20180611_B07_rep1_5980_RPYSNVSNL	0.502271	0.000613121	0.00207962	RPYSNVSNL	PR487_Michele_20180611_B07_rep1	5980	RPYSNVSNL	525.272	2
1648	PR487_Michele_20180611_B07_rep1_9614_KPDSKIVLL	0.502172	0.000613121	0.00208135	KPDSKIVLL	PR487_Michele_20180611_B07_rep1	9614	KPDSKIVLL	506.824	2
1649	PR487_Michele_20180611_B07_rep1_9614_ILEDPRLR	-0.643488	0.207643	1	ILEDPRLR	PR487_Michele_20180611_B07_rep1	9614	ILEDPRLR	506.824	2
1650	PR487_Michele_20180611_B07_rep1_4773_HPGTVQSEL	0.501905	0.000613121	0.00208599	HPGTVQSEL	PR487_Michele_20180611_B07_rep1	4773	HPGTVQSEL	484.246	2
1651	PR487_Michele_20180611_B07_rep1_4773_SPAVRVKLV	-0.843888	0.305529	1	SPAVRVKLV	PR487_Michele_20180611_B07_rep1	4773	SPAVRVKLV	484.246	2
1652	PR487_Michele_20180611_B07_rep1_6098_RVSDFGGRSL	0.501834	0.000613121	0.00208723	RVSDFGGRSL	PR487_Michele_20180611_B07_rep1	6098	RVSDFGGRSL	365.197	3
1653	PR487_Michele_20180611_B07_rep1_18160_LPDIKVLTL	0.501183	0.000613121	0.0020986	LPDIKVLTL	PR487_Michele_20180611_B07_rep1	18160	LPDIKVLTL	506.326	2
1654	PR487_Michele_20180611_B07_rep1_9390_DFEKKFNAL	0.50111	0.000613121	0.00209987	DFEKKFNAL	PR487_Michele_20180611_B07_rep1	9390	DFEKKFNAL	556.293	2
1655	PR487_Michele_20180611_B07_rep1_10791_YPGANPTF	0.50102	0.000613121	0.00210146	YPGANPTF	PR487_Michele_20180611_B07_rep1	10791	YPGANPTF	866.404	1
1656	PR487_Michele_20180611_B07_rep1_11224_RTLPKLYSL	0.500848	0.000613121	0.00210448	RTLPKLYSL	PR487_Michele_20180611_B07_rep1	11224	RTLPKLYSL	545.835	2
1657	PR487_Michele_20180611_B07_rep1_2913_RPRPSEDTF	0.500825	0.000613121	0.00210487	RPRPSEDTF	PR487_Michele_20180611_B07_rep1	2913	RPRPSEDTF	552.774	2
1658	PR487_Michele_20180611_B07_rep1_7486_TPEPERDYL	0.500534	0.000613121	0.00210999	TPEPERDYL	PR487_Michele_20180611_B07_rep1	7486	TPEPERDYL	560.27	2
1659	PR487_Michele_20180611_B07_rep1_5445_SPEERLQRL	0.500504	0.000613121	0.00211052	SPEERLQRL	PR487_Michele_20180611_B07_rep1	5445	SPEERLQRL	564.312	2
1660	PR487_Michele_20180611_B07_rep1_5445_EPMWHLWQ	-1.62391	0.482497	1	EPMWHLWQ	PR487_Michele_20180611_B07_rep1	5445	EPMWHLWQ	564.312	2
1661	PR487_Michele_20180611_B07_rep1_16147_YPASSLVVV	0.500276	0.000613121	0.00211454	YPASSLVVV	PR487_Michele_20180611_B07_rep1	16147	YPASSLVVV	934.526	1
1662	PR487_Michele_20180611_B07_rep1_21708_FPVPGSGLVL	0.499875	0.000613121	0.00212162	FPVPGSGLVL	PR487_Michele_20180611_B07_rep1	21708	FPVPGSGLVL	985.572	1
1663	PR487_Michele_20180611_B07_rep1_6017_NVRPPNTAL	0.499777	0.000613121	0.00212336	NVRPPNTAL	PR487_Michele_20180611_B07_rep1	6017	NVRPPNTAL	491.277	2
1664	PR487_Michele_20180611_B07_rep1_9503_ASQSRGYFL	0.499708	0.000613121	0.00212459	ASQSRGYFL	PR487_Michele_20180611_B07_rep1	9503	ASQSRGYFL	514.762	2
1665	PR487_Michele_20180611_B07_rep1_10923_SPDPAPTPAL	0.499542	0.000613121	0.00212753	SPDPAPTPAL	PR487_Michele_20180611_B07_rep1	10923	SPDPAPTPAL	965.494	1
1666	PR487_Michele_20180611_B07_rep1_13265_YIDEGRLVL	0.499318	0.000613121	0.00213151	YIDEGRLVL	PR487_Michele_20180611_B07_rep1	13265	YIDEGRLVL	539.301	2
1667	PR487_Michele_20180611_B07_rep1_14538_KPDDPLNYF	0.499162	0.000613121	0.00213428	KPDDPLNYF	PR487_Michele_20180611_B07_rep1	14538	KPDDPLNYF	554.769	2
1668	PR487_Michele_20180611_B07_rep1_11347_RVSLERLDL	0.498769	0.000613121	0.0021413	RVSLERLDL	PR487_Michele_20180611_B07_rep1	11347	RVSLERLDL	550.825	2
1669	PR487_Michele_20180611_B07_rep1_12071_APKLAGIQEF	0.498504	0.000613121	0.00214603	APKLAGIQEF	PR487_Michele_20180611_B07_rep1	12071	APKLAGIQEF	537.303	2
1670	PR487_Michele_20180611_B07_rep1_12071_KPFAEVRIL	0.177249	0.00206064	0.0305962	KPFAEVRIL	PR487_Michele_20180611_B07_rep1	12071	KPFAEVRIL	537.303	2
1671	PR487_Michele_20180611_B07_rep1_12071_VGLMINAIML	-1.14883	0.409674	1	VGLMINAIML	PR487_Michele_20180611_B07_rep1	12071	VGLMINAIML	537.303	2
1672	PR487_Michele_20180611_B07_rep1_10075_LPPLPKRPAL	0.498173	0.000613121	0.00215197	LPPLPKRPAL	PR487_Michele_20180611_B07_rep1	10075	LPPLPKRPAL	367.909	3
1673	PR487_Michele_20180611_B07_rep1_5352_RPYGRRPQYSNPPVQGEVM[+16.0]	0.498138	0.000613121	0.0021526	RPYGRRPQYSNPPVQGEVM	PR487_Michele_20180611_B07_rep1	5352	RPYGRRPQYSNPPVQGEVM(ox)	562.533	4
1674	PR487_Michele_20180611_B07_rep1_20139_SPQDFGLVL	0.498059	0.000613121	0.00215401	SPQDFGLVL	PR487_Michele_20180611_B07_rep1	20139	SPQDFGLVL	975.515	1
1675	PR487_Michele_20180611_B07_rep1_11483_SPFYQEGV	0.497811	0.000613121	0.00215848	SPFYQEGV	PR487_Michele_20180611_B07_rep1	11483	SPFYQEGV	463.716	2
1676	PR487_Michele_20180611_B07_rep1_15905_APFSKVLTF	0.497618	0.000613121	0.00216196	APFSKVLTF	PR487_Michele_20180611_B07_rep1	15905	APFSKVLTF	505.29	2
1677	PR487_Michele_20180611_B07_rep1_6279_GPGAGPRTPPM[+16.0]TL	0.497411	0.000613121	0.00216569	GPGAGPRTPPMTL	PR487_Michele_20180611_B07_rep1	6279	GPGAGPRTPPM(ox)TL	634.327	2
1678	PR487_Michele_20180611_B07_rep1_13450_SPEDYYTSL	0.496941	0.000613121	0.00217419	SPEDYYTSL	PR487_Michele_20180611_B07_rep1	13450	SPEDYYTSL	1074.46	1
1679	PR487_Michele_20180611_B07_rep1_10732_LPNRHIGISF	0.49687	0.000613121	0.00217548	LPNRHIGISF	PR487_Michele_20180611_B07_rep1	10732	LPNRHIGISF	385.221	3
1680	PR487_Michele_20180611_B07_rep1_7543_NPDKALSSL	0.496387	0.000613121	0.00218428	NPDKALSSL	PR487_Michele_20180611_B07_rep1	7543	NPDKALSSL	472.756	2
1681	PR487_Michele_20180611_B07_rep1_11666_LPAPPPATAV	0.496371	0.000613121	0.00218456	LPAPPPATAV	PR487_Michele_20180611_B07_rep1	11666	LPAPPPATAV	933.541	1
1682	PR487_Michele_20180611_B07_rep1_5145_GVRPSPM[+16.0]QL	0.496347	0.000613121	0.00218499	GVRPSPMQL	PR487_Michele_20180611_B07_rep1	5145	GVRPSPM(ox)QL	500.766	2
1683	PR487_Michele_20180611_B07_rep1_13867_YPRISVNNVL	0.496233	0.000613121	0.00218707	YPRISVNNVL	PR487_Michele_20180611_B07_rep1	13867	YPRISVNNVL	587.833	2
1684	PR487_Michele_20180611_B07_rep1_5523_APAGGAGAL	0.495891	0.000613121	0.00219332	APAGGAGAL	PR487_Michele_20180611_B07_rep1	5523	APAGGAGAL	684.367	1
1685	PR487_Michele_20180611_B07_rep1_6841_RPNYPGSGGF	0.495613	0.000613121	0.00219842	RPNYPGSGGF	PR487_Michele_20180611_B07_rep1	6841	RPNYPGSGGF	526.796	2
1686	PR487_Michele_20180611_B07_rep1_6841_IEKERLQH	-0.746838	0.260804	1	IEKERLQH	PR487_Michele_20180611_B07_rep1	6841	IEKERLQH	526.796	2
1687	PR487_Michele_20180611_B07_rep1_4499_GPEKRLLEM[+16.0]	0.495434	0.000613121	0.0022017	GPEKRLLEM	PR487_Michele_20180611_B07_rep1	4499	GPEKRLLEM(ox)	544.793	2
1688	PR487_Michele_20180611_B07_rep1_11582_APDAKSFVL	0.495427	0.000613121	0.00220183	APDAKSFVL	PR487_Michele_20180611_B07_rep1	11582	APDAKSFVL	947.521	1
1689	PR487_Michele_20180611_B07_rep1_16901_NPRLNILDTL	0.495388	0.000613121	0.00220255	NPRLNILDTL	PR487_Michele_20180611_B07_rep1	16901	NPRLNILDTL	584.839	2
1690	PR487_Michele_20180611_B07_rep1_11188_PLDSIHSL	0.495228	0.000613121	0.00220549	PLDSIHSL	PR487_Michele_20180611_B07_rep1	11188	PLDSIHSL	881.473	1
1691	PR487_Michele_20180611_B07_rep1_3438_TPAVRTVPQ	0.495171	0.000613121	0.00220655	TPAVRTVPQ	PR487_Michele_20180611_B07_rep1	3438	TPAVRTVPQ	484.78	2
1692	PR487_Michele_20180611_B07_rep1_10683_SVDFSRPQL	0.495086	0.000613121	0.00220812	SVDFSRPQL	PR487_Michele_20180611_B07_rep1	10683	SVDFSRPQL	524.775	2
1693	PR487_Michele_20180611_B07_rep1_10683_LVFPTSASVQ	-0.734217	0.254992	1	LVFPTSASVQ	PR487_Michele_20180611_B07_rep1	10683	LVFPTSASVQ	524.775	2
1694	PR487_Michele_20180611_B07_rep1_14978_SPAIGLNNL	0.495078	0.000613121	0.00220826	SPAIGLNNL	PR487_Michele_20180611_B07_rep1	14978	SPAIGLNNL	898.501	1
1695	PR487_Michele_20180611_B07_rep1_5150_APYPKM[+16.0]SL	0.494947	0.000613121	0.00221067	APYPKMSL	PR487_Michele_20180611_B07_rep1	5150	APYPKM(ox)SL	461.739	2
1696	PR487_Michele_20180611_B07_rep1_5150_SPPPVGGQGK	-1.03443	0.378088	1	SPPPVGGQGK	PR487_Michele_20180611_B07_rep1	5150	SPPPVGGQGK	461.739	2
1697	PR487_Michele_20180611_B07_rep1_5033_LPQKVAEKL	0.494942	0.000613121	0.00221077	LPQKVAEKL	PR487_Michele_20180611_B07_rep1	5033	LPQKVAEKL	513.321	2
1698	PR487_Michele_20180611_B07_rep1_23592_TPADVFIVF	0.494706	0.000613121	0.00221513	TPADVFIVF	PR487_Michele_20180611_B07_rep1	23592	TPADVFIVF	1008.54	1
1699	PR487_Michele_20180611_B07_rep1_10715_SPQFQQAL	0.494629	0.000613121	0.00221655	SPQFQQAL	PR487_Michele_20180611_B07_rep1	10715	SPQFQQAL	918.468	1
1700	PR487_Michele_20180611_B07_rep1_10981_VPSGGAVF	0.494439	0.000613121	0.00222007	VPSGGAVF	PR487_Michele_20180611_B07_rep1	10981	VPSGGAVF	733.388	1
1701	PR487_Michele_20180611_B07_rep1_10097_IPRPEVQAL	0.49428	0.000613121	0.00222301	IPRPEVQAL	PR487_Michele_20180611_B07_rep1	10097	IPRPEVQAL	511.803	2
1702	PR487_Michele_20180611_B07_rep1_9692_NPASKVIAL	0.494273	0.000613121	0.00222313	NPASKVIAL	PR487_Michele_20180611_B07_rep1	9692	NPASKVIAL	456.779	2
1703	PR487_Michele_20180611_B07_rep1_13635_GPNQDLTVL	0.494136	0.000613121	0.00222568	GPNQDLTVL	PR487_Michele_20180611_B07_rep1	13635	GPNQDLTVL	478.756	2
1704	PR487_Michele_20180611_B07_rep1_10326_APDPRLAAL	0.493493	0.000613121	0.00223765	APDPRLAAL	PR487_Michele_20180611_B07_rep1	10326	APDPRLAAL	462.269	2
1705	PR487_Michele_20180611_B07_rep1_19921_VVPPFLQPEV	0.49335	0.000613121	0.00224033	VVPPFLQPEV	PR487_Michele_20180611_B07_rep1	19921	VVPPFLQPEV	562.822	2
1706	PR487_Michele_20180611_B07_rep1_12835_FPDNQRPFL	0.49298	0.000613121	0.00224726	FPDNQRPFL	PR487_Michele_20180611_B07_rep1	12835	FPDNQRPFL	568.3	2
1707	PR487_Michele_20180611_B07_rep1_4825_KPRNVQILNM[+16.0]	0.492849	0.000613121	0.00224971	KPRNVQILNM	PR487_Michele_20180611_B07_rep1	4825	KPRNVQILNM(ox)	614.845	2
1708	PR487_Michele_20180611_B07_rep1_10994_QPAPPSGYFM[+16.0]	0.492677	0.000613121	0.00225293	QPAPPSGYFM	PR487_Michele_20180611_B07_rep1	10994	QPAPPSGYFM(ox)	555.75	2
1709	PR487_Michele_20180611_B07_rep1_7125_SPIGGM[+16.0]AGV	0.492597	0.000613121	0.00225444	SPIGGMAGV	PR487_Michele_20180611_B07_rep1	7125	SPIGGM(ox)AGV	804.393	1
1710	PR487_Michele_20180611_B07_rep1_9813_IPHM[+16.0]DIEAL	0.492151	0.000613121	0.00226284	IPHMDIEAL	PR487_Michele_20180611_B07_rep1	9813	IPHM(ox)DIEAL	527.766	2
1711	PR487_Michele_20180611_B07_rep1_19493_APLPLPSEF	0.49211	0.000613121	0.00226361	APLPLPSEF	PR487_Michele_20180611_B07_rep1	19493	APLPLPSEF	970.524	1
1712	PR487_Michele_20180611_B07_rep1_8132_RPVKPELAL	0.491724	0.000613121	0.00227091	RPVKPELAL	PR487_Michele_20180611_B07_rep1	8132	RPVKPELAL	511.821	2
1713	PR487_Michele_20180611_B07_rep1_18381_M[+16.0]PDDLLTTL	0.491688	0.000613121	0.00227159	MPDDLLTTL	PR487_Michele_20180611_B07_rep1	18381	M(ox)PDDLLTTL	1034.51	1
1714	PR487_Michele_20180611_B07_rep1_17503_RPADYLFM[+16.0]L	0.491645	0.000613121	0.00227241	RPADYLFML	PR487_Michele_20180611_B07_rep1	17503	RPADYLFM(ox)L	571.289	2
1715	PR487_Michele_20180611_B07_rep1_17361_APGYVVTVL	0.491302	0.000613121	0.00227892	APGYVVTVL	PR487_Michele_20180611_B07_rep1	17361	APGYVVTVL	918.53	1
1716	PR487_Michele_20180611_B07_rep1_17361_PGYLGDIAI	-0.224673	0.0365799	0.46419	PGYLGDIAI	PR487_Michele_20180611_B07_rep1	17361	PGYLGDIAI	918.53	1
1717	PR487_Michele_20180611_B07_rep1_11748_SIRPQVVTTF	0.49126	0.000613121	0.00227972	SIRPQVVTTF	PR487_Michele_20180611_B07_rep1	11748	SIRPQVVTTF	573.789	2
1718	PR487_Michele_20180611_B07_rep1_12396_APYRPPDISL	0.491063	0.000613121	0.00228347	APYRPPDISL	PR487_Michele_20180611_B07_rep1	12396	APYRPPDISL	564.807	2
1719	PR487_Michele_20180611_B07_rep1_17977_SPASDTYIVF	0.490251	0.000613121	0.002299	SPASDTYIVF	PR487_Michele_20180611_B07_rep1	17977	SPASDTYIVF	550.269	2
1720	PR487_Michele_20180611_B07_rep1_12269_IPYGERITL	0.490183	0.000613121	0.00230029	IPYGERITL	PR487_Michele_20180611_B07_rep1	12269	IPYGERITL	531.303	2
1721	PR487_Michele_20180611_B07_rep1_16993_LPYGDISEL	0.489902	0.000613121	0.0023057	LPYGDISEL	PR487_Michele_20180611_B07_rep1	16993	LPYGDISEL	1006.51	1
1722	PR487_Michele_20180611_B07_rep1_13879_TPEPAGLSL	0.489764	0.000613121	0.00230836	TPEPAGLSL	PR487_Michele_20180611_B07_rep1	13879	TPEPAGLSL	884.473	1
1723	PR487_Michele_20180611_B07_rep1_2634_VPRGQGSQF	0.489685	0.000613121	0.00230987	VPRGQGSQF	PR487_Michele_20180611_B07_rep1	2634	VPRGQGSQF	488.254	2
1724	PR487_Michele_20180611_B07_rep1_7008_SPRVTGRLL	0.489682	0.000613121	0.00230992	SPRVTGRLL	PR487_Michele_20180611_B07_rep1	7008	SPRVTGRLL	499.809	2
1725	PR487_Michele_20180611_B07_rep1_7584_SPRPNHSYIF	0.48937	0.000613121	0.00231596	SPRPNHSYIF	PR487_Michele_20180611_B07_rep1	7584	SPRPNHSYIF	609.307	2
1726	PR487_Michele_20180611_B07_rep1_13573_APAPTPIL	0.489176	0.000613121	0.0023197	APAPTPIL	PR487_Michele_20180611_B07_rep1	13573	APAPTPIL	779.466	1
1727	PR487_Michele_20180611_B07_rep1_12718_VPVFRPM[+16.0]DL	0.488918	0.000613121	0.0023247	VPVFRPMDL	PR487_Michele_20180611_B07_rep1	12718	VPVFRPM(ox)DL	545.292	2
1728	PR487_Michele_20180611_B07_rep1_13874_NPNSGVLSL	0.488783	0.000613121	0.00232732	NPNSGVLSL	PR487_Michele_20180611_B07_rep1	13874	NPNSGVLSL	900.481	1
1729	PR487_Michele_20180611_B07_rep1_15443_KPSLPFTSL	0.488701	0.000613121	0.00232892	KPSLPFTSL	PR487_Michele_20180611_B07_rep1	15443	KPSLPFTSL	495.286	2
1730	PR487_Michele_20180611_B07_rep1_18344_YPQEVIPTF	0.488477	0.000613121	0.00233328	YPQEVIPTF	PR487_Michele_20180611_B07_rep1	18344	YPQEVIPTF	547.282	2
1731	PR487_Michele_20180611_B07_rep1_6727_RPNVPQTEL	0.488465	0.000613121	0.00233351	RPNVPQTEL	PR487_Michele_20180611_B07_rep1	6727	RPNVPQTEL	527.288	2
1732	PR487_Michele_20180611_B07_rep1_15780_YPIEPSGVL	0.488187	0.000613121	0.00233891	YPIEPSGVL	PR487_Michele_20180611_B07_rep1	15780	YPIEPSGVL	974.521	1
1733	PR487_Michele_20180611_B07_rep1_16894_HPAAFPLPVV	0.48813	0.000613121	0.00234004	HPAAFPLPVV	PR487_Michele_20180611_B07_rep1	16894	HPAAFPLPVV	1047.6	1
1734	PR487_Michele_20180611_B07_rep1_7924_SPPEVTGRSSVL	0.488011	0.000613121	0.00234235	SPPEVTGRSSVL	PR487_Michele_20180611_B07_rep1	7924	SPPEVTGRSSVL	614.831	2
1735	PR487_Michele_20180611_B07_rep1_5688_EPGEGRISV	0.487888	0.000613121	0.00234477	EPGEGRISV	PR487_Michele_20180611_B07_rep1	5688	EPGEGRISV	472.246	2
1736	PR487_Michele_20180611_B07_rep1_11572_LPRAGLEL	0.487731	0.000613121	0.00234784	LPRAGLEL	PR487_Michele_20180611_B07_rep1	11572	LPRAGLEL	434.766	2
1737	PR487_Michele_20180611_B07_rep1_5449_KVREEFKEL	0.487531	0.000613121	0.00235176	KVREEFKEL	PR487_Michele_20180611_B07_rep1	5449	KVREEFKEL	589.332	2
1738	PR487_Michele_20180611_B07_rep1_6471_VPVAKTAEL	0.487488	0.000613121	0.00235259	VPVAKTAEL	PR487_Michele_20180611_B07_rep1	6471	VPVAKTAEL	464.279	2
1739	PR487_Michele_20180611_B07_rep1_4523_NPASVGGRL	0.487062	0.000613121	0.00236097	NPASVGGRL	PR487_Michele_20180611_B07_rep1	4523	NPASVGGRL	435.743	2
1740	PR487_Michele_20180611_B07_rep1_9145_FPRFPHRGL	0.486991	0.000613121	0.00236237	FPRFPHRGL	PR487_Michele_20180611_B07_rep1	9145	FPRFPHRGL	376.214	3
1741	PR487_Michele_20180611_B07_rep1_15922_RPRPSVYIPEFI	0.486959	0.000613121	0.00236299	RPRPSVYIPEFI	PR487_Michele_20180611_B07_rep1	15922	RPRPSVYIPEFI	491.946	3
1742	PR487_Michele_20180611_B07_rep1_7233_RPASPPVVKL	0.486838	0.000613121	0.00236538	RPASPPVVKL	PR487_Michele_20180611_B07_rep1	7233	RPASPPVVKL	532.335	2
1743	PR487_Michele_20180611_B07_rep1_7233_VGKLVHKFH	-0.799334	0.284432	1	VGKLVHKFH	PR487_Michele_20180611_B07_rep1	7233	VGKLVHKFH	532.335	2
1744	PR487_Michele_20180611_B07_rep1_8864_SPTDKSGNFF	0.485947	0.000613121	0.00238303	SPTDKSGNFF	PR487_Michele_20180611_B07_rep1	8864	SPTDKSGNFF	550.257	2
1745	PR487_Michele_20180611_B07_rep1_8864_RPSEAQSVIL	0.185724	0.0017783	0.0285684	RPSEAQSVIL	PR487_Michele_20180611_B07_rep1	8864	RPSEAQSVIL	550.257	2
1746	PR487_Michele_20180611_B07_rep1_10077_SPYIPPHAAL	0.485821	0.000613121	0.00238554	SPYIPPHAAL	PR487_Michele_20180611_B07_rep1	10077	SPYIPPHAAL	533.29	2
1747	PR487_Michele_20180611_B07_rep1_11538_APQAPVAL	0.485581	0.000613121	0.00239031	APQAPVAL	PR487_Michele_20180611_B07_rep1	11538	APQAPVAL	766.446	1
1748	PR487_Michele_20180611_B07_rep1_17563_RPEFLPQVF	0.485481	0.000613121	0.00239232	RPEFLPQVF	PR487_Michele_20180611_B07_rep1	17563	RPEFLPQVF	566.811	2
1749	PR487_Michele_20180611_B07_rep1_17563_IPKPPDLLQL	0.139819	0.00304288	0.0413144	IPKPPDLLQL	PR487_Michele_20180611_B07_rep1	17563	IPKPPDLLQL	566.811	2
1750	PR487_Michele_20180611_B07_rep1_9184_ILRKDFSEL	0.48547	0.000613121	0.00239254	ILRKDFSEL	PR487_Michele_20180611_B07_rep1	9184	ILRKDFSEL	560.821	2
1751	PR487_Michele_20180611_B07_rep1_9184_RPRLPEGVVP	0.202464	0.0017783	0.0249369	RPRLPEGVVP	PR487_Michele_20180611_B07_rep1	9184	RPRLPEGVVP	560.821	2
1752	PR487_Michele_20180611_B07_rep1_14496_QPNPLPLRL	0.485445	0.000613121	0.00239303	QPNPLPLRL	PR487_Michele_20180611_B07_rep1	14496	QPNPLPLRL	524.32	2
1753	PR487_Michele_20180611_B07_rep1_9522_APSYLARSL	0.484773	0.000613121	0.00240649	APSYLARSL	PR487_Michele_20180611_B07_rep1	9522	APSYLARSL	489.274	2
1754	PR487_Michele_20180611_B07_rep1_10829_RPYM[+16.0]DAVVSL	0.484758	0.000613121	0.00240678	RPYMDAVVSL	PR487_Michele_20180611_B07_rep1	10829	RPYM(ox)DAVVSL	583.798	2
1755	PR487_Michele_20180611_B07_rep1_9885_NPADLPKL	0.48348	0.000613121	0.00243258	NPADLPKL	PR487_Michele_20180611_B07_rep1	9885	NPADLPKL	434.25	2
1756	PR487_Michele_20180611_B07_rep1_3285_APRQPGLM[+16.0]A	0.483456	0.000613121	0.00243306	APRQPGLMA	PR487_Michele_20180611_B07_rep1	3285	APRQPGLM(ox)A	478.753	2
1757	PR487_Michele_20180611_B07_rep1_3285_AEMDQILH	-1.07519	0.391136	1	AEMDQILH	PR487_Michele_20180611_B07_rep1	3285	AEMDQILH	478.753	2
1758	PR487_Michele_20180611_B07_rep1_7420_APKGSVLQEAKL	0.483378	0.000613121	0.00243466	APKGSVLQEAKL	PR487_Michele_20180611_B07_rep1	7420	APKGSVLQEAKL	414.247	3
1759	PR487_Michele_20180611_B07_rep1_13508_SPGLPSTTF	0.483256	0.000613121	0.00243713	SPGLPSTTF	PR487_Michele_20180611_B07_rep1	13508	SPGLPSTTF	906.458	1
1760	PR487_Michele_20180611_B07_rep1_4591_RPEASRTGEGSTVF	0.482892	0.000613121	0.00244454	RPEASRTGEGSTVF	PR487_Michele_20180611_B07_rep1	4591	RPEASRTGEGSTVF	498.583	3
1761	PR487_Michele_20180611_B07_rep1_9311_LPDGRIIKV	0.482871	0.000613121	0.00244496	LPDGRIIKV	PR487_Michele_20180611_B07_rep1	9311	LPDGRIIKV	505.278	2
1762	PR487_Michele_20180611_B07_rep1_9311_MVPLLKFY	-0.958917	0.355533	1	MVPLLKFY	PR487_Michele_20180611_B07_rep1	9311	MVPLLKFY	505.278	2
1763	PR487_Michele_20180611_B07_rep1_9311_LGVKERPDP	-1.08617	0.395224	1	LGVKERPDP	PR487_Michele_20180611_B07_rep1	9311	LGVKERPDP	505.278	2
1764	PR487_Michele_20180611_B07_rep1_7836_RPLSYPQTDV	0.482397	0.000613121	0.00245465	RPLSYPQTDV	PR487_Michele_20180611_B07_rep1	7836	RPLSYPQTDV	588.306	2
1765	PR487_Michele_20180611_B07_rep1_11657_SPYLGQM[+16.0]I	0.482268	0.000613121	0.00245729	SPYLGQMI	PR487_Michele_20180611_B07_rep1	11657	SPYLGQM(ox)I	924.449	1
1766	PR487_Michele_20180611_B07_rep1_12527_M[+16.0]PSASRVILL	0.482224	0.000613121	0.00245819	MPSASRVILL	PR487_Michele_20180611_B07_rep1	12527	M(ox)PSASRVILL	551.818	2
1767	PR487_Michele_20180611_B07_rep1_12887_APAPTPILA	0.481806	0.000613121	0.00246679	APAPTPILA	PR487_Michele_20180611_B07_rep1	12887	APAPTPILA	850.504	1
1768	PR487_Michele_20180611_B07_rep1_8323_APIDRVGQTI	0.481342	0.000613121	0.00247635	APIDRVGQTI	PR487_Michele_20180611_B07_rep1	8323	APIDRVGQTI	535.304	2
1769	PR487_Michele_20180611_B07_rep1_8323_PLDQLGRSPS	-0.731218	0.254191	1	PLDQLGRSPS	PR487_Michele_20180611_B07_rep1	8323	PLDQLGRSPS	535.304	2
1770	PR487_Michele_20180611_B07_rep1_15001_RPADVIFATV	0.481059	0.000613121	0.0024822	RPADVIFATV	PR487_Michele_20180611_B07_rep1	15001	RPADVIFATV	544.808	2
1771	PR487_Michele_20180611_B07_rep1_10130_PPVSPGTAL	0.480969	0.000613121	0.00248406	PPVSPGTAL	PR487_Michele_20180611_B07_rep1	10130	PPVSPGTAL	419.737	2
1772	PR487_Michele_20180611_B07_rep1_13147_RPFQDPDLSSL	0.480769	0.000613121	0.00248821	RPFQDPDLSSL	PR487_Michele_20180611_B07_rep1	13147	RPFQDPDLSSL	637.823	2
1773	PR487_Michele_20180611_B07_rep1_12927_NPAAGSVIL	0.480575	0.000613121	0.00249225	NPAAGSVIL	PR487_Michele_20180611_B07_rep1	12927	NPAAGSVIL	841.478	1
1774	PR487_Michele_20180611_B07_rep1_6541_APREGISQEAL	0.480468	0.000613121	0.00249447	APREGISQEAL	PR487_Michele_20180611_B07_rep1	6541	APREGISQEAL	585.809	2
1775	PR487_Michele_20180611_B07_rep1_13837_SPLSGGNVAF	0.480426	0.000613121	0.00249533	SPLSGGNVAF	PR487_Michele_20180611_B07_rep1	13837	SPLSGGNVAF	948.479	1
1776	PR487_Michele_20180611_B07_rep1_4801_KPRNVQILNM[+16.0]	0.479894	0.000613121	0.00250643	KPRNVQILNM	PR487_Michele_20180611_B07_rep1	4801	KPRNVQILNM(ox)	410.232	3
1777	PR487_Michele_20180611_B07_rep1_5563_YPRGIPPQSQM[+16.0]	0.479653	0.000613121	0.00251148	YPRGIPPQSQM	PR487_Michele_20180611_B07_rep1	5563	YPRGIPPQSQM(ox)	645.319	2
1778	PR487_Michele_20180611_B07_rep1_6900_RPTRLNVI	0.47963	0.000613121	0.00251196	RPTRLNVI	PR487_Michele_20180611_B07_rep1	6900	RPTRLNVI	484.804	2
1779	PR487_Michele_20180611_B07_rep1_4839_NPEVRRAVL	0.479344	0.000613121	0.00251797	NPEVRRAVL	PR487_Michele_20180611_B07_rep1	4839	NPEVRRAVL	527.312	2
1780	PR487_Michele_20180611_B07_rep1_4839_VKPQLEEKTNETY	-0.808527	0.290558	1	VKPQLEEKTNETY	PR487_Michele_20180611_B07_rep1	4839	VKPQLEEKTNETY	527.312	2
1781	PR487_Michele_20180611_B07_rep1_15937_APGYLPTSL	0.479095	0.000613121	0.00252319	APGYLPTSL	PR487_Michele_20180611_B07_rep1	15937	APGYLPTSL	918.495	1
1782	PR487_Michele_20180611_B07_rep1_5393_KPNYKKLEL	0.479001	0.000613121	0.00252518	KPNYKKLEL	PR487_Michele_20180611_B07_rep1	5393	KPNYKKLEL	378.229	3
1783	PR487_Michele_20180611_B07_rep1_6401_APIERVKL	0.478358	0.000613121	0.00253875	APIERVKL	PR487_Michele_20180611_B07_rep1	6401	APIERVKL	463.295	2
1784	PR487_Michele_20180611_B07_rep1_3837_SPEQSRNVL	0.478091	0.000613121	0.00254442	SPEQSRNVL	PR487_Michele_20180611_B07_rep1	3837	SPEQSRNVL	515.27	2
1785	PR487_Michele_20180611_B07_rep1_11468_TPAYPESTF	0.477195	0.000613121	0.0025635	TPAYPESTF	PR487_Michele_20180611_B07_rep1	11468	TPAYPESTF	1012.46	1
1786	PR487_Michele_20180611_B07_rep1_9594_YPLESRPSL	0.477148	0.000613121	0.0025645	YPLESRPSL	PR487_Michele_20180611_B07_rep1	9594	YPLESRPSL	531.284	2
1787	PR487_Michele_20180611_B07_rep1_16218_LPRLTPPVL	0.476716	0.000613121	0.00257375	LPRLTPPVL	PR487_Michele_20180611_B07_rep1	16218	LPRLTPPVL	503.326	2
1788	PR487_Michele_20180611_B07_rep1_16241_APRLPEFSF	0.476673	0.000613121	0.00257468	APRLPEFSF	PR487_Michele_20180611_B07_rep1	16241	APRLPEFSF	532.282	2
1789	PR487_Michele_20180611_B07_rep1_10308_APPGSSTVF	0.47646	0.000613121	0.00257926	APPGSSTVF	PR487_Michele_20180611_B07_rep1	10308	APPGSSTVF	862.431	1
1790	PR487_Michele_20180611_B07_rep1_14830_KPSLPFTSL	0.476269	0.000613121	0.00258338	KPSLPFTSL	PR487_Michele_20180611_B07_rep1	14830	KPSLPFTSL	495.287	2
1791	PR487_Michele_20180611_B07_rep1_14074_LPALRPTVL	0.476186	0.000613121	0.00258516	LPALRPTVL	PR487_Michele_20180611_B07_rep1	14074	LPALRPTVL	490.321	2
1792	PR487_Michele_20180611_B07_rep1_5402_SPEDKPIRL	0.47585	0.000613121	0.00259242	SPEDKPIRL	PR487_Michele_20180611_B07_rep1	5402	SPEDKPIRL	351.877	3
1793	PR487_Michele_20180611_B07_rep1_5402_TGSLRRPLGP	-0.759456	0.267147	1	TGSLRRPLGP	PR487_Michele_20180611_B07_rep1	5402	TGSLRRPLGP	351.877	3
1794	PR487_Michele_20180611_B07_rep1_6149_SPSSRSIDI	0.475823	0.000613121	0.00259299	SPSSRSIDI	PR487_Michele_20180611_B07_rep1	6149	SPSSRSIDI	481.251	2
1795	PR487_Michele_20180611_B07_rep1_6149_RPNPPPVSV	0.453181	0.00100908	0.00313175	RPNPPPVSV	PR487_Michele_20180611_B07_rep1	6149	RPNPPPVSV	481.251	2
1796	PR487_Michele_20180611_B07_rep1_6149_AKPSPFEGK	-0.969206	0.357925	1	AKPSPFEGK	PR487_Michele_20180611_B07_rep1	6149	AKPSPFEGK	481.251	2
1797	PR487_Michele_20180611_B07_rep1_5215_SPQGTAQGEL	0.475739	0.000613121	0.0025948	SPQGTAQGEL	PR487_Michele_20180611_B07_rep1	5215	SPQGTAQGEL	494.241	2
1798	PR487_Michele_20180611_B07_rep1_20278_VPDGFLSEL	0.475057	0.000613121	0.00260962	VPDGFLSEL	PR487_Michele_20180611_B07_rep1	20278	VPDGFLSEL	976.499	1
1799	PR487_Michele_20180611_B07_rep1_10727_QPTVRITEL	0.475024	0.000613121	0.00261033	QPTVRITEL	PR487_Michele_20180611_B07_rep1	10727	QPTVRITEL	528.806	2
1800	PR487_Michele_20180611_B07_rep1_2611_APRQPGLM[+16.0]AQ	0.474889	0.000613121	0.00261328	APRQPGLMAQ	PR487_Michele_20180611_B07_rep1	2611	APRQPGLM(ox)AQ	542.782	2
1801	PR487_Michele_20180611_B07_rep1_2995_HPKYPDGKTF	0.47464	0.000613121	0.00261871	HPKYPDGKTF	PR487_Michele_20180611_B07_rep1	2995	HPKYPDGKTF	397.205	3
1802	PR487_Michele_20180611_B07_rep1_15860_LPAEFTPAV	0.474577	0.000613121	0.00262008	LPAEFTPAV	PR487_Michele_20180611_B07_rep1	15860	LPAEFTPAV	472.758	2
1803	PR487_Michele_20180611_B07_rep1_9406_KPANVFITA	0.474359	0.000613121	0.00262485	KPANVFITA	PR487_Michele_20180611_B07_rep1	9406	KPANVFITA	480.779	2
1804	PR487_Michele_20180611_B07_rep1_11001_LPAPPAVSA	0.474105	0.000613121	0.00263041	LPAPPAVSA	PR487_Michele_20180611_B07_rep1	11001	LPAPPAVSA	822.472	1
1805	PR487_Michele_20180611_B07_rep1_19634_IPSAATLII	0.474052	0.000613121	0.00263158	IPSAATLII	PR487_Michele_20180611_B07_rep1	19634	IPSAATLII	898.561	1
1806	PR487_Michele_20180611_B07_rep1_7456_APHEPDGVAL	0.473776	0.000613121	0.00263765	APHEPDGVAL	PR487_Michele_20180611_B07_rep1	7456	APHEPDGVAL	503.254	2
1807	PR487_Michele_20180611_B07_rep1_10870_VPKVTYTEF	0.473433	0.000613121	0.0026452	VPKVTYTEF	PR487_Michele_20180611_B07_rep1	10870	VPKVTYTEF	542.29	2
1808	PR487_Michele_20180611_B07_rep1_6234_SIRDPNSGF	0.473225	0.000613121	0.00264978	SIRDPNSGF	PR487_Michele_20180611_B07_rep1	6234	SIRDPNSGF	496.743	2
1809	PR487_Michele_20180611_B07_rep1_14026_RPDDYLYSL	0.473122	0.000613121	0.00265205	RPDDYLYSL	PR487_Michele_20180611_B07_rep1	14026	RPDDYLYSL	571.281	2
1810	PR487_Michele_20180611_B07_rep1_9411_NPAFRPDGL	0.472973	0.000613121	0.00265537	NPAFRPDGL	PR487_Michele_20180611_B07_rep1	9411	NPAFRPDGL	493.756	2
1811	PR487_Michele_20180611_B07_rep1_9411_PLDSSRTLP	-0.585925	0.178949	1	PLDSSRTLP	PR487_Michele_20180611_B07_rep1	9411	PLDSSRTLP	493.756	2
1812	PR487_Michele_20180611_B07_rep1_9168_HPKTPLPPEL	0.47279	0.000613121	0.00265942	HPKTPLPPEL	PR487_Michele_20180611_B07_rep1	9168	HPKTPLPPEL	564.825	2
1813	PR487_Michele_20180611_B07_rep1_7637_SPGQTPTL	0.472704	0.000613121	0.00266132	SPGQTPTL	PR487_Michele_20180611_B07_rep1	7637	SPGQTPTL	800.415	1
1814	PR487_Michele_20180611_B07_rep1_7574_RVRVPYRVV	0.472689	0.000613121	0.00266166	RVRVPYRVV	PR487_Michele_20180611_B07_rep1	7574	RVRVPYRVV	382.243	3
1815	PR487_Michele_20180611_B07_rep1_8380_APAFGGGSSV	0.472444	0.000613121	0.00266711	APAFGGGSSV	PR487_Michele_20180611_B07_rep1	8380	APAFGGGSSV	849.411	1
1816	PR487_Michele_20180611_B07_rep1_5359_APAYSRAL	0.472077	0.000613121	0.00267528	APAYSRAL	PR487_Michele_20180611_B07_rep1	5359	APAYSRAL	424.735	2
1817	PR487_Michele_20180611_B07_rep1_11173_PLDSIHSL	0.471885	0.000613121	0.00267957	PLDSIHSL	PR487_Michele_20180611_B07_rep1	11173	PLDSIHSL	441.24	2
1818	PR487_Michele_20180611_B07_rep1_12584_SPFFQDKL	0.471682	0.000613121	0.00268409	SPFFQDKL	PR487_Michele_20180611_B07_rep1	12584	SPFFQDKL	491.256	2
1819	PR487_Michele_20180611_B07_rep1_12584_RPAYLYSL	0.0231673	0.00778894	0.101262	RPAYLYSL	PR487_Michele_20180611_B07_rep1	12584	RPAYLYSL	491.256	2
1820	PR487_Michele_20180611_B07_rep1_2907_LVRQQINEM[+16.0]	0.471102	0.000613121	0.00269712	LVRQQINEM	PR487_Michele_20180611_B07_rep1	2907	LVRQQINEM(ox)	573.801	2
1821	PR487_Michele_20180611_B07_rep1_15069_RPANPLGIEI	0.47098	0.000613121	0.00269985	RPANPLGIEI	PR487_Michele_20180611_B07_rep1	15069	RPANPLGIEI	540.314	2
1822	PR487_Michele_20180611_B07_rep1_8701_SPDGTRTPAVTL	0.470967	0.000613121	0.00270016	SPDGTRTPAVTL	PR487_Michele_20180611_B07_rep1	8701	SPDGTRTPAVTL	607.823	2
1823	PR487_Michele_20180611_B07_rep1_13881_APYQGPDAVPGAL	0.470924	0.000613121	0.00270112	APYQGPDAVPGAL	PR487_Michele_20180611_B07_rep1	13881	APYQGPDAVPGAL	628.319	2
1824	PR487_Michele_20180611_B07_rep1_16626_LPFKYPAVL	0.470855	0.000613121	0.00270268	LPFKYPAVL	PR487_Michele_20180611_B07_rep1	16626	LPFKYPAVL	524.315	2
1825	PR487_Michele_20180611_B07_rep1_9597_SPDQNSM[+16.0]LSQL	0.470695	0.000613121	0.0027063	SPDQNSMLSQL	PR487_Michele_20180611_B07_rep1	9597	SPDQNSM(ox)LSQL	618.282	2
1826	PR487_Michele_20180611_B07_rep1_4669_APQPPEGRTL	0.470595	0.000613121	0.00270854	APQPPEGRTL	PR487_Michele_20180611_B07_rep1	4669	APQPPEGRTL	533.288	2
1827	PR487_Michele_20180611_B07_rep1_13057_LPGLPAPSM[+16.0]	0.470319	0.000613121	0.00271479	LPGLPAPSM	PR487_Michele_20180611_B07_rep1	13057	LPGLPAPSM(ox)	898.469	1
1828	PR487_Michele_20180611_B07_rep1_5296_GPRLPSGGQSV	0.470141	0.000613121	0.00271882	GPRLPSGGQSV	PR487_Michele_20180611_B07_rep1	5296	GPRLPSGGQSV	527.786	2
1829	PR487_Michele_20180611_B07_rep1_5296_ELFTNHRH	-0.954835	0.353289	1	ELFTNHRH	PR487_Michele_20180611_B07_rep1	5296	ELFTNHRH	527.786	2
1830	PR487_Michele_20180611_B07_rep1_7903_SPHSAAYVL	0.469848	0.000613121	0.00272546	SPHSAAYVL	PR487_Michele_20180611_B07_rep1	7903	SPHSAAYVL	472.746	2
1831	PR487_Michele_20180611_B07_rep1_12914_NPAQDFSTL	0.469711	0.000613121	0.00272858	NPAQDFSTL	PR487_Michele_20180611_B07_rep1	12914	NPAQDFSTL	496.738	2
1832	PR487_Michele_20180611_B07_rep1_6000_RPPPGPEL	0.469688	0.000613121	0.0027291	RPPPGPEL	PR487_Michele_20180611_B07_rep1	6000	RPPPGPEL	431.743	2
1833	PR487_Michele_20180611_B07_rep1_6000_FARGTKAL	-0.476454	0.121829	0.97156	FARGTKAL	PR487_Michele_20180611_B07_rep1	6000	FARGTKAL	431.743	2
1834	PR487_Michele_20180611_B07_rep1_6000_PPGPKVLR	-0.9709	0.357925	1	PPGPKVLR	PR487_Michele_20180611_B07_rep1	6000	PPGPKVLR	431.743	2
1835	PR487_Michele_20180611_B07_rep1_8888_PGVRAVEL	0.469471	0.000613121	0.00273404	PGVRAVEL	PR487_Michele_20180611_B07_rep1	8888	PGVRAVEL	420.751	2
1836	PR487_Michele_20180611_B07_rep1_18587_SPDLGVVF	0.469265	0.000613121	0.00273875	SPDLGVVF	PR487_Michele_20180611_B07_rep1	18587	SPDLGVVF	833.44	1
1837	PR487_Michele_20180611_B07_rep1_6367_RPHASYEPEL	0.469172	0.000613121	0.00274088	RPHASYEPEL	PR487_Michele_20180611_B07_rep1	6367	RPHASYEPEL	599.797	2
1838	PR487_Michele_20180611_B07_rep1_6367_EPLPPPRKTRAELMKAIDFEYYGYL	-0.389122	0.0858691	0.828868	EPLPPPRKTRAELMKAIDFEYYGYL	PR487_Michele_20180611_B07_rep1	6367	EPLPPPRKTRAELMKAIDFEYYGYL	599.797	2
1839	PR487_Michele_20180611_B07_rep1_5328_APRPAPVAQPPAA	0.468676	0.000613121	0.00275223	APRPAPVAQPPAA	PR487_Michele_20180611_B07_rep1	5328	APRPAPVAQPPAA	621.852	2
1840	PR487_Michele_20180611_B07_rep1_9141_RPYSQVNVL	0.468407	0.000613121	0.00275842	RPYSQVNVL	PR487_Michele_20180611_B07_rep1	9141	RPYSQVNVL	538.299	2
1841	PR487_Michele_20180611_B07_rep1_8484_SPSDRPLSL	0.46815	0.000613121	0.00276433	SPSDRPLSL	PR487_Michele_20180611_B07_rep1	8484	SPSDRPLSL	486.261	2
1842	PR487_Michele_20180611_B07_rep1_10911_FASQSRGYF	0.468048	0.000613121	0.00276668	FASQSRGYF	PR487_Michele_20180611_B07_rep1	10911	FASQSRGYF	1062.5	1
1843	PR487_Michele_20180611_B07_rep1_11562_GPIGPSSPGL	0.467841	0.000613121	0.00277146	GPIGPSSPGL	PR487_Michele_20180611_B07_rep1	11562	GPIGPSSPGL	881.474	1
1844	PR487_Michele_20180611_B07_rep1_11156_VPPLPGKAF	0.467742	0.000613121	0.00277375	VPPLPGKAF	PR487_Michele_20180611_B07_rep1	11156	VPPLPGKAF	463.279	2
1845	PR487_Michele_20180611_B07_rep1_19089_RPDSFVLIL	0.467498	0.000613121	0.0027794	RPDSFVLIL	PR487_Michele_20180611_B07_rep1	19089	RPDSFVLIL	530.313	2
1846	PR487_Michele_20180611_B07_rep1_8173_QPFFQKRSEL	0.467449	0.000613121	0.00278054	QPFFQKRSEL	PR487_Michele_20180611_B07_rep1	8173	QPFFQKRSEL	640.344	2
1847	PR487_Michele_20180611_B07_rep1_5153_ITAPERQQL	0.467247	0.000613121	0.00278523	ITAPERQQL	PR487_Michele_20180611_B07_rep1	5153	ITAPERQQL	528.297	2
1848	PR487_Michele_20180611_B07_rep1_5153_VAVKRQQEP	-0.863028	0.314442	1	VAVKRQQEP	PR487_Michele_20180611_B07_rep1	5153	VAVKRQQEP	528.297	2
1849	PR487_Michele_20180611_B07_rep1_13764_RPRDLEDFF	0.467197	0.000613121	0.00278638	RPRDLEDFF	PR487_Michele_20180611_B07_rep1	13764	RPRDLEDFF	597.798	2
1850	PR487_Michele_20180611_B07_rep1_12255_GPREEIVYL	0.467091	0.000613121	0.00278886	GPREEIVYL	PR487_Michele_20180611_B07_rep1	12255	GPREEIVYL	538.293	2
1851	PR487_Michele_20180611_B07_rep1_11863_HPRYNLIVV	0.467043	0.000613121	0.00278997	HPRYNLIVV	PR487_Michele_20180611_B07_rep1	11863	HPRYNLIVV	555.823	2
1852	PR487_Michele_20180611_B07_rep1_11474_LPFQSPKTL	0.466915	0.000613121	0.00279294	LPFQSPKTL	PR487_Michele_20180611_B07_rep1	11474	LPFQSPKTL	515.801	2
1853	PR487_Michele_20180611_B07_rep1_9561_RPDTLDPAL	0.466705	0.000613121	0.00279785	RPDTLDPAL	PR487_Michele_20180611_B07_rep1	9561	RPDTLDPAL	499.269	2
1854	PR487_Michele_20180611_B07_rep1_22644_VPAPVVIIL	0.466392	0.000613121	0.00280515	VPAPVVIIL	PR487_Michele_20180611_B07_rep1	22644	VPAPVVIIL	920.618	1
1855	PR487_Michele_20180611_B07_rep1_10777_RPLYKNIVL	0.466335	0.000613121	0.00280648	RPLYKNIVL	PR487_Michele_20180611_B07_rep1	10777	RPLYKNIVL	558.351	2
1856	PR487_Michele_20180611_B07_rep1_22212_VPYSLIPTAF	0.466332	0.000613121	0.00280654	VPYSLIPTAF	PR487_Michele_20180611_B07_rep1	22212	VPYSLIPTAF	554.308	2
1857	PR487_Michele_20180611_B07_rep1_10667_IPDHFRPPL	0.466302	0.000613121	0.00280726	IPDHFRPPL	PR487_Michele_20180611_B07_rep1	10667	IPDHFRPPL	364.538	3
1858	PR487_Michele_20180611_B07_rep1_9734_HPVVHPLDL	0.466201	0.000613121	0.00280963	HPVVHPLDL	PR487_Michele_20180611_B07_rep1	9734	HPVVHPLDL	513.79	2
1859	PR487_Michele_20180611_B07_rep1_8159_TPAHFQTDL	0.46599	0.000613121	0.00281458	TPAHFQTDL	PR487_Michele_20180611_B07_rep1	8159	TPAHFQTDL	515.254	2
1860	PR487_Michele_20180611_B07_rep1_9720_RIRTPSGEFL	0.465907	0.000613121	0.00281651	RIRTPSGEFL	PR487_Michele_20180611_B07_rep1	9720	RIRTPSGEFL	392.556	3
1861	PR487_Michele_20180611_B07_rep1_11274_YPNYDRDIL	0.465871	0.000613121	0.00281735	YPNYDRDIL	PR487_Michele_20180611_B07_rep1	11274	YPNYDRDIL	584.784	2
1862	PR487_Michele_20180611_B07_rep1_6052_APGPRGSYL	0.465798	0.000613121	0.00281907	APGPRGSYL	PR487_Michele_20180611_B07_rep1	6052	APGPRGSYL	459.246	2
1863	PR487_Michele_20180611_B07_rep1_9793_LPKDQGITL	0.465291	0.00100908	0.00283102	LPKDQGITL	PR487_Michele_20180611_B07_rep1	9793	LPKDQGITL	492.79	2
1864	PR487_Michele_20180611_B07_rep1_9793_IREIELKNRHGL	-0.816633	0.295872	1	IREIELKNRHGL	PR487_Michele_20180611_B07_rep1	9793	IREIELKNRHGL	492.79	2
1865	PR487_Michele_20180611_B07_rep1_5926_NIDGRRKIAF	0.465262	0.00100908	0.0028317	NIDGRRKIAF	PR487_Michele_20180611_B07_rep1	5926	NIDGRRKIAF	397.232	3
1866	PR487_Michele_20180611_B07_rep1_9098_PSRKLVAL	0.465233	0.00100908	0.00283238	PSRKLVAL	PR487_Michele_20180611_B07_rep1	9098	PSRKLVAL	442.29	2
1867	PR487_Michele_20180611_B07_rep1_9098_LGDRDVLP	-0.820903	0.296785	1	LGDRDVLP	PR487_Michele_20180611_B07_rep1	9098	LGDRDVLP	442.29	2
1868	PR487_Michele_20180611_B07_rep1_9098_VASLNKGRWRH	-1.14697	0.40956	1	VASLNKGRWRH	PR487_Michele_20180611_B07_rep1	9098	VASLNKGRWRH	442.29	2
1869	PR487_Michele_20180611_B07_rep1_9098_AVRDLLPV	-1.62221	0.482497	1	AVRDLLPV	PR487_Michele_20180611_B07_rep1	9098	AVRDLLPV	442.29	2
1870	PR487_Michele_20180611_B07_rep1_11833_FPRNNISYL	0.465046	0.00100908	0.0028368	FPRNNISYL	PR487_Michele_20180611_B07_rep1	11833	FPRNNISYL	562.298	2
1871	PR487_Michele_20180611_B07_rep1_3203_RPQATAEQI	0.465036	0.00100908	0.00283705	RPQATAEQI	PR487_Michele_20180611_B07_rep1	3203	RPQATAEQI	507.272	2
1872	PR487_Michele_20180611_B07_rep1_10660_SPGEPSPVL	0.465009	0.00100908	0.00283767	SPGEPSPVL	PR487_Michele_20180611_B07_rep1	10660	SPGEPSPVL	882.457	1
1873	PR487_Michele_20180611_B07_rep1_5649_LVERDRAVL	0.464646	0.00100908	0.00284629	LVERDRAVL	PR487_Michele_20180611_B07_rep1	5649	LVERDRAVL	535.819	2
1874	PR487_Michele_20180611_B07_rep1_13271_TPAGPVNVL	0.464236	0.00100908	0.00285603	TPAGPVNVL	PR487_Michele_20180611_B07_rep1	13271	TPAGPVNVL	867.494	1
1875	PR487_Michele_20180611_B07_rep1_9188_SPITGNDL	0.463936	0.00100908	0.00286319	SPITGNDL	PR487_Michele_20180611_B07_rep1	9188	SPITGNDL	816.41	1
1876	PR487_Michele_20180611_B07_rep1_3328_YLREQGKAL	0.46368	0.00100908	0.00286929	YLREQGKAL	PR487_Michele_20180611_B07_rep1	3328	YLREQGKAL	539.306	2
1877	PR487_Michele_20180611_B07_rep1_18114_IPFAAPTAL	0.463573	0.00100908	0.00287187	IPFAAPTAL	PR487_Michele_20180611_B07_rep1	18114	IPFAAPTAL	900.519	1
1878	PR487_Michele_20180611_B07_rep1_9283_RPIFPGKHYL	0.463521	0.00100908	0.00287311	RPIFPGKHYL	PR487_Michele_20180611_B07_rep1	9283	RPIFPGKHYL	614.355	2
1879	PR487_Michele_20180611_B07_rep1_16012_LPGPVTLVM[+16.0]	0.463233	0.00100908	0.00288002	LPGPVTLVM	PR487_Michele_20180611_B07_rep1	16012	LPGPVTLVM(ox)	942.534	1
1880	PR487_Michele_20180611_B07_rep1_13791_LPLASQEAL	0.463166	0.00100908	0.00288162	LPLASQEAL	PR487_Michele_20180611_B07_rep1	13791	LPLASQEAL	941.531	1
1881	PR487_Michele_20180611_B07_rep1_5266_VPDERRYSL	0.462748	0.00100908	0.00289169	VPDERRYSL	PR487_Michele_20180611_B07_rep1	5266	VPDERRYSL	378.868	3
1882	PR487_Michele_20180611_B07_rep1_11062_IPM[+16.0]TPTSSF	0.462652	0.00100908	0.00289401	IPMTPTSSF	PR487_Michele_20180611_B07_rep1	11062	IPM(ox)TPTSSF	996.472	1
1883	PR487_Michele_20180611_B07_rep1_4601_VPNKGYSSL	0.46252	0.00100908	0.00289719	VPNKGYSSL	PR487_Michele_20180611_B07_rep1	4601	VPNKGYSSL	482.758	2
1884	PR487_Michele_20180611_B07_rep1_9576_RPNALAVQQL	0.461851	0.00100908	0.00291338	RPNALAVQQL	PR487_Michele_20180611_B07_rep1	9576	RPNALAVQQL	555.325	2
1885	PR487_Michele_20180611_B07_rep1_14093_SPPTKFLEL	0.461711	0.00100908	0.00291679	SPPTKFLEL	PR487_Michele_20180611_B07_rep1	14093	SPPTKFLEL	516.293	2
1886	PR487_Michele_20180611_B07_rep1_7261_EPQGPRPVL	0.46163	0.00100908	0.00291876	EPQGPRPVL	PR487_Michele_20180611_B07_rep1	7261	EPQGPRPVL	497.272	2
1887	PR487_Michele_20180611_B07_rep1_7261_RPQSAISSF	0.193121	0.0017783	0.0269048	RPQSAISSF	PR487_Michele_20180611_B07_rep1	7261	RPQSAISSF	497.272	2
1888	PR487_Michele_20180611_B07_rep1_7261_TPRPTDPIP	0.0834585	0.00607822	0.0642843	TPRPTDPIP	PR487_Michele_20180611_B07_rep1	7261	TPRPTDPIP	497.272	2
1889	PR487_Michele_20180611_B07_rep1_4933_APPSTREPRVL	0.461248	0.00100908	0.00292806	APPSTREPRVL	PR487_Michele_20180611_B07_rep1	4933	APPSTREPRVL	408.235	3
1890	PR487_Michele_20180611_B07_rep1_4933_AQLSQEKRYT	-0.869178	0.317024	1	AQLSQEKRYT	PR487_Michele_20180611_B07_rep1	4933	AQLSQEKRYT	408.235	3
1891	PR487_Michele_20180611_B07_rep1_12013_AVNPKFLAV	0.461243	0.00100908	0.0029282	AVNPKFLAV	PR487_Michele_20180611_B07_rep1	12013	AVNPKFLAV	479.79	2
1892	PR487_Michele_20180611_B07_rep1_11540_HPTIISESF	0.461148	0.00100908	0.00293052	HPTIISESF	PR487_Michele_20180611_B07_rep1	11540	HPTIISESF	515.764	2
1893	PR487_Michele_20180611_B07_rep1_11540_DTPDMPRSL	-1.26939	0.436273	1	DTPDMPRSL	PR487_Michele_20180611_B07_rep1	11540	DTPDMPRSL	515.764	2
1894	PR487_Michele_20180611_B07_rep1_11985_KPYNVYITV	0.461061	0.00100908	0.00293263	KPYNVYITV	PR487_Michele_20180611_B07_rep1	11985	KPYNVYITV	548.805	2
1895	PR487_Michele_20180611_B07_rep1_15136_SPAIGAYL	0.461055	0.00100908	0.00293279	SPAIGAYL	PR487_Michele_20180611_B07_rep1	15136	SPAIGAYL	791.429	1
1896	PR487_Michele_20180611_B07_rep1_4635_APTYGHGL	0.460414	0.00100908	0.0029485	APTYGHGL	PR487_Michele_20180611_B07_rep1	4635	APTYGHGL	408.206	2
1897	PR487_Michele_20180611_B07_rep1_4635_GHYAVAAK	-0.799	0.284432	1	GHYAVAAK	PR487_Michele_20180611_B07_rep1	4635	GHYAVAAK	408.206	2
1898	PR487_Michele_20180611_B07_rep1_10053_SPTHVQVTVL	0.460097	0.00100908	0.00295631	SPTHVQVTVL	PR487_Michele_20180611_B07_rep1	10053	SPTHVQVTVL	540.806	2
1899	PR487_Michele_20180611_B07_rep1_10571_GPPAPHIVGSTL	0.460022	0.00100908	0.00295816	GPPAPHIVGSTL	PR487_Michele_20180611_B07_rep1	10571	GPPAPHIVGSTL	573.318	2
1900	PR487_Michele_20180611_B07_rep1_5200_EPHKPLTQL	0.460015	0.00100908	0.00295832	EPHKPLTQL	PR487_Michele_20180611_B07_rep1	5200	EPHKPLTQL	530.777	2
1901	PR487_Michele_20180611_B07_rep1_5200_APADRQQYL	0.034093	0.00759494	0.0934158	APADRQQYL	PR487_Michele_20180611_B07_rep1	5200	APADRQQYL	530.777	2
1902	PR487_Michele_20180611_B07_rep1_6970_APSHGLVSV	0.459949	0.00100908	0.00295997	APSHGLVSV	PR487_Michele_20180611_B07_rep1	6970	APSHGLVSV	433.74	2
1903	PR487_Michele_20180611_B07_rep1_6970_HGLSVLEI	-0.321362	0.0612201	0.683349	HGLSVLEI	PR487_Michele_20180611_B07_rep1	6970	HGLSVLEI	433.74	2
1904	PR487_Michele_20180611_B07_rep1_19818_APGLFGTPL	0.459904	0.00100908	0.00296107	APGLFGTPL	PR487_Michele_20180611_B07_rep1	19818	APGLFGTPL	872.487	1
1905	PR487_Michele_20180611_B07_rep1_9719_SPYLGDGRGAAAL	0.459843	0.00100908	0.00296256	SPYLGDGRGAAAL	PR487_Michele_20180611_B07_rep1	9719	SPYLGDGRGAAAL	624.323	2
1906	PR487_Michele_20180611_B07_rep1_8317_TPSPATTTF	0.45969	0.00100908	0.00296635	TPSPATTTF	PR487_Michele_20180611_B07_rep1	8317	TPSPATTTF	922.453	1
1907	PR487_Michele_20180611_B07_rep1_8187_APSNSPVL	0.459627	0.00100908	0.00296791	APSNSPVL	PR487_Michele_20180611_B07_rep1	8187	APSNSPVL	784.42	1
1908	PR487_Michele_20180611_B07_rep1_18194_YPSEFATYL	0.459625	0.00100908	0.00296796	YPSEFATYL	PR487_Michele_20180611_B07_rep1	18194	YPSEFATYL	1090.51	1
1909	PR487_Michele_20180611_B07_rep1_11857_RPKVPVLQL	0.459583	0.00100908	0.00296901	RPKVPVLQL	PR487_Michele_20180611_B07_rep1	11857	RPKVPVLQL	525.345	2
1910	PR487_Michele_20180611_B07_rep1_5440_KPRVTPVEV	0.459374	0.00100908	0.00297419	KPRVTPVEV	PR487_Michele_20180611_B07_rep1	5440	KPRVTPVEV	512.811	2
1911	PR487_Michele_20180611_B07_rep1_5440_PVERAQLGGP	-0.449086	0.108744	0.934053	PVERAQLGGP	PR487_Michele_20180611_B07_rep1	5440	PVERAQLGGP	512.811	2
1912	PR487_Michele_20180611_B07_rep1_8434_LPSTGGSL	0.458442	0.00100908	0.00299737	LPSTGGSL	PR487_Michele_20180611_B07_rep1	8434	LPSTGGSL	731.393	1
1913	PR487_Michele_20180611_B07_rep1_12422_LPKQPPLAL	0.457998	0.00100908	0.00300848	LPKQPPLAL	PR487_Michele_20180611_B07_rep1	12422	LPKQPPLAL	488.813	4
1914	PR487_Michele_20180611_B07_rep1_12422_ALPEAQPNH	-1.64356	0.482618	1	ALPEAQPNH	PR487_Michele_20180611_B07_rep1	12422	ALPEAQPNH	488.813	4
1915	PR487_Michele_20180611_B07_rep1_8447_APVNAGPSSL	0.457986	0.00100908	0.00300879	APVNAGPSSL	PR487_Michele_20180611_B07_rep1	8447	APVNAGPSSL	456.743	2
1916	PR487_Michele_20180611_B07_rep1_3180_APRKVLGSSTSATNSTSVSS	0.45779	0.00100908	0.00301372	APRKVLGSSTSATNSTSVSS	PR487_Michele_20180611_B07_rep1	3180	APRKVLGSSTSATNSTSVSS	646.336	3
1917	PR487_Michele_20180611_B07_rep1_5965_NIDGRRKIAF	0.457488	0.00100908	0.0030213	NIDGRRKIAF	PR487_Michele_20180611_B07_rep1	5965	NIDGRRKIAF	595.344	2
1918	PR487_Michele_20180611_B07_rep1_4991_QPRIQNPKF	0.457451	0.00100908	0.00302223	QPRIQNPKF	PR487_Michele_20180611_B07_rep1	4991	QPRIQNPKF	376.549	3
1919	PR487_Michele_20180611_B07_rep1_4084_KPQSKELTL	0.457408	0.00100908	0.00302332	KPQSKELTL	PR487_Michele_20180611_B07_rep1	4084	KPQSKELTL	522.309	2
1920	PR487_Michele_20180611_B07_rep1_7323_EPRELLTKV	0.457324	0.00100908	0.00302544	EPRELLTKV	PR487_Michele_20180611_B07_rep1	7323	EPRELLTKV	362.217	3
1921	PR487_Michele_20180611_B07_rep1_7323_KVEPALVVPINKETRI	-0.334603	0.0662393	0.713176	KVEPALVVPINKETRI	PR487_Michele_20180611_B07_rep1	7323	KVEPALVVPINKETRI	362.217	3
1922	PR487_Michele_20180611_B07_rep1_7323_HAKKMKLTK	-0.608101	0.191628	1	HAKKMKLTK	PR487_Michele_20180611_B07_rep1	7323	HAKKMKLTK	362.217	3
1923	PR487_Michele_20180611_B07_rep1_9428_IPGRLNQTTF	0.457185	0.00100908	0.00302895	IPGRLNQTTF	PR487_Michele_20180611_B07_rep1	9428	IPGRLNQTTF	574.281	2
1924	PR487_Michele_20180611_B07_rep1_8357_RIRPTAVTL	0.457113	0.00100908	0.00303078	RIRPTAVTL	PR487_Michele_20180611_B07_rep1	8357	RIRPTAVTL	513.825	2
1925	PR487_Michele_20180611_B07_rep1_7936_APPGTIRGDF	0.456738	0.00100908	0.00304027	APPGTIRGDF	PR487_Michele_20180611_B07_rep1	7936	APPGTIRGDF	515.77	2
1926	PR487_Michele_20180611_B07_rep1_12336_LPQGIVREL	0.456671	0.00100908	0.00304196	LPQGIVREL	PR487_Michele_20180611_B07_rep1	12336	LPQGIVREL	512.811	2
1927	PR487_Michele_20180611_B07_rep1_4233_TPAPPQRDL	0.456257	0.00100908	0.00305247	TPAPPQRDL	PR487_Michele_20180611_B07_rep1	4233	TPAPPQRDL	497.77	2
1928	PR487_Michele_20180611_B07_rep1_6788_RPSVRSVL	0.456154	0.00100908	0.0030551	RPSVRSVL	PR487_Michele_20180611_B07_rep1	6788	RPSVRSVL	457.282	2
1929	PR487_Michele_20180611_B07_rep1_14341_SPAAPIATF	0.456144	0.00100908	0.00305535	SPAAPIATF	PR487_Michele_20180611_B07_rep1	14341	SPAAPIATF	874.467	1
1930	PR487_Michele_20180611_B07_rep1_6325_HPIDRSVDF	0.456134	0.00100908	0.00305561	HPIDRSVDF	PR487_Michele_20180611_B07_rep1	6325	HPIDRSVDF	543.272	2
1931	PR487_Michele_20180611_B07_rep1_6325_PSVPAWQGRS	-0.319214	0.0608283	0.67847	PSVPAWQGRS	PR487_Michele_20180611_B07_rep1	6325	PSVPAWQGRS	543.272	2
1932	PR487_Michele_20180611_B07_rep1_10771_LPKDKLISL	0.456003	0.00100908	0.00305895	LPKDKLISL	PR487_Michele_20180611_B07_rep1	10771	LPKDKLISL	513.832	2
1933	PR487_Michele_20180611_B07_rep1_4629_IPVSSHNSL	0.455312	0.00100908	0.0030766	IPVSSHNSL	PR487_Michele_20180611_B07_rep1	4629	IPVSSHNSL	953.503	1
1934	PR487_Michele_20180611_B07_rep1_9389_AVKLPGGQL	0.45519	0.00100908	0.00307974	AVKLPGGQL	PR487_Michele_20180611_B07_rep1	9389	AVKLPGGQL	441.774	2
1935	PR487_Michele_20180611_B07_rep1_13734_PNEIIHAL	0.455162	0.00100908	0.00308047	PNEIIHAL	PR487_Michele_20180611_B07_rep1	13734	PNEIIHAL	906.505	1
1936	PR487_Michele_20180611_B07_rep1_14642_NPISTVTEL	0.455157	0.00100908	0.00308058	NPISTVTEL	PR487_Michele_20180611_B07_rep1	14642	NPISTVTEL	973.519	1
1937	PR487_Michele_20180611_B07_rep1_9048_APLVHATL	0.455094	0.00100908	0.00308221	APLVHATL	PR487_Michele_20180611_B07_rep1	9048	APLVHATL	411.248	2
1938	PR487_Michele_20180611_B07_rep1_9048_LLLAPTPP	-1.96669	0.50305	1	LLLAPTPP	PR487_Michele_20180611_B07_rep1	9048	LLLAPTPP	411.248	2
1939	PR487_Michele_20180611_B07_rep1_6894_HPFLGREV	0.455075	0.00100908	0.00308268	HPFLGREV	PR487_Michele_20180611_B07_rep1	6894	HPFLGREV	477.762	2
1940	PR487_Michele_20180611_B07_rep1_10524_VPVGRVETGVL	0.454686	0.00100908	0.00309271	VPVGRVETGVL	PR487_Michele_20180611_B07_rep1	10524	VPVGRVETGVL	563.335	2
1941	PR487_Michele_20180611_B07_rep1_3694_APRQPGLM[+16.0]A	0.454635	0.00100908	0.00309402	APRQPGLMA	PR487_Michele_20180611_B07_rep1	3694	APRQPGLM(ox)A	478.753	2
1942	PR487_Michele_20180611_B07_rep1_8721_APRIGYPKPAL	0.454558	0.00100908	0.003096	APRIGYPKPAL	PR487_Michele_20180611_B07_rep1	8721	APRIGYPKPAL	394.904	3
1943	PR487_Michele_20180611_B07_rep1_6514_SPTKGNISF	0.454555	0.00100908	0.00309609	SPTKGNISF	PR487_Michele_20180611_B07_rep1	6514	SPTKGNISF	475.751	2
1944	PR487_Michele_20180611_B07_rep1_6514_PSRDPAPIP	-0.511843	0.138507	1	PSRDPAPIP	PR487_Michele_20180611_B07_rep1	6514	PSRDPAPIP	475.751	2
1945	PR487_Michele_20180611_B07_rep1_5338_YPRPRDTSF	0.454336	0.00100908	0.00310175	YPRPRDTSF	PR487_Michele_20180611_B07_rep1	5338	YPRPRDTSF	569.785	2
1946	PR487_Michele_20180611_B07_rep1_5338_KPRFQQTSF	-0.0125758	0.0103245	0.131031	KPRFQQTSF	PR487_Michele_20180611_B07_rep1	5338	KPRFQQTSF	569.785	2
1947	PR487_Michele_20180611_B07_rep1_7306_VPRTPLAGP	0.454017	0.00100908	0.00310999	VPRTPLAGP	PR487_Michele_20180611_B07_rep1	7306	VPRTPLAGP	454.271	2
1948	PR487_Michele_20180611_B07_rep1_7306_RPLEGTSF	0.109908	0.00433487	0.052332	RPLEGTSF	PR487_Michele_20180611_B07_rep1	7306	RPLEGTSF	454.271	2
1949	PR487_Michele_20180611_B07_rep1_12757_LPVGGEPL	0.454012	0.00100908	0.00311012	LPVGGEPL	PR487_Michele_20180611_B07_rep1	12757	LPVGGEPL	781.445	1
1950	PR487_Michele_20180611_B07_rep1_11196_RPYQPLGAL	0.453862	0.00100908	0.00311402	RPYQPLGAL	PR487_Michele_20180611_B07_rep1	11196	RPYQPLGAL	507.79	2
1951	PR487_Michele_20180611_B07_rep1_10568_IPVSKPLSL	0.453796	0.00100908	0.00311574	IPVSKPLSL	PR487_Michele_20180611_B07_rep1	10568	IPVSKPLSL	953.604	1
1952	PR487_Michele_20180611_B07_rep1_10346_HPFPGPGL	0.453707	0.00100908	0.00311806	HPFPGPGL	PR487_Michele_20180611_B07_rep1	10346	HPFPGPGL	409.183	2
1953	PR487_Michele_20180611_B07_rep1_4918_YIRDVAKQV	0.453612	0.00100908	0.00312051	YIRDVAKQV	PR487_Michele_20180611_B07_rep1	4918	YIRDVAKQV	546.314	2
1954	PR487_Michele_20180611_B07_rep1_9226_GPVRGISI	0.45357	0.00100908	0.00312161	GPVRGISI	PR487_Michele_20180611_B07_rep1	9226	GPVRGISI	399.745	2
1955	PR487_Michele_20180611_B07_rep1_9799_TPGPAIRL	0.453517	0.00100908	0.00312299	TPGPAIRL	PR487_Michele_20180611_B07_rep1	9799	TPGPAIRL	412.753	2
1956	PR487_Michele_20180611_B07_rep1_4264_RPRPERNIL	0.453305	0.00100908	0.00312851	RPRPERNIL	PR487_Michele_20180611_B07_rep1	4264	RPRPERNIL	384.232	3
1957	PR487_Michele_20180611_B07_rep1_12685_SPSPPKPTVFI	0.453291	0.00100908	0.00312887	SPSPPKPTVFI	PR487_Michele_20180611_B07_rep1	12685	SPSPPKPTVFI	585.332	2
1958	PR487_Michele_20180611_B07_rep1_12685_QDGGLRSSGFF	-0.470594	0.118675	0.964143	QDGGLRSSGFF	PR487_Michele_20180611_B07_rep1	12685	QDGGLRSSGFF	585.332	2
1959	PR487_Michele_20180611_B07_rep1_4887_PDSQRLKL	0.453131	0.00100908	0.00313304	PDSQRLKL	PR487_Michele_20180611_B07_rep1	4887	PDSQRLKL	478.78	2
1960	PR487_Michele_20180611_B07_rep1_5769_RPSLTGKF	0.453066	0.00100908	0.00313474	RPSLTGKF	PR487_Michele_20180611_B07_rep1	5769	RPSLTGKF	453.263	2
1961	PR487_Michele_20180611_B07_rep1_13233_KPRTVATPLNQVANPNSAIFG	0.453061	0.00100908	0.00313488	KPRTVATPLNQVANPNSAIFG	PR487_Michele_20180611_B07_rep1	13233	KPRTVATPLNQVANPNSAIFG	732.402	3
1962	PR487_Michele_20180611_B07_rep1_11258_SPDPHKGLVLL	0.452956	0.00100908	0.00313762	SPDPHKGLVLL	PR487_Michele_20180611_B07_rep1	11258	SPDPHKGLVLL	588.344	2
1963	PR487_Michele_20180611_B07_rep1_15521_YPASTVQIL	0.452761	0.00100908	0.00314273	YPASTVQIL	PR487_Michele_20180611_B07_rep1	15521	YPASTVQIL	991.548	1
1964	PR487_Michele_20180611_B07_rep1_4838_APIPDKGAV	0.452743	0.00100908	0.00314321	APIPDKGAV	PR487_Michele_20180611_B07_rep1	4838	APIPDKGAV	434.252	2
1965	PR487_Michele_20180611_B07_rep1_7938_EPRVINQM[+16.0]L	0.452299	0.00100908	0.00315486	EPRVINQML	PR487_Michele_20180611_B07_rep1	7938	EPRVINQM(ox)L	558.297	2
1966	PR487_Michele_20180611_B07_rep1_10292_HPFDSRIM[+16.0]L	0.452217	0.00100908	0.00315702	HPFDSRIML	PR487_Michele_20180611_B07_rep1	10292	HPFDSRIM(ox)L	566.285	2
1967	PR487_Michele_20180611_B07_rep1_7841_APSRGFVV	0.452117	0.00100908	0.00315963	APSRGFVV	PR487_Michele_20180611_B07_rep1	7841	APSRGFVV	416.737	2
1968	PR487_Michele_20180611_B07_rep1_7841_SFGRDVIHYR	-0.673905	0.224715	1	SFGRDVIHYR	PR487_Michele_20180611_B07_rep1	7841	SFGRDVIHYR	416.737	2
1969	PR487_Michele_20180611_B07_rep1_13604_LPFGKVTNL	0.452067	0.00100908	0.00316097	LPFGKVTNL	PR487_Michele_20180611_B07_rep1	13604	LPFGKVTNL	988.582	1
1970	PR487_Michele_20180611_B07_rep1_6615_HPNGNITEL	0.451818	0.00100908	0.00316753	HPNGNITEL	PR487_Michele_20180611_B07_rep1	6615	HPNGNITEL	994.495	1
1971	PR487_Michele_20180611_B07_rep1_16681_LPHVPLGVI	0.451739	0.00100908	0.00316962	LPHVPLGVI	PR487_Michele_20180611_B07_rep1	16681	LPHVPLGVI	472.8	2
1972	PR487_Michele_20180611_B07_rep1_16681_SPRGFPLGL	-0.13767	0.0233149	0.294161	SPRGFPLGL	PR487_Michele_20180611_B07_rep1	16681	SPRGFPLGL	472.8	2
1973	PR487_Michele_20180611_B07_rep1_16249_RPFPGLVI	0.451712	0.00100908	0.00317032	RPFPGLVI	PR487_Michele_20180611_B07_rep1	16249	RPFPGLVI	449.779	2
1974	PR487_Michele_20180611_B07_rep1_8975_APASAVSGL	0.451614	0.00100908	0.00317291	APASAVSGL	PR487_Michele_20180611_B07_rep1	8975	APASAVSGL	772.42	1
1975	PR487_Michele_20180611_B07_rep1_12529_FPQM[+16.0]GRFTL	0.451399	0.00100908	0.00317861	FPQMGRFTL	PR487_Michele_20180611_B07_rep1	12529	FPQM(ox)GRFTL	556.782	2
1976	PR487_Michele_20180611_B07_rep1_5847_HPFEDGAKL	0.451074	0.00100908	0.00318724	HPFEDGAKL	PR487_Michele_20180611_B07_rep1	5847	HPFEDGAKL	507.257	2
1977	PR487_Michele_20180611_B07_rep1_4162_RPQASHQLL	0.450572	0.00100908	0.00320059	RPQASHQLL	PR487_Michele_20180611_B07_rep1	4162	RPQASHQLL	350.533	3
1978	PR487_Michele_20180611_B07_rep1_13671_GPLPPHLAL	0.450275	0.00100908	0.00320854	GPLPPHLAL	PR487_Michele_20180611_B07_rep1	13671	GPLPPHLAL	457.777	2
1979	PR487_Michele_20180611_B07_rep1_10906_RVRIPAEVL	0.450239	0.00100908	0.00320949	RVRIPAEVL	PR487_Michele_20180611_B07_rep1	10906	RVRIPAEVL	526.832	2
1980	PR487_Michele_20180611_B07_rep1_21879_SPYQGGVFFL	0.450166	0.00100908	0.00321145	SPYQGGVFFL	PR487_Michele_20180611_B07_rep1	21879	SPYQGGVFFL	1114.56	1
1981	PR487_Michele_20180611_B07_rep1_15493_YPAPGLKTFL	0.449961	0.00100908	0.00321694	YPAPGLKTFL	PR487_Michele_20180611_B07_rep1	15493	YPAPGLKTFL	553.816	2
1982	PR487_Michele_20180611_B07_rep1_5050_HPKFVGKTL	0.449941	0.00100908	0.00321748	HPKFVGKTL	PR487_Michele_20180611_B07_rep1	5050	HPKFVGKTL	513.808	2
1983	PR487_Michele_20180611_B07_rep1_21101_FPAAPLLTV	0.449938	0.00100908	0.00321755	FPAAPLLTV	PR487_Michele_20180611_B07_rep1	21101	FPAAPLLTV	928.55	1
1984	PR487_Michele_20180611_B07_rep1_7963_RPFEDQTSL	0.449772	0.00100908	0.00322202	RPFEDQTSL	PR487_Michele_20180611_B07_rep1	7963	RPFEDQTSL	546.77	2
1985	PR487_Michele_20180611_B07_rep1_7963_STPVRPPIVK	-0.855358	0.311108	1	STPVRPPIVK	PR487_Michele_20180611_B07_rep1	7963	STPVRPPIVK	546.77	2
1986	PR487_Michele_20180611_B07_rep1_8894_VPVSSASEL	0.449695	0.00100908	0.00322409	VPVSSASEL	PR487_Michele_20180611_B07_rep1	8894	VPVSSASEL	888.468	1
1987	PR487_Michele_20180611_B07_rep1_12642_VPAPAVRIL	0.449649	0.00100908	0.0032253	VPAPAVRIL	PR487_Michele_20180611_B07_rep1	12642	VPAPAVRIL	468.306	2
1988	PR487_Michele_20180611_B07_rep1_12642_SPFPSRVF	0.234662	0.00161186	0.019168	SPFPSRVF	PR487_Michele_20180611_B07_rep1	12642	SPFPSRVF	468.306	2
1989	PR487_Michele_20180611_B07_rep1_10968_LPSARTDEQALL	0.449612	0.00100908	0.0032263	LPSARTDEQALL	PR487_Michele_20180611_B07_rep1	10968	LPSARTDEQALL	657.357	2
1990	PR487_Michele_20180611_B07_rep1_13836_NPRIGTFDL	0.449566	0.00100908	0.00322755	NPRIGTFDL	PR487_Michele_20180611_B07_rep1	13836	NPRIGTFDL	516.778	2
1991	PR487_Michele_20180611_B07_rep1_13836_SPADVIREF	0.436017	0.00100908	0.00361332	SPADVIREF	PR487_Michele_20180611_B07_rep1	13836	SPADVIREF	516.778	2
1992	PR487_Michele_20180611_B07_rep1_13836_GVVDELVRF	-0.356914	0.0740506	0.762183	GVVDELVRF	PR487_Michele_20180611_B07_rep1	13836	GVVDELVRF	516.778	2
1993	PR487_Michele_20180611_B07_rep1_22344_NPTLILAAF	0.449561	0.00100908	0.00322768	NPTLILAAF	PR487_Michele_20180611_B07_rep1	22344	NPTLILAAF	959.557	1
1994	PR487_Michele_20180611_B07_rep1_10756_RPTRTLIEF	0.449553	0.00100908	0.00322789	RPTRTLIEF	PR487_Michele_20180611_B07_rep1	10756	RPTRTLIEF	566.827	2
1995	PR487_Michele_20180611_B07_rep1_7128_VPNNKITVV	0.449473	0.00100908	0.00323006	VPNNKITVV	PR487_Michele_20180611_B07_rep1	7128	VPNNKITVV	492.298	2
1996	PR487_Michele_20180611_B07_rep1_6319_IPNPQERTL	0.449405	0.00100908	0.00323188	IPNPQERTL	PR487_Michele_20180611_B07_rep1	6319	IPNPQERTL	534.296	2
1997	PR487_Michele_20180611_B07_rep1_9475_RPHLQAYL	0.449255	0.00100908	0.00323591	RPHLQAYL	PR487_Michele_20180611_B07_rep1	9475	RPHLQAYL	499.282	2
1998	PR487_Michele_20180611_B07_rep1_9475_ALGDAAYFAV	-1.24438	0.430023	1	ALGDAAYFAV	PR487_Michele_20180611_B07_rep1	9475	ALGDAAYFAV	499.282	2
[truncated: 7,602 more rows]

## Sheet: inSPIRE_B07_genc
	PSMId	score	q-value	posterior_error_prob	peptide	source	scan	modifiedSeqeunce	m/z	charge
0	PR487_Michele_20180611_B07_rep1_5082_VLYHYVAVNNPKKQE	1.97249	0.000778816	1.54005e-08	VLYHYVAVNNPKKQE	PR487_Michele_20180611_B07_rep1	5082	VLYHYVAVNNPKKQE	601.324	3
1	PR487_Michele_20180611_B07_rep1_6422_SPSDSYQGKGFVM[+16.0]	1.87221	0.000778816	3.43744e-08	SPSDSYQGKGFVM	PR487_Michele_20180611_B07_rep1	6422	SPSDSYQGKGFVM(ox)	709.818	2
2	PR487_Michele_20180611_B07_rep1_14352_SPFASQSRGYFL	1.69777	0.000778816	1.38922e-07	SPFASQSRGYFL	PR487_Michele_20180611_B07_rep1	14352	SPFASQSRGYFL	680.339	2
3	PR487_Michele_20180611_B07_rep1_6735_VGPFAPGITEKAPEEKK	1.60897	0.000778816	2.82835e-07	VGPFAPGITEKAPEEKK	PR487_Michele_20180611_B07_rep1	6735	VGPFAPGITEKAPEEKK	599.997	3
4	PR487_Michele_20180611_B07_rep1_5264_TPYGGQFERM[+16.0]	1.60052	0.000778816	3.02648e-07	TPYGGQFERM	PR487_Michele_20180611_B07_rep1	5264	TPYGGQFERM(ox)	601.269	2
5	PR487_Michele_20180611_B07_rep1_8445_QVTQPTVGM[+16.0]NFKTPRGPV	1.57246	0.000778816	3.78866e-07	QVTQPTVGMNFKTPRGPV	PR487_Michele_20180611_B07_rep1	8445	QVTQPTVGM(ox)NFKTPRGPV	658.348	3
6	PR487_Michele_20180611_B07_rep1_6190_SPYGGGYGSGGGSGGYGSRRF	1.55012	0.000778816	4.53077e-07	SPYGGGYGSGGGSGGYGSRRF	PR487_Michele_20180611_B07_rep1	6190	SPYGGGYGSGGGSGGYGSRRF	661.63	3
7	PR487_Michele_20180611_B07_rep1_5554_M[+16.0]PSEQIRNQL	1.49333	0.000778816	7.13942e-07	MPSEQIRNQL	PR487_Michele_20180611_B07_rep1	5554	M(ox)PSEQIRNQL	616.309	2
8	PR487_Michele_20180611_B07_rep1_6532_VPKAPGFAQM[+16.0]	1.48652	0.000778816	7.53942e-07	VPKAPGFAQM	PR487_Michele_20180611_B07_rep1	6532	VPKAPGFAQM(ox)	531.276	2
9	PR487_Michele_20180611_B07_rep1_11889_M[+16.0]PDGQFKDISL	1.47358	0.000778816	8.362e-07	MPDGQFKDISL	PR487_Michele_20180611_B07_rep1	11889	M(ox)PDGQFKDISL	633.805	2
10	PR487_Michele_20180611_B07_rep1_9463_VPRFLM[+16.0]SSTM[+16.0]	1.44522	0.000778816	1.04938e-06	VPRFLMSSTM	PR487_Michele_20180611_B07_rep1	9463	VPRFLM(ox)SSTM(ox)	600.791	2
11	PR487_Michele_20180611_B07_rep1_9843_M[+16.0]PSSVKALM[+16.0]L	1.43025	0.000778816	1.18303e-06	MPSSVKALML	PR487_Michele_20180611_B07_rep1	9843	M(ox)PSSVKALM(ox)L	554.791	2
12	PR487_Michele_20180611_B07_rep1_5089_VLYHYVAVNNPKKQE	1.42264	0.000778816	1.25736e-06	VLYHYVAVNNPKKQE	PR487_Michele_20180611_B07_rep1	5089	VLYHYVAVNNPKKQE	451.246	4
13	PR487_Michele_20180611_B07_rep1_11869_HPRSPTPTLPLSTSSFDEQN	1.36898	0.000778816	1.93209e-06	HPRSPTPTLPLSTSSFDEQN	PR487_Michele_20180611_B07_rep1	11869	HPRSPTPTLPLSTSSFDEQN	737.694	3
14	PR487_Michele_20180611_B07_rep1_8002_GPASQQLSGGYGGGYGGQSSM[+16.0]	1.3188	0.000778816	2.88742e-06	GPASQQLSGGYGGGYGGQSSM	PR487_Michele_20180611_B07_rep1	8002	GPASQQLSGGYGGGYGGQSSM(ox)	981.419	2
15	PR487_Michele_20180611_B07_rep1_4256_YPGSHGITAM[+16.0]	1.29729	0.000778816	3.42999e-06	YPGSHGITAM	PR487_Michele_20180611_B07_rep1	4256	YPGSHGITAM(ox)	525.24	2
16	PR487_Michele_20180611_B07_rep1_11289_YPNVNIHNF	1.28885	0.000778816	3.6699e-06	YPNVNIHNF	PR487_Michele_20180611_B07_rep1	11289	YPNVNIHNF	559.275	2
17	PR487_Michele_20180611_B07_rep1_14032_SPRAPEPALEPESLDFSGAGQRL	1.28303	0.000778816	3.84493e-06	SPRAPEPALEPESLDFSGAGQRL	PR487_Michele_20180611_B07_rep1	14032	SPRAPEPALEPESLDFSGAGQRL	808.744	3
18	PR487_Michele_20180611_B07_rep1_7618_SDQSENVDRGAGSIREAGGAF	1.26433	0.000778816	4.46606e-06	SDQSENVDRGAGSIREAGGAF	PR487_Michele_20180611_B07_rep1	7618	SDQSENVDRGAGSIREAGGAF	708.331	3
19	PR487_Michele_20180611_B07_rep1_7292_FPM[+16.0]THGNTGF	1.26176	0.000778816	4.55898e-06	FPMTHGNTGF	PR487_Michele_20180611_B07_rep1	7292	FPM(ox)THGNTGF	562.745	2
20	PR487_Michele_20180611_B07_rep1_7292_RARQIAAKIGGDAGTSL	-0.16188	0.0276825	0.290091	RARQIAAKIGGDAGTSL	PR487_Michele_20180611_B07_rep1	7292	RARQIAAKIGGDAGTSL	562.745	2
21	PR487_Michele_20180611_B07_rep1_6154_APIGPHLQSM[+16.0]	1.25786	0.000778816	4.70325e-06	APIGPHLQSM	PR487_Michele_20180611_B07_rep1	6154	APIGPHLQSM(ox)	533.771	2
22	PR487_Michele_20180611_B07_rep1_6154_IPGHLDPGFL	-0.692735	0.238954	1	IPGHLDPGFL	PR487_Michele_20180611_B07_rep1	6154	IPGHLDPGFL	533.771	2
23	PR487_Michele_20180611_B07_rep1_7973_SPIENIQRV	1.25659	0.000778816	4.75131e-06	SPIENIQRV	PR487_Michele_20180611_B07_rep1	7973	SPIENIQRV	528.296	2
24	PR487_Michele_20180611_B07_rep1_3307_APRLVQKEKID	1.22515	0.000778816	6.11144e-06	APRLVQKEKID	PR487_Michele_20180611_B07_rep1	3307	APRLVQKEKID	432.926	3
25	PR487_Michele_20180611_B07_rep1_8373_APTRFALEM[+16.0]	1.21228	0.000778816	6.77466e-06	APTRFALEM	PR487_Michele_20180611_B07_rep1	8373	APTRFALEM(ox)	526.266	2
26	PR487_Michele_20180611_B07_rep1_8016_HPFPESKPVL	1.20951	0.000778816	6.92668e-06	HPFPESKPVL	PR487_Michele_20180611_B07_rep1	8016	HPFPESKPVL	575.816	2
27	PR487_Michele_20180611_B07_rep1_5364_VPM[+16.0]STYLKM[+16.0]	1.20451	0.000778816	7.2096e-06	VPMSTYLKM	PR487_Michele_20180611_B07_rep1	5364	VPM(ox)STYLKM(ox)	551.269	2
28	PR487_Michele_20180611_B07_rep1_8637_IPRTPLSPSPM[+16.0]	1.19452	0.000778816	7.80988e-06	IPRTPLSPSPM	PR487_Michele_20180611_B07_rep1	8637	IPRTPLSPSPM(ox)	606.326	2
29	PR487_Michele_20180611_B07_rep1_11986_LPKQPPLM[+16.0]L	1.19119	0.000778816	8.02137e-06	LPKQPPLML	PR487_Michele_20180611_B07_rep1	11986	LPKQPPLM(ox)L	526.812	2
30	PR487_Michele_20180611_B07_rep1_12884_IPYHSEVPVSL	1.1905	0.000778816	8.06547e-06	IPYHSEVPVSL	PR487_Michele_20180611_B07_rep1	12884	IPYHSEVPVSL	620.832	2
31	PR487_Michele_20180611_B07_rep1_4218_HPYFNQRKL	1.18094	0.000778816	8.70698e-06	HPYFNQRKL	PR487_Michele_20180611_B07_rep1	4218	HPYFNQRKL	401.552	3
32	PR487_Michele_20180611_B07_rep1_7399_APVEVTHNF	1.17801	0.000778816	8.91367e-06	APVEVTHNF	PR487_Michele_20180611_B07_rep1	7399	APVEVTHNF	507.256	2
33	PR487_Michele_20180611_B07_rep1_5830_SPTGGRM[+16.0]SVF	1.16331	0.000778816	1.00275e-05	SPTGGRMSVF	PR487_Michele_20180611_B07_rep1	5830	SPTGGRM(ox)SVF	527.753	2
34	PR487_Michele_20180611_B07_rep1_10146_IPRLPSM[+16.0]VEA	1.16143	0.000778816	1.01792e-05	IPRLPSMVEA	PR487_Michele_20180611_B07_rep1	10146	IPRLPSM(ox)VEA	564.808	2
35	PR487_Michele_20180611_B07_rep1_10146_PGQPLTKNKF	-0.67091	0.226989	0.996224	PGQPLTKNKF	PR487_Michele_20180611_B07_rep1	10146	PGQPLTKNKF	564.808	2
36	PR487_Michele_20180611_B07_rep1_10146_VELGALDRLAA	-0.892118	0.337846	1	VELGALDRLAA	PR487_Michele_20180611_B07_rep1	10146	VELGALDRLAA	564.808	2
37	PR487_Michele_20180611_B07_rep1_10146_LDSSYFKNR	-0.937515	0.357316	1	LDSSYFKNR	PR487_Michele_20180611_B07_rep1	10146	LDSSYFKNR	564.808	2
38	PR487_Michele_20180611_B07_rep1_5394_M[+16.0]PYSNGRPAL	1.15445	0.000778816	1.07644e-05	MPYSNGRPAL	PR487_Michele_20180611_B07_rep1	5394	M(ox)PYSNGRPAL	561.274	2
39	PR487_Michele_20180611_B07_rep1_12768_APYPASQPPYNPAYM[+16.0]DAPKAAL	1.14711	0.000778816	1.14155e-05	APYPASQPPYNPAYMDAPKAAL	PR487_Michele_20180611_B07_rep1	12768	APYPASQPPYNPAYM(ox)DAPKAAL	783.713	3
40	PR487_Michele_20180611_B07_rep1_8668_VGPFAPGITEKAPEEK	1.14317	0.000778816	1.1782e-05	VGPFAPGITEKAPEEK	PR487_Michele_20180611_B07_rep1	8668	VGPFAPGITEKAPEEK	557.298	3
41	PR487_Michele_20180611_B07_rep1_5478_LPREPSNPERL	1.14313	0.000778816	1.1786e-05	LPREPSNPERL	PR487_Michele_20180611_B07_rep1	5478	LPREPSNPERL	436.574	3
42	PR487_Michele_20180611_B07_rep1_17825_APRLPLPYGF	1.1413	0.000778816	1.19592e-05	APRLPLPYGF	PR487_Michele_20180611_B07_rep1	17825	APRLPLPYGF	565.822	2
43	PR487_Michele_20180611_B07_rep1_8861_VAGM[+16.0]DVELTVEER	1.1264	0.000778816	1.34743e-05	VAGMDVELTVEER	PR487_Michele_20180611_B07_rep1	8861	VAGM(ox)DVELTVEER	732.357	2
44	PR487_Michele_20180611_B07_rep1_12963_APSIFGGTDM[+16.0]	1.12594	0.000778816	1.35241e-05	APSIFGGTDM	PR487_Michele_20180611_B07_rep1	12963	APSIFGGTDM(ox)	1011.44	1
45	PR487_Michele_20180611_B07_rep1_11480_APPRGPLPTL	1.12381	0.000778816	1.37575e-05	APPRGPLPTL	PR487_Michele_20180611_B07_rep1	11480	APPRGPLPTL	509.806	2
46	PR487_Michele_20180611_B07_rep1_11480_GLKPKHRAL	-1.2146	0.453113	1	GLKPKHRAL	PR487_Michele_20180611_B07_rep1	11480	GLKPKHRAL	509.806	2
47	PR487_Michele_20180611_B07_rep1_6971_GPNERIGM[+16.0]VV	1.1234	0.000778816	1.38023e-05	GPNERIGMVV	PR487_Michele_20180611_B07_rep1	6971	GPNERIGM(ox)VV	544.282	2
48	PR487_Michele_20180611_B07_rep1_7265_APAARFNNSQF	1.11238	0.000778816	1.50749e-05	APAARFNNSQF	PR487_Michele_20180611_B07_rep1	7265	APAARFNNSQF	611.802	2
49	PR487_Michele_20180611_B07_rep1_9638_RLRPPIM[+16.0]IM[+16.0]	1.10984	0.000778816	1.53847e-05	RLRPPIMIM	PR487_Michele_20180611_B07_rep1	9638	RLRPPIM(ox)IM(ox)	386.888	3
50	PR487_Michele_20180611_B07_rep1_9373_TPFIRPVM[+16.0]	1.10393	0.000778816	1.61312e-05	TPFIRPVM	PR487_Michele_20180611_B07_rep1	9373	TPFIRPVM(ox)	488.768	2
51	PR487_Michele_20180611_B07_rep1_8995_RPLEM[+16.0]IEPRTL	1.09987	0.000778816	1.66634e-05	RPLEMIEPRTL	PR487_Michele_20180611_B07_rep1	8995	RPLEM(ox)IEPRTL	457.587	3
52	PR487_Michele_20180611_B07_rep1_6958_TPAPGFSSM[+16.0]	1.09846	0.000778816	1.68528e-05	TPAPGFSSM	PR487_Michele_20180611_B07_rep1	6958	TPAPGFSSM(ox)	910.398	1
53	PR487_Michele_20180611_B07_rep1_12491_VPLAATSM[+16.0]L	1.09061	0.000778816	1.79456e-05	VPLAATSML	PR487_Michele_20180611_B07_rep1	12491	VPLAATSM(ox)L	918.497	1
54	PR487_Michele_20180611_B07_rep1_6049_RVSDFGGRSL	1.0868	0.000778816	1.85018e-05	RVSDFGGRSL	PR487_Michele_20180611_B07_rep1	6049	RVSDFGGRSL	547.291	2
55	PR487_Michele_20180611_B07_rep1_3969_QPAPTPLKM[+16.0]	1.08477	0.000778816	1.8805e-05	QPAPTPLKM	PR487_Michele_20180611_B07_rep1	3969	QPAPTPLKM(ox)	499.771	2
56	PR487_Michele_20180611_B07_rep1_10578_KPGDFIHTL	1.08374	0.000778816	1.89605e-05	KPGDFIHTL	PR487_Michele_20180611_B07_rep1	10578	KPGDFIHTL	514.282	2
57	PR487_Michele_20180611_B07_rep1_7229_RPRYLEIRA	1.08322	0.000778816	1.90399e-05	RPRYLEIRA	PR487_Michele_20180611_B07_rep1	7229	RPRYLEIRA	391.9	3
58	PR487_Michele_20180611_B07_rep1_14206_GPSPTFGEL	1.07414	0.000778816	2.04759e-05	GPSPTFGEL	PR487_Michele_20180611_B07_rep1	14206	GPSPTFGEL	904.442	1
59	PR487_Michele_20180611_B07_rep1_14827_IPNSPFHVL	1.07404	0.000778816	2.04914e-05	IPNSPFHVL	PR487_Michele_20180611_B07_rep1	14827	IPNSPFHVL	512.285	2
60	PR487_Michele_20180611_B07_rep1_7542_GSDQSENVDRGAGSIREAGGAF	1.07212	0.000778816	2.08099e-05	GSDQSENVDRGAGSIREAGGAF	PR487_Michele_20180611_B07_rep1	7542	GSDQSENVDRGAGSIREAGGAF	727.337	3
61	PR487_Michele_20180611_B07_rep1_8104_APRPASGPIRPIV	1.07133	0.000778816	2.09408e-05	APRPASGPIRPIV	PR487_Michele_20180611_B07_rep1	8104	APRPASGPIRPIV	444.27	3
62	PR487_Michele_20180611_B07_rep1_8104_PLRESTAI	-0.846278	0.313292	1	PLRESTAI	PR487_Michele_20180611_B07_rep1	8104	PLRESTAI	444.27	3
63	PR487_Michele_20180611_B07_rep1_8009_RPPFYSKTEL	1.07106	0.000778816	2.09869e-05	RPPFYSKTEL	PR487_Michele_20180611_B07_rep1	8009	RPPFYSKTEL	619.332	2
64	PR487_Michele_20180611_B07_rep1_7288_APDKRIYQF	1.07011	0.000778816	2.11479e-05	APDKRIYQF	PR487_Michele_20180611_B07_rep1	7288	APDKRIYQF	569.307	2
65	PR487_Michele_20180611_B07_rep1_14305_SPYFQRPLAL	1.06904	0.000778816	2.13293e-05	SPYFQRPLAL	PR487_Michele_20180611_B07_rep1	14305	SPYFQRPLAL	596.33	2
66	PR487_Michele_20180611_B07_rep1_14179_VPDTSRIYVAL	1.06786	0.000778816	2.15312e-05	VPDTSRIYVAL	PR487_Michele_20180611_B07_rep1	14179	VPDTSRIYVAL	617.346	2
67	PR487_Michele_20180611_B07_rep1_5843_SPQSGNFRQL	1.06301	0.000778816	2.23844e-05	SPQSGNFRQL	PR487_Michele_20180611_B07_rep1	5843	SPQSGNFRQL	567.288	2
68	PR487_Michele_20180611_B07_rep1_5945_HPNPGSITHL	1.05929	0.000778816	2.30613e-05	HPNPGSITHL	PR487_Michele_20180611_B07_rep1	5945	HPNPGSITHL	536.78	2
69	PR487_Michele_20180611_B07_rep1_12650_APSEYRYTLL	1.05816	0.000778816	2.32712e-05	APSEYRYTLL	PR487_Michele_20180611_B07_rep1	12650	APSEYRYTLL	606.819	2
70	PR487_Michele_20180611_B07_rep1_11150_VPYVHLVSM[+16.0]	1.05177	0.000778816	2.4492e-05	VPYVHLVSM	PR487_Michele_20180611_B07_rep1	11150	VPYVHLVSM(ox)	530.778	2
71	PR487_Michele_20180611_B07_rep1_11150_IHETTFNSI	-0.378029	0.0827402	0.712695	IHETTFNSI	PR487_Michele_20180611_B07_rep1	11150	IHETTFNSI	530.778	2
72	PR487_Michele_20180611_B07_rep1_7544_FPM[+16.0]THGNTGF	1.05004	0.000778816	2.48331e-05	FPMTHGNTGF	PR487_Michele_20180611_B07_rep1	7544	FPM(ox)THGNTGF	562.745	2
73	PR487_Michele_20180611_B07_rep1_11700_YPNVGKSSVINTL	1.04918	0.000778816	2.50053e-05	YPNVGKSSVINTL	PR487_Michele_20180611_B07_rep1	11700	YPNVGKSSVINTL	696.38	2
74	PR487_Michele_20180611_B07_rep1_6309_KPFHKIETL	1.04613	0.000778816	2.56236e-05	KPFHKIETL	PR487_Michele_20180611_B07_rep1	6309	KPFHKIETL	556.827	2
75	PR487_Michele_20180611_B07_rep1_13856_APYGGPSGRGQVLVF	1.04604	0.000778816	2.56425e-05	APYGGPSGRGQVLVF	PR487_Michele_20180611_B07_rep1	13856	APYGGPSGRGQVLVF	752.899	2
76	PR487_Michele_20180611_B07_rep1_4785_RPTNPAM[+16.0]QAL	1.04546	0.000778816	2.57613e-05	RPTNPAMQAL	PR487_Michele_20180611_B07_rep1	4785	RPTNPAM(ox)QAL	557.788	2
77	PR487_Michele_20180611_B07_rep1_4785_IVRDIKEKL	-0.0999217	0.0209861	0.200292	IVRDIKEKL	PR487_Michele_20180611_B07_rep1	4785	IVRDIKEKL	557.788	2
78	PR487_Michele_20180611_B07_rep1_13325_KPLFPGM[+16.0]GF	1.03992	0.000778816	2.69298e-05	KPLFPGMGF	PR487_Michele_20180611_B07_rep1	13325	KPLFPGM(ox)GF	505.262	2
79	PR487_Michele_20180611_B07_rep1_11309_APFGPIKSIDM[+16.0]	1.03751	0.000778816	2.74551e-05	APFGPIKSIDM	PR487_Michele_20180611_B07_rep1	11309	APFGPIKSIDM(ox)	596.307	2
80	PR487_Michele_20180611_B07_rep1_12626_YPFKPPKVAF	1.03418	0.000778816	2.8196e-05	YPFKPPKVAF	PR487_Michele_20180611_B07_rep1	12626	YPFKPPKVAF	597.34	2
81	PR487_Michele_20180611_B07_rep1_10358_LPSTPGLGM[+16.0]	1.03296	0.000778816	2.84716e-05	LPSTPGLGM	PR487_Michele_20180611_B07_rep1	10358	LPSTPGLGM(ox)	888.45	1
82	PR487_Michele_20180611_B07_rep1_14271_LPKPPFGM[+16.0]L	1.03272	0.000778816	2.85283e-05	LPKPPFGML	PR487_Michele_20180611_B07_rep1	14271	LPKPPFGM(ox)L	508.286	2
83	PR487_Michele_20180611_B07_rep1_5595_NPDIM[+16.0]RQTL	1.03229	0.000778816	2.86265e-05	NPDIMRQTL	PR487_Michele_20180611_B07_rep1	5595	NPDIM(ox)RQTL	552.279	2
84	PR487_Michele_20180611_B07_rep1_10878_VPKAPGFAQM[+16.0]L	1.03226	0.000778816	2.86325e-05	VPKAPGFAQML	PR487_Michele_20180611_B07_rep1	10878	VPKAPGFAQM(ox)L	587.818	2
85	PR487_Michele_20180611_B07_rep1_8520_TPDPERSVF	1.02904	0.000778816	2.93798e-05	TPDPERSVF	PR487_Michele_20180611_B07_rep1	8520	TPDPERSVF	524.259	2
86	PR487_Michele_20180611_B07_rep1_8520_VRTPLPNLH	-1.24412	0.461139	1	VRTPLPNLH	PR487_Michele_20180611_B07_rep1	8520	VRTPLPNLH	524.259	2
87	PR487_Michele_20180611_B07_rep1_6661_M[+16.0]PRM[+16.0]PSRPELL	1.02491	0.000778816	3.03691e-05	MPRMPSRPELL	PR487_Michele_20180611_B07_rep1	6661	M(ox)PRM(ox)PSRPELL	453.569	3
88	PR487_Michele_20180611_B07_rep1_13998_YPEPRVLTL	1.02096	0.000778816	3.13442e-05	YPEPRVLTL	PR487_Michele_20180611_B07_rep1	13998	YPEPRVLTL	544.311	2
89	PR487_Michele_20180611_B07_rep1_10447_LPIEAPIRM[+16.0]	1.01962	0.000778816	3.1683e-05	LPIEAPIRM	PR487_Michele_20180611_B07_rep1	10447	LPIEAPIRM(ox)	528.3	2
90	PR487_Michele_20180611_B07_rep1_10511_VPGASTM[+16.0]VL	1.01905	0.000778816	3.18276e-05	VPGASTMVL	PR487_Michele_20180611_B07_rep1	10511	VPGASTM(ox)VL	890.466	1
91	PR487_Michele_20180611_B07_rep1_10804_KPAEYGYVSL	1.01721	0.000778816	3.23001e-05	KPAEYGYVSL	PR487_Michele_20180611_B07_rep1	10804	KPAEYGYVSL	563.793	2
92	PR487_Michele_20180611_B07_rep1_9838_APDGNGGLYRAL	1.01606	0.000778816	3.25986e-05	APDGNGGLYRAL	PR487_Michele_20180611_B07_rep1	9838	APDGNGGLYRAL	602.309	2
93	PR487_Michele_20180611_B07_rep1_5219_HPDKDVRLL	1.01276	0.000778816	3.3471e-05	HPDKDVRLL	PR487_Michele_20180611_B07_rep1	5219	HPDKDVRLL	364.877	3
94	PR487_Michele_20180611_B07_rep1_14009_IPAPGSGVSF	1.01103	0.000778816	3.39377e-05	IPAPGSGVSF	PR487_Michele_20180611_B07_rep1	14009	IPAPGSGVSF	931.489	1
95	PR487_Michele_20180611_B07_rep1_7977_RPREAEVRFL	1.00765	0.000778816	3.48681e-05	RPREAEVRFL	PR487_Michele_20180611_B07_rep1	7977	RPREAEVRFL	424.911	3
96	PR487_Michele_20180611_B07_rep1_5855_IPQKQREITL	1.00594	0.000778816	3.53506e-05	IPQKQREITL	PR487_Michele_20180611_B07_rep1	5855	IPQKQREITL	613.366	2
97	PR487_Michele_20180611_B07_rep1_12174_SPRTLDSLM[+16.0]QF	1.00549	0.000778816	3.54756e-05	SPRTLDSLMQF	PR487_Michele_20180611_B07_rep1	12174	SPRTLDSLM(ox)QF	655.824	2
98	PR487_Michele_20180611_B07_rep1_13623_QPRLM[+16.0]EPIYL	1.00446	0.000778816	3.57694e-05	QPRLMEPIYL	PR487_Michele_20180611_B07_rep1	13623	QPRLM(ox)EPIYL	638.342	2
99	PR487_Michele_20180611_B07_rep1_4189_APGIRDHESL	1.00266	0.000778816	3.62901e-05	APGIRDHESL	PR487_Michele_20180611_B07_rep1	4189	APGIRDHESL	547.783	2
100	PR487_Michele_20180611_B07_rep1_7956_TPHQTFVRL	1.0007	0.000778816	3.68645e-05	TPHQTFVRL	PR487_Michele_20180611_B07_rep1	7956	TPHQTFVRL	549.806	2
101	PR487_Michele_20180611_B07_rep1_9252_RPYEPINSI	0.994743	0.000778816	3.86647e-05	RPYEPINSI	PR487_Michele_20180611_B07_rep1	9252	RPYEPINSI	544.79	2
102	PR487_Michele_20180611_B07_rep1_5938_GSHSM[+16.0]RYFYTSVSRPG	0.991482	0.000778816	3.96873e-05	GSHSMRYFYTSVSRPG	PR487_Michele_20180611_B07_rep1	5938	GSHSM(ox)RYFYTSVSRPG	616.621	3
103	PR487_Michele_20180611_B07_rep1_9304_YPSDSFRQSL	0.991413	0.000778816	3.97094e-05	YPSDSFRQSL	PR487_Michele_20180611_B07_rep1	9304	YPSDSFRQSL	600.288	2
104	PR487_Michele_20180611_B07_rep1_6566_APSEKFLNM[+16.0]	0.988402	0.000778816	4.06784e-05	APSEKFLNM	PR487_Michele_20180611_B07_rep1	6566	APSEKFLNM(ox)	526.758	2
105	PR487_Michele_20180611_B07_rep1_11942_NPNTGIGAF	0.986886	0.000778816	4.11751e-05	NPNTGIGAF	PR487_Michele_20180611_B07_rep1	11942	NPNTGIGAF	890.437	1
106	PR487_Michele_20180611_B07_rep1_7406_APKGSVLQEAKL	0.986409	0.000778816	4.13325e-05	APKGSVLQEAKL	PR487_Michele_20180611_B07_rep1	7406	APKGSVLQEAKL	621.328	2
107	PR487_Michele_20180611_B07_rep1_7283_GPSGAYREGVL	0.984875	0.000778816	4.18434e-05	GPSGAYREGVL	PR487_Michele_20180611_B07_rep1	7283	GPSGAYREGVL	553.286	2
108	PR487_Michele_20180611_B07_rep1_7129_LPRQPPM[+16.0]SL	0.98359	0.000778816	4.22761e-05	LPRQPPMSL	PR487_Michele_20180611_B07_rep1	7129	LPRQPPM(ox)SL	527.789	2
109	PR487_Michele_20180611_B07_rep1_11010_GPVYPHPVL	0.982438	0.000778816	4.26677e-05	GPVYPHPVL	PR487_Michele_20180611_B07_rep1	11010	GPVYPHPVL	489.774	2
110	PR487_Michele_20180611_B07_rep1_9471_SPALGVHSF	0.980305	0.000778816	4.34028e-05	SPALGVHSF	PR487_Michele_20180611_B07_rep1	9471	SPALGVHSF	457.74	2
111	PR487_Michele_20180611_B07_rep1_8576_GPM[+16.0]NLRAAF	0.980047	0.000778816	4.34924e-05	GPMNLRAAF	PR487_Michele_20180611_B07_rep1	8576	GPM(ox)NLRAAF	496.753	2
112	PR487_Michele_20180611_B07_rep1_5609_LPHAPGVQM[+16.0]	0.979996	0.000778816	4.35104e-05	LPHAPGVQM	PR487_Michele_20180611_B07_rep1	5609	LPHAPGVQM(ox)	483.248	2
113	PR487_Michele_20180611_B07_rep1_7051_APRPDRLVNRL	0.978139	0.000778816	4.4162e-05	APRPDRLVNRL	PR487_Michele_20180611_B07_rep1	7051	APRPDRLVNRL	436.261	3
114	PR487_Michele_20180611_B07_rep1_8559_PNAGRGLVRL	0.975863	0.000778816	4.49741e-05	PNAGRGLVRL	PR487_Michele_20180611_B07_rep1	8559	PNAGRGLVRL	526.82	2
115	PR487_Michele_20180611_B07_rep1_9682_APHPFPHPAF	0.97247	0.000778816	4.62127e-05	APHPFPHPAF	PR487_Michele_20180611_B07_rep1	9682	APHPFPHPAF	559.282	2
116	PR487_Michele_20180611_B07_rep1_12844_IPYNPQQFPGQPAM[+16.0]	0.969761	0.000778816	4.7226e-05	IPYNPQQFPGQPAM	PR487_Michele_20180611_B07_rep1	12844	IPYNPQQFPGQPAM(ox)	802.382	2
117	PR487_Michele_20180611_B07_rep1_8147_FPDNQRPAL	0.969246	0.000778816	4.74209e-05	FPDNQRPAL	PR487_Michele_20180611_B07_rep1	8147	FPDNQRPAL	529.275	2
118	PR487_Michele_20180611_B07_rep1_10060_VPLLRDTDSSVA	0.968123	0.000778816	4.78491e-05	VPLLRDTDSSVA	PR487_Michele_20180611_B07_rep1	10060	VPLLRDTDSSVA	636.843	2
119	PR487_Michele_20180611_B07_rep1_10060_PIAKINGEVSSISSKFET	-0.168515	0.0285575	0.301038	PIAKINGEVSSISSKFET	PR487_Michele_20180611_B07_rep1	10060	PIAKINGEVSSISSKFET	636.843	2
120	PR487_Michele_20180611_B07_rep1_6752_SPQEARNM[+16.0]LL	0.965843	0.000778816	4.87306e-05	SPQEARNMLL	PR487_Michele_20180611_B07_rep1	6752	SPQEARNM(ox)LL	587.798	2
121	PR487_Michele_20180611_B07_rep1_7505_APRPAAPANNPPPPSL	0.965122	0.000778816	4.90131e-05	APRPAAPANNPPPPSL	PR487_Michele_20180611_B07_rep1	7505	APRPAAPANNPPPPSL	783.923	2
122	PR487_Michele_20180611_B07_rep1_7825_SPASIRTTDF	0.963153	0.000778816	4.97917e-05	SPASIRTTDF	PR487_Michele_20180611_B07_rep1	7825	SPASIRTTDF	547.777	2
123	PR487_Michele_20180611_B07_rep1_13350_LPRPPM[+16.0]LLA	0.962315	0.000778816	5.01271e-05	LPRPPMLLA	PR487_Michele_20180611_B07_rep1	13350	LPRPPM(ox)LLA	512.304	2
124	PR487_Michele_20180611_B07_rep1_9273_YPDRIM[+16.0]NTF	0.962016	0.000778816	5.02472e-05	YPDRIMNTF	PR487_Michele_20180611_B07_rep1	9273	YPDRIM(ox)NTF	586.314	2
125	PR487_Michele_20180611_B07_rep1_7878_NPRFPGNLQM[+16.0]	0.961849	0.000778816	5.03142e-05	NPRFPGNLQM	PR487_Michele_20180611_B07_rep1	7878	NPRFPGNLQM(ox)	595.293	2
126	PR487_Michele_20180611_B07_rep1_15162_SPYIRALGF	0.96153	0.000778816	5.04429e-05	SPYIRALGF	PR487_Michele_20180611_B07_rep1	15162	SPYIRALGF	512.285	2
127	PR487_Michele_20180611_B07_rep1_8169_TPRPTDPIPTSEVN	0.960966	0.000778816	5.06713e-05	TPRPTDPIPTSEVN	PR487_Michele_20180611_B07_rep1	8169	TPRPTDPIPTSEVN	762.388	2
128	PR487_Michele_20180611_B07_rep1_4396_KPANM[+16.0]LERL	0.960506	0.000778816	5.08582e-05	KPANMLERL	PR487_Michele_20180611_B07_rep1	4396	KPANM(ox)LERL	544.3	2
129	PR487_Michele_20180611_B07_rep1_4396_LDVSLSATGPQ	-0.87682	0.329978	1	LDVSLSATGPQ	PR487_Michele_20180611_B07_rep1	4396	LDVSLSATGPQ	544.3	2
130	PR487_Michele_20180611_B07_rep1_3144_RPRPGTGLGRVM[+16.0]	0.958854	0.000778816	5.15352e-05	RPRPGTGLGRVM	PR487_Michele_20180611_B07_rep1	3144	RPRPGTGLGRVM(ox)	438.247	3
131	PR487_Michele_20180611_B07_rep1_10407_KPAFAKLSEL	0.957181	0.000778816	5.22301e-05	KPAFAKLSEL	PR487_Michele_20180611_B07_rep1	10407	KPAFAKLSEL	552.327	2
132	PR487_Michele_20180611_B07_rep1_7902_FPDNQRPAL	0.956947	0.000778816	5.23281e-05	FPDNQRPAL	PR487_Michele_20180611_B07_rep1	7902	FPDNQRPAL	529.275	2
133	PR487_Michele_20180611_B07_rep1_5929_NPNM[+16.0]RLSQL	0.956378	0.000778816	5.25672e-05	NPNMRLSQL	PR487_Michele_20180611_B07_rep1	5929	NPNM(ox)RLSQL	544.779	2
134	PR487_Michele_20180611_B07_rep1_5929_QSLSLQREQ	-0.955091	0.363935	1	QSLSLQREQ	PR487_Michele_20180611_B07_rep1	5929	QSLSLQREQ	544.779	2
135	PR487_Michele_20180611_B07_rep1_5689_DPM[+16.0]KARVVL	0.955475	0.000778816	5.29486e-05	DPMKARVVL	PR487_Michele_20180611_B07_rep1	5689	DPM(ox)KARVVL	522.797	2
136	PR487_Michele_20180611_B07_rep1_12812_SPQEFIHEL	0.95464	0.000778816	5.33038e-05	SPQEFIHEL	PR487_Michele_20180611_B07_rep1	12812	SPQEFIHEL	550.275	2
137	PR487_Michele_20180611_B07_rep1_12812_EQLLLLGTLT	-0.828107	0.306262	1	EQLLLLGTLT	PR487_Michele_20180611_B07_rep1	12812	EQLLLLGTLT	550.275	2
138	PR487_Michele_20180611_B07_rep1_11338_SPNYRVINI	0.947858	0.000778816	5.62782e-05	SPNYRVINI	PR487_Michele_20180611_B07_rep1	11338	SPNYRVINI	538.299	2
139	PR487_Michele_20180611_B07_rep1_6937_SPM[+16.0]PFHPSQV	0.94642	0.000778816	5.69299e-05	SPMPFHPSQV	PR487_Michele_20180611_B07_rep1	6937	SPM(ox)PFHPSQV	571.769	2
140	PR487_Michele_20180611_B07_rep1_5043_NPKFAEHGETL	0.944277	0.000778816	5.79152e-05	NPKFAEHGETL	PR487_Michele_20180611_B07_rep1	5043	NPKFAEHGETL	621.81	2
141	PR487_Michele_20180611_B07_rep1_9187_RPRYLEIRAV	0.944108	0.000778816	5.79935e-05	RPRYLEIRAV	PR487_Michele_20180611_B07_rep1	9187	RPRYLEIRAV	424.923	3
142	PR487_Michele_20180611_B07_rep1_2585_KPRNQGGYGGSSSSSSYGSGRRF	0.941617	0.000778816	5.91616e-05	KPRNQGGYGGSSSSSSYGSGRRF	PR487_Michele_20180611_B07_rep1	2585	KPRNQGGYGGSSSSSSYGSGRRF	595.535	4
143	PR487_Michele_20180611_B07_rep1_4610_RPRTDGENVF	0.940998	0.000778816	5.94555e-05	RPRTDGENVF	PR487_Michele_20180611_B07_rep1	4610	RPRTDGENVF	595.799	2
144	PR487_Michele_20180611_B07_rep1_4313_SPKNIGGSHSVL	0.938356	0.000778816	6.07268e-05	SPKNIGGSHSVL	PR487_Michele_20180611_B07_rep1	4313	SPKNIGGSHSVL	598.332	2
145	PR487_Michele_20180611_B07_rep1_13631_APFKFDM[+16.0]EL	0.937208	0.000778816	6.12876e-05	APFKFDMEL	PR487_Michele_20180611_B07_rep1	13631	APFKFDM(ox)EL	557.268	2
146	PR487_Michele_20180611_B07_rep1_3224_SPVGVNHRL	0.935521	0.000778816	6.2121e-05	SPVGVNHRL	PR487_Michele_20180611_B07_rep1	3224	SPVGVNHRL	489.778	2
147	PR487_Michele_20180611_B07_rep1_3224_VIDFSKPFMTLGI	-2.56828	0.548004	1	VIDFSKPFMTLGI	PR487_Michele_20180611_B07_rep1	3224	VIDFSKPFMTLGI	489.778	2
148	PR487_Michele_20180611_B07_rep1_10976_TPM[+16.0]FREYSL	0.929431	0.000778816	6.52248e-05	TPMFREYSL	PR487_Michele_20180611_B07_rep1	10976	TPM(ox)FREYSL	580.276	2
149	PR487_Michele_20180611_B07_rep1_5365_IIQSIRM[+16.0]GM[+16.0]	0.924401	0.000778816	6.79055e-05	IIQSIRMGM	PR487_Michele_20180611_B07_rep1	5365	IIQSIRM(ox)GM(ox)	540.781	2
150	PR487_Michele_20180611_B07_rep1_12436_SPYQNIKIL	0.924013	0.000778816	6.81163e-05	SPYQNIKIL	PR487_Michele_20180611_B07_rep1	12436	SPYQNIKIL	538.312	2
151	PR487_Michele_20180611_B07_rep1_5469_DPM[+16.0]KARVVL	0.923171	0.000778816	6.85771e-05	DPMKARVVL	PR487_Michele_20180611_B07_rep1	5469	DPM(ox)KARVVL	522.797	2
152	PR487_Michele_20180611_B07_rep1_12401_YPFKPPKVAF	0.921837	0.000778816	6.93139e-05	YPFKPPKVAF	PR487_Michele_20180611_B07_rep1	12401	YPFKPPKVAF	597.339	2
153	PR487_Michele_20180611_B07_rep1_4908_TPAPPGPATM[+16.0]	0.919687	0.000778816	7.05174e-05	TPAPPGPATM	PR487_Michele_20180611_B07_rep1	4908	TPAPPGPATM(ox)	478.231	2
154	PR487_Michele_20180611_B07_rep1_5943_IPRDPSQQEL	0.915896	0.000778816	7.26904e-05	IPRDPSQQEL	PR487_Michele_20180611_B07_rep1	5943	IPRDPSQQEL	591.81	2
155	PR487_Michele_20180611_B07_rep1_8303_RPYPQVQM[+16.0]L	0.915064	0.000778816	7.3176e-05	RPYPQVQML	PR487_Michele_20180611_B07_rep1	8303	RPYPQVQM(ox)L	574.3	2
156	PR487_Michele_20180611_B07_rep1_6321_LPHEGSSPSL	0.914351	0.000778816	7.35952e-05	LPHEGSSPSL	PR487_Michele_20180611_B07_rep1	6321	LPHEGSSPSL	512.259	2
157	PR487_Michele_20180611_B07_rep1_5049_RPAEVGGM[+16.0]QL	0.913542	0.000778816	7.40735e-05	RPAEVGGMQL	PR487_Michele_20180611_B07_rep1	5049	RPAEVGGM(ox)QL	537.274	2
158	PR487_Michele_20180611_B07_rep1_12372_LQGDPALQDAGDSSRKEYFI	0.912846	0.000778816	7.44872e-05	LQGDPALQDAGDSSRKEYFI	PR487_Michele_20180611_B07_rep1	12372	LQGDPALQDAGDSSRKEYFI	737.363	3
159	PR487_Michele_20180611_B07_rep1_5080_HPNRTVPTAL	0.909628	0.000778816	7.64312e-05	HPNRTVPTAL	PR487_Michele_20180611_B07_rep1	5080	HPNRTVPTAL	553.309	2
160	PR487_Michele_20180611_B07_rep1_15140_SPVFRLETL	0.908638	0.000778816	7.70394e-05	SPVFRLETL	PR487_Michele_20180611_B07_rep1	15140	SPVFRLETL	531.303	2
161	PR487_Michele_20180611_B07_rep1_5947_YPM[+16.0]LNKKGPVPA	0.908477	0.000778816	7.7139e-05	YPMLNKKGPVPA	PR487_Michele_20180611_B07_rep1	5947	YPM(ox)LNKKGPVPA	665.863	2
162	PR487_Michele_20180611_B07_rep1_8055_APNDPRGGTLL	0.907181	0.000778816	7.79432e-05	APNDPRGGTLL	PR487_Michele_20180611_B07_rep1	8055	APNDPRGGTLL	555.799	2
163	PR487_Michele_20180611_B07_rep1_13210_WAVRIPGGPA	0.906635	0.000778816	7.82847e-05	WAVRIPGGPA	PR487_Michele_20180611_B07_rep1	13210	WAVRIPGGPA	512.291	2
164	PR487_Michele_20180611_B07_rep1_5258_HPGYFGKVGM[+16.0]	0.906448	0.000778816	7.84025e-05	HPGYFGKVGM	PR487_Michele_20180611_B07_rep1	5258	HPGYFGKVGM(ox)	554.766	2
165	PR487_Michele_20180611_B07_rep1_4750_FPKPGGSQDKSL	0.906215	0.000778816	7.85488e-05	FPKPGGSQDKSL	PR487_Michele_20180611_B07_rep1	4750	FPKPGGSQDKSL	630.833	2
166	PR487_Michele_20180611_B07_rep1_7161_SPYFRDHSAL	0.903943	0.000778816	7.99903e-05	SPYFRDHSAL	PR487_Michele_20180611_B07_rep1	7161	SPYFRDHSAL	596.792	2
167	PR487_Michele_20180611_B07_rep1_6749_VGPFAPGITEKAPEEKK	0.903514	0.000778816	8.02658e-05	VGPFAPGITEKAPEEKK	PR487_Michele_20180611_B07_rep1	6749	VGPFAPGITEKAPEEKK	450.249	4
168	PR487_Michele_20180611_B07_rep1_5260_HPRDVYSNL	0.903439	0.000778816	8.03139e-05	HPRDVYSNL	PR487_Michele_20180611_B07_rep1	5260	HPRDVYSNL	550.778	2
169	PR487_Michele_20180611_B07_rep1_5901_NPRNFSDNQL	0.903143	0.000778816	8.05045e-05	NPRNFSDNQL	PR487_Michele_20180611_B07_rep1	5901	NPRNFSDNQL	602.789	2
170	PR487_Michele_20180611_B07_rep1_9053_M[+16.0]PDSLRSGEYL	0.9015	0.000778816	8.15705e-05	MPDSLRSGEYL	PR487_Michele_20180611_B07_rep1	9053	M(ox)PDSLRSGEYL	642.301	2
171	PR487_Michele_20180611_B07_rep1_7671_RVHIGQVIM[+16.0]	0.901441	0.000778816	8.16093e-05	RVHIGQVIM	PR487_Michele_20180611_B07_rep1	7671	RVHIGQVIM(ox)	534.803	2
172	PR487_Michele_20180611_B07_rep1_8947_LPASVHPQL	0.900301	0.000778816	8.23573e-05	LPASVHPQL	PR487_Michele_20180611_B07_rep1	8947	LPASVHPQL	481.277	2
173	PR487_Michele_20180611_B07_rep1_7282_SPDPHKGLVL	0.897945	0.000778816	8.39256e-05	SPDPHKGLVL	PR487_Michele_20180611_B07_rep1	7282	SPDPHKGLVL	531.801	2
174	PR487_Michele_20180611_B07_rep1_13440_VPRASVPDGFL	0.897713	0.000778816	8.40816e-05	VPRASVPDGFL	PR487_Michele_20180611_B07_rep1	13440	VPRASVPDGFL	579.319	2
175	PR487_Michele_20180611_B07_rep1_6365_PAPIHNQF	0.896949	0.000778816	8.45975e-05	PAPIHNQF	PR487_Michele_20180611_B07_rep1	6365	PAPIHNQF	923.474	1
176	PR487_Michele_20180611_B07_rep1_11775_SPHIPYKLL	0.895787	0.000778816	8.53881e-05	SPHIPYKLL	PR487_Michele_20180611_B07_rep1	11775	SPHIPYKLL	534.316	2
177	PR487_Michele_20180611_B07_rep1_7841_APSRGFVV	0.893373	0.000778816	8.70549e-05	APSRGFVV	PR487_Michele_20180611_B07_rep1	7841	APSRGFVV	416.737	2
178	PR487_Michele_20180611_B07_rep1_5591_HPARPTVESF	0.888405	0.000778816	9.05871e-05	HPARPTVESF	PR487_Michele_20180611_B07_rep1	5591	HPARPTVESF	570.793	2
179	PR487_Michele_20180611_B07_rep1_10722_IPRVLPEKL	0.887851	0.000778816	9.099e-05	IPRVLPEKL	PR487_Michele_20180611_B07_rep1	10722	IPRVLPEKL	532.845	2
180	PR487_Michele_20180611_B07_rep1_6969_QIIQSIRM[+16.0]GM[+16.0]	0.885954	0.000778816	9.23822e-05	QIIQSIRMGM	PR487_Michele_20180611_B07_rep1	6969	QIIQSIRM(ox)GM(ox)	604.81	2
181	PR487_Michele_20180611_B07_rep1_10129_KPAFFAEKL	0.885737	0.000778816	9.25429e-05	KPAFFAEKL	PR487_Michele_20180611_B07_rep1	10129	KPAFFAEKL	525.803	2
182	PR487_Michele_20180611_B07_rep1_5307_LPYNNKDRDAL	0.883025	0.000778816	9.45743e-05	LPYNNKDRDAL	PR487_Michele_20180611_B07_rep1	5307	LPYNNKDRDAL	440.23	3
183	PR487_Michele_20180611_B07_rep1_7319_YPSDHRITTF	0.882483	0.000778816	9.49858e-05	YPSDHRITTF	PR487_Michele_20180611_B07_rep1	7319	YPSDHRITTF	412.872	3
184	PR487_Michele_20180611_B07_rep1_13758_IPM[+16.0]GPPRLPL	0.882044	0.000778816	9.53204e-05	IPMGPPRLPL	PR487_Michele_20180611_B07_rep1	13758	IPM(ox)GPPRLPL	553.823	2
185	PR487_Michele_20180611_B07_rep1_11318_RPAFFAERL	0.880373	0.000778816	9.66036e-05	RPAFFAERL	PR487_Michele_20180611_B07_rep1	11318	RPAFFAERL	553.809	2
186	PR487_Michele_20180611_B07_rep1_9033_RPAQFLPEM[+16.0]	0.879879	0.000778816	9.69867e-05	RPAQFLPEM	PR487_Michele_20180611_B07_rep1	9033	RPAQFLPEM(ox)	552.779	2
187	PR487_Michele_20180611_B07_rep1_5090_SPQNVPEKL	0.879766	0.000778816	9.70745e-05	SPQNVPEKL	PR487_Michele_20180611_B07_rep1	5090	SPQNVPEKL	506.277	2
188	PR487_Michele_20180611_B07_rep1_5090_NSKAYTSNK	-0.882651	0.333542	1	NSKAYTSNK	PR487_Michele_20180611_B07_rep1	5090	NSKAYTSNK	506.277	2
189	PR487_Michele_20180611_B07_rep1_8419_SPDTLRRVF	0.879666	0.000778816	9.71522e-05	SPDTLRRVF	PR487_Michele_20180611_B07_rep1	8419	SPDTLRRVF	545.804	2
190	PR487_Michele_20180611_B07_rep1_5715_KPLSNM[+16.0]KIL	0.878644	0.000778816	9.79503e-05	KPLSNMKIL	PR487_Michele_20180611_B07_rep1	5715	KPLSNM(ox)KIL	530.315	2
191	PR487_Michele_20180611_B07_rep1_8057_APEQRPLQL	0.878235	0.000778816	9.8272e-05	APEQRPLQL	PR487_Michele_20180611_B07_rep1	8057	APEQRPLQL	526.298	2
192	PR487_Michele_20180611_B07_rep1_10982_SPVDIRPQL	0.878132	0.000778816	9.83532e-05	SPVDIRPQL	PR487_Michele_20180611_B07_rep1	10982	SPVDIRPQL	512.793	2
193	PR487_Michele_20180611_B07_rep1_10890_RPYM[+16.0]VSDVL	0.877904	0.000778816	9.85327e-05	RPYMVSDVL	PR487_Michele_20180611_B07_rep1	10890	RPYM(ox)VSDVL	548.279	2
194	PR487_Michele_20180611_B07_rep1_14091_FPNKPPLTF	0.877213	0.000778816	9.90791e-05	FPNKPPLTF	PR487_Michele_20180611_B07_rep1	14091	FPNKPPLTF	530.795	2
195	PR487_Michele_20180611_B07_rep1_8871_VPNQKELTEL	0.877069	0.000778816	9.91935e-05	VPNQKELTEL	PR487_Michele_20180611_B07_rep1	8871	VPNQKELTEL	585.822	2
196	PR487_Michele_20180611_B07_rep1_7856_RPENRSFYL	0.876541	0.000778816	9.96133e-05	RPENRSFYL	PR487_Michele_20180611_B07_rep1	7856	RPENRSFYL	591.307	2
197	PR487_Michele_20180611_B07_rep1_9140_RPDERRFAVF	0.876164	0.000778816	9.9915e-05	RPDERRFAVF	PR487_Michele_20180611_B07_rep1	9140	RPDERRFAVF	431.567	3
198	PR487_Michele_20180611_B07_rep1_5970_QPQFQRQGL	0.874602	0.000778816	0.000101173	QPQFQRQGL	PR487_Michele_20180611_B07_rep1	5970	QPQFQRQGL	551.294	2
199	PR487_Michele_20180611_B07_rep1_4341_AAFDGRHSQTL	0.874541	0.000778816	0.000101221	AAFDGRHSQTL	PR487_Michele_20180611_B07_rep1	4341	AAFDGRHSQTL	601.799	2
200	PR487_Michele_20180611_B07_rep1_8172_APHLVGPHL	0.873428	0.000778816	0.000102128	APHLVGPHL	PR487_Michele_20180611_B07_rep1	8172	APHLVGPHL	470.772	2
201	PR487_Michele_20180611_B07_rep1_8172_HPIRPKPP	-1.12661	0.42943	1	HPIRPKPP	PR487_Michele_20180611_B07_rep1	8172	HPIRPKPP	470.772	2
202	PR487_Michele_20180611_B07_rep1_4774_RPKQEKAFSL	0.872596	0.000778816	0.00010281	RPKQEKAFSL	PR487_Michele_20180611_B07_rep1	4774	RPKQEKAFSL	401.9	3
203	PR487_Michele_20180611_B07_rep1_4856_NPSANYHAL	0.872272	0.000778816	0.000103078	NPSANYHAL	PR487_Michele_20180611_B07_rep1	4856	NPSANYHAL	493.738	2
204	PR487_Michele_20180611_B07_rep1_2558_HPHSGSGRSVL	0.872043	0.000778816	0.000103266	HPHSGSGRSVL	PR487_Michele_20180611_B07_rep1	2558	HPHSGSGRSVL	378.532	3
205	PR487_Michele_20180611_B07_rep1_2558_VSDKYNLKPIPLKRQS	-0.641141	0.2103	0.988231	VSDKYNLKPIPLKRQS	PR487_Michele_20180611_B07_rep1	2558	VSDKYNLKPIPLKRQS	378.532	3
206	PR487_Michele_20180611_B07_rep1_2558_RLLQVNHVR	-1.01168	0.387835	1	RLLQVNHVR	PR487_Michele_20180611_B07_rep1	2558	RLLQVNHVR	378.532	3
207	PR487_Michele_20180611_B07_rep1_5332_RPTLEGREL	0.870078	0.000778816	0.000104904	RPTLEGREL	PR487_Michele_20180611_B07_rep1	5332	RPTLEGREL	535.801	2
208	PR487_Michele_20180611_B07_rep1_4862_RPDDRSQGAII	0.869872	0.000778816	0.000105078	RPDDRSQGAII	PR487_Michele_20180611_B07_rep1	4862	RPDDRSQGAII	614.326	2
209	PR487_Michele_20180611_B07_rep1_11606_FPDNQRPLL	0.869642	0.000778816	0.00010527	FPDNQRPLL	PR487_Michele_20180611_B07_rep1	11606	FPDNQRPLL	550.298	2
210	PR487_Michele_20180611_B07_rep1_8154_SPVPHPEL	0.867985	0.000778816	0.000106677	SPVPHPEL	PR487_Michele_20180611_B07_rep1	8154	SPVPHPEL	438.235	2
211	PR487_Michele_20180611_B07_rep1_7338_RPSETFARF	0.867089	0.000778816	0.000107444	RPSETFARF	PR487_Michele_20180611_B07_rep1	7338	RPSETFARF	555.788	2
212	PR487_Michele_20180611_B07_rep1_10380_TPIPGTIEM[+16.0]	0.866998	0.000778816	0.000107523	TPIPGTIEM	PR487_Michele_20180611_B07_rep1	10380	TPIPGTIEM(ox)	974.487	1
213	PR487_Michele_20180611_B07_rep1_5962_VPRVPTHTL	0.865144	0.000778816	0.000109131	VPRVPTHTL	PR487_Michele_20180611_B07_rep1	5962	VPRVPTHTL	510.304	2
214	PR487_Michele_20180611_B07_rep1_5962_SPGLTSKESL	0.258352	0.00240964	0.0139246	SPGLTSKESL	PR487_Michele_20180611_B07_rep1	5962	SPGLTSKESL	510.304	2
215	PR487_Michele_20180611_B07_rep1_5962_RPAKVQKPP	-1.09252	0.420563	1	RPAKVQKPP	PR487_Michele_20180611_B07_rep1	5962	RPAKVQKPP	510.304	2
216	PR487_Michele_20180611_B07_rep1_7938_EPRVINQM[+16.0]L	0.864459	0.000778816	0.000109731	EPRVINQML	PR487_Michele_20180611_B07_rep1	7938	EPRVINQM(ox)L	558.297	2
217	PR487_Michele_20180611_B07_rep1_11496_M[+16.0]PSDKTIGGGDDSFNTF	0.863607	0.000778816	0.000110482	MPSDKTIGGGDDSFNTF	PR487_Michele_20180611_B07_rep1	11496	M(ox)PSDKTIGGGDDSFNTF	902.889	2
218	PR487_Michele_20180611_B07_rep1_11496_APLPGM[+16.0]TSL	0.669311	0.000778816	0.000523425	APLPGMTSL	PR487_Michele_20180611_B07_rep1	11496	APLPGM(ox)TSL	902.889	2
219	PR487_Michele_20180611_B07_rep1_4066_HPEPPKAEL	0.86233	0.000778816	0.000111617	HPEPPKAEL	PR487_Michele_20180611_B07_rep1	4066	HPEPPKAEL	509.273	2
220	PR487_Michele_20180611_B07_rep1_4066_RVASPKLVM[+16.0]	0.0820147	0.00554097	0.0552437	RVASPKLVM	PR487_Michele_20180611_B07_rep1	4066	RVASPKLVM(ox)	509.273	2
221	PR487_Michele_20180611_B07_rep1_11632_YPSKQFDVL	0.861403	0.000778816	0.000112449	YPSKQFDVL	PR487_Michele_20180611_B07_rep1	11632	YPSKQFDVL	548.787	2
222	PR487_Michele_20180611_B07_rep1_6891_YPGQPHPAL	0.858722	0.000778816	0.000114889	YPGQPHPAL	PR487_Michele_20180611_B07_rep1	6891	YPGQPHPAL	490.254	2
223	PR487_Michele_20180611_B07_rep1_5004_TPRLPQRNL	0.856536	0.000778816	0.000116918	TPRLPQRNL	PR487_Michele_20180611_B07_rep1	5004	TPRLPQRNL	365.552	3
224	PR487_Michele_20180611_B07_rep1_5004_RPYSAAFQR	-0.792118	0.292218	1	RPYSAAFQR	PR487_Michele_20180611_B07_rep1	5004	RPYSAAFQR	365.552	3
225	PR487_Michele_20180611_B07_rep1_8376_SPAFKVREF	0.855609	0.000778816	0.000117788	SPAFKVREF	PR487_Michele_20180611_B07_rep1	8376	SPAFKVREF	540.796	2
226	PR487_Michele_20180611_B07_rep1_6688_LTLPPNDHVNSNN	0.855354	0.000778816	0.000118029	LTLPPNDHVNSNN	PR487_Michele_20180611_B07_rep1	6688	LTLPPNDHVNSNN	717.853	2
227	PR487_Michele_20180611_B07_rep1_9235_APRLPSTM[+16.0]L	0.854146	0.000778816	0.000119176	APRLPSTML	PR487_Michele_20180611_B07_rep1	9235	APRLPSTM(ox)L	501.276	2
228	PR487_Michele_20180611_B07_rep1_10759_APKYGSYNVF	0.854036	0.000778816	0.000119281	APKYGSYNVF	PR487_Michele_20180611_B07_rep1	10759	APKYGSYNVF	573.284	2
229	PR487_Michele_20180611_B07_rep1_16178_GPLLPGQSF	0.850271	0.000778816	0.000122931	GPLLPGQSF	PR487_Michele_20180611_B07_rep1	16178	GPLLPGQSF	915.493	1
230	PR487_Michele_20180611_B07_rep1_6864_GPM[+16.0]FSGKSTEL	0.84956	0.000778816	0.000123634	GPMFSGKSTEL	PR487_Michele_20180611_B07_rep1	6864	GPM(ox)FSGKSTEL	585.279	2
231	PR487_Michele_20180611_B07_rep1_12904_RPIKPSPPYFGL	0.849101	0.000778816	0.000124088	RPIKPSPPYFGL	PR487_Michele_20180611_B07_rep1	12904	RPIKPSPPYFGL	686.393	2
232	PR487_Michele_20180611_B07_rep1_6959_SPTGQPTAL	0.849079	0.000778816	0.000124111	SPTGQPTAL	PR487_Michele_20180611_B07_rep1	6959	SPTGQPTAL	871.452	1
233	PR487_Michele_20180611_B07_rep1_10231_EPRPNFNTPQAL	0.847545	0.000778816	0.000125644	EPRPNFNTPQAL	PR487_Michele_20180611_B07_rep1	10231	EPRPNFNTPQAL	692.354	2
234	PR487_Michele_20180611_B07_rep1_10305_LPSASHFSQL	0.847013	0.000778816	0.00012618	LPSASHFSQL	PR487_Michele_20180611_B07_rep1	10305	LPSASHFSQL	543.783	2
235	PR487_Michele_20180611_B07_rep1_9263_KPFYFHGV	0.845035	0.000778816	0.000128194	KPFYFHGV	PR487_Michele_20180611_B07_rep1	9263	KPFYFHGV	497.761	2
236	PR487_Michele_20180611_B07_rep1_4989_NPNLRKNVL	0.84423	0.000778816	0.000129024	NPNLRKNVL	PR487_Michele_20180611_B07_rep1	4989	NPNLRKNVL	534.32	2
237	PR487_Michele_20180611_B07_rep1_4989_EGRYRVLSS	-0.593015	0.186569	0.969018	EGRYRVLSS	PR487_Michele_20180611_B07_rep1	4989	EGRYRVLSS	534.32	2
238	PR487_Michele_20180611_B07_rep1_4989_VNEKETLAY	-1.03088	0.396362	1	VNEKETLAY	PR487_Michele_20180611_B07_rep1	4989	VNEKETLAY	534.32	2
239	PR487_Michele_20180611_B07_rep1_7742_YPNKPPTVRF	0.844016	0.000778816	0.000129244	YPNKPPTVRF	PR487_Michele_20180611_B07_rep1	7742	YPNKPPTVRF	406.892	3
240	PR487_Michele_20180611_B07_rep1_7742_KNPKTAGP	-0.753537	0.273402	1	KNPKTAGP	PR487_Michele_20180611_B07_rep1	7742	KNPKTAGP	406.892	3
241	PR487_Michele_20180611_B07_rep1_9894_APYPASQPPYNPA	0.843669	0.000778816	0.000129604	APYPASQPPYNPA	PR487_Michele_20180611_B07_rep1	9894	APYPASQPPYNPA	686.83	2
242	PR487_Michele_20180611_B07_rep1_10153_APDVGRM[+16.0]GIEI	0.840921	0.000778816	0.000132487	APDVGRMGIEI	PR487_Michele_20180611_B07_rep1	10153	APDVGRM(ox)GIEI	587.301	2
243	PR487_Michele_20180611_B07_rep1_11926_HPYRAFPVL	0.838616	0.000778816	0.000134955	HPYRAFPVL	PR487_Michele_20180611_B07_rep1	11926	HPYRAFPVL	550.306	2
244	PR487_Michele_20180611_B07_rep1_8183_RPDM[+16.0]KYIGF	0.837484	0.000778816	0.000136183	RPDMKYIGF	PR487_Michele_20180611_B07_rep1	8183	RPDM(ox)KYIGF	571.787	2
245	PR487_Michele_20180611_B07_rep1_4738_SPRGHLTSLQDA	0.836732	0.000778816	0.000137006	SPRGHLTSLQDA	PR487_Michele_20180611_B07_rep1	4738	SPRGHLTSLQDA	427.89	3
246	PR487_Michele_20180611_B07_rep1_4738_LSASAHRL	-1.23587	0.459294	1	LSASAHRL	PR487_Michele_20180611_B07_rep1	4738	LSASAHRL	427.89	3
247	PR487_Michele_20180611_B07_rep1_7110_TPSEPHPVL	0.836398	0.000778816	0.000137373	TPSEPHPVL	PR487_Michele_20180611_B07_rep1	7110	TPSEPHPVL	488.759	2
248	PR487_Michele_20180611_B07_rep1_7110_HPDRLPLQ	-1.13239	0.430788	1	HPDRLPLQ	PR487_Michele_20180611_B07_rep1	7110	HPDRLPLQ	488.759	2
249	PR487_Michele_20180611_B07_rep1_9347_APSELLRKF	0.835375	0.000778816	0.000138503	APSELLRKF	PR487_Michele_20180611_B07_rep1	9347	APSELLRKF	530.811	2
250	PR487_Michele_20180611_B07_rep1_11851_HPRSPTPTLPLSTSSFDEQN	0.835269	0.000778816	0.000138621	HPRSPTPTLPLSTSSFDEQN	PR487_Michele_20180611_B07_rep1	11851	HPRSPTPTLPLSTSSFDEQN	737.403	3
251	PR487_Michele_20180611_B07_rep1_8581_APFPHGDSAL	0.835051	0.000778816	0.000138862	APFPHGDSAL	PR487_Michele_20180611_B07_rep1	8581	APFPHGDSAL	506.248	2
252	PR487_Michele_20180611_B07_rep1_5137_SPGVM[+16.0]GTSV	0.834085	0.000778816	0.000139941	SPGVMGTSV	PR487_Michele_20180611_B07_rep1	5137	SPGVM(ox)GTSV	850.398	1
253	PR487_Michele_20180611_B07_rep1_12066_TPLDEKSLAL	0.831353	0.000778816	0.000143035	TPLDEKSLAL	PR487_Michele_20180611_B07_rep1	12066	TPLDEKSLAL	543.806	2
254	PR487_Michele_20180611_B07_rep1_4112_SPYGGGYGSGGGSGGYGSR	0.831147	0.000778816	0.000143272	SPYGGGYGSGGGSGGYGSR	PR487_Michele_20180611_B07_rep1	4112	SPYGGGYGSGGGSGGYGSR	840.356	2
255	PR487_Michele_20180611_B07_rep1_8674_QPYSGSPANL	0.830844	0.000778816	0.000143619	QPYSGSPANL	PR487_Michele_20180611_B07_rep1	8674	QPYSGSPANL	1033.49	1
256	PR487_Michele_20180611_B07_rep1_19492_M[+16.0]PFPGPLL	0.829412	0.000778816	0.000145275	MPFPGPLL	PR487_Michele_20180611_B07_rep1	19492	M(ox)PFPGPLL	887.47	1
257	PR487_Michele_20180611_B07_rep1_7009_RVEPLRNEL	0.829402	0.000778816	0.000145287	RVEPLRNEL	PR487_Michele_20180611_B07_rep1	7009	RVEPLRNEL	563.322	2
258	PR487_Michele_20180611_B07_rep1_7009_PVAQRRTVSI	-0.49842	0.133844	0.894464	PVAQRRTVSI	PR487_Michele_20180611_B07_rep1	7009	PVAQRRTVSI	563.322	2
259	PR487_Michele_20180611_B07_rep1_10230_LVM[+16.0]APRTVL	0.8277	0.000778816	0.00014728	LVMAPRTVL	PR487_Michele_20180611_B07_rep1	10230	LVM(ox)APRTVL	508.302	2
260	PR487_Michele_20180611_B07_rep1_10230_PYGATKHLQ	-1.09515	0.42168	1	PYGATKHLQ	PR487_Michele_20180611_B07_rep1	10230	PYGATKHLQ	508.302	2
261	PR487_Michele_20180611_B07_rep1_6336_VPHKIITHL	0.827618	0.000778816	0.000147377	VPHKIITHL	PR487_Michele_20180611_B07_rep1	6336	VPHKIITHL	529.33	2
262	PR487_Michele_20180611_B07_rep1_7538_RAEYGRLGL	0.827588	0.000778816	0.000147412	RAEYGRLGL	PR487_Michele_20180611_B07_rep1	7538	RAEYGRLGL	517.791	2
263	PR487_Michele_20180611_B07_rep1_7336_APALTSRQF	0.82654	0.000778816	0.000148654	APALTSRQF	PR487_Michele_20180611_B07_rep1	7336	APALTSRQF	495.772	2
264	PR487_Michele_20180611_B07_rep1_7336_ALPRTYMASVYNT	-0.591711	0.186313	0.968358	ALPRTYMASVYNT	PR487_Michele_20180611_B07_rep1	7336	ALPRTYMASVYNT	495.772	2
265	PR487_Michele_20180611_B07_rep1_5342_KPKYQINNI	0.826076	0.000778816	0.000149209	KPKYQINNI	PR487_Michele_20180611_B07_rep1	5342	KPKYQINNI	559.323	2
266	PR487_Michele_20180611_B07_rep1_7015_ENVDRGAGSIREAGGAF	0.825084	0.000778816	0.000150397	ENVDRGAGSIREAGGAF	PR487_Michele_20180611_B07_rep1	7015	ENVDRGAGSIREAGGAF	569.28	3
267	PR487_Michele_20180611_B07_rep1_5678_RPVDQLRHL	0.824538	0.000778816	0.000151057	RPVDQLRHL	PR487_Michele_20180611_B07_rep1	5678	RPVDQLRHL	378.557	3
268	PR487_Michele_20180611_B07_rep1_13692_APAGGFGGF	0.823917	0.000778816	0.000151809	APAGGFGGF	PR487_Michele_20180611_B07_rep1	13692	APAGGFGGF	780.367	1
269	PR487_Michele_20180611_B07_rep1_9794_IPRIEDGNNF	0.820935	0.000778816	0.000155477	IPRIEDGNNF	PR487_Michele_20180611_B07_rep1	9794	IPRIEDGNNF	587.796	2
270	PR487_Michele_20180611_B07_rep1_7266_RPRSPAGQVAAASPL	0.820903	0.000778816	0.000155517	RPRSPAGQVAAASPL	PR487_Michele_20180611_B07_rep1	7266	RPRSPAGQVAAASPL	739.416	2
271	PR487_Michele_20180611_B07_rep1_11207_APEIRNDYYL	0.820695	0.000778816	0.000155777	APEIRNDYYL	PR487_Michele_20180611_B07_rep1	11207	APEIRNDYYL	627.311	2
272	PR487_Michele_20180611_B07_rep1_4897_APDSQRLKL	0.819426	0.000778816	0.000157367	APDSQRLKL	PR487_Michele_20180611_B07_rep1	4897	APDSQRLKL	514.298	2
273	PR487_Michele_20180611_B07_rep1_12520_FPDNQRPFL	0.818787	0.000778816	0.000158175	FPDNQRPFL	PR487_Michele_20180611_B07_rep1	12520	FPDNQRPFL	567.291	2
274	PR487_Michele_20180611_B07_rep1_7431_APKGSVLQEAKL	0.818769	0.000778816	0.000158198	APKGSVLQEAKL	PR487_Michele_20180611_B07_rep1	7431	APKGSVLQEAKL	620.867	2
275	PR487_Michele_20180611_B07_rep1_13529_FPVLGGSSM[+16.0]	0.818391	0.000778816	0.000158677	FPVLGGSSM	PR487_Michele_20180611_B07_rep1	13529	FPVLGGSSM(ox)	910.434	1
276	PR487_Michele_20180611_B07_rep1_17185_YPFFRGVTI	0.818385	0.000778816	0.000158684	YPFFRGVTI	PR487_Michele_20180611_B07_rep1	17185	YPFFRGVTI	550.304	2
277	PR487_Michele_20180611_B07_rep1_13235_YPHGPPGPLGL	0.818244	0.000778816	0.000158864	YPHGPPGPLGL	PR487_Michele_20180611_B07_rep1	13235	YPHGPPGPLGL	552.796	2
278	PR487_Michele_20180611_B07_rep1_6982_RPHYSLRTL	0.818198	0.000778816	0.000158922	RPHYSLRTL	PR487_Michele_20180611_B07_rep1	6982	RPHYSLRTL	381.552	3
279	PR487_Michele_20180611_B07_rep1_8387_RPHGSHGLFL	0.817137	0.000778816	0.000160278	RPHGSHGLFL	PR487_Michele_20180611_B07_rep1	8387	RPHGSHGLFL	374.205	3
280	PR487_Michele_20180611_B07_rep1_6287_LPQYRDAVM[+16.0]	0.816774	0.000778816	0.000160744	LPQYRDAVM	PR487_Michele_20180611_B07_rep1	6287	LPQYRDAVM(ox)	554.777	2
281	PR487_Michele_20180611_B07_rep1_4949_RPNDIYVNM[+16.0]	0.815662	0.000778816	0.000162182	RPNDIYVNM	PR487_Michele_20180611_B07_rep1	4949	RPNDIYVNM(ox)	569.272	2
282	PR487_Michele_20180611_B07_rep1_6112_NPDKRFTDL	0.815515	0.000778816	0.000162372	NPDKRFTDL	PR487_Michele_20180611_B07_rep1	6112	NPDKRFTDL	553.286	2
283	PR487_Michele_20180611_B07_rep1_10304_SPLGSGEGL	0.814834	0.000778816	0.00016326	SPLGSGEGL	PR487_Michele_20180611_B07_rep1	10304	SPLGSGEGL	816.41	1
284	PR487_Michele_20180611_B07_rep1_12433_LPAPPHIDV	0.814519	0.000778816	0.000163672	LPAPPHIDV	PR487_Michele_20180611_B07_rep1	12433	LPAPPHIDV	479.772	2
285	PR487_Michele_20180611_B07_rep1_2964_RPRPGTGLGRVM[+16.0]	0.814331	0.000778816	0.00016392	RPRPGTGLGRVM	PR487_Michele_20180611_B07_rep1	2964	RPRPGTGLGRVM(ox)	438.247	3
286	PR487_Michele_20180611_B07_rep1_8569_TPSLVKSTSQL	0.81398	0.000778816	0.00016438	TPSLVKSTSQL	PR487_Michele_20180611_B07_rep1	8569	TPSLVKSTSQL	580.83	2
287	PR487_Michele_20180611_B07_rep1_6933_LTLPPNDHVNSNN	0.813976	0.000778816	0.000164386	LTLPPNDHVNSNN	PR487_Michele_20180611_B07_rep1	6933	LTLPPNDHVNSNN	717.852	2
288	PR487_Michele_20180611_B07_rep1_9665_HPELFHQL	0.813686	0.000778816	0.000164768	HPELFHQL	PR487_Michele_20180611_B07_rep1	9665	HPELFHQL	510.766	2
289	PR487_Michele_20180611_B07_rep1_10918_LPNFKQNEF	0.813681	0.000778816	0.000164774	LPNFKQNEF	PR487_Michele_20180611_B07_rep1	10918	LPNFKQNEF	568.79	2
290	PR487_Michele_20180611_B07_rep1_6786_LPSARTDEQAL	0.812548	0.000778816	0.000166276	LPSARTDEQAL	PR487_Michele_20180611_B07_rep1	6786	LPSARTDEQAL	600.815	2
291	PR487_Michele_20180611_B07_rep1_10367_APQPSVTGL	0.811189	0.000778816	0.000168096	APQPSVTGL	PR487_Michele_20180611_B07_rep1	10367	APQPSVTGL	869.474	1
292	PR487_Michele_20180611_B07_rep1_12937_RPYFDVEPAQV	0.810335	0.000778816	0.000169248	RPYFDVEPAQV	PR487_Michele_20180611_B07_rep1	12937	RPYFDVEPAQV	660.833	2
293	PR487_Michele_20180611_B07_rep1_8417_RPYTNKVITL	0.809175	0.000778816	0.000170828	RPYTNKVITL	PR487_Michele_20180611_B07_rep1	8417	RPYTNKVITL	402.24	3
294	PR487_Michele_20180611_B07_rep1_8417_PTGGIFNP	-1.98483	0.528529	1	PTGGIFNP	PR487_Michele_20180611_B07_rep1	8417	PTGGIFNP	402.24	3
295	PR487_Michele_20180611_B07_rep1_15735_TPSTPFSDL	0.808197	0.000778816	0.00017217	TPSTPFSDL	PR487_Michele_20180611_B07_rep1	15735	TPSTPFSDL	964.464	1
296	PR487_Michele_20180611_B07_rep1_10958_NPM[+16.0]VTGTSVL	0.807869	0.000778816	0.000172623	NPMVTGTSVL	PR487_Michele_20180611_B07_rep1	10958	NPM(ox)VTGTSVL	1034.52	1
297	PR487_Michele_20180611_B07_rep1_11388_FPDNQRPLL	0.807311	0.000778816	0.000173396	FPDNQRPLL	PR487_Michele_20180611_B07_rep1	11388	FPDNQRPLL	550.298	2
298	PR487_Michele_20180611_B07_rep1_11388_PDNRPALGSTA	-0.828879	0.306877	1	PDNRPALGSTA	PR487_Michele_20180611_B07_rep1	11388	PDNRPALGSTA	550.298	2
299	PR487_Michele_20180611_B07_rep1_9177_VPDSSGPERIL	0.807192	0.000778816	0.000173562	VPDSSGPERIL	PR487_Michele_20180611_B07_rep1	9177	VPDSSGPERIL	585.312	2
300	PR487_Michele_20180611_B07_rep1_11201_TPAGDIM[+16.0]EL	0.804875	0.000778816	0.000176811	TPAGDIMEL	PR487_Michele_20180611_B07_rep1	11201	TPAGDIM(ox)EL	962.45	1
301	PR487_Michele_20180611_B07_rep1_6016_LPAFKRKTL	0.804874	0.000778816	0.000176812	LPAFKRKTL	PR487_Michele_20180611_B07_rep1	6016	LPAFKRKTL	537.345	2
302	PR487_Michele_20180611_B07_rep1_8377_HPTGKM[+16.0]FIL	0.802867	0.000778816	0.000179676	HPTGKMFIL	PR487_Michele_20180611_B07_rep1	8377	HPTGKM(ox)FIL	530.287	2
303	PR487_Michele_20180611_B07_rep1_8970_HPIEGSTTVF	0.802594	0.000778816	0.00018007	HPIEGSTTVF	PR487_Michele_20180611_B07_rep1	8970	HPIEGSTTVF	544.275	2
304	PR487_Michele_20180611_B07_rep1_8970_PLDASFRAVL	-1.04561	0.403524	1	PLDASFRAVL	PR487_Michele_20180611_B07_rep1	8970	PLDASFRAVL	544.275	2
305	PR487_Michele_20180611_B07_rep1_7394_RPIFKDTQGSL	0.801398	0.000778816	0.000181803	RPIFKDTQGSL	PR487_Michele_20180611_B07_rep1	7394	RPIFKDTQGSL	631.349	2
306	PR487_Michele_20180611_B07_rep1_8096_APRPASGPIRPIV	0.800824	0.000778816	0.00018264	APRPASGPIRPIV	PR487_Michele_20180611_B07_rep1	8096	APRPASGPIRPIV	665.902	2
307	PR487_Michele_20180611_B07_rep1_4336_SPKNIGGSHSVL	0.800035	0.000778816	0.000183798	SPKNIGGSHSVL	PR487_Michele_20180611_B07_rep1	4336	SPKNIGGSHSVL	598.324	2
308	PR487_Michele_20180611_B07_rep1_12211_SPSPSGSVLFTDEGVPK	0.799638	0.000778816	0.000184382	SPSPSGSVLFTDEGVPK	PR487_Michele_20180611_B07_rep1	12211	SPSPSGSVLFTDEGVPK	852.428	2
309	PR487_Michele_20180611_B07_rep1_12834_SPDLPTGSL	0.798967	0.000778816	0.000185376	SPDLPTGSL	PR487_Michele_20180611_B07_rep1	12834	SPDLPTGSL	885.482	1
310	PR487_Michele_20180611_B07_rep1_9316_APTDPPTGL	0.798206	0.000778816	0.000186508	APTDPPTGL	PR487_Michele_20180611_B07_rep1	9316	APTDPPTGL	868.441	1
311	PR487_Michele_20180611_B07_rep1_6992_LPRQPPM[+16.0]SL	0.797953	0.000778816	0.000186887	LPRQPPMSL	PR487_Michele_20180611_B07_rep1	6992	LPRQPPM(ox)SL	527.288	2
312	PR487_Michele_20180611_B07_rep1_11409_APGLIKTSF	0.796226	0.000778816	0.000189489	APGLIKTSF	PR487_Michele_20180611_B07_rep1	11409	APGLIKTSF	467.274	2
313	PR487_Michele_20180611_B07_rep1_8277_APKRPPSAFF	0.79468	0.000778816	0.000191849	APKRPPSAFF	PR487_Michele_20180611_B07_rep1	8277	APKRPPSAFF	559.311	2
314	PR487_Michele_20180611_B07_rep1_13837_SPLSGGNVAF	0.79437	0.000778816	0.000192325	SPLSGGNVAF	PR487_Michele_20180611_B07_rep1	13837	SPLSGGNVAF	948.479	1
315	PR487_Michele_20180611_B07_rep1_8240_LPNGPTAHF	0.79362	0.000778816	0.000193484	LPNGPTAHF	PR487_Michele_20180611_B07_rep1	8240	LPNGPTAHF	477.292	2
316	PR487_Michele_20180611_B07_rep1_8240_ITAPPSRVL	-0.0949999	0.0205271	0.194133	ITAPPSRVL	PR487_Michele_20180611_B07_rep1	8240	ITAPPSRVL	477.292	2
317	PR487_Michele_20180611_B07_rep1_8422_APVNAGPSSL	0.793033	0.000778816	0.000194395	APVNAGPSSL	PR487_Michele_20180611_B07_rep1	8422	APVNAGPSSL	912.479	1
318	PR487_Michele_20180611_B07_rep1_2565_RPAGAAPRPPPKPM[+16.0]	0.792972	0.000778816	0.00019449	RPAGAAPRPPPKPM	PR487_Michele_20180611_B07_rep1	2565	RPAGAAPRPPPKPM(ox)	486.938	3
319	PR487_Michele_20180611_B07_rep1_10644_APSYPM[+16.0]ASL	0.792957	0.000778816	0.000194513	APSYPMASL	PR487_Michele_20180611_B07_rep1	10644	APSYPM(ox)ASL	952.445	1
320	PR487_Michele_20180611_B07_rep1_5519_VPQPHPQTL	0.790417	0.000778816	0.000198509	VPQPHPQTL	PR487_Michele_20180611_B07_rep1	5519	VPQPHPQTL	508.78	2
321	PR487_Michele_20180611_B07_rep1_5519_PQTDDKINS	-0.763101	0.279712	1	PQTDDKINS	PR487_Michele_20180611_B07_rep1	5519	PQTDDKINS	508.78	2
322	PR487_Michele_20180611_B07_rep1_8538_VPNAGRGLVRL	0.78751	0.000778816	0.000203183	VPNAGRGLVRL	PR487_Michele_20180611_B07_rep1	8538	VPNAGRGLVRL	384.572	3
323	PR487_Michele_20180611_B07_rep1_6687_TPVAGSQSL	0.786317	0.000778816	0.000205134	TPVAGSQSL	PR487_Michele_20180611_B07_rep1	6687	TPVAGSQSL	859.453	1
324	PR487_Michele_20180611_B07_rep1_9069_M[+16.0]PAEEFREL	0.786246	0.000778816	0.000205251	MPAEEFREL	PR487_Michele_20180611_B07_rep1	9069	M(ox)PAEEFREL	569.266	2
325	PR487_Michele_20180611_B07_rep1_9792_LVM[+16.0]APRTVL	0.785869	0.000778816	0.000205871	LVMAPRTVL	PR487_Michele_20180611_B07_rep1	9792	LVM(ox)APRTVL	508.302	2
326	PR487_Michele_20180611_B07_rep1_6080_RISEQFTAM[+16.0]	0.785647	0.000778816	0.000206236	RISEQFTAM	PR487_Michele_20180611_B07_rep1	6080	RISEQFTAM(ox)	548.294	2
327	PR487_Michele_20180611_B07_rep1_10673_EPAFPHTDL	0.785214	0.000778816	0.000206953	EPAFPHTDL	PR487_Michele_20180611_B07_rep1	10673	EPAFPHTDL	513.748	2
328	PR487_Michele_20180611_B07_rep1_5179_VPSKPPM[+16.0]SL	0.785032	0.000778816	0.000207256	VPSKPPMSL	PR487_Michele_20180611_B07_rep1	5179	VPSKPPM(ox)SL	486.265	2
329	PR487_Michele_20180611_B07_rep1_4559_QPFHREDQL	0.784939	0.000778816	0.000207409	QPFHREDQL	PR487_Michele_20180611_B07_rep1	4559	QPFHREDQL	585.288	2
330	PR487_Michele_20180611_B07_rep1_7403_HPFLQRQQL	0.78482	0.000778816	0.000207607	HPFLQRQQL	PR487_Michele_20180611_B07_rep1	7403	HPFLQRQQL	583.825	2
331	PR487_Michele_20180611_B07_rep1_7403_LMIETTEDTI	-0.502463	0.136279	0.898889	LMIETTEDTI	PR487_Michele_20180611_B07_rep1	7403	LMIETTEDTI	583.825	2
332	PR487_Michele_20180611_B07_rep1_8413_VPVSGTQGL	0.783913	0.000778816	0.00020912	VPVSGTQGL	PR487_Michele_20180611_B07_rep1	8413	VPVSGTQGL	857.473	1
333	PR487_Michele_20180611_B07_rep1_10760_LDQEIIEVDPDTKEM[+16.0]LK	0.783856	0.000778816	0.000209215	LDQEIIEVDPDTKEMLK	PR487_Michele_20180611_B07_rep1	10760	LDQEIIEVDPDTKEM(ox)LK	678.009	3
334	PR487_Michele_20180611_B07_rep1_8926_YLRPPNTSL	0.783819	0.000778816	0.000209278	YLRPPNTSL	PR487_Michele_20180611_B07_rep1	8926	YLRPPNTSL	530.793	2
335	PR487_Michele_20180611_B07_rep1_11976_VPLAQAQAL	0.782904	0.000778816	0.000210817	VPLAQAQAL	PR487_Michele_20180611_B07_rep1	11976	VPLAQAQAL	910.537	1
336	PR487_Michele_20180611_B07_rep1_7165_APRPFGSVSSPKVT	0.78287	0.000778816	0.000210873	APRPFGSVSSPKVT	PR487_Michele_20180611_B07_rep1	7165	APRPFGSVSSPKVT	477.265	3
337	PR487_Michele_20180611_B07_rep1_11530_SPNAEIHIL	0.782573	0.000778816	0.000211375	SPNAEIHIL	PR487_Michele_20180611_B07_rep1	11530	SPNAEIHIL	497.272	2
338	PR487_Michele_20180611_B07_rep1_10787_KPVNPSPLSQL	0.781958	0.000778816	0.000212419	KPVNPSPLSQL	PR487_Michele_20180611_B07_rep1	10787	KPVNPSPLSQL	590.34	2
339	PR487_Michele_20180611_B07_rep1_6844_SPDSSRPARFL	0.781125	0.000778816	0.00021384	SPDSSRPARFL	PR487_Michele_20180611_B07_rep1	6844	SPDSSRPARFL	616.823	2
340	PR487_Michele_20180611_B07_rep1_4450_RPYEKGRLI	0.780751	0.000778816	0.000214481	RPYEKGRLI	PR487_Michele_20180611_B07_rep1	4450	RPYEKGRLI	377.893	3
341	PR487_Michele_20180611_B07_rep1_6291_YPDIKHGGL	0.780025	0.000778816	0.000215732	YPDIKHGGL	PR487_Michele_20180611_B07_rep1	6291	YPDIKHGGL	500.266	2
342	PR487_Michele_20180611_B07_rep1_8755_HPHPFLNSV	0.779166	0.000778816	0.00021722	HPHPFLNSV	PR487_Michele_20180611_B07_rep1	8755	HPHPFLNSV	524.272	2
343	PR487_Michele_20180611_B07_rep1_10409_IPRITIEM[+16.0]	0.77913	0.000778816	0.000217283	IPRITIEM	PR487_Michele_20180611_B07_rep1	10409	IPRITIEM(ox)	494.778	2
344	PR487_Michele_20180611_B07_rep1_9795_SPQAPTHFL	0.77838	0.000778816	0.000218593	SPQAPTHFL	PR487_Michele_20180611_B07_rep1	9795	SPQAPTHFL	499.259	2
345	PR487_Michele_20180611_B07_rep1_7463_RIAPAFSSM[+16.0]	0.778183	0.000778816	0.000218937	RIAPAFSSM	PR487_Michele_20180611_B07_rep1	7463	RIAPAFSSM(ox)	498.253	2
346	PR487_Michele_20180611_B07_rep1_7463_ILELLSVPL	-0.932859	0.355562	1	ILELLSVPL	PR487_Michele_20180611_B07_rep1	7463	ILELLSVPL	498.253	2
347	PR487_Michele_20180611_B07_rep1_7463_QVVQRRPGG	-1.23865	0.460167	1	QVVQRRPGG	PR487_Michele_20180611_B07_rep1	7463	QVVQRRPGG	498.253	2
348	PR487_Michele_20180611_B07_rep1_7627_DTLRDPGSQL	0.77748	0.000778816	0.000220173	DTLRDPGSQL	PR487_Michele_20180611_B07_rep1	7627	DTLRDPGSQL	551.279	2
349	PR487_Michele_20180611_B07_rep1_5120_NPDFKAGVM[+16.0]	0.77707	0.000778816	0.000220897	NPDFKAGVM	PR487_Michele_20180611_B07_rep1	5120	NPDFKAGVM(ox)	497.751	2
350	PR487_Michele_20180611_B07_rep1_10954_VADPPRDSKGLAAAEPTANGGLALA	0.776947	0.000778816	0.000221113	VADPPRDSKGLAAAEPTANGGLALA	PR487_Michele_20180611_B07_rep1	10954	VADPPRDSKGLAAAEPTANGGLALA	788.084	3
351	PR487_Michele_20180611_B07_rep1_4629_IPVSSHNSL	0.77612	0.000778816	0.000222584	IPVSSHNSL	PR487_Michele_20180611_B07_rep1	4629	IPVSSHNSL	953.503	1
352	PR487_Michele_20180611_B07_rep1_5241_GPEADRHLL	0.776061	0.000778816	0.000222689	GPEADRHLL	PR487_Michele_20180611_B07_rep1	5241	GPEADRHLL	504.267	2
353	PR487_Michele_20180611_B07_rep1_5241_VPTKRPPVL	0.34206	0.00189573	0.0071583	VPTKRPPVL	PR487_Michele_20180611_B07_rep1	5241	VPTKRPPVL	504.267	2
354	PR487_Michele_20180611_B07_rep1_5241_TPLPAMAPLP	-1.43757	0.492073	1	TPLPAMAPLP	PR487_Michele_20180611_B07_rep1	5241	TPLPAMAPLP	504.267	2
355	PR487_Michele_20180611_B07_rep1_7325_YPSDHRITTF	0.775216	0.000778816	0.0002242	YPSDHRITTF	PR487_Michele_20180611_B07_rep1	7325	YPSDHRITTF	618.804	2
356	PR487_Michele_20180611_B07_rep1_11657_SPYLGQM[+16.0]I	0.773158	0.000778816	0.000227924	SPYLGQMI	PR487_Michele_20180611_B07_rep1	11657	SPYLGQM(ox)I	924.449	1
357	PR487_Michele_20180611_B07_rep1_11757_NPRIPYTEL	0.771662	0.000778816	0.000230671	NPRIPYTEL	PR487_Michele_20180611_B07_rep1	11757	NPRIPYTEL	551.799	2
358	PR487_Michele_20180611_B07_rep1_11757_TENVIRENQ	-1.39889	0.489204	1	TENVIRENQ	PR487_Michele_20180611_B07_rep1	11757	TENVIRENQ	551.799	2
359	PR487_Michele_20180611_B07_rep1_12396_APYRPPDISL	0.771461	0.000778816	0.000231043	APYRPPDISL	PR487_Michele_20180611_B07_rep1	12396	APYRPPDISL	564.807	2
360	PR487_Michele_20180611_B07_rep1_8772_SPNQKLLAV	0.770532	0.000778816	0.000232767	SPNQKLLAV	PR487_Michele_20180611_B07_rep1	8772	SPNQKLLAV	485.29	2
361	PR487_Michele_20180611_B07_rep1_4599_VPSAANGASHAL	0.770467	0.000778816	0.000232888	VPSAANGASHAL	PR487_Michele_20180611_B07_rep1	4599	VPSAANGASHAL	547.783	2
362	PR487_Michele_20180611_B07_rep1_12273_VPKPPSIEEF	0.769988	0.000778816	0.000233784	VPKPPSIEEF	PR487_Michele_20180611_B07_rep1	12273	VPKPPSIEEF	571.807	2
363	PR487_Michele_20180611_B07_rep1_21769_APFEPLASGIL	0.76861	0.000778816	0.000236376	APFEPLASGIL	PR487_Michele_20180611_B07_rep1	21769	APFEPLASGIL	1114.61	1
364	PR487_Michele_20180611_B07_rep1_12776_SPRNLGFETSAF	0.768302	0.000778816	0.00023696	SPRNLGFETSAF	PR487_Michele_20180611_B07_rep1	12776	SPRNLGFETSAF	663.328	2
365	PR487_Michele_20180611_B07_rep1_12408_YPRLGGFVM[+16.0]	0.76823	0.000778816	0.000237097	YPRLGGFVM	PR487_Michele_20180611_B07_rep1	12408	YPRLGGFVM(ox)	528.271	2
366	PR487_Michele_20180611_B07_rep1_12408_PPPPRAVIPL	-0.81285	0.300132	1	PPPPRAVIPL	PR487_Michele_20180611_B07_rep1	12408	PPPPRAVIPL	528.271	2
367	PR487_Michele_20180611_B07_rep1_4083_QPHLSRQDL	0.768046	0.000778816	0.000237447	QPHLSRQDL	PR487_Michele_20180611_B07_rep1	4083	QPHLSRQDL	547.292	2
368	PR487_Michele_20180611_B07_rep1_6208_SPAGGGAEAL	0.766274	0.000778816	0.000240839	SPAGGGAEAL	PR487_Michele_20180611_B07_rep1	6208	SPAGGGAEAL	829.405	1
369	PR487_Michele_20180611_B07_rep1_9523_SPEAREAM[+16.0]FL	0.765924	0.000778816	0.000241516	SPEAREAMFL	PR487_Michele_20180611_B07_rep1	9523	SPEAREAM(ox)FL	583.779	2
370	PR487_Michele_20180611_B07_rep1_4469_APKLDPEEM[+16.0]	0.764834	0.000778816	0.000243633	APKLDPEEM	PR487_Michele_20180611_B07_rep1	4469	APKLDPEEM(ox)	523.247	2
371	PR487_Michele_20180611_B07_rep1_16346_FPVGPGTGF	0.764289	0.000778816	0.000244697	FPVGPGTGF	PR487_Michele_20180611_B07_rep1	16346	FPVGPGTGF	878.441	1
372	PR487_Michele_20180611_B07_rep1_9664_LPHGLGGIGM[+16.0]	0.763995	0.000778816	0.000245274	LPHGLGGIGM	PR487_Michele_20180611_B07_rep1	9664	LPHGLGGIGM(ox)	484.255	2
373	PR487_Michele_20180611_B07_rep1_7804_NPQERTLTL	0.763393	0.000778816	0.000246459	NPQERTLTL	PR487_Michele_20180611_B07_rep1	7804	NPQERTLTL	536.293	2
374	PR487_Michele_20180611_B07_rep1_7438_IVDGNHRLTL	0.7626	0.000778816	0.000248029	IVDGNHRLTL	PR487_Michele_20180611_B07_rep1	7438	IVDGNHRLTL	379.884	3
375	PR487_Michele_20180611_B07_rep1_10625_APITDPQQL	0.761841	0.000778816	0.000249541	APITDPQQL	PR487_Michele_20180611_B07_rep1	10625	APITDPQQL	982.52	1
376	PR487_Michele_20180611_B07_rep1_11979_M[+16.0]PHDLITQL	0.760643	0.000778816	0.000251945	MPHDLITQL	PR487_Michele_20180611_B07_rep1	11979	M(ox)PHDLITQL	542.279	2
377	PR487_Michele_20180611_B07_rep1_8405_APM[+16.0]PPIIHA	0.760562	0.000778816	0.000252109	APMPPIIHA	PR487_Michele_20180611_B07_rep1	8405	APM(ox)PPIIHA	481.76	2
378	PR487_Michele_20180611_B07_rep1_7404_KPSPAM[+16.0]DVQF	0.759793	0.000778816	0.000253666	KPSPAMDVQF	PR487_Michele_20180611_B07_rep1	7404	KPSPAM(ox)DVQF	568.276	2
379	PR487_Michele_20180611_B07_rep1_10802_FPHLPGKTF	0.757523	0.000778816	0.000258318	FPHLPGKTF	PR487_Michele_20180611_B07_rep1	10802	FPHLPGKTF	522.287	2
380	PR487_Michele_20180611_B07_rep1_10633_QPSIPGGPV	0.756612	0.000778816	0.000260209	QPSIPGGPV	PR487_Michele_20180611_B07_rep1	10633	QPSIPGGPV	851.462	1
381	PR487_Michele_20180611_B07_rep1_2972_RPLPGPHKQL	0.75654	0.000778816	0.000260358	RPLPGPHKQL	PR487_Michele_20180611_B07_rep1	2972	RPLPGPHKQL	381.564	3
382	PR487_Michele_20180611_B07_rep1_7496_APRAGPDPRLL	0.755937	0.000778816	0.000261619	APRAGPDPRLL	PR487_Michele_20180611_B07_rep1	7496	APRAGPDPRLL	388.228	3
383	PR487_Michele_20180611_B07_rep1_7496_PPSPGASY	-1.48688	0.497238	1	PPSPGASY	PR487_Michele_20180611_B07_rep1	7496	PPSPGASY	388.228	3
384	PR487_Michele_20180611_B07_rep1_18987_M[+16.0]PYNYPVLL	0.755484	0.000778816	0.000262569	MPYNYPVLL	PR487_Michele_20180611_B07_rep1	18987	M(ox)PYNYPVLL	563.285	2
385	PR487_Michele_20180611_B07_rep1_4965_SPGGVYATRSSAV	0.753717	0.000778816	0.000266311	SPGGVYATRSSAV	PR487_Michele_20180611_B07_rep1	4965	SPGGVYATRSSAV	626.32	2
386	PR487_Michele_20180611_B07_rep1_14270_YPRLYPEL	0.753575	0.000778816	0.000266613	YPRLYPEL	PR487_Michele_20180611_B07_rep1	14270	YPRLYPEL	525.787	2
387	PR487_Michele_20180611_B07_rep1_8448_HPIYNIKSL	0.752779	0.000778816	0.000268317	HPIYNIKSL	PR487_Michele_20180611_B07_rep1	8448	HPIYNIKSL	542.81	2
388	PR487_Michele_20180611_B07_rep1_4801_KPRNVQILNM[+16.0]	0.751962	0.000778816	0.000270078	KPRNVQILNM	PR487_Michele_20180611_B07_rep1	4801	KPRNVQILNM(ox)	410.232	3
389	PR487_Michele_20180611_B07_rep1_13633_SPYGSSLDL	0.751552	0.000778816	0.000270967	SPYGSSLDL	PR487_Michele_20180611_B07_rep1	13633	SPYGSSLDL	938.447	1
390	PR487_Michele_20180611_B07_rep1_11759_VPM[+16.0]FRNVSL	0.7493	0.000778816	0.000275895	VPMFRNVSL	PR487_Michele_20180611_B07_rep1	11759	VPM(ox)FRNVSL	539.789	2
391	PR487_Michele_20180611_B07_rep1_3431_RPHSYVKTI	0.749172	0.000778816	0.000276179	RPHSYVKTI	PR487_Michele_20180611_B07_rep1	3431	RPHSYVKTI	367.546	3
392	PR487_Michele_20180611_B07_rep1_9667_QPYSGSPANF	0.748936	0.000778816	0.000276702	QPYSGSPANF	PR487_Michele_20180611_B07_rep1	9667	QPYSGSPANF	1067.48	1
393	PR487_Michele_20180611_B07_rep1_12100_VPAPVTM[+16.0]DSF	0.748772	0.000778816	0.000277065	VPAPVTMDSF	PR487_Michele_20180611_B07_rep1	12100	VPAPVTM(ox)DSF	540.258	2
394	PR487_Michele_20180611_B07_rep1_9376_TPNAGDTTVL	0.748286	0.000778816	0.000278146	TPNAGDTTVL	PR487_Michele_20180611_B07_rep1	9376	TPNAGDTTVL	988.496	1
395	PR487_Michele_20180611_B07_rep1_10276_VPAFYRETV	0.747487	0.000778816	0.000279931	VPAFYRETV	PR487_Michele_20180611_B07_rep1	10276	VPAFYRETV	541.287	2
396	PR487_Michele_20180611_B07_rep1_3080_RPYENFQNTEGKGTA	0.747425	0.000778816	0.00028007	RPYENFQNTEGKGTA	PR487_Michele_20180611_B07_rep1	3080	RPYENFQNTEGKGTA	571.273	3
397	PR487_Michele_20180611_B07_rep1_3172_SIRQPSLHM[+16.0]	0.747358	0.000778816	0.000280219	SIRQPSLHM	PR487_Michele_20180611_B07_rep1	3172	SIRQPSLHM(ox)	362.19	3
398	PR487_Michele_20180611_B07_rep1_12557_YPEELKPVL	0.747297	0.000778816	0.000280357	YPEELKPVL	PR487_Michele_20180611_B07_rep1	12557	YPEELKPVL	544.305	2
399	PR487_Michele_20180611_B07_rep1_7423_NPAM[+16.0]TRELL	0.7467	0.000778816	0.000281699	NPAMTRELL	PR487_Michele_20180611_B07_rep1	7423	NPAM(ox)TRELL	530.776	2
400	PR487_Michele_20180611_B07_rep1_4401_M[+16.0]PQYQKEL	0.746527	0.000778816	0.000282089	MPQYQKEL	PR487_Michele_20180611_B07_rep1	4401	M(ox)PQYQKEL	526.758	2
401	PR487_Michele_20180611_B07_rep1_13592_KPFDPARTPLVL	0.746432	0.000778816	0.000282306	KPFDPARTPLVL	PR487_Michele_20180611_B07_rep1	13592	KPFDPARTPLVL	677.399	2
402	PR487_Michele_20180611_B07_rep1_5587_TPAPPTHAL	0.746163	0.000778816	0.000282912	TPAPPTHAL	PR487_Michele_20180611_B07_rep1	5587	TPAPPTHAL	452.748	2
403	PR487_Michele_20180611_B07_rep1_10210_NPNLSGHLL	0.745361	0.000778816	0.000284735	NPNLSGHLL	PR487_Michele_20180611_B07_rep1	10210	NPNLSGHLL	482.764	2
404	PR487_Michele_20180611_B07_rep1_14687_APAEYGYIRTVL	0.744745	0.000778816	0.000286143	APAEYGYIRTVL	PR487_Michele_20180611_B07_rep1	14687	APAEYGYIRTVL	676.864	2
405	PR487_Michele_20180611_B07_rep1_13334_SPPLVGSSAL	0.744506	0.000778816	0.000286691	SPPLVGSSAL	PR487_Michele_20180611_B07_rep1	13334	SPPLVGSSAL	927.514	1
406	PR487_Michele_20180611_B07_rep1_8361_SPRLPVGGFR	0.744207	0.000778816	0.000287379	SPRLPVGGFR	PR487_Michele_20180611_B07_rep1	8361	SPRLPVGGFR	362.545	3
407	PR487_Michele_20180611_B07_rep1_5979_SPAGGGAEAL	0.742627	0.000778816	0.000291037	SPAGGGAEAL	PR487_Michele_20180611_B07_rep1	5979	SPAGGGAEAL	829.405	1
408	PR487_Michele_20180611_B07_rep1_3595_RPM[+16.0]YSKPSI	0.74164	0.000778816	0.000293346	RPMYSKPSI	PR487_Michele_20180611_B07_rep1	3595	RPM(ox)YSKPSI	365.527	3
409	PR487_Michele_20180611_B07_rep1_8121_SPVM[+16.0]VSNPATRM[+16.0]L	0.741467	0.000778816	0.000293753	SPVMVSNPATRML	PR487_Michele_20180611_B07_rep1	8121	SPVM(ox)VSNPATRM(ox)L	717.857	2
410	PR487_Michele_20180611_B07_rep1_11813_LPKSPPYTAF	0.741365	0.000778816	0.000293993	LPKSPPYTAF	PR487_Michele_20180611_B07_rep1	11813	LPKSPPYTAF	560.806	2
411	PR487_Michele_20180611_B07_rep1_9776_RPADSM[+16.0]LNVL	0.740988	0.000778816	0.000294881	RPADSMLNVL	PR487_Michele_20180611_B07_rep1	9776	RPADSM(ox)LNVL	566.296	2
412	PR487_Michele_20180611_B07_rep1_5726_M[+16.0]TQQPRPVL	0.740964	0.000778816	0.000294937	MTQQPRPVL	PR487_Michele_20180611_B07_rep1	5726	M(ox)TQQPRPVL	543.292	2
413	PR487_Michele_20180611_B07_rep1_10255_SPTDPFNRQTL	0.738699	0.000778816	0.000300334	SPTDPFNRQTL	PR487_Michele_20180611_B07_rep1	10255	SPTDPFNRQTL	638.32	2
414	PR487_Michele_20180611_B07_rep1_11488_NPRYFPM[+16.0]SL	0.737741	0.000778816	0.000302648	NPRYFPMSL	PR487_Michele_20180611_B07_rep1	11488	NPRYFPM(ox)SL	570.779	2
415	PR487_Michele_20180611_B07_rep1_12338_LPSNTKFVAL	0.737724	0.000778816	0.000302689	LPSNTKFVAL	PR487_Michele_20180611_B07_rep1	12338	LPSNTKFVAL	545.319	2
416	PR487_Michele_20180611_B07_rep1_14551_SPYLRPLTL	0.736661	0.000778816	0.000305276	SPYLRPLTL	PR487_Michele_20180611_B07_rep1	14551	SPYLRPLTL	530.313	2
417	PR487_Michele_20180611_B07_rep1_6098_RVSDFGGRSL	0.73647	0.000778816	0.000305743	RVSDFGGRSL	PR487_Michele_20180611_B07_rep1	6098	RVSDFGGRSL	365.197	3
418	PR487_Michele_20180611_B07_rep1_6889_VPKPGTAPTSL	0.736308	0.000778816	0.00030614	VPKPGTAPTSL	PR487_Michele_20180611_B07_rep1	6889	VPKPGTAPTSL	534.309	2
419	PR487_Michele_20180611_B07_rep1_8977_APGSARRPLLL	0.736058	0.000778816	0.000306753	APGSARRPLLL	PR487_Michele_20180611_B07_rep1	8977	APGSARRPLLL	575.857	2
420	PR487_Michele_20180611_B07_rep1_7526_PAGVPM[+16.0]STYLKM[+16.0]	0.734691	0.000778816	0.000310129	PAGVPMSTYLKM	PR487_Michele_20180611_B07_rep1	7526	PAGVPM(ox)STYLKM(ox)	663.826	2
421	PR487_Michele_20180611_B07_rep1_14382_APRIITGPAPVL	0.733485	0.000778816	0.000313137	APRIITGPAPVL	PR487_Michele_20180611_B07_rep1	14382	APRIITGPAPVL	602.874	2
422	PR487_Michele_20180611_B07_rep1_9300_TPINKPPVL	0.733033	0.000778816	0.000314272	TPINKPPVL	PR487_Michele_20180611_B07_rep1	9300	TPINKPPVL	489.803	2
423	PR487_Michele_20180611_B07_rep1_9945_RPDADLKTYF	0.732655	0.000778816	0.000315224	RPDADLKTYF	PR487_Michele_20180611_B07_rep1	9945	RPDADLKTYF	613.314	2
424	PR487_Michele_20180611_B07_rep1_11414_SPM[+16.0]EGTGISL	0.729885	0.000778816	0.000322293	SPMEGTGISL	PR487_Michele_20180611_B07_rep1	11414	SPM(ox)EGTGISL	1007.47	1
425	PR487_Michele_20180611_B07_rep1_9096_KPDSDRFVF	0.729178	0.000778816	0.000324122	KPDSDRFVF	PR487_Michele_20180611_B07_rep1	9096	KPDSDRFVF	555.782	2
426	PR487_Michele_20180611_B07_rep1_5608_RPDNTGRGYVL	0.728266	0.000778816	0.000326497	RPDNTGRGYVL	PR487_Michele_20180611_B07_rep1	5608	RPDNTGRGYVL	416.554	3
427	PR487_Michele_20180611_B07_rep1_5608_YGLGGLRP	-1.62626	0.508277	1	YGLGGLRP	PR487_Michele_20180611_B07_rep1	5608	YGLGGLRP	416.554	3
428	PR487_Michele_20180611_B07_rep1_9112_RPAALRGALLG	0.728224	0.000778816	0.000326608	RPAALRGALLG	PR487_Michele_20180611_B07_rep1	9112	RPAALRGALLG	547.843	2
429	PR487_Michele_20180611_B07_rep1_7932_RPGRGEPRFISV	0.727871	0.000778816	0.000327533	RPGRGEPRFISV	PR487_Michele_20180611_B07_rep1	7932	RPGRGEPRFISV	457.593	3
430	PR487_Michele_20180611_B07_rep1_10087_SPAGSIVHEL	0.72761	0.000778816	0.000328216	SPAGSIVHEL	PR487_Michele_20180611_B07_rep1	10087	SPAGSIVHEL	505.269	2
431	PR487_Michele_20180611_B07_rep1_10087_APAIRKEIL	-0.572833	0.177778	0.957803	APAIRKEIL	PR487_Michele_20180611_B07_rep1	10087	APAIRKEIL	505.269	2
432	PR487_Michele_20180611_B07_rep1_5786_IPRNQLQSV	0.726884	0.000778816	0.000330131	IPRNQLQSV	PR487_Michele_20180611_B07_rep1	5786	IPRNQLQSV	527.803	2
433	PR487_Michele_20180611_B07_rep1_5786_ADVEKHLEL	-1.10482	0.424159	1	ADVEKHLEL	PR487_Michele_20180611_B07_rep1	5786	ADVEKHLEL	527.803	2
434	PR487_Michele_20180611_B07_rep1_18581_M[+16.0]PADIATLL	0.726513	0.000778816	0.000331112	MPADIATLL	PR487_Michele_20180611_B07_rep1	18581	M(ox)PADIATLL	960.506	1
435	PR487_Michele_20180611_B07_rep1_8042_RPAERLDYL	0.725909	0.000778816	0.000332716	RPAERLDYL	PR487_Michele_20180611_B07_rep1	8042	RPAERLDYL	378.208	3
436	PR487_Michele_20180611_B07_rep1_10486_ISEQFTAM[+16.0]FR	0.724941	0.000778816	0.000335305	ISEQFTAMFR	PR487_Michele_20180611_B07_rep1	10486	ISEQFTAM(ox)FR	623.301	2
437	PR487_Michele_20180611_B07_rep1_5670_NPHDRVVAL	0.724151	0.000778816	0.000337434	NPHDRVVAL	PR487_Michele_20180611_B07_rep1	5670	NPHDRVVAL	510.783	2
438	PR487_Michele_20180611_B07_rep1_10272_RPKLNEGVVEF	0.72376	0.000778816	0.000338491	RPKLNEGVVEF	PR487_Michele_20180611_B07_rep1	10272	RPKLNEGVVEF	644.356	2
439	PR487_Michele_20180611_B07_rep1_13260_KPDSDRFVFL	0.722095	0.000778816	0.000343032	KPDSDRFVFL	PR487_Michele_20180611_B07_rep1	13260	KPDSDRFVFL	612.325	2
440	PR487_Michele_20180611_B07_rep1_4432_APEVLPKPRM[+16.0]	0.719867	0.000778816	0.000349206	APEVLPKPRM	PR487_Michele_20180611_B07_rep1	4432	APEVLPKPRM(ox)	385.218	3
441	PR487_Michele_20180611_B07_rep1_12847_SPAEFVTRF	0.719626	0.000778816	0.000349882	SPAEFVTRF	PR487_Michele_20180611_B07_rep1	12847	SPAEFVTRF	527.271	2
442	PR487_Michele_20180611_B07_rep1_11413_VVYPGAIAM[+16.0]	0.71937	0.000778816	0.000350598	VVYPGAIAM	PR487_Michele_20180611_B07_rep1	11413	VVYPGAIAM(ox)	936.486	1
443	PR487_Michele_20180611_B07_rep1_12797_AASSVRVTFL	0.717703	0.000778816	0.000355308	AASSVRVTFL	PR487_Michele_20180611_B07_rep1	12797	AASSVRVTFL	525.801	2
444	PR487_Michele_20180611_B07_rep1_6837_SPVVHVRGL	0.716972	0.000778816	0.000357396	SPVVHVRGL	PR487_Michele_20180611_B07_rep1	6837	SPVVHVRGL	482.29	2
445	PR487_Michele_20180611_B07_rep1_14782_SPRYIFTM[+16.0]L	0.716133	0.000778816	0.000359803	SPRYIFTML	PR487_Michele_20180611_B07_rep1	14782	SPRYIFTM(ox)L	572.297	2
446	PR487_Michele_20180611_B07_rep1_5720_RPSVLRGDHL	0.715635	0.000778816	0.00036124	RPSVLRGDHL	PR487_Michele_20180611_B07_rep1	5720	RPSVLRGDHL	383.888	3
447	PR487_Michele_20180611_B07_rep1_8037_RPAERLDYL	0.714739	0.000778816	0.00036384	RPAERLDYL	PR487_Michele_20180611_B07_rep1	8037	RPAERLDYL	566.809	2
448	PR487_Michele_20180611_B07_rep1_13961_SPPAGLFTSA	0.713967	0.000778816	0.000366096	SPPAGLFTSA	PR487_Michele_20180611_B07_rep1	13961	SPPAGLFTSA	947.484	1
449	PR487_Michele_20180611_B07_rep1_8395_RPDNPREFF	0.713932	0.000778816	0.0003662	RPDNPREFF	PR487_Michele_20180611_B07_rep1	8395	RPDNPREFF	589.292	2
450	PR487_Michele_20180611_B07_rep1_8608_YPHNGM[+16.0]IDL	0.713867	0.000778816	0.000366391	YPHNGMIDL	PR487_Michele_20180611_B07_rep1	8608	YPHNGM(ox)IDL	538.248	2
451	PR487_Michele_20180611_B07_rep1_5110_RPENVHGGIL	0.71318	0.000778816	0.000368411	RPENVHGGIL	PR487_Michele_20180611_B07_rep1	5110	RPENVHGGIL	546.301	2
452	PR487_Michele_20180611_B07_rep1_8070_RPPVDIRENL	0.712971	0.000778816	0.000369027	RPPVDIRENL	PR487_Michele_20180611_B07_rep1	8070	RPPVDIRENL	604.841	2
453	PR487_Michele_20180611_B07_rep1_16246_TPGNFFHVL	0.712737	0.000778816	0.000369719	TPGNFFHVL	PR487_Michele_20180611_B07_rep1	16246	TPGNFFHVL	516.269	2
454	PR487_Michele_20180611_B07_rep1_16357_SPQGQFVVL	0.71259	0.000778816	0.000370157	SPQGQFVVL	PR487_Michele_20180611_B07_rep1	16357	SPQGQFVVL	974.531	1
455	PR487_Michele_20180611_B07_rep1_12201_VPYHGEVPVSL	0.710872	0.000778816	0.000375282	VPYHGEVPVSL	PR487_Michele_20180611_B07_rep1	12201	VPYHGEVPVSL	598.819	2
456	PR487_Michele_20180611_B07_rep1_9800_GPGPGPTTPL	0.710856	0.000778816	0.00037533	GPGPGPTTPL	PR487_Michele_20180611_B07_rep1	9800	GPGPGPTTPL	893.472	1
457	PR487_Michele_20180611_B07_rep1_4626_RIHPVSTM[+16.0]V	0.71079	0.000778816	0.000375528	RIHPVSTMV	PR487_Michele_20180611_B07_rep1	4626	RIHPVSTM(ox)V	528.288	2
458	PR487_Michele_20180611_B07_rep1_10904_SPFASQSRGYF	0.710393	0.000778816	0.000376724	SPFASQSRGYF	PR487_Michele_20180611_B07_rep1	10904	SPFASQSRGYF	1246.59	1
459	PR487_Michele_20180611_B07_rep1_10057_APEEHPVLL	0.71007	0.000778816	0.000377698	APEEHPVLL	PR487_Michele_20180611_B07_rep1	10057	APEEHPVLL	502.774	2
460	PR487_Michele_20180611_B07_rep1_4993_APGPATREAGSAL	0.709795	0.000778816	0.00037853	APGPATREAGSAL	PR487_Michele_20180611_B07_rep1	4993	APGPATREAGSAL	599.315	2
461	PR487_Michele_20180611_B07_rep1_2563_PAGAAPRPPPKPM[+16.0]	0.709626	0.000778816	0.000379043	PAGAAPRPPPKPM	PR487_Michele_20180611_B07_rep1	2563	PAGAAPRPPPKPM(ox)	434.904	3
462	PR487_Michele_20180611_B07_rep1_7457_RPSGKGIVEF	0.709545	0.000778816	0.000379288	RPSGKGIVEF	PR487_Michele_20180611_B07_rep1	7457	RPSGKGIVEF	545.306	2
463	PR487_Michele_20180611_B07_rep1_13886_GPLPPHLAL	0.709065	0.000778816	0.000380751	GPLPPHLAL	PR487_Michele_20180611_B07_rep1	13886	GPLPPHLAL	457.777	2
464	PR487_Michele_20180611_B07_rep1_10666_SPNGTIRNIL	0.708547	0.000778816	0.000382333	SPNGTIRNIL	PR487_Michele_20180611_B07_rep1	10666	SPNGTIRNIL	542.809	2
465	PR487_Michele_20180611_B07_rep1_9036_RPDDKRILEF	0.706836	0.000778816	0.000387606	RPDDKRILEF	PR487_Michele_20180611_B07_rep1	9036	RPDDKRILEF	644.855	2
466	PR487_Michele_20180611_B07_rep1_14452_GPVYPHPVLL	0.706642	0.000778816	0.000388207	GPVYPHPVLL	PR487_Michele_20180611_B07_rep1	14452	GPVYPHPVLL	546.316	2
467	PR487_Michele_20180611_B07_rep1_9028_SPTYKGLLM[+16.0]	0.706126	0.000778816	0.000389817	SPTYKGLLM	PR487_Michele_20180611_B07_rep1	9028	SPTYKGLLM(ox)	513.271	2
468	PR487_Michele_20180611_B07_rep1_8669_APSSRGLGAAEFGGAA	0.706094	0.000778816	0.000389913	APSSRGLGAAEFGGAA	PR487_Michele_20180611_B07_rep1	8669	APSSRGLGAAEFGGAA	709.855	2
469	PR487_Michele_20180611_B07_rep1_8669_FQGELLWAWVVA	-1.35138	0.481366	1	FQGELLWAWVVA	PR487_Michele_20180611_B07_rep1	8669	FQGELLWAWVVA	709.855	2
470	PR487_Michele_20180611_B07_rep1_5994_APSRSLNEL	0.705873	0.000778816	0.000390605	APSRSLNEL	PR487_Michele_20180611_B07_rep1	5994	APSRSLNEL	493.767	2
471	PR487_Michele_20180611_B07_rep1_13712_IPNEIIHAL	0.705756	0.000778816	0.000390971	IPNEIIHAL	PR487_Michele_20180611_B07_rep1	13712	IPNEIIHAL	510.298	2
472	PR487_Michele_20180611_B07_rep1_6711_QPLESGTHF	0.7055	0.000778816	0.000391773	QPLESGTHF	PR487_Michele_20180611_B07_rep1	6711	QPLESGTHF	508.246	2
473	PR487_Michele_20180611_B07_rep1_6711_HASSTSVLVD	-0.905388	0.344396	1	HASSTSVLVD	PR487_Michele_20180611_B07_rep1	6711	HASSTSVLVD	508.246	2
474	PR487_Michele_20180611_B07_rep1_15349_TPAGNFVTL	0.705069	0.000778816	0.000393128	TPAGNFVTL	PR487_Michele_20180611_B07_rep1	15349	TPAGNFVTL	919.489	1
475	PR487_Michele_20180611_B07_rep1_6828_M[+16.0]PSPVSPKL	0.704301	0.000778816	0.000395551	MPSPVSPKL	PR487_Michele_20180611_B07_rep1	6828	M(ox)PSPVSPKL	486.265	2
476	PR487_Michele_20180611_B07_rep1_7130_RPQKPSLEF	0.703629	0.000778816	0.000397686	RPQKPSLEF	PR487_Michele_20180611_B07_rep1	7130	RPQKPSLEF	551.306	2
477	PR487_Michele_20180611_B07_rep1_7130_SPLLPMPAEF	-1.0369	0.39883	1	SPLLPMPAEF	PR487_Michele_20180611_B07_rep1	7130	SPLLPMPAEF	551.306	2
478	PR487_Michele_20180611_B07_rep1_9400_VPDSSGPERIL	0.703438	0.000778816	0.000398294	VPDSSGPERIL	PR487_Michele_20180611_B07_rep1	9400	VPDSSGPERIL	585.312	2
479	PR487_Michele_20180611_B07_rep1_9400_YPDPYSRASL	0.505678	0.000778816	0.00193893	YPDPYSRASL	PR487_Michele_20180611_B07_rep1	9400	YPDPYSRASL	585.312	2
480	PR487_Michele_20180611_B07_rep1_11561_SPNAEIHIL	0.703378	0.000778816	0.000398487	SPNAEIHIL	PR487_Michele_20180611_B07_rep1	11561	SPNAEIHIL	993.537	1
481	PR487_Michele_20180611_B07_rep1_5668_IIQSIRM[+16.0]GM[+16.0]	0.703307	0.000778816	0.000398711	IIQSIRMGM	PR487_Michele_20180611_B07_rep1	5668	IIQSIRM(ox)GM(ox)	540.263	2
482	PR487_Michele_20180611_B07_rep1_8159_TPAHFQTDL	0.703268	0.000778816	0.000398836	TPAHFQTDL	PR487_Michele_20180611_B07_rep1	8159	TPAHFQTDL	515.254	2
483	PR487_Michele_20180611_B07_rep1_4242_SPQDKRTLL	0.703011	0.000778816	0.000399658	SPQDKRTLL	PR487_Michele_20180611_B07_rep1	4242	SPQDKRTLL	529.304	2
484	PR487_Michele_20180611_B07_rep1_2907_LVRQQINEM[+16.0]	0.702973	0.000778816	0.00039978	LVRQQINEM	PR487_Michele_20180611_B07_rep1	2907	LVRQQINEM(ox)	573.801	2
485	PR487_Michele_20180611_B07_rep1_6137_TPM[+16.0]VRINKI	0.702757	0.000778816	0.000400471	TPMVRINKI	PR487_Michele_20180611_B07_rep1	6137	TPM(ox)VRINKI	544.318	2
486	PR487_Michele_20180611_B07_rep1_7077_HPDYGSHIQAL	0.702606	0.000778816	0.000400956	HPDYGSHIQAL	PR487_Michele_20180611_B07_rep1	7077	HPDYGSHIQAL	619.302	2
487	PR487_Michele_20180611_B07_rep1_5852_RPLDPKSEAQL	0.702062	0.000778816	0.000402707	RPLDPKSEAQL	PR487_Michele_20180611_B07_rep1	5852	RPLDPKSEAQL	627.347	2
488	PR487_Michele_20180611_B07_rep1_11401_GPM[+16.0]GGGLTL	0.70034	0.000778816	0.000408296	GPMGGGLTL	PR487_Michele_20180611_B07_rep1	11401	GPM(ox)GGGLTL	818.408	1
489	PR487_Michele_20180611_B07_rep1_16286_YPYSVTPPSL	0.699911	0.000778816	0.000409703	YPYSVTPPSL	PR487_Michele_20180611_B07_rep1	16286	YPYSVTPPSL	562.287	2
490	PR487_Michele_20180611_B07_rep1_15083_SPLISPKPLAL	0.699301	0.000778816	0.000411706	SPLISPKPLAL	PR487_Michele_20180611_B07_rep1	15083	SPLISPKPLAL	568.358	2
491	PR487_Michele_20180611_B07_rep1_14057_M[+16.0]PAQYALTSSL	0.698923	0.000778816	0.000412955	MPAQYALTSSL	PR487_Michele_20180611_B07_rep1	14057	M(ox)PAQYALTSSL	599.296	2
492	PR487_Michele_20180611_B07_rep1_10461_SPKYSLYEV	0.698589	0.000778816	0.00041406	SPKYSLYEV	PR487_Michele_20180611_B07_rep1	10461	SPKYSLYEV	543.279	2
493	PR487_Michele_20180611_B07_rep1_9764_APVNVTTEV	0.698178	0.000778816	0.000415424	APVNVTTEV	PR487_Michele_20180611_B07_rep1	9764	APVNVTTEV	929.495	1
494	PR487_Michele_20180611_B07_rep1_8451_APGEPGSAF	0.697103	0.000778816	0.000419014	APGEPGSAF	PR487_Michele_20180611_B07_rep1	8451	APGEPGSAF	832.385	1
495	PR487_Michele_20180611_B07_rep1_3831_SPLEAHKANTL	0.696529	0.000778816	0.000420944	SPLEAHKANTL	PR487_Michele_20180611_B07_rep1	3831	SPLEAHKANTL	590.82	2
496	PR487_Michele_20180611_B07_rep1_10099_PPVSPGTAL	0.696085	0.000778816	0.000422445	PPVSPGTAL	PR487_Michele_20180611_B07_rep1	10099	PPVSPGTAL	838.467	1
497	PR487_Michele_20180611_B07_rep1_3087_YPHATHDL	0.695696	0.000778816	0.000423762	YPHATHDL	PR487_Michele_20180611_B07_rep1	3087	YPHATHDL	477.228	2
498	PR487_Michele_20180611_B07_rep1_10044_SPKFSELVM[+16.0]	0.694646	0.000778816	0.000427338	SPKFSELVM	PR487_Michele_20180611_B07_rep1	10044	SPKFSELVM(ox)	527.268	2
499	PR487_Michele_20180611_B07_rep1_10044_PPVLVNTDSL	-0.95285	0.362629	1	PPVLVNTDSL	PR487_Michele_20180611_B07_rep1	10044	PPVLVNTDSL	527.268	2
500	PR487_Michele_20180611_B07_rep1_14608_YPNERFELL	0.6945	0.000778816	0.00042784	YPNERFELL	PR487_Michele_20180611_B07_rep1	14608	YPNERFELL	590.804	2
501	PR487_Michele_20180611_B07_rep1_5797_KPKFAESTEI	0.694184	0.000778816	0.000428921	KPKFAESTEI	PR487_Michele_20180611_B07_rep1	5797	KPKFAESTEI	575.31	2
502	PR487_Michele_20180611_B07_rep1_13034_HPRYFGPNLL	0.694022	0.000778816	0.00042948	HPRYFGPNLL	PR487_Michele_20180611_B07_rep1	13034	HPRYFGPNLL	607.328	2
503	PR487_Michele_20180611_B07_rep1_11461_SPFYQEGV	0.693925	0.000778816	0.000429813	SPFYQEGV	PR487_Michele_20180611_B07_rep1	11461	SPFYQEGV	926.425	1
504	PR487_Michele_20180611_B07_rep1_17920_SPISHFLDL	0.693458	0.000778816	0.000431421	SPISHFLDL	PR487_Michele_20180611_B07_rep1	17920	SPISHFLDL	514.774	2
505	PR487_Michele_20180611_B07_rep1_10005_M[+16.0]PDSTLPGSRVL	0.692944	0.000778816	0.000433201	MPDSTLPGSRVL	PR487_Michele_20180611_B07_rep1	10005	M(ox)PDSTLPGSRVL	644.832	2
506	PR487_Michele_20180611_B07_rep1_5693_NPM[+16.0]VTGTSV	0.692837	0.000778816	0.000433573	NPMVTGTSV	PR487_Michele_20180611_B07_rep1	5693	NPM(ox)VTGTSV	921.435	1
507	PR487_Michele_20180611_B07_rep1_5928_DPM[+16.0]KARVVL	0.692315	0.000778816	0.000435388	DPMKARVVL	PR487_Michele_20180611_B07_rep1	5928	DPM(ox)KARVVL	522.797	2
508	PR487_Michele_20180611_B07_rep1_10333_APKHFLPEM[+16.0]L	0.692262	0.000778816	0.000435573	APKHFLPEML	PR487_Michele_20180611_B07_rep1	10333	APKHFLPEM(ox)L	599.819	2
509	PR487_Michele_20180611_B07_rep1_11280_FPNIPGKSL	0.692213	0.000778816	0.000435743	FPNIPGKSL	PR487_Michele_20180611_B07_rep1	11280	FPNIPGKSL	486.779	2
510	PR487_Michele_20180611_B07_rep1_10252_FPQYPDKEL	0.692181	0.000778816	0.000435854	FPQYPDKEL	PR487_Michele_20180611_B07_rep1	10252	FPQYPDKEL	568.785	2
511	PR487_Michele_20180611_B07_rep1_7691_GPAEAHYAF	0.691593	0.000778816	0.000437913	GPAEAHYAF	PR487_Michele_20180611_B07_rep1	7691	GPAEAHYAF	481.722	2
512	PR487_Michele_20180611_B07_rep1_9043_RPDDKRILEF	0.691042	0.000778816	0.000439849	RPDDKRILEF	PR487_Michele_20180611_B07_rep1	9043	RPDDKRILEF	430.238	3
513	PR487_Michele_20180611_B07_rep1_4709_IPNQQSRLPA	0.691022	0.000778816	0.000439919	IPNQQSRLPA	PR487_Michele_20180611_B07_rep1	4709	IPNQQSRLPA	562.314	2
514	PR487_Michele_20180611_B07_rep1_4216_APSSSASHGPF	0.690953	0.000778816	0.000440162	APSSSASHGPF	PR487_Michele_20180611_B07_rep1	4216	APSSSASHGPF	522.741	2
515	PR487_Michele_20180611_B07_rep1_10205_LVQDVANNTNEEAGDGTTTATVLAR	0.690914	0.000778816	0.0004403	LVQDVANNTNEEAGDGTTTATVLAR	PR487_Michele_20180611_B07_rep1	10205	LVQDVANNTNEEAGDGTTTATVLAR	854.088	3
516	PR487_Michele_20180611_B07_rep1_14379_SPGNSFVGL	0.690154	0.000778816	0.000442986	SPGNSFVGL	PR487_Michele_20180611_B07_rep1	14379	SPGNSFVGL	877.442	1
517	PR487_Michele_20180611_B07_rep1_10128_VVRVPTATL	0.689718	0.000778816	0.000444535	VVRVPTATL	PR487_Michele_20180611_B07_rep1	10128	VVRVPTATL	478.301	2
518	PR487_Michele_20180611_B07_rep1_3165_KPRYPPDSV	0.68953	0.000778816	0.000445205	KPRYPPDSV	PR487_Michele_20180611_B07_rep1	3165	KPRYPPDSV	529.786	2
519	PR487_Michele_20180611_B07_rep1_7219_YPNVGKSSF	0.689509	0.000778816	0.000445279	YPNVGKSSF	PR487_Michele_20180611_B07_rep1	7219	YPNVGKSSF	499.751	2
520	PR487_Michele_20180611_B07_rep1_12527_M[+16.0]PSASRVILL	0.688302	0.000778816	0.000449602	MPSASRVILL	PR487_Michele_20180611_B07_rep1	12527	M(ox)PSASRVILL	551.818	2
521	PR487_Michele_20180611_B07_rep1_6730_SPM[+16.0]PGTLTA	0.687254	0.000778816	0.00045339	SPMPGTLTA	PR487_Michele_20180611_B07_rep1	6730	SPM(ox)PGTLTA	890.429	1
522	PR487_Michele_20180611_B07_rep1_2748_LARPPPASA	0.687145	0.000778816	0.000453787	LARPPPASA	PR487_Michele_20180611_B07_rep1	2748	LARPPPASA	440.256	2
523	PR487_Michele_20180611_B07_rep1_5734_QPM[+16.0]DTRQYL	0.68635	0.000778816	0.000456685	QPMDTRQYL	PR487_Michele_20180611_B07_rep1	5734	QPM(ox)DTRQYL	584.277	2
524	PR487_Michele_20180611_B07_rep1_7746_RVQDVRRLL	0.684642	0.000778816	0.000462972	RVQDVRRLL	PR487_Michele_20180611_B07_rep1	7746	RVQDVRRLL	385.575	3
525	PR487_Michele_20180611_B07_rep1_5243_HPAGPRTVF	0.68385	0.000778816	0.000465916	HPAGPRTVF	PR487_Michele_20180611_B07_rep1	5243	HPAGPRTVF	491.267	2
526	PR487_Michele_20180611_B07_rep1_5243_PAGARPKRK	-0.819998	0.30313	1	PAGARPKRK	PR487_Michele_20180611_B07_rep1	5243	PAGARPKRK	491.267	2
527	PR487_Michele_20180611_B07_rep1_6288_APSQQQPM[+16.0]L	0.68365	0.000778816	0.000466663	APSQQQPML	PR487_Michele_20180611_B07_rep1	6288	APSQQQPM(ox)L	508.247	2
528	PR487_Michele_20180611_B07_rep1_6288_TPLFLRGVL	-1.13729	0.43201	1	TPLFLRGVL	PR487_Michele_20180611_B07_rep1	6288	TPLFLRGVL	508.247	2
529	PR487_Michele_20180611_B07_rep1_11547_QVRLPDGTSL	0.683186	0.000778816	0.000468398	QVRLPDGTSL	PR487_Michele_20180611_B07_rep1	11547	QVRLPDGTSL	543.301	2
530	PR487_Michele_20180611_B07_rep1_4298_SPKNIGGSHSVL	0.682717	0.000778816	0.00047016	SPKNIGGSHSVL	PR487_Michele_20180611_B07_rep1	4298	SPKNIGGSHSVL	399.219	3
531	PR487_Michele_20180611_B07_rep1_4348_QPHQVEQTEL	0.682478	0.000778816	0.000471061	QPHQVEQTEL	PR487_Michele_20180611_B07_rep1	4348	QPHQVEQTEL	604.799	2
532	PR487_Michele_20180611_B07_rep1_11625_SPNFREAVTL	0.682443	0.000778816	0.000471193	SPNFREAVTL	PR487_Michele_20180611_B07_rep1	11625	SPNFREAVTL	567.3	2
533	PR487_Michele_20180611_B07_rep1_5399_RVDSTRAIERL	0.682242	0.000778816	0.000471954	RVDSTRAIERL	PR487_Michele_20180611_B07_rep1	5399	RVDSTRAIERL	439.58	3
534	PR487_Michele_20180611_B07_rep1_10782_VPNATIRNVL	0.681381	0.000778816	0.000475217	VPNATIRNVL	PR487_Michele_20180611_B07_rep1	10782	VPNATIRNVL	548.827	2
535	PR487_Michele_20180611_B07_rep1_10782_PGAGLGVGQGPW	-0.537685	0.155273	0.932555	PGAGLGVGQGPW	PR487_Michele_20180611_B07_rep1	10782	PGAGLGVGQGPW	548.827	2
536	PR487_Michele_20180611_B07_rep1_3149_SPNQARAQAAL	0.68101	0.000778816	0.000476631	SPNQARAQAAL	PR487_Michele_20180611_B07_rep1	3149	SPNQARAQAAL	563.802	2
537	PR487_Michele_20180611_B07_rep1_3149_AASKLPRVRE	-0.635907	0.207565	0.986561	AASKLPRVRE	PR487_Michele_20180611_B07_rep1	3149	AASKLPRVRE	563.802	2
538	PR487_Michele_20180611_B07_rep1_14140_VPAEPSSLL	0.680863	0.000778816	0.000477191	VPAEPSSLL	PR487_Michele_20180611_B07_rep1	14140	VPAEPSSLL	912.505	1
539	PR487_Michele_20180611_B07_rep1_5509_VRELDGRTL	0.678907	0.000778816	0.000484722	VRELDGRTL	PR487_Michele_20180611_B07_rep1	5509	VRELDGRTL	529.801	2
540	PR487_Michele_20180611_B07_rep1_3141_APYPHPATT	0.678426	0.000778816	0.000486593	APYPHPATT	PR487_Michele_20180611_B07_rep1	3141	APYPHPATT	477.737	2
541	PR487_Michele_20180611_B07_rep1_13807_FIRVVGSEF	0.678362	0.000778816	0.000486842	FIRVVGSEF	PR487_Michele_20180611_B07_rep1	13807	FIRVVGSEF	527.29	2
542	PR487_Michele_20180611_B07_rep1_4859_RPDDRSQGAII	0.677973	0.000778816	0.00048836	RPDDRSQGAII	PR487_Michele_20180611_B07_rep1	4859	RPDDRSQGAII	409.886	3
543	PR487_Michele_20180611_B07_rep1_2609_RPKVPDQSV	0.676935	0.000778816	0.000492436	RPKVPDQSV	PR487_Michele_20180611_B07_rep1	2609	RPKVPDQSV	513.292	2
544	PR487_Michele_20180611_B07_rep1_12434_AANPNRFITL	0.67653	0.000778816	0.000494033	AANPNRFITL	PR487_Michele_20180611_B07_rep1	12434	AANPNRFITL	558.812	2
545	PR487_Michele_20180611_B07_rep1_9597_SPDQNSM[+16.0]LSQL	0.675509	0.000778816	0.000498091	SPDQNSMLSQL	PR487_Michele_20180611_B07_rep1	9597	SPDQNSM(ox)LSQL	618.282	2
546	PR487_Michele_20180611_B07_rep1_10892_SPLM[+16.0]GAQSF	0.674758	0.000778816	0.000501094	SPLMGAQSF	PR487_Michele_20180611_B07_rep1	10892	SPLM(ox)GAQSF	953.44	1
547	PR487_Michele_20180611_B07_rep1_13168_SPAPTITSL	0.674673	0.000778816	0.000501433	SPAPTITSL	PR487_Michele_20180611_B07_rep1	13168	SPAPTITSL	886.488	1
548	PR487_Michele_20180611_B07_rep1_6624_AAM[+16.0]KALQAL	0.674542	0.000778816	0.000501961	AAMKALQAL	PR487_Michele_20180611_B07_rep1	6624	AAM(ox)KALQAL	466.765	2
549	PR487_Michele_20180611_B07_rep1_8774_LPRGYGETAL	0.674481	0.000778816	0.000502203	LPRGYGETAL	PR487_Michele_20180611_B07_rep1	8774	LPRGYGETAL	538.79	2
550	PR487_Michele_20180611_B07_rep1_8076_KVRYPDRITL	0.674209	0.000778816	0.0005033	KVRYPDRITL	PR487_Michele_20180611_B07_rep1	8076	KVRYPDRITL	420.919	3
551	PR487_Michele_20180611_B07_rep1_14964_LPAGGAPTVF	0.674102	0.000778816	0.00050373	LPAGGAPTVF	PR487_Michele_20180611_B07_rep1	14964	LPAGGAPTVF	929.51	1
552	PR487_Michele_20180611_B07_rep1_9813_IPHM[+16.0]DIEAL	0.673752	0.000778816	0.000505146	IPHMDIEAL	PR487_Michele_20180611_B07_rep1	9813	IPHM(ox)DIEAL	527.766	2
553	PR487_Michele_20180611_B07_rep1_5312_KPTAERFIAM[+16.0]	0.673326	0.000778816	0.000506871	KPTAERFIAM	PR487_Michele_20180611_B07_rep1	5312	KPTAERFIAM(ox)	590.314	2
554	PR487_Michele_20180611_B07_rep1_10980_M[+16.0]PAITGTGL	0.67325	0.000778816	0.000507177	MPAITGTGL	PR487_Michele_20180611_B07_rep1	10980	M(ox)PAITGTGL	876.45	1
555	PR487_Michele_20180611_B07_rep1_11489_LVASEDGAVDAPAPDEPEGGDGAAP	0.672821	0.000778816	0.000508925	LVASEDGAVDAPAPDEPEGGDGAAP	PR487_Michele_20180611_B07_rep1	11489	LVASEDGAVDAPAPDEPEGGDGAAP	1154.02	2
556	PR487_Michele_20180611_B07_rep1_8833_AVDPNRAVPL	0.672618	0.000778816	0.00050975	AVDPNRAVPL	PR487_Michele_20180611_B07_rep1	8833	AVDPNRAVPL	526.299	2
557	PR487_Michele_20180611_B07_rep1_12052_YPKFKYAVL	0.672576	0.000778816	0.000509924	YPKFKYAVL	PR487_Michele_20180611_B07_rep1	12052	YPKFKYAVL	564.826	2
558	PR487_Michele_20180611_B07_rep1_12052_SELPIELESL	-0.921726	0.352339	1	SELPIELESL	PR487_Michele_20180611_B07_rep1	12052	SELPIELESL	564.826	2
559	PR487_Michele_20180611_B07_rep1_9734_HPVVHPLDL	0.670036	0.000778816	0.000520397	HPVVHPLDL	PR487_Michele_20180611_B07_rep1	9734	HPVVHPLDL	513.79	2
[truncated: 8,896 more rows]

## Sheet: inSPIRE_tryp_RNA
	PSMId	score	q-value	posterior_error_prob	peptide	source	scan	modifiedSeqeunce	m/z	charge
[truncated: 43,707 more rows]

[truncated: 35 more sheets: inSPIRE_tryp_genc, inSPIRE_A02_RNA, inSPIRE_A02_genc, inSPIRE-MS2PIP_B07_RNA, inSPIRE-MS2PIP_B07_genc, inSPIRE-MS2PIP_tryp_RNA, inSPIRE-MS2PIP_tryp_genc, inSPIRE-MS2PIP_A02_RNA, inSPIRE-MS2PIP_A02_genc, Prosit_A02_RNA, Prosit_A02_genc, Prosit_B07_RNA, Prosit_B07_genc, Prosit_tryp_RNA, Prosit_tryp_genc, MS2Rescore_B07_RNA, MS2Rescore_B07_genc, MS2Rescore_tryp_RNA, MS2Rescore_tryp_genc, MS2Rescore_A02_RNA …]
