# Supplementary material for: inSPIRE: An Open-Source Tool for Increased Mass Spectrometry Identification Rates Using Prosit Spectral Prediction
Source: Mol Cell Proteomics. 2022 Oct 21;21(12):100432. doi: 10.1016/j.mcpro.2022.100432 (PMC9720494; doi:10.1016/j.mcpro.2022.100432)
Supplement: Supplemental File S7 [file mmc7.xlsx]

## Sheet: Caption
File S7. Peptide identification table used to generate Fig. 3. The PSMs and scores generated by different
rescoring pipelines for the ground truth datasets used in Fig. 3.

## Sheet: 2-File_baseline
	PSMId	score	q-value	posterior_error_prob	peptide	source	scan	modifiedSeqeunce	m/z	charge
0	PR489_Michele_2020316_SPL5-2_r1_16413_LANVLNNQTPLPAFK	6.41813	0.00222222	5.29068e-10	LANVLNNQTPLPAFK	PR489_Michele_2020316_SPL5-2_r1	16413	LANVLNNQTPLPAFK	820.462	2
1	PR489_Michele_2020316_SPL5-2_r1_16413_LANVLNNQTPLPAFK	5.26361	0.0025	4.31031e-10	LANVLNNQTPLPAFK	PR489_Michele_2020316_SPL5-2_r1	16413	LANVLNNQTPLPAFK	820.462	2
2	PR489_Michele_2020316_SPL5-2_r1_14760_TTDVYSYIASEYTHR	5.08173	0.00222222	3.25609e-08	TTDVYSYIASEYTHR	PR489_Michele_2020316_SPL5-2_r1	14760	TTDVYSYIASEYTHR	903.42	2
3	PR489_Michele_2020316_SPL5-2_r1_14760_TTDVYSYIASEYTHR	3.9214	0.0025	5.94647e-08	TTDVYSYIASEYTHR	PR489_Michele_2020316_SPL5-2_r1	14760	TTDVYSYIASEYTHR	903.42	2
4	PR489_Michele_2020316_SPL5-2_r1_13620_QENVFHTMWH	4.97438	0.00222222	4.53342e-08	QENVFHTMWH	PR489_Michele_2020316_SPL5-2_r1	13620	QENVFHTMWH	664.795	2
5	PR489_Michele_2020316_SPL5-2_r1_13620_QENVFHTMWH	3.89262	0.0025	6.60885e-08	QENVFHTMWH	PR489_Michele_2020316_SPL5-2_r1	13620	QENVFHTMWH	664.795	2
6	PR489_Michele_2020316_SPL5-2_r1_23055_SPPWVASPKILYQQL	4.80396	0.00222222	7.66637e-08	SPPWVASPKILYQQL	PR489_Michele_2020316_SPL5-2_r1	23055	SPPWVASPKILYQQL	863.979	2
7	PR489_Michele_2020316_SPL5-2_r1_23055_SPPWVASPKILYQQL	3.38726	0.0025	4.22441e-07	SPPWVASPKILYQQL	PR489_Michele_2020316_SPL5-2_r1	23055	SPPWVASPKILYQQL	863.979	2
8	PR489_Michele_2020316_SPL5-2_r1_18025_PNSLNVYFHNAHLTV	4.27174	0.00222222	3.95481e-07	PNSLNVYFHNAHLTV	PR489_Michele_2020316_SPL5-2_r1	18025	PNSLNVYFHNAHLTV	863.439	2
9	PR489_Michele_2020316_SPL5-2_r1_18025_PNSLNVYFHNAHLTV	3.27988	0.0025	6.26556e-07	PNSLNVYFHNAHLTV	PR489_Michele_2020316_SPL5-2_r1	18025	PNSLNVYFHNAHLTV	863.439	2
10	PR489_Michele_2020316_SPL5-2_r1_14838_PQAFSPVSPASPVGD	4.04851	0.00222222	7.87037e-07	PQAFSPVSPASPVGD	PR489_Michele_2020316_SPL5-2_r1	14838	PQAFSPVSPASPVGD	1455.71	1
11	PR489_Michele_2020316_SPL5-2_r1_14838_PQAFSPVSPASPVGD	3.44564	0.0025	3.40961e-07	PQAFSPVSPASPVGD	PR489_Michele_2020316_SPL5-2_r1	14838	PQAFSPVSPASPVGD	1455.71	1
12	PR489_Michele_2020316_SPL5-2_r1_19173_NHIQAQLGRYAYNWT	3.78278	0.00222222	1.78546e-06	NHIQAQLGRYAYNWT	PR489_Michele_2020316_SPL5-2_r1	19173	NHIQAQLGRYAYNWT	917.952	2
13	PR489_Michele_2020316_SPL5-2_r1_19173_NHIQAQLGRYAYNWT	3.35573	0.0025	4.74278e-07	NHIQAQLGRYAYNWT	PR489_Michele_2020316_SPL5-2_r1	19173	NHIQAQLGRYAYNWT	917.952	2
14	PR489_Michele_2020316_SPL5-2_r1_25560_LGISHMEPSFGLILH	3.66968	0.00222222	2.53027e-06	LGISHMEPSFGLILH	PR489_Michele_2020316_SPL5-2_r1	25560	LGISHMEPSFGLILH	825.937	2
15	PR489_Michele_2020316_SPL5-2_r1_25560_LGISHMEPSFGLILH	2.79143	0.0025	3.76389e-06	LGISHMEPSFGLILH	PR489_Michele_2020316_SPL5-2_r1	25560	LGISHMEPSFGLILH	825.937	2
16	PR489_Michele_2020316_SPL5-2_r1_11614_ATTVITPMLR	3.51241	0.00222222	4.10895e-06	ATTVITPMLR	PR489_Michele_2020316_SPL5-2_r1	11614	ATTVITPMLR	1102.63	1
17	PR489_Michele_2020316_SPL5-2_r1_11614_ATTVITPMLR	2.95238	0.0025	2.08476e-06	ATTVITPMLR	PR489_Michele_2020316_SPL5-2_r1	11614	ATTVITPMLR	1102.63	1
18	PR489_Michele_2020316_SPL5-2_r1_8285_ALTALNDMGK	3.41089	0.00222222	5.61877e-06	ALTALNDMGK	PR489_Michele_2020316_SPL5-2_r1	8285	ALTALNDMGK	1033.53	1
19	PR489_Michele_2020316_SPL5-2_r1_8285_ALTALNDMGK	2.50531	0.0025	1.07591e-05	ALTALNDMGK	PR489_Michele_2020316_SPL5-2_r1	8285	ALTALNDMGK	1033.53	1
20	PR489_Michele_2020316_SPL5-2_r1_6621_LTALNDMGK	3.34353	0.00222222	6.91551e-06	LTALNDMGK	PR489_Michele_2020316_SPL5-2_r1	6621	LTALNDMGK	962.497	1
21	PR489_Michele_2020316_SPL5-2_r1_6621_LTALNDMGK	2.87131	0.0025	2.80736e-06	LTALNDMGK	PR489_Michele_2020316_SPL5-2_r1	6621	LTALNDMGK	962.497	1
22	PR489_Michele_2020316_SPL5-2_r1_6403_ALNDTWKMEK	3.3263	0.00222222	7.29285e-06	ALNDTWKMEK	PR489_Michele_2020316_SPL5-2_r1	6403	ALNDTWKMEK	618.307	2
23	PR489_Michele_2020316_SPL5-2_r1_6403_ALNDTWKMEK	2.79093	0.0025	3.77079e-06	ALNDTWKMEK	PR489_Michele_2020316_SPL5-2_r1	6403	ALNDTWKMEK	618.307	2
24	PR489_Michele_2020316_SPL5-2_r1_3052_NPHLPEKKI	3.01117	0.00222222	1.92659e-05	NPHLPEKKI	PR489_Michele_2020316_SPL5-2_r1	3052	NPHLPEKKI	1075.62	1
25	PR489_Michele_2020316_SPL5-2_r1_3052_NPHLPEKKI	2.2964	0.0025	2.3164e-05	NPHLPEKKI	PR489_Michele_2020316_SPL5-2_r1	3052	NPHLPEKKI	1075.62	1
26	PR489_Michele_2020316_SPL5-2_r1_10914_YDEDNPYKTW	2.88718	0.00222222	2.82356e-05	YDEDNPYKTW	PR489_Michele_2020316_SPL5-2_r1	10914	YDEDNPYKTW	1330.55	1
27	PR489_Michele_2020316_SPL5-2_r1_10914_YDEDNPYKTW	1.82202	0.0025	0.000132148	YDEDNPYKTW	PR489_Michele_2020316_SPL5-2_r1	10914	YDEDNPYKTW	1330.55	1
28	PR489_Michele_2020316_SPL5-2_r1_5864_SETLHRLSANKLRTS	2.79818	0.00222222	3.71487e-05	SETLHRLSANKLRTS	PR489_Michele_2020316_SPL5-2_r1	5864	SETLHRLSANKLRTS	571.652	3
29	PR489_Michele_2020316_SPL5-2_r1_5864_SETLHRLSANKLRTS	1.93652	0.0025	8.68012e-05	SETLHRLSANKLRTS	PR489_Michele_2020316_SPL5-2_r1	5864	SETLHRLSANKLRTS	571.652	3
30	PR489_Michele_2020316_SPL5-2_r1_10899_YDEDNPYKTW	2.71453	0.00222222	4.80763e-05	YDEDNPYKTW	PR489_Michele_2020316_SPL5-2_r1	10899	YDEDNPYKTW	665.783	2
31	PR489_Michele_2020316_SPL5-2_r1_10899_YDEDNPYKTW	2.101	0.0025	4.74587e-05	YDEDNPYKTW	PR489_Michele_2020316_SPL5-2_r1	10899	YDEDNPYKTW	665.783	2
32	PR489_Michele_2020316_SPL5-2_r1_25428_VLDFASLYPSIIQAH	2.62449	0.00222222	6.34576e-05	VLDFASLYPSIIQAH	PR489_Michele_2020316_SPL5-2_r1	25428	VLDFASLYPSIIQAH	837.449	2
33	PR489_Michele_2020316_SPL5-2_r1_25428_VLDFASLYPSIIQAH	2.31638	0.0025	2.15258e-05	VLDFASLYPSIIQAH	PR489_Michele_2020316_SPL5-2_r1	25428	VLDFASLYPSIIQAH	837.449	2
34	PR489_Michele_2020316_SPL5-2_r1_9764_WTTLRTQTPAVESIR	2.56151	0.00222222	7.70559e-05	WTTLRTQTPAVESIR	PR489_Michele_2020316_SPL5-2_r1	9764	WTTLRTQTPAVESIR	879.978	2
35	PR489_Michele_2020316_SPL5-2_r1_9764_WTTLRTQTPAVESIR	2.01633	0.0025	6.47577e-05	WTTLRTQTPAVESIR	PR489_Michele_2020316_SPL5-2_r1	9764	WTTLRTQTPAVESIR	879.978	2
36	PR489_Michele_2020316_SPL5-2_r1_15621_PASYINNPANLPGWT	2.48709	0.00222222	9.6926e-05	PASYINNPANLPGWT	PR489_Michele_2020316_SPL5-2_r1	15621	PASYINNPANLPGWT	807.9	2
37	PR489_Michele_2020316_SPL5-2_r1_15621_PASYINNPANLPGWT	2.04367	0.0025	5.85756e-05	PASYINNPANLPGWT	PR489_Michele_2020316_SPL5-2_r1	15621	PASYINNPANLPGWT	807.9	2
38	PR489_Michele_2020316_SPL5-2_r1_22868_GLISSISPLVNRLRD	2.4819	0.00222222	9.84871e-05	GLISSISPLVNRLRD	PR489_Michele_2020316_SPL5-2_r1	22868	GLISSISPLVNRLRD	820.477	2
39	PR489_Michele_2020316_SPL5-2_r1_22868_GLISSISPLVNRLRD	1.87107	0.0025	0.000110375	GLISSISPLVNRLRD	PR489_Michele_2020316_SPL5-2_r1	22868	GLISSISPLVNRLRD	820.477	2
40	PR489_Michele_2020316_SPL5-2_r1_4689_ASSMVNGVVK	2.47881	0.00222222	9.9432e-05	ASSMVNGVVK	PR489_Michele_2020316_SPL5-2_r1	4689	ASSMVNGVVK	991.524	1
41	PR489_Michele_2020316_SPL5-2_r1_4689_ASSMVNGVVK	1.4191	0.0025	0.000579949	ASSMVNGVVK	PR489_Michele_2020316_SPL5-2_r1	4689	ASSMVNGVVK	991.524	1
42	PR489_Michele_2020316_SPL5-2_r1_17562_GFYDVSLRAVGQGTA	2.46793	0.00222222	0.000102822	GFYDVSLRAVGQGTA	PR489_Michele_2020316_SPL5-2_r1	17562	GFYDVSLRAVGQGTA	770.892	2
43	PR489_Michele_2020316_SPL5-2_r1_17562_GFYDVSLRAVGQGTA	2.00507	0.0025	6.74901e-05	GFYDVSLRAVGQGTA	PR489_Michele_2020316_SPL5-2_r1	17562	GFYDVSLRAVGQGTA	770.892	2
44	PR489_Michele_2020316_SPL5-2_r1_21863_IYRIMQRGLL	2.46028	0.00222222	0.000105276	IYRIMQRGLL	PR489_Michele_2020316_SPL5-2_r1	21863	IYRIMQRGLL	421.585	3
45	PR489_Michele_2020316_SPL5-2_r1_21863_IYRIMQRGLL	1.19808	0.0025	0.00130523	IYRIMQRGLL	PR489_Michele_2020316_SPL5-2_r1	21863	IYRIMQRGLL	421.585	3
46	PR489_Michele_2020316_SPL5-2_r1_3802_SPSNTPYRSM	2.39721	0.00222222	0.000127871	SPSNTPYRSM	PR489_Michele_2020316_SPL5-2_r1	3802	SPSNTPYRSM	570.261	2
47	PR489_Michele_2020316_SPL5-2_r1_3802_SPSNTPYRSM	1.75837	0.0025	0.000166931	SPSNTPYRSM	PR489_Michele_2020316_SPL5-2_r1	3802	SPSNTPYRSM	570.261	2
48	PR489_Michele_2020316_SPL5-2_r1_14869_WSYYMATLK	2.38354	0.00222222	0.000133375	WSYYMATLK	PR489_Michele_2020316_SPL5-2_r1	14869	WSYYMATLK	1162.56	1
49	PR489_Michele_2020316_SPL5-2_r1_14869_WSYYMATLK	1.70721	0.0025	0.000201412	WSYYMATLK	PR489_Michele_2020316_SPL5-2_r1	14869	WSYYMATLK	1162.56	1
50	PR489_Michele_2020316_SPL5-2_r1_18798_MAYMIGQTGI	2.3776	0.00222222	0.00013584	MAYMIGQTGI	PR489_Michele_2020316_SPL5-2_r1	18798	MAYMIGQTGI	542.762	2
51	PR489_Michele_2020316_SPL5-2_r1_18798_MAYMIGQTGI	1.96688	0.0025	7.76488e-05	MAYMIGQTGI	PR489_Michele_2020316_SPL5-2_r1	18798	MAYMIGQTGI	542.762	2
52	PR489_Michele_2020316_SPL5-2_r1_10090_ENSVDANENFPIGHA	2.37502	0.00222222	0.000136923	ENSVDANENFPIGHA	PR489_Michele_2020316_SPL5-2_r1	10090	ENSVDANENFPIGHA	807.363	2
53	PR489_Michele_2020316_SPL5-2_r1_10090_ENSVDANENFPIGHA	1.95629	0.0025	8.07252e-05	ENSVDANENFPIGHA	PR489_Michele_2020316_SPL5-2_r1	10090	ENSVDANENFPIGHA	807.363	2
54	PR489_Michele_2020316_SPL5-2_r1_10556_NYAMDRFHQF	2.35237	0.00222222	0.000146826	NYAMDRFHQF	PR489_Michele_2020316_SPL5-2_r1	10556	NYAMDRFHQF	1328.58	1
55	PR489_Michele_2020316_SPL5-2_r1_10556_NYAMDRFHQF	2.21805	0.0025	3.08831e-05	NYAMDRFHQF	PR489_Michele_2020316_SPL5-2_r1	10556	NYAMDRFHQF	1328.58	1
56	PR489_Michele_2020316_SPL5-2_r1_7279_SPLYAHQTL	2.34123	0.00222222	0.000151956	SPLYAHQTL	PR489_Michele_2020316_SPL5-2_r1	7279	SPLYAHQTL	1029.54	1
57	PR489_Michele_2020316_SPL5-2_r1_7279_SPLYAHQTL	2.08921	0.0025	4.95573e-05	SPLYAHQTL	PR489_Michele_2020316_SPL5-2_r1	7279	SPLYAHQTL	1029.54	1
58	PR489_Michele_2020316_SPL5-2_r1_3820_SPSNTPYRSM	2.32869	0.00222222	0.000157944	SPSNTPYRSM	PR489_Michele_2020316_SPL5-2_r1	3820	SPSNTPYRSM	1139.52	1
59	PR489_Michele_2020316_SPL5-2_r1_3820_SPSNTPYRSM	1.38327	0.0025	0.000661444	SPSNTPYRSM	PR489_Michele_2020316_SPL5-2_r1	3820	SPSNTPYRSM	1139.52	1
60	PR489_Michele_2020316_SPL5-2_r1_15763_APTPSPLYGV	2.29531	0.00222222	0.000175061	APTPSPLYGV	PR489_Michele_2020316_SPL5-2_r1	15763	APTPSPLYGV	1001.53	1
61	PR489_Michele_2020316_SPL5-2_r1_15763_APTPSPLYGV	1.63408	0.0025	0.000263433	APTPSPLYGV	PR489_Michele_2020316_SPL5-2_r1	15763	APTPSPLYGV	1001.53	1
62	PR489_Michele_2020316_SPL5-2_r1_13003_ALLALNDMGK	2.27119	0.00222222	0.000188573	ALLALNDMGK	PR489_Michele_2020316_SPL5-2_r1	13003	ALLALNDMGK	1045.57	1
63	PR489_Michele_2020316_SPL5-2_r1_13003_ALLALNDMGK	1.53152	0.0025	0.00038385	ALLALNDMGK	PR489_Michele_2020316_SPL5-2_r1	13003	ALLALNDMGK	1045.57	1
64	PR489_Michele_2020316_SPL5-2_r1_11904_MVLLQMENK	2.2549	0.00222222	0.000198285	MVLLQMENK	PR489_Michele_2020316_SPL5-2_r1	11904	MVLLQMENK	1105.57	1
65	PR489_Michele_2020316_SPL5-2_r1_11904_MVLLQMENK	1.59645	0.0025	0.000302453	MVLLQMENK	PR489_Michele_2020316_SPL5-2_r1	11904	MVLLQMENK	1105.57	1
66	PR489_Michele_2020316_SPL5-2_r1_3262_NEHKSTWHY	2.25386	0.00222222	0.000198922	NEHKSTWHY	PR489_Michele_2020316_SPL5-2_r1	3262	NEHKSTWHY	1201.54	1
67	PR489_Michele_2020316_SPL5-2_r1_3262_NEHKSTWHY	2.14239	0.0025	4.07699e-05	NEHKSTWHY	PR489_Michele_2020316_SPL5-2_r1	3262	NEHKSTWHY	1201.54	1
68	PR489_Michele_2020316_SPL5-2_r1_22570_HYWTAPAFEL	2.24793	0.00222222	0.000202594	HYWTAPAFEL	PR489_Michele_2020316_SPL5-2_r1	22570	HYWTAPAFEL	617.798	2
69	PR489_Michele_2020316_SPL5-2_r1_22570_HYWTAPAFEL	1.65864	0.0025	0.000240723	HYWTAPAFEL	PR489_Michele_2020316_SPL5-2_r1	22570	HYWTAPAFEL	617.798	2
70	PR489_Michele_2020316_SPL5-2_r1_7451_NHALSELPET	2.22962	0.00222222	0.000214357	NHALSELPET	PR489_Michele_2020316_SPL5-2_r1	7451	NHALSELPET	555.775	2
71	PR489_Michele_2020316_SPL5-2_r1_7451_NHALSELPET	1.63613	0.0025	0.000261456	NHALSELPET	PR489_Michele_2020316_SPL5-2_r1	7451	NHALSELPET	555.775	2
72	PR489_Michele_2020316_SPL5-2_r1_3993_LPVETKNRL	2.2246	0.00222222	0.000217702	LPVETKNRL	PR489_Michele_2020316_SPL5-2_r1	3993	LPVETKNRL	1069.64	1
73	PR489_Michele_2020316_SPL5-2_r1_3993_LPVETKNRL	1.44993	0.0025	0.000517884	LPVETKNRL	PR489_Michele_2020316_SPL5-2_r1	3993	LPVETKNRL	1069.64	1
74	PR489_Michele_2020316_SPL5-2_r1_14885_RVILAGPMPV	2.19152	0.00222222	0.000241073	RVILAGPMPV	PR489_Michele_2020316_SPL5-2_r1	14885	RVILAGPMPV	1052.63	1
75	PR489_Michele_2020316_SPL5-2_r1_14885_RVILAGPMPV	1.20889	0.0025	0.00125447	RVILAGPMPV	PR489_Michele_2020316_SPL5-2_r1	14885	RVILAGPMPV	1052.63	1
76	PR489_Michele_2020316_SPL5-2_r1_13702_TDAKIILNRPVWRTT	2.18645	0.00222222	0.000244867	TDAKIILNRPVWRTT	PR489_Michele_2020316_SPL5-2_r1	13702	TDAKIILNRPVWRTT	595.344	3
77	PR489_Michele_2020316_SPL5-2_r1_13702_TDAKIILNRPVWRTT	1.23591	0.0025	0.00113607	TDAKIILNRPVWRTT	PR489_Michele_2020316_SPL5-2_r1	13702	TDAKIILNRPVWRTT	595.344	3
78	PR489_Michele_2020316_SPL5-2_r1_3012_ATLKNVTEVK	2.16897	0.00222222	0.000258428	ATLKNVTEVK	PR489_Michele_2020316_SPL5-2_r1	3012	ATLKNVTEVK	1102.65	1
79	PR489_Michele_2020316_SPL5-2_r1_3012_ATLKNVTEVK	1.26294	0.0025	0.00102877	ATLKNVTEVK	PR489_Michele_2020316_SPL5-2_r1	3012	ATLKNVTEVK	1102.65	1
80	PR489_Michele_2020316_SPL5-2_r1_20171_NPKDIPLMVL	2.16762	0.00222222	0.000259504	NPKDIPLMVL	PR489_Michele_2020316_SPL5-2_r1	20171	NPKDIPLMVL	1139.65	1
81	PR489_Michele_2020316_SPL5-2_r1_20171_NPKDIPLMVL	1.48347	0.0025	0.000457896	NPKDIPLMVL	PR489_Michele_2020316_SPL5-2_r1	20171	NPKDIPLMVL	1139.65	1
82	PR489_Michele_2020316_SPL5-2_r1_20868_RGLDMNFSKHATVDI	2.16438	0.00222222	0.000262107	RGLDMNFSKHATVDI	PR489_Michele_2020316_SPL5-2_r1	20868	RGLDMNFSKHATVDI	568.623	3
83	PR489_Michele_2020316_SPL5-2_r1_20868_RGLDMNFSKHATVDI	1.21692	0.0025	0.00121805	RGLDMNFSKHATVDI	PR489_Michele_2020316_SPL5-2_r1	20868	RGLDMNFSKHATVDI	568.623	3
84	PR489_Michele_2020316_SPL5-2_r1_2899_TPATRSIGHM	2.14002	0.00222222	0.000282552	TPATRSIGHM	PR489_Michele_2020316_SPL5-2_r1	2899	TPATRSIGHM	1070.54	1
85	PR489_Michele_2020316_SPL5-2_r1_2899_TPATRSIGHM	1.45729	0.0025	0.000504077	TPATRSIGHM	PR489_Michele_2020316_SPL5-2_r1	2899	TPATRSIGHM	1070.54	1
86	PR489_Michele_2020316_SPL5-2_r1_6055_IANSFQSRY	2.13715	0.00222222	0.000285057	IANSFQSRY	PR489_Michele_2020316_SPL5-2_r1	6055	IANSFQSRY	1085.54	1
87	PR489_Michele_2020316_SPL5-2_r1_6055_IANSFQSRY	1.50638	0.0025	0.000420972	IANSFQSRY	PR489_Michele_2020316_SPL5-2_r1	6055	IANSFQSRY	1085.54	1
88	PR489_Michele_2020316_SPL5-2_r1_7712_AANEMGLIEK	2.13133	0.00222222	0.00029022	AANEMGLIEK	PR489_Michele_2020316_SPL5-2_r1	7712	AANEMGLIEK	1075.54	1
89	PR489_Michele_2020316_SPL5-2_r1_7712_AANEMGLIEK	1.55159	0.0025	0.000356596	AANEMGLIEK	PR489_Michele_2020316_SPL5-2_r1	7712	AANEMGLIEK	1075.54	1
90	PR489_Michele_2020316_SPL5-2_r1_5154_IESEKNETW	2.11665	0.00222222	0.000303653	IESEKNETW	PR489_Michele_2020316_SPL5-2_r1	5154	IESEKNETW	1135.53	1
91	PR489_Michele_2020316_SPL5-2_r1_5154_IESEKNETW	1.26892	0.0025	0.00100642	IESEKNETW	PR489_Michele_2020316_SPL5-2_r1	5154	IESEKNETW	1135.53	1
92	PR489_Michele_2020316_SPL5-2_r1_15641_GPRVWVRVM	2.10365	0.00222222	0.000316076	GPRVWVRVM	PR489_Michele_2020316_SPL5-2_r1	15641	GPRVWVRVM	367.211	3
93	PR489_Michele_2020316_SPL5-2_r1_15641_GPRVWVRVM	1.50787	0.0025	0.000418673	GPRVWVRVM	PR489_Michele_2020316_SPL5-2_r1	15641	GPRVWVRVM	367.211	3
94	PR489_Michele_2020316_SPL5-2_r1_11889_MVLLQMENK	2.07497	0.00222222	0.000345286	MVLLQMENK	PR489_Michele_2020316_SPL5-2_r1	11889	MVLLQMENK	553.29	2
95	PR489_Michele_2020316_SPL5-2_r1_11889_MVLLQMENK	1.91654	0.0025	9.34081e-05	MVLLQMENK	PR489_Michele_2020316_SPL5-2_r1	11889	MVLLQMENK	553.29	2
96	PR489_Michele_2020316_SPL5-2_r1_14947_TPVTTWENV	2.06211	0.00222222	0.000359256	TPVTTWENV	PR489_Michele_2020316_SPL5-2_r1	14947	TPVTTWENV	1046.52	1
97	PR489_Michele_2020316_SPL5-2_r1_14947_TPVTTWENV	1.77951	0.0025	0.000154463	TPVTTWENV	PR489_Michele_2020316_SPL5-2_r1	14947	TPVTTWENV	1046.52	1
98	PR489_Michele_2020316_SPL5-2_r1_33967_ARIFKQFIPTPLPLN	2.01594	0.00222222	0.000414201	ARIFKQFIPTPLPLN	PR489_Michele_2020316_SPL5-2_r1	33967	ARIFKQFIPTPLPLN	878.019	2
99	PR489_Michele_2020316_SPL5-2_r1_33967_ARIFKQFIPTPLPLN	1.45321	0.0025	0.000511697	ARIFKQFIPTPLPLN	PR489_Michele_2020316_SPL5-2_r1	33967	ARIFKQFIPTPLPLN	878.019	2
100	PR489_Michele_2020316_SPL5-2_r1_34032_TRNMRIYDGALYHGL	1.98037	0.00222222	0.000462209	TRNMRIYDGALYHGL	PR489_Michele_2020316_SPL5-2_r1	34032	TRNMRIYDGALYHGL	593.97	3
101	PR489_Michele_2020316_SPL5-2_r1_34032_TRNMRIYDGALYHGL	1.44942	0.0025	0.000518857	TRNMRIYDGALYHGL	PR489_Michele_2020316_SPL5-2_r1	34032	TRNMRIYDGALYHGL	593.97	3
102	PR489_Michele_2020316_SPL5-2_r1_18565_GMFTTNIWMK	1.9666	0.00222222	0.000482241	GMFTTNIWMK	PR489_Michele_2020316_SPL5-2_r1	18565	GMFTTNIWMK	1228.58	1
103	PR489_Michele_2020316_SPL5-2_r1_18565_GMFTTNIWMK	1.32083	0.0025	0.000831822	GMFTTNIWMK	PR489_Michele_2020316_SPL5-2_r1	18565	GMFTTNIWMK	1228.58	1
104	PR489_Michele_2020316_SPL5-2_r1_17093_YDPISVQSPRLIPTT	1.96217	0.00222222	0.000488882	YDPISVQSPRLIPTT	PR489_Michele_2020316_SPL5-2_r1	17093	YDPISVQSPRLIPTT	843.957	2
105	PR489_Michele_2020316_SPL5-2_r1_17093_YDPISVQSPRLIPTT	1.60682	0.0025	0.000291161	YDPISVQSPRLIPTT	PR489_Michele_2020316_SPL5-2_r1	17093	YDPISVQSPRLIPTT	843.957	2
106	PR489_Michele_2020316_SPL5-2_r1_33808_TQFMKVLVETRDYKI	1.96063	0.00222222	0.000491208	TQFMKVLVETRDYKI	PR489_Michele_2020316_SPL5-2_r1	33808	TQFMKVLVETRDYKI	468.508	4
107	PR489_Michele_2020316_SPL5-2_r1_33808_TQFMKVLVETRDYKI	1.23983	0.0025	0.00111981	TQFMKVLVETRDYKI	PR489_Michele_2020316_SPL5-2_r1	33808	TQFMKVLVETRDYKI	468.508	4
108	PR489_Michele_2020316_SPL5-2_r1_12544_EERVILAGPM	1.95119	0.00222222	0.000505711	EERVILAGPM	PR489_Michele_2020316_SPL5-2_r1	12544	EERVILAGPM	1114.59	1
109	PR489_Michele_2020316_SPL5-2_r1_12544_EERVILAGPM	1.67152	0.0025	0.000229609	EERVILAGPM	PR489_Michele_2020316_SPL5-2_r1	12544	EERVILAGPM	1114.59	1
110	PR489_Michele_2020316_SPL5-2_r1_4800_HIQAQLGRY	1.95014	0.00222222	0.000507342	HIQAQLGRY	PR489_Michele_2020316_SPL5-2_r1	4800	HIQAQLGRY	1085.58	1
111	PR489_Michele_2020316_SPL5-2_r1_4800_HIQAQLGRY	1.714	0.0025	0.000196454	HIQAQLGRY	PR489_Michele_2020316_SPL5-2_r1	4800	HIQAQLGRY	1085.58	1
112	PR489_Michele_2020316_SPL5-2_r1_13805_LLYYRPGVTV	1.93312	0.00222222	0.000534682	LLYYRPGVTV	PR489_Michele_2020316_SPL5-2_r1	13805	LLYYRPGVTV	1180.67	1
113	PR489_Michele_2020316_SPL5-2_r1_13805_LLYYRPGVTV	1.60014	0.0025	0.00029839	LLYYRPGVTV	PR489_Michele_2020316_SPL5-2_r1	13805	LLYYRPGVTV	1180.67	1
114	PR489_Michele_2020316_SPL5-2_r1_12195_DARIYSDPLA	1.92729	0.00222222	0.000544365	DARIYSDPLA	PR489_Michele_2020316_SPL5-2_r1	12195	DARIYSDPLA	1120.56	1
115	PR489_Michele_2020316_SPL5-2_r1_12195_DARIYSDPLA	1.41695	0.0025	0.000584525	DARIYSDPLA	PR489_Michele_2020316_SPL5-2_r1	12195	DARIYSDPLA	1120.56	1
116	PR489_Michele_2020316_SPL5-2_r1_22389_MMLGTGLGGL	1.92379	0.00222222	0.000550275	MMLGTGLGGL	PR489_Michele_2020316_SPL5-2_r1	22389	MMLGTGLGGL	949.485	1
117	PR489_Michele_2020316_SPL5-2_r1_22389_MMLGTGLGGL	1.33497	0.0025	0.000789755	MMLGTGLGGL	PR489_Michele_2020316_SPL5-2_r1	22389	MMLGTGLGGL	949.485	1
118	PR489_Michele_2020316_SPL5-2_r1_9762_KEAVEDERFW	1.88927	0.00222222	0.00061207	KEAVEDERFW	PR489_Michele_2020316_SPL5-2_r1	9762	KEAVEDERFW	1308.62	1
119	PR489_Michele_2020316_SPL5-2_r1_9762_KEAVEDERFW	1.27423	0.0025	0.000986978	KEAVEDERFW	PR489_Michele_2020316_SPL5-2_r1	9762	KEAVEDERFW	1308.62	1
120	PR489_Michele_2020316_SPL5-2_r1_6352_FTPEAKNSTF	1.88254	0.00222222	0.000624888	FTPEAKNSTF	PR489_Michele_2020316_SPL5-2_r1	6352	FTPEAKNSTF	1141.55	1
121	PR489_Michele_2020316_SPL5-2_r1_6352_FTPEAKNSTF	1.611	0.0025	0.000286721	FTPEAKNSTF	PR489_Michele_2020316_SPL5-2_r1	6352	FTPEAKNSTF	1141.55	1
122	PR489_Michele_2020316_SPL5-2_r1_7489_APMAVALRVR	1.88094	0.00222222	0.000627986	APMAVALRVR	PR489_Michele_2020316_SPL5-2_r1	7489	APMAVALRVR	361.886	3
123	PR489_Michele_2020316_SPL5-2_r1_7489_APMAVALRVR	0.69315	0.0025	0.00831695	APMAVALRVR	PR489_Michele_2020316_SPL5-2_r1	7489	APMAVALRVR	361.886	3
124	PR489_Michele_2020316_SPL5-2_r1_16336_ADKLRLNSVYVAMSR	1.87863	0.00222222	0.000632477	ADKLRLNSVYVAMSR	PR489_Michele_2020316_SPL5-2_r1	16336	ADKLRLNSVYVAMSR	574.983	3
125	PR489_Michele_2020316_SPL5-2_r1_16336_ADKLRLNSVYVAMSR	1.24271	0.0025	0.00110804	ADKLRLNSVYVAMSR	PR489_Michele_2020316_SPL5-2_r1	16336	ADKLRLNSVYVAMSR	574.983	3
126	PR489_Michele_2020316_SPL5-2_r1_16604_LENLMWKQI	1.86503	0.00222222	0.000659548	LENLMWKQI	PR489_Michele_2020316_SPL5-2_r1	16604	LENLMWKQI	587.818	2
127	PR489_Michele_2020316_SPL5-2_r1_16604_LENLMWKQI	1.14143	0.0025	0.0016069	LENLMWKQI	PR489_Michele_2020316_SPL5-2_r1	16604	LENLMWKQI	587.818	2
128	PR489_Michele_2020316_SPL5-2_r1_20891_ALIRMPDLPV	1.86332	0.00222222	0.000663035	ALIRMPDLPV	PR489_Michele_2020316_SPL5-2_r1	20891	ALIRMPDLPV	1124.65	1
129	PR489_Michele_2020316_SPL5-2_r1_20891_ALIRMPDLPV	1.63124	0.0025	0.000266197	ALIRMPDLPV	PR489_Michele_2020316_SPL5-2_r1	20891	ALIRMPDLPV	1124.65	1
130	PR489_Michele_2020316_SPL5-2_r1_6446_ALNDTWKMEK	1.85053	0.00222222	0.000689697	ALNDTWKMEK	PR489_Michele_2020316_SPL5-2_r1	6446	ALNDTWKMEK	1235.61	1
131	PR489_Michele_2020316_SPL5-2_r1_6446_ALNDTWKMEK	1.58893	0.0025	0.000310915	ALNDTWKMEK	PR489_Michele_2020316_SPL5-2_r1	6446	ALNDTWKMEK	1235.61	1
132	PR489_Michele_2020316_SPL5-2_r1_10923_QPYNTRALPL	1.83657	0.00222222	0.000720026	QPYNTRALPL	PR489_Michele_2020316_SPL5-2_r1	10923	QPYNTRALPL	1172.64	1
133	PR489_Michele_2020316_SPL5-2_r1_10923_QPYNTRALPL	1.61429	0.0025	0.000283282	QPYNTRALPL	PR489_Michele_2020316_SPL5-2_r1	10923	QPYNTRALPL	1172.64	1
134	PR489_Michele_2020316_SPL5-2_r1_23628_LMLVTPSMAM	1.83472	0.00222222	0.000724136	LMLVTPSMAM	PR489_Michele_2020316_SPL5-2_r1	23628	LMLVTPSMAM	547.277	2
135	PR489_Michele_2020316_SPL5-2_r1_23628_LMLVTPSMAM	1.50722	0.0025	0.000419676	LMLVTPSMAM	PR489_Michele_2020316_SPL5-2_r1	23628	LMLVTPSMAM	547.277	2
136	PR489_Michele_2020316_SPL5-2_r1_4210_RPISFSTAPK	1.82962	0.00222222	0.000735612	RPISFSTAPK	PR489_Michele_2020316_SPL5-2_r1	4210	RPISFSTAPK	1103.62	1
137	PR489_Michele_2020316_SPL5-2_r1_4210_RPISFSTAPK	1.5181	0.0025	0.000403245	RPISFSTAPK	PR489_Michele_2020316_SPL5-2_r1	4210	RPISFSTAPK	1103.62	1
138	PR489_Michele_2020316_SPL5-2_r1_23615_LMLVTPSMAM	1.82061	0.00222222	0.000756333	LMLVTPSMAM	PR489_Michele_2020316_SPL5-2_r1	23615	LMLVTPSMAM	1093.55	1
139	PR489_Michele_2020316_SPL5-2_r1_23615_LMLVTPSMAM	1.25841	0.0025	0.00104601	LMLVTPSMAM	PR489_Michele_2020316_SPL5-2_r1	23615	LMLVTPSMAM	1093.55	1
140	PR489_Michele_2020316_SPL5-2_r1_26073_VRPIFAYLGPELNPK	1.81682	0.00222222	0.00076522	VRPIFAYLGPELNPK	PR489_Michele_2020316_SPL5-2_r1	26073	VRPIFAYLGPELNPK	857.488	2
141	PR489_Michele_2020316_SPL5-2_r1_26073_VRPIFAYLGPELNPK	1.57397	0.0025	0.000328469	VRPIFAYLGPELNPK	PR489_Michele_2020316_SPL5-2_r1	26073	VRPIFAYLGPELNPK	857.488	2
142	PR489_Michele_2020316_SPL5-2_r1_22324_LPVWLAYRV	1.81506	0.00222222	0.000769381	LPVWLAYRV	PR489_Michele_2020316_SPL5-2_r1	22324	LPVWLAYRV	1116.66	1
143	PR489_Michele_2020316_SPL5-2_r1_22324_LPVWLAYRV	1.5527	0.0025	0.00035515	LPVWLAYRV	PR489_Michele_2020316_SPL5-2_r1	22324	LPVWLAYRV	1116.66	1
144	PR489_Michele_2020316_SPL5-2_r1_22330_LPLPWTAGA	1.81118	0.00222222	0.00077865	LPLPWTAGA	PR489_Michele_2020316_SPL5-2_r1	22330	LPLPWTAGA	925.514	1
145	PR489_Michele_2020316_SPL5-2_r1_22330_LPLPWTAGA	1.2396	0.0025	0.00112075	LPLPWTAGA	PR489_Michele_2020316_SPL5-2_r1	22330	LPLPWTAGA	925.514	1
146	PR489_Michele_2020316_SPL5-2_r1_4485_LSSTRVPNYN	1.81068	0.00222222	0.000779849	LSSTRVPNYN	PR489_Michele_2020316_SPL5-2_r1	4485	LSSTRVPNYN	1150.58	1
147	PR489_Michele_2020316_SPL5-2_r1_4485_LSSTRVPNYN	1.46333	0.0025	0.000493039	LSSTRVPNYN	PR489_Michele_2020316_SPL5-2_r1	4485	LSSTRVPNYN	1150.58	1
148	PR489_Michele_2020316_SPL5-2_r1_16221_RLKMDKLTLK	1.80421	0.00222222	0.000795562	RLKMDKLTLK	PR489_Michele_2020316_SPL5-2_r1	16221	RLKMDKLTLK	415.928	3
149	PR489_Michele_2020316_SPL5-2_r1_16221_RLKMDKLTLK	1.57223	0.0025	0.000330573	RLKMDKLTLK	PR489_Michele_2020316_SPL5-2_r1	16221	RLKMDKLTLK	415.928	3
150	PR489_Michele_2020316_SPL5-2_r1_17428_YLRNNGLFVV	1.79473	0.00222222	0.000819139	YLRNNGLFVV	PR489_Michele_2020316_SPL5-2_r1	17428	YLRNNGLFVV	1194.66	1
151	PR489_Michele_2020316_SPL5-2_r1_17428_YLRNNGLFVV	1.01031	0.0025	0.00259983	YLRNNGLFVV	PR489_Michele_2020316_SPL5-2_r1	17428	YLRNNGLFVV	1194.66	1
152	PR489_Michele_2020316_SPL5-2_r1_13110_AYAFKAYQI	1.78747	0.00222222	0.000837675	AYAFKAYQI	PR489_Michele_2020316_SPL5-2_r1	13110	AYAFKAYQI	537.785	2
153	PR489_Michele_2020316_SPL5-2_r1_13110_AYAFKAYQI	1.59022	0.0025	0.000309456	AYAFKAYQI	PR489_Michele_2020316_SPL5-2_r1	13110	AYAFKAYQI	537.785	2
154	PR489_Michele_2020316_SPL5-2_r1_9749_WTTLRTQTPAVESIR	1.78218	0.00222222	0.00085146	WTTLRTQTPAVESIR	PR489_Michele_2020316_SPL5-2_r1	9749	WTTLRTQTPAVESIR	586.989	3
155	PR489_Michele_2020316_SPL5-2_r1_9749_WTTLRTQTPAVESIR	1.51414	0.0025	0.000409142	WTTLRTQTPAVESIR	PR489_Michele_2020316_SPL5-2_r1	9749	WTTLRTQTPAVESIR	586.989	3
156	PR489_Michele_2020316_SPL5-2_r1_21434_SYIAYNPALL	1.7808	0.00222222	0.00085507	SYIAYNPALL	PR489_Michele_2020316_SPL5-2_r1	21434	SYIAYNPALL	562.803	2
157	PR489_Michele_2020316_SPL5-2_r1_21434_SYIAYNPALL	1.30627	0.0025	0.000877476	SYIAYNPALL	PR489_Michele_2020316_SPL5-2_r1	21434	SYIAYNPALL	562.803	2
158	PR489_Michele_2020316_SPL5-2_r1_20769_TPEWVADYAM	1.77178	0.00222222	0.000879197	TPEWVADYAM	PR489_Michele_2020316_SPL5-2_r1	20769	TPEWVADYAM	1182.51	1
159	PR489_Michele_2020316_SPL5-2_r1_20769_TPEWVADYAM	1.28656	0.0025	0.00094331	TPEWVADYAM	PR489_Michele_2020316_SPL5-2_r1	20769	TPEWVADYAM	1182.51	1
160	PR489_Michele_2020316_SPL5-2_r1_14379_YSAPFESEGV	1.76872	0.00222222	0.000887528	YSAPFESEGV	PR489_Michele_2020316_SPL5-2_r1	14379	YSAPFESEGV	543.243	2
161	PR489_Michele_2020316_SPL5-2_r1_14379_YSAPFESEGV	1.26996	0.0025	0.00100259	YSAPFESEGV	PR489_Michele_2020316_SPL5-2_r1	14379	YSAPFESEGV	543.243	2
162	PR489_Michele_2020316_SPL5-2_r1_16690_QYIFTGQPLN	1.74713	0.00222222	0.000948584	QYIFTGQPLN	PR489_Michele_2020316_SPL5-2_r1	16690	QYIFTGQPLN	1180.6	1
163	PR489_Michele_2020316_SPL5-2_r1_16690_QYIFTGQPLN	0.983469	0.0025	0.00286888	QYIFTGQPLN	PR489_Michele_2020316_SPL5-2_r1	16690	QYIFTGQPLN	1180.6	1
164	PR489_Michele_2020316_SPL5-2_r1_7760_GLLSGQGPMK	1.74526	0.00222222	0.000954073	GLLSGQGPMK	PR489_Michele_2020316_SPL5-2_r1	7760	GLLSGQGPMK	987.529	1
165	PR489_Michele_2020316_SPL5-2_r1_7760_GLLSGQGPMK	1.54257	0.0025	0.000368602	GLLSGQGPMK	PR489_Michele_2020316_SPL5-2_r1	7760	GLLSGQGPMK	987.529	1
166	PR489_Michele_2020316_SPL5-2_r1_20872_TLLSLTFIK	1.74264	0.00222222	0.000961808	TLLSLTFIK	PR489_Michele_2020316_SPL5-2_r1	20872	TLLSLTFIK	1035.64	1
167	PR489_Michele_2020316_SPL5-2_r1_20872_TLLSLTFIK	1.30766	0.0025	0.000873039	TLLSLTFIK	PR489_Michele_2020316_SPL5-2_r1	20872	TLLSLTFIK	1035.64	1
168	PR489_Michele_2020316_SPL5-2_r1_7742_MVTHFDNTQV	1.73974	0.00222222	0.000970444	MVTHFDNTQV	PR489_Michele_2020316_SPL5-2_r1	7742	MVTHFDNTQV	1191.55	1
169	PR489_Michele_2020316_SPL5-2_r1_7742_MVTHFDNTQV	1.19803	0.0025	0.00130548	MVTHFDNTQV	PR489_Michele_2020316_SPL5-2_r1	7742	MVTHFDNTQV	1191.55	1
170	PR489_Michele_2020316_SPL5-2_r1_6168_SSMINGVVK	1.7062	0.00222222	0.00107614	SSMINGVVK	PR489_Michele_2020316_SPL5-2_r1	6168	SSMINGVVK	934.502	1
171	PR489_Michele_2020316_SPL5-2_r1_6168_SSMINGVVK	1.15095	0.0025	0.00155175	SSMINGVVK	PR489_Michele_2020316_SPL5-2_r1	6168	SSMINGVVK	934.502	1
172	PR489_Michele_2020316_SPL5-2_r1_33832_FKFTPISLTHQLRTG	1.6862	0.00222222	0.00114457	FKFTPISLTHQLRTG	PR489_Michele_2020316_SPL5-2_r1	33832	FKFTPISLTHQLRTG	873.489	2
173	PR489_Michele_2020316_SPL5-2_r1_33832_FKFTPISLTHQLRTG	1.36505	0.0025	0.000707208	FKFTPISLTHQLRTG	PR489_Michele_2020316_SPL5-2_r1	33832	FKFTPISLTHQLRTG	873.489	2
174	PR489_Michele_2020316_SPL5-2_r1_22684_IPALPNMTL	1.67787	0.00222222	0.00117436	IPALPNMTL	PR489_Michele_2020316_SPL5-2_r1	22684	IPALPNMTL	969.544	1
175	PR489_Michele_2020316_SPL5-2_r1_22684_IPALPNMTL	1.39711	0.0025	0.000628684	IPALPNMTL	PR489_Michele_2020316_SPL5-2_r1	22684	IPALPNMTL	969.544	1
176	PR489_Michele_2020316_SPL5-2_r1_19465_ITQYVKFSADRLLSA	1.66548	0.00222222	0.00122007	ITQYVKFSADRLLSA	PR489_Michele_2020316_SPL5-2_r1	19465	ITQYVKFSADRLLSA	856.473	2
177	PR489_Michele_2020316_SPL5-2_r1_19465_ITQYVKFSADRLLSA	1.23525	0.0025	0.00113881	ITQYVKFSADRLLSA	PR489_Michele_2020316_SPL5-2_r1	19465	ITQYVKFSADRLLSA	856.473	2
178	PR489_Michele_2020316_SPL5-2_r1_5552_SETLHRLSANKLRTS	1.63442	0.00222222	0.00134263	SETLHRLSANKLRTS	PR489_Michele_2020316_SPL5-2_r1	5552	SETLHRLSANKLRTS	856.974	2
179	PR489_Michele_2020316_SPL5-2_r1_5552_SETLHRLSANKLRTS	1.36595	0.0025	0.000704876	SETLHRLSANKLRTS	PR489_Michele_2020316_SPL5-2_r1	5552	SETLHRLSANKLRTS	856.974	2
180	PR489_Michele_2020316_SPL5-2_r1_2866_LVTFKTAHAK	1.63083	0.00222222	0.00135758	LVTFKTAHAK	PR489_Michele_2020316_SPL5-2_r1	2866	LVTFKTAHAK	1115.66	1
181	PR489_Michele_2020316_SPL5-2_r1_2866_LVTFKTAHAK	1.15467	0.0025	0.0015307	LVTFKTAHAK	PR489_Michele_2020316_SPL5-2_r1	2866	LVTFKTAHAK	1115.66	1
182	PR489_Michele_2020316_SPL5-2_r1_11276_SPSSKFTNYL	1.61802	0.00222222	0.00141224	SPSSKFTNYL	PR489_Michele_2020316_SPL5-2_r1	11276	SPSSKFTNYL	1143.57	1
183	PR489_Michele_2020316_SPL5-2_r1_11276_SPSSKFTNYL	1.20663	0.0025	0.00126491	SPSSKFTNYL	PR489_Michele_2020316_SPL5-2_r1	11276	SPSSKFTNYL	1143.57	1
184	PR489_Michele_2020316_SPL5-2_r1_5880_SEMGANFRAD	1.61046	0.00222222	0.00144554	SEMGANFRAD	PR489_Michele_2020316_SPL5-2_r1	5880	SEMGANFRAD	1097.47	1
185	PR489_Michele_2020316_SPL5-2_r1_5880_SEMGANFRAD	1.41689	0.0025	0.000584655	SEMGANFRAD	PR489_Michele_2020316_SPL5-2_r1	5880	SEMGANFRAD	1097.47	1
186	PR489_Michele_2020316_SPL5-2_r1_12135_IPASKIMNL	1.60047	0.00222222	0.00149075	IPASKIMNL	PR489_Michele_2020316_SPL5-2_r1	12135	IPASKIMNL	986.57	1
187	PR489_Michele_2020316_SPL5-2_r1_12135_IPASKIMNL	1.08046	0.0025	0.0020098	IPASKIMNL	PR489_Michele_2020316_SPL5-2_r1	12135	IPASKIMNL	986.57	1
188	PR489_Michele_2020316_SPL5-2_r1_9213_EYESAIKSGF	1.58564	0.00222222	0.00156049	EYESAIKSGF	PR489_Michele_2020316_SPL5-2_r1	9213	EYESAIKSGF	1130.54	1
189	PR489_Michele_2020316_SPL5-2_r1_9213_EYESAIKSGF	1.02102	0.0025	0.00249969	EYESAIKSGF	PR489_Michele_2020316_SPL5-2_r1	9213	EYESAIKSGF	1130.54	1
190	PR489_Michele_2020316_SPL5-2_r1_12872_ALLYYRPGV	1.57612	0.00222222	0.00160695	ALLYYRPGV	PR489_Michele_2020316_SPL5-2_r1	12872	ALLYYRPGV	1051.59	1
191	PR489_Michele_2020316_SPL5-2_r1_12872_ALLYYRPGV	1.47513	0.0025	0.000472126	ALLYYRPGV	PR489_Michele_2020316_SPL5-2_r1	12872	ALLYYRPGV	1051.59	1
192	PR489_Michele_2020316_SPL5-2_r1_9419_KPQRGLVYSL	1.56656	0.00222222	0.001655	KPQRGLVYSL	PR489_Michele_2020316_SPL5-2_r1	9419	KPQRGLVYSL	1160.68	1
193	PR489_Michele_2020316_SPL5-2_r1_9419_KPQRGLVYSL	1.02438	0.0025	0.00246905	KPQRGLVYSL	PR489_Michele_2020316_SPL5-2_r1	9419	KPQRGLVYSL	1160.68	1
194	PR489_Michele_2020316_SPL5-2_r1_13767_LLYYRPGVTV	1.52954	0.00222222	0.00185501	LLYYRPGVTV	PR489_Michele_2020316_SPL5-2_r1	13767	LLYYRPGVTV	590.84	2
195	PR489_Michele_2020316_SPL5-2_r1_13767_LLYYRPGVTV	1.34784	0.0025	0.000753309	LLYYRPGVTV	PR489_Michele_2020316_SPL5-2_r1	13767	LLYYRPGVTV	590.84	2
196	PR489_Michele_2020316_SPL5-2_r1_9862_YAMDRFHQF	1.50908	0.00222222	0.00197572	YAMDRFHQF	PR489_Michele_2020316_SPL5-2_r1	9862	YAMDRFHQF	1214.54	1
197	PR489_Michele_2020316_SPL5-2_r1_9862_YAMDRFHQF	1.01481	0.0025	0.00255729	YAMDRFHQF	PR489_Michele_2020316_SPL5-2_r1	9862	YAMDRFHQF	1214.54	1
198	PR489_Michele_2020316_SPL5-2_r1_13485_APFIDQSQSM	1.50154	0.00222222	0.00202223	APFIDQSQSM	PR489_Michele_2020316_SPL5-2_r1	13485	APFIDQSQSM	1123.51	1
199	PR489_Michele_2020316_SPL5-2_r1_13485_APFIDQSQSM	0.809692	0.0025	0.00542623	APFIDQSQSM	PR489_Michele_2020316_SPL5-2_r1	13485	APFIDQSQSM	1123.51	1
200	PR489_Michele_2020316_SPL5-2_r1_4426_MPVMKRYSA	1.49164	0.00222222	0.00208485	MPVMKRYSA	PR489_Michele_2020316_SPL5-2_r1	4426	MPVMKRYSA	1082.55	1
201	PR489_Michele_2020316_SPL5-2_r1_4426_MPVMKRYSA	0.745419	0.0025	0.00686759	MPVMKRYSA	PR489_Michele_2020316_SPL5-2_r1	4426	MPVMKRYSA	1082.55	1
202	PR489_Michele_2020316_SPL5-2_r1_33961_FTVIALFLAH	1.4888	0.00222222	0.00210317	FTVIALFLAH	PR489_Michele_2020316_SPL5-2_r1	33961	FTVIALFLAH	566.331	2
203	PR489_Michele_2020316_SPL5-2_r1_33961_FTVIALFLAH	1.04291	0.0025	0.00230676	FTVIALFLAH	PR489_Michele_2020316_SPL5-2_r1	33961	FTVIALFLAH	566.331	2
204	PR489_Michele_2020316_SPL5-2_r1_14117_TMLDVDLRPA	1.48759	0.00222222	0.00211103	TMLDVDLRPA	PR489_Michele_2020316_SPL5-2_r1	14117	TMLDVDLRPA	1130.59	1
205	PR489_Michele_2020316_SPL5-2_r1_14117_TMLDVDLRPA	1.27438	0.0025	0.00098647	TMLDVDLRPA	PR489_Michele_2020316_SPL5-2_r1	14117	TMLDVDLRPA	1130.59	1
206	PR489_Michele_2020316_SPL5-2_r1_15777_ITEMGRLPTF	1.48087	0.00222222	0.00215521	ITEMGRLPTF	PR489_Michele_2020316_SPL5-2_r1	15777	ITEMGRLPTF	582.808	2
207	PR489_Michele_2020316_SPL5-2_r1_15777_ITEMGRLPTF	1.0442	0.0025	0.00229587	ITEMGRLPTF	PR489_Michele_2020316_SPL5-2_r1	15777	ITEMGRLPTF	582.808	2
208	PR489_Michele_2020316_SPL5-2_r1_4702_LLSGQGPMK	1.47594	0.00222222	0.00218822	LLSGQGPMK	PR489_Michele_2020316_SPL5-2_r1	4702	LLSGQGPMK	930.507	1
209	PR489_Michele_2020316_SPL5-2_r1_4702_LLSGQGPMK	1.257	0.0025	0.00105142	LLSGQGPMK	PR489_Michele_2020316_SPL5-2_r1	4702	LLSGQGPMK	930.507	1
210	PR489_Michele_2020316_SPL5-2_r1_7416_TSVGKLIHQV	1.47372	0.00222222	0.00220326	TSVGKLIHQV	PR489_Michele_2020316_SPL5-2_r1	7416	TSVGKLIHQV	1081.63	1
211	PR489_Michele_2020316_SPL5-2_r1_7416_TSVGKLIHQV	1.01462	0.0025	0.00255908	TSVGKLIHQV	PR489_Michele_2020316_SPL5-2_r1	7416	TSVGKLIHQV	1081.63	1
212	PR489_Michele_2020316_SPL5-2_r1_24807_EAFDVFQKIYTHYAS	1.46928	0.00222222	0.00223357	EAFDVFQKIYTHYAS	PR489_Michele_2020316_SPL5-2_r1	24807	EAFDVFQKIYTHYAS	909.939	2
213	PR489_Michele_2020316_SPL5-2_r1_24807_EAFDVFQKIYTHYAS	1.18027	0.0025	0.0013934	EAFDVFQKIYTHYAS	PR489_Michele_2020316_SPL5-2_r1	24807	EAFDVFQKIYTHYAS	909.939	2
214	PR489_Michele_2020316_SPL5-2_r1_3689_KTFDSEYVK	1.46618	0.00222222	0.002255	KTFDSEYVK	PR489_Michele_2020316_SPL5-2_r1	3689	KTFDSEYVK	1116.56	1
215	PR489_Michele_2020316_SPL5-2_r1_3689_KTFDSEYVK	1.26173	0.0025	0.00103333	KTFDSEYVK	PR489_Michele_2020316_SPL5-2_r1	3689	KTFDSEYVK	1116.56	1
216	PR489_Michele_2020316_SPL5-2_r1_15373_ATTFITPMLR	1.45706	0.00222222	0.00231931	ATTFITPMLR	PR489_Michele_2020316_SPL5-2_r1	15373	ATTFITPMLR	575.818	2
217	PR489_Michele_2020316_SPL5-2_r1_15373_ATTFITPMLR	0.788252	0.0025	0.0058699	ATTFITPMLR	PR489_Michele_2020316_SPL5-2_r1	15373	ATTFITPMLR	575.818	2
218	PR489_Michele_2020316_SPL5-2_r1_13769_TDAKIILNRPVWRTT	1.43907	0.00222222	0.00245149	TDAKIILNRPVWRTT	PR489_Michele_2020316_SPL5-2_r1	13769	TDAKIILNRPVWRTT	446.76	4
219	PR489_Michele_2020316_SPL5-2_r1_13769_TDAKIILNRPVWRTT	1.17778	0.0025	0.0014062	TDAKIILNRPVWRTT	PR489_Michele_2020316_SPL5-2_r1	13769	TDAKIILNRPVWRTT	446.76	4
220	PR489_Michele_2020316_SPL5-2_r1_11294_LPYNAGKMYV	1.42344	0.00222222	0.00257248	LPYNAGKMYV	PR489_Michele_2020316_SPL5-2_r1	11294	LPYNAGKMYV	1155.59	1
221	PR489_Michele_2020316_SPL5-2_r1_11294_LPYNAGKMYV	0.995167	0.0025	0.00274836	LPYNAGKMYV	PR489_Michele_2020316_SPL5-2_r1	11294	LPYNAGKMYV	1155.59	1
222	PR489_Michele_2020316_SPL5-2_r1_11223_YYMATLKNV	1.42155	0.00222222	0.00258752	YYMATLKNV	PR489_Michele_2020316_SPL5-2_r1	11223	YYMATLKNV	1102.56	1
223	PR489_Michele_2020316_SPL5-2_r1_11223_YYMATLKNV	1.22057	0.0025	0.00120184	YYMATLKNV	PR489_Michele_2020316_SPL5-2_r1	11223	YYMATLKNV	1102.56	1
224	PR489_Michele_2020316_SPL5-2_r1_20785_TPEWVADYAM	1.40827	0.00222222	0.00269556	TPEWVADYAM	PR489_Michele_2020316_SPL5-2_r1	20785	TPEWVADYAM	591.76	2
225	PR489_Michele_2020316_SPL5-2_r1_20785_TPEWVADYAM	0.991088	0.0025	0.0027898	TPEWVADYAM	PR489_Michele_2020316_SPL5-2_r1	20785	TPEWVADYAM	591.76	2
226	PR489_Michele_2020316_SPL5-2_r1_5792_SETLHRLSANKLRTS	1.3979	0.00222222	0.00278307	SETLHRLSANKLRTS	PR489_Michele_2020316_SPL5-2_r1	5792	SETLHRLSANKLRTS	428.99	4
227	PR489_Michele_2020316_SPL5-2_r1_5792_SETLHRLSANKLRTS	0.958919	0.0025	0.00313925	SETLHRLSANKLRTS	PR489_Michele_2020316_SPL5-2_r1	5792	SETLHRLSANKLRTS	428.99	4
228	PR489_Michele_2020316_SPL5-2_r1_4374_SSMVNGVVK	1.39717	0.00222222	0.00278936	SSMVNGVVK	PR489_Michele_2020316_SPL5-2_r1	4374	SSMVNGVVK	920.486	1
229	PR489_Michele_2020316_SPL5-2_r1_4374_SSMVNGVVK	0.898305	0.0025	0.00392089	SSMVNGVVK	PR489_Michele_2020316_SPL5-2_r1	4374	SSMVNGVVK	920.486	1
230	PR489_Michele_2020316_SPL5-2_r1_19150_GIWEKVQASTSPSML	1.37939	0.00222222	0.00294643	GIWEKVQASTSPSML	PR489_Michele_2020316_SPL5-2_r1	19150	GIWEKVQASTSPSML	817.416	2
231	PR489_Michele_2020316_SPL5-2_r1_19150_GIWEKVQASTSPSML	0.97128	0.0025	0.00300008	GIWEKVQASTSPSML	PR489_Michele_2020316_SPL5-2_r1	19150	GIWEKVQASTSPSML	817.416	2
232	PR489_Michele_2020316_SPL5-2_r1_4450_FSRENSYSGV	1.37496	0.00222222	0.00298696	FSRENSYSGV	PR489_Michele_2020316_SPL5-2_r1	4450	FSRENSYSGV	573.265	2
233	PR489_Michele_2020316_SPL5-2_r1_4450_FSRENSYSGV	1.1077	0.0025	0.00181865	FSRENSYSGV	PR489_Michele_2020316_SPL5-2_r1	4450	FSRENSYSGV	573.265	2
234	PR489_Michele_2020316_SPL5-2_r1_19566_TPWTVEGAL	1.3652	0.00222222	0.00307819	TPWTVEGAL	PR489_Michele_2020316_SPL5-2_r1	19566	TPWTVEGAL	973.498	1
235	PR489_Michele_2020316_SPL5-2_r1_19566_TPWTVEGAL	0.888231	0.0025	0.00406846	TPWTVEGAL	PR489_Michele_2020316_SPL5-2_r1	19566	TPWTVEGAL	973.498	1
236	PR489_Michele_2020316_SPL5-2_r1_10796_TPGEALETAV	1.36126	0.00222222	0.00311572	TPGEALETAV	PR489_Michele_2020316_SPL5-2_r1	10796	TPGEALETAV	987.499	1
237	PR489_Michele_2020316_SPL5-2_r1_10796_TPGEALETAV	0.914139	0.0025	0.00369966	TPGEALETAV	PR489_Michele_2020316_SPL5-2_r1	10796	TPGEALETAV	987.499	1
238	PR489_Michele_2020316_SPL5-2_r1_11281_LPYNAGKMYV	1.34147	0.00222222	0.00331167	LPYNAGKMYV	PR489_Michele_2020316_SPL5-2_r1	11281	LPYNAGKMYV	578.297	2
239	PR489_Michele_2020316_SPL5-2_r1_11281_LPYNAGKMYV	0.817398	0.0025	0.00527508	LPYNAGKMYV	PR489_Michele_2020316_SPL5-2_r1	11281	LPYNAGKMYV	578.297	2
240	PR489_Michele_2020316_SPL5-2_r1_10860_YPYTKLARL	1.34074	0.00222222	0.00331908	YPYTKLARL	PR489_Michele_2020316_SPL5-2_r1	10860	YPYTKLARL	1124.65	1
241	PR489_Michele_2020316_SPL5-2_r1_10860_YPYTKLARL	1.10696	0.0025	0.00182357	YPYTKLARL	PR489_Michele_2020316_SPL5-2_r1	10860	YPYTKLARL	1124.65	1
242	PR489_Michele_2020316_SPL5-2_r1_5341_EPNKINNQYMHVGYK	1.30985	0.00222222	0.00365044	EPNKINNQYMHVGYK	PR489_Michele_2020316_SPL5-2_r1	5341	EPNKINNQYMHVGYK	917.948	2
243	PR489_Michele_2020316_SPL5-2_r1_5341_EPNKINNQYMHVGYK	1.10923	0.0025	0.00180848	EPNKINNQYMHVGYK	PR489_Michele_2020316_SPL5-2_r1	5341	EPNKINNQYMHVGYK	917.948	2
244	PR489_Michele_2020316_SPL5-2_r1_2686_TPAIKKSHVM	1.30573	0.00222222	0.00369715	TPAIKKSHVM	PR489_Michele_2020316_SPL5-2_r1	2686	TPAIKKSHVM	1111.63	1
245	PR489_Michele_2020316_SPL5-2_r1_2686_TPAIKKSHVM	1.19661	0.0025	0.00131233	TPAIKKSHVM	PR489_Michele_2020316_SPL5-2_r1	2686	TPAIKKSHVM	1111.63	1
246	PR489_Michele_2020316_SPL5-2_r1_10110_GPRMVVLAA	1.30563	0.00222222	0.00369828	GPRMVVLAA	PR489_Michele_2020316_SPL5-2_r1	10110	GPRMVVLAA	913.528	1
247	PR489_Michele_2020316_SPL5-2_r1_10110_GPRMVVLAA	1.18932	0.0025	0.00134788	GPRMVVLAA	PR489_Michele_2020316_SPL5-2_r1	10110	GPRMVVLAA	913.528	1
248	PR489_Michele_2020316_SPL5-2_r1_17266_SPYGWSSTI	1.29906	0.00222222	0.0037739	SPYGWSSTI	PR489_Michele_2020316_SPL5-2_r1	17266	SPYGWSSTI	997.462	1
249	PR489_Michele_2020316_SPL5-2_r1_17266_SPYGWSSTI	0.841964	0.0025	0.00482073	SPYGWSSTI	PR489_Michele_2020316_SPL5-2_r1	17266	SPYGWSSTI	997.462	1
250	PR489_Michele_2020316_SPL5-2_r1_2667_SQLAKRFSK	1.29808	0.00222222	0.00378523	SQLAKRFSK	PR489_Michele_2020316_SPL5-2_r1	2667	SQLAKRFSK	355.545	3
251	PR489_Michele_2020316_SPL5-2_r1_2667_SQLAKRFSK	1.21551	0.0025	0.00122439	SQLAKRFSK	PR489_Michele_2020316_SPL5-2_r1	2667	SQLAKRFSK	355.545	3
252	PR489_Michele_2020316_SPL5-2_r1_16058_TPVTTWEDV	1.28296	0.00222222	0.00396574	TPVTTWEDV	PR489_Michele_2020316_SPL5-2_r1	16058	TPVTTWEDV	1047.5	1
253	PR489_Michele_2020316_SPL5-2_r1_16058_TPVTTWEDV	0.84403	0.0025	0.00478435	TPVTTWEDV	PR489_Michele_2020316_SPL5-2_r1	16058	TPVTTWEDV	1047.5	1
254	PR489_Michele_2020316_SPL5-2_r1_7099_ALKINWYKK	1.26209	0.00222222	0.00422913	ALKINWYKK	PR489_Michele_2020316_SPL5-2_r1	7099	ALKINWYKK	388.569	3
255	PR489_Michele_2020316_SPL5-2_r1_7099_ALKINWYKK	0.865952	0.0025	0.00441481	ALKINWYKK	PR489_Michele_2020316_SPL5-2_r1	7099	ALKINWYKK	388.569	3
256	PR489_Michele_2020316_SPL5-2_r1_15606_TVVVGDTIGV	1.25461	0.00222222	0.00432765	TVVVGDTIGV	PR489_Michele_2020316_SPL5-2_r1	15606	TVVVGDTIGV	959.54	1
257	PR489_Michele_2020316_SPL5-2_r1_15606_TVVVGDTIGV	0.802571	0.0025	0.00556975	TVVVGDTIGV	PR489_Michele_2020316_SPL5-2_r1	15606	TVVVGDTIGV	959.54	1
258	PR489_Michele_2020316_SPL5-2_r1_13722_LPREAVPDVL	1.24573	0.00222222	0.00444772	LPREAVPDVL	PR489_Michele_2020316_SPL5-2_r1	13722	LPREAVPDVL	1108.64	1
259	PR489_Michele_2020316_SPL5-2_r1_13722_LPREAVPDVL	1.06043	0.0025	0.00216313	LPREAVPDVL	PR489_Michele_2020316_SPL5-2_r1	13722	LPREAVPDVL	1108.64	1
260	PR489_Michele_2020316_SPL5-2_r1_14081_EKYQLAVTI	1.24455	0.00222222	0.00446388	EKYQLAVTI	PR489_Michele_2020316_SPL5-2_r1	14081	EKYQLAVTI	1064.6	1
261	PR489_Michele_2020316_SPL5-2_r1_14081_EKYQLAVTI	0.593901	0.0025	0.0119598	EKYQLAVTI	PR489_Michele_2020316_SPL5-2_r1	14081	EKYQLAVTI	1064.6	1
262	PR489_Michele_2020316_SPL5-2_r1_14817_GPMPVYRVAL	1.23941	0.00222222	0.00453513	GPMPVYRVAL	PR489_Michele_2020316_SPL5-2_r1	14817	GPMPVYRVAL	1102.61	1
263	PR489_Michele_2020316_SPL5-2_r1_14817_GPMPVYRVAL	1.01134	0.0025	0.00259003	GPMPVYRVAL	PR489_Michele_2020316_SPL5-2_r1	14817	GPMPVYRVAL	1102.61	1
264	PR489_Michele_2020316_SPL5-2_r1_28296_AGLSGFVTYLTSETY	1.23924	0.00222222	0.00453753	AGLSGFVTYLTSETY	PR489_Michele_2020316_SPL5-2_r1	28296	AGLSGFVTYLTSETY	804.894	2
265	PR489_Michele_2020316_SPL5-2_r1_28296_AGLSGFVTYLTSETY	0.864305	0.0025	0.00444156	AGLSGFVTYLTSETY	PR489_Michele_2020316_SPL5-2_r1	28296	AGLSGFVTYLTSETY	804.894	2
266	PR489_Michele_2020316_SPL5-2_r1_12519_KQMAYWTNPY	1.23682	0.00222222	0.0045714	KQMAYWTNPY	PR489_Michele_2020316_SPL5-2_r1	12519	KQMAYWTNPY	1301.6	1
267	PR489_Michele_2020316_SPL5-2_r1_12519_KQMAYWTNPY	1.03853	0.0025	0.00234413	KQMAYWTNPY	PR489_Michele_2020316_SPL5-2_r1	12519	KQMAYWTNPY	1301.6	1
268	PR489_Michele_2020316_SPL5-2_r1_19786_RMLINRFTMK	1.2311	0.00222222	0.00465263	RMLINRFTMK	PR489_Michele_2020316_SPL5-2_r1	19786	RMLINRFTMK	437.246	3
269	PR489_Michele_2020316_SPL5-2_r1_19786_RMLINRFTMK	1.1832	0.0025	0.00137851	RMLINRFTMK	PR489_Michele_2020316_SPL5-2_r1	19786	RMLINRFTMK	437.246	3
270	PR489_Michele_2020316_SPL5-2_r1_18280_ETNMITLLVK	1.22737	0.00222222	0.0047065	ETNMITLLVK	PR489_Michele_2020316_SPL5-2_r1	18280	ETNMITLLVK	1161.65	1
271	PR489_Michele_2020316_SPL5-2_r1_18280_ETNMITLLVK	0.774601	0.0025	0.00617106	ETNMITLLVK	PR489_Michele_2020316_SPL5-2_r1	18280	ETNMITLLVK	1161.65	1
272	PR489_Michele_2020316_SPL5-2_r1_22541_SPMYVDLQPF	1.22235	0.00222222	0.00477978	SPMYVDLQPF	PR489_Michele_2020316_SPL5-2_r1	22541	SPMYVDLQPF	1196.56	1
273	PR489_Michele_2020316_SPL5-2_r1_22541_SPMYVDLQPF	1.05276	0.0025	0.00222485	SPMYVDLQPF	PR489_Michele_2020316_SPL5-2_r1	22541	SPMYVDLQPF	1196.56	1
274	PR489_Michele_2020316_SPL5-2_r1_20908_VPVTYGEMVL	1.2203	0.00222222	0.0048101	VPVTYGEMVL	PR489_Michele_2020316_SPL5-2_r1	20908	VPVTYGEMVL	554.291	2
275	PR489_Michele_2020316_SPL5-2_r1_20908_VPVTYGEMVL	0.610629	0.0025	0.0112499	VPVTYGEMVL	PR489_Michele_2020316_SPL5-2_r1	20908	VPVTYGEMVL	554.291	2
276	PR489_Michele_2020316_SPL5-2_r1_8778_MPVQPVQPA	1.21835	0.00222222	0.00483899	MPVQPVQPA	PR489_Michele_2020316_SPL5-2_r1	8778	MPVQPVQPA	966.507	1
277	PR489_Michele_2020316_SPL5-2_r1_8778_MPVQPVQPA	0.766519	0.0025	0.00635658	MPVQPVQPA	PR489_Michele_2020316_SPL5-2_r1	8778	MPVQPVQPA	966.507	1
278	PR489_Michele_2020316_SPL5-2_r1_18530_FPPASPNGVF	1.20906	0.00222222	0.00497954	FPPASPNGVF	PR489_Michele_2020316_SPL5-2_r1	18530	FPPASPNGVF	1032.51	1
279	PR489_Michele_2020316_SPL5-2_r1_18530_FPPASPNGVF	0.783936	0.0025	0.00596351	FPPASPNGVF	PR489_Michele_2020316_SPL5-2_r1	18530	FPPASPNGVF	1032.51	1
280	PR489_Michele_2020316_SPL5-2_r1_20006_ATFKIQPFL	1.18492	0.00222222	0.00536377	ATFKIQPFL	PR489_Michele_2020316_SPL5-2_r1	20006	ATFKIQPFL	1064.61	1
281	PR489_Michele_2020316_SPL5-2_r1_20006_ATFKIQPFL	0.670506	0.0025	0.009036	ATFKIQPFL	PR489_Michele_2020316_SPL5-2_r1	20006	ATFKIQPFL	1064.61	1
282	PR489_Michele_2020316_SPL5-2_r1_3588_HPNAAAGSGF	1.16669	0.00222222	0.00567353	HPNAAAGSGF	PR489_Michele_2020316_SPL5-2_r1	3588	HPNAAAGSGF	928.426	1
283	PR489_Michele_2020316_SPL5-2_r1_3588_HPNAAAGSGF	0.460459	0.0025	0.0194699	HPNAAAGSGF	PR489_Michele_2020316_SPL5-2_r1	3588	HPNAAAGSGF	928.426	1
284	PR489_Michele_2020316_SPL5-2_r1_16039_AYMIGQTGI	1.16344	0.00222222	0.00573054	AYMIGQTGI	PR489_Michele_2020316_SPL5-2_r1	16039	AYMIGQTGI	953.476	1
285	PR489_Michele_2020316_SPL5-2_r1_16039_AYMIGQTGI	1.07072	0.0025	0.00208294	AYMIGQTGI	PR489_Michele_2020316_SPL5-2_r1	16039	AYMIGQTGI	953.476	1
286	PR489_Michele_2020316_SPL5-2_r1_18246_ETNMITLLVK	1.13926	0.00222222	0.0061735	ETNMITLLVK	PR489_Michele_2020316_SPL5-2_r1	18246	ETNMITLLVK	581.331	2
287	PR489_Michele_2020316_SPL5-2_r1_18246_ETNMITLLVK	0.667091	0.0025	0.00914969	ETNMITLLVK	PR489_Michele_2020316_SPL5-2_r1	18246	ETNMITLLVK	581.331	2
288	PR489_Michele_2020316_SPL5-2_r1_2843_RPKPTKDNHL	1.13799	0.00222222	0.00619776	RPKPTKDNHL	PR489_Michele_2020316_SPL5-2_r1	2843	RPKPTKDNHL	402.563	3
289	PR489_Michele_2020316_SPL5-2_r1_2843_RPKPTKDNHL	0.435402	0.0025	0.0213312	RPKPTKDNHL	PR489_Michele_2020316_SPL5-2_r1	2843	RPKPTKDNHL	402.563	3
290	PR489_Michele_2020316_SPL5-2_r1_19792_DDSVYLNFTSMHSIQ	1.12914	0.00222222	0.00636896	DDSVYLNFTSMHSIQ	PR489_Michele_2020316_SPL5-2_r1	19792	DDSVYLNFTSMHSIQ	878.895	2
291	PR489_Michele_2020316_SPL5-2_r1_19792_DDSVYLNFTSMHSIQ	0.80882	0.0025	0.00544361	DDSVYLNFTSMHSIQ	PR489_Michele_2020316_SPL5-2_r1	19792	DDSVYLNFTSMHSIQ	878.895	2
292	PR489_Michele_2020316_SPL5-2_r1_4531_YPQARQVVA	1.12061	0.00222222	0.00653834	YPQARQVVA	PR489_Michele_2020316_SPL5-2_r1	4531	YPQARQVVA	1031.56	1
293	PR489_Michele_2020316_SPL5-2_r1_4531_YPQARQVVA	0.700964	0.0025	0.0080823	YPQARQVVA	PR489_Michele_2020316_SPL5-2_r1	4531	YPQARQVVA	1031.56	1
294	PR489_Michele_2020316_SPL5-2_r1_15849_GFYDVSLRAVGQGTA	1.1184	0.00222222	0.00658296	GFYDVSLRAVGQGTA	PR489_Michele_2020316_SPL5-2_r1	15849	GFYDVSLRAVGQGTA	1540.78	1
295	PR489_Michele_2020316_SPL5-2_r1_15849_GFYDVSLRAVGQGTA	0.888634	0.0025	0.00406245	GFYDVSLRAVGQGTA	PR489_Michele_2020316_SPL5-2_r1	15849	GFYDVSLRAVGQGTA	1540.78	1
296	PR489_Michele_2020316_SPL5-2_r1_6251_QTAGPWHLGK	1.09145	0.00222222	0.00715251	QTAGPWHLGK	PR489_Michele_2020316_SPL5-2_r1	6251	QTAGPWHLGK	1094.57	1
297	PR489_Michele_2020316_SPL5-2_r1_6251_QTAGPWHLGK	0.673359	0.0025	0.00894209	QTAGPWHLGK	PR489_Michele_2020316_SPL5-2_r1	6251	QTAGPWHLGK	1094.57	1
298	PR489_Michele_2020316_SPL5-2_r1_7269_MPGTRKVMGI	1.09113	0.00222222	0.00715952	MPGTRKVMGI	PR489_Michele_2020316_SPL5-2_r1	7269	MPGTRKVMGI	1089.59	1
299	PR489_Michele_2020316_SPL5-2_r1_7269_MPGTRKVMGI	0.878434	0.0025	0.00421729	MPGTRKVMGI	PR489_Michele_2020316_SPL5-2_r1	7269	MPGTRKVMGI	1089.59	1
300	PR489_Michele_2020316_SPL5-2_r1_26197_LLYLHLYLTV	1.09005	0.00222222	0.00718341	LLYLHLYLTV	PR489_Michele_2020316_SPL5-2_r1	26197	LLYLHLYLTV	624.374	2
301	PR489_Michele_2020316_SPL5-2_r1_26197_LLYLHLYLTV	0.85718	0.0025	0.00455914	LLYLHLYLTV	PR489_Michele_2020316_SPL5-2_r1	26197	LLYLHLYLTV	624.374	2
302	PR489_Michele_2020316_SPL5-2_r1_13866_TEMGRLPTF	1.09004	0.00222222	0.00718355	TEMGRLPTF	PR489_Michele_2020316_SPL5-2_r1	13866	TEMGRLPTF	1051.52	1
303	PR489_Michele_2020316_SPL5-2_r1_13866_TEMGRLPTF	0.68173	0.0025	0.00867216	TEMGRLPTF	PR489_Michele_2020316_SPL5-2_r1	13866	TEMGRLPTF	1051.52	1
304	PR489_Michele_2020316_SPL5-2_r1_16244_APEFATGYNI	1.08919	0.00222222	0.00720245	APEFATGYNI	PR489_Michele_2020316_SPL5-2_r1	16244	APEFATGYNI	1082.52	1
305	PR489_Michele_2020316_SPL5-2_r1_16244_APEFATGYNI	0.921171	0.0025	0.00360546	APEFATGYNI	PR489_Michele_2020316_SPL5-2_r1	16244	APEFATGYNI	1082.52	1
306	PR489_Michele_2020316_SPL5-2_r1_5981_TEKDSPVNI	1.08642	0.00222222	0.00726407	TEKDSPVNI	PR489_Michele_2020316_SPL5-2_r1	5981	TEKDSPVNI	1002.51	1
307	PR489_Michele_2020316_SPL5-2_r1_5981_TEKDSPVNI	0.666731	0.0025	0.00916173	TEKDSPVNI	PR489_Michele_2020316_SPL5-2_r1	5981	TEKDSPVNI	1002.51	1
308	PR489_Michele_2020316_SPL5-2_r1_7527_GTSFKSASPESFRVE	1.07933	0.00222222	0.00742427	GTSFKSASPESFRVE	PR489_Michele_2020316_SPL5-2_r1	7527	GTSFKSASPESFRVE	814.899	2
309	PR489_Michele_2020316_SPL5-2_r1_7527_GTSFKSASPESFRVE	0.727872	0.0025	0.00732362	GTSFKSASPESFRVE	PR489_Michele_2020316_SPL5-2_r1	7527	GTSFKSASPESFRVE	814.899	2
310	PR489_Michele_2020316_SPL5-2_r1_26384_VVVFQPLLSNSLARL	1.07904	0.00222222	0.00743084	VVVFQPLLSNSLARL	PR489_Michele_2020316_SPL5-2_r1	26384	VVVFQPLLSNSLARL	828.496	2
311	PR489_Michele_2020316_SPL5-2_r1_26384_VVVFQPLLSNSLARL	0.791896	0.0025	0.00579202	VVVFQPLLSNSLARL	PR489_Michele_2020316_SPL5-2_r1	26384	VVVFQPLLSNSLARL	828.496	2
312	PR489_Michele_2020316_SPL5-2_r1_15584_RYSNYSFFVQ	1.07493	0.00222222	0.00752558	RYSNYSFFVQ	PR489_Michele_2020316_SPL5-2_r1	15584	RYSNYSFFVQ	1310.62	1
313	PR489_Michele_2020316_SPL5-2_r1_15584_RYSNYSFFVQ	0.756623	0.0025	0.00659136	RYSNYSFFVQ	PR489_Michele_2020316_SPL5-2_r1	15584	RYSNYSFFVQ	1310.62	1
314	PR489_Michele_2020316_SPL5-2_r1_30407_NWLLSPFRGF	1.0742	0.00222222	0.00754238	NWLLSPFRGF	PR489_Michele_2020316_SPL5-2_r1	30407	NWLLSPFRGF	618.83	2
315	PR489_Michele_2020316_SPL5-2_r1_30407_NWLLSPFRGF	0.789507	0.0025	0.00584295	NWLLSPFRGF	PR489_Michele_2020316_SPL5-2_r1	30407	NWLLSPFRGF	618.83	2
316	PR489_Michele_2020316_SPL5-2_r1_26120_FTLTGELQYL	1.07331	0.00222222	0.00756323	FTLTGELQYL	PR489_Michele_2020316_SPL5-2_r1	26120	FTLTGELQYL	592.813	2
317	PR489_Michele_2020316_SPL5-2_r1_26120_FTLTGELQYL	0.715418	0.0025	0.00766552	FTLTGELQYL	PR489_Michele_2020316_SPL5-2_r1	26120	FTLTGELQYL	592.813	2
318	PR489_Michele_2020316_SPL5-2_r1_12939_YNFLLNKNLHPDKVS	1.06856	0.00222222	0.00767447	YNFLLNKNLHPDKVS	PR489_Michele_2020316_SPL5-2_r1	12939	YNFLLNKNLHPDKVS	601.325	3
319	PR489_Michele_2020316_SPL5-2_r1_12939_YNFLLNKNLHPDKVS	0.930417	0.0025	0.00348524	YNFLLNKNLHPDKVS	PR489_Michele_2020316_SPL5-2_r1	12939	YNFLLNKNLHPDKVS	601.325	3
320	PR489_Michele_2020316_SPL5-2_r1_12098_SNMLSIINK	1.06446	0.00222222	0.00777189	SNMLSIINK	PR489_Michele_2020316_SPL5-2_r1	12098	SNMLSIINK	510.282	2
321	PR489_Michele_2020316_SPL5-2_r1_12098_SNMLSIINK	0.849737	0.0025	0.00468528	SNMLSIINK	PR489_Michele_2020316_SPL5-2_r1	12098	SNMLSIINK	510.282	2
322	PR489_Michele_2020316_SPL5-2_r1_10350_IRITSTKNPRITANL	1.05083	0.00222222	0.00810484	IRITSTKNPRITANL	PR489_Michele_2020316_SPL5-2_r1	10350	IRITSTKNPRITANL	566.673	3
323	PR489_Michele_2020316_SPL5-2_r1_10350_IRITSTKNPRITANL	0.691685	0.0025	0.00836169	IRITSTKNPRITANL	PR489_Michele_2020316_SPL5-2_r1	10350	IRITSTKNPRITANL	566.673	3
324	PR489_Michele_2020316_SPL5-2_r1_7699_SYKTTMSSF	1.0328	0.00222222	0.00856724	SYKTTMSSF	PR489_Michele_2020316_SPL5-2_r1	7699	SYKTTMSSF	1051.48	1
325	PR489_Michele_2020316_SPL5-2_r1_7699_SYKTTMSSF	0.887568	0.0025	0.00407836	SYKTTMSSF	PR489_Michele_2020316_SPL5-2_r1	7699	SYKTTMSSF	1051.48	1
326	PR489_Michele_2020316_SPL5-2_r1_16513_MLAASPLYA	1.01067	0.00222222	0.00917102	MLAASPLYA	PR489_Michele_2020316_SPL5-2_r1	16513	MLAASPLYA	936.486	1
327	PR489_Michele_2020316_SPL5-2_r1_16513_MLAASPLYA	0.643416	0.0025	0.00997805	MLAASPLYA	PR489_Michele_2020316_SPL5-2_r1	16513	MLAASPLYA	936.486	1
328	PR489_Michele_2020316_SPL5-2_r1_5276_EPNKINNQYMHVGYK	1.00406	0.00222222	0.00935946	EPNKINNQYMHVGYK	PR489_Michele_2020316_SPL5-2_r1	5276	EPNKINNQYMHVGYK	612.301	3
329	PR489_Michele_2020316_SPL5-2_r1_5276_EPNKINNQYMHVGYK	0.852426	0.0025	0.00463931	EPNKINNQYMHVGYK	PR489_Michele_2020316_SPL5-2_r1	5276	EPNKINNQYMHVGYK	612.301	3
330	PR489_Michele_2020316_SPL5-2_r1_24084_IPMATYGWNL	1.00397	0.00222222	0.00936182	IPMATYGWNL	PR489_Michele_2020316_SPL5-2_r1	24084	IPMATYGWNL	1165.57	1
331	PR489_Michele_2020316_SPL5-2_r1_24084_IPMATYGWNL	0.865672	0.0025	0.00441936	IPMATYGWNL	PR489_Michele_2020316_SPL5-2_r1	24084	IPMATYGWNL	1165.57	1
332	PR489_Michele_2020316_SPL5-2_r1_33822_FKFTPISLTHQLRTG	0.997411	0.00222222	0.00955276	FKFTPISLTHQLRTG	PR489_Michele_2020316_SPL5-2_r1	33822	FKFTPISLTHQLRTG	437.248	4
333	PR489_Michele_2020316_SPL5-2_r1_33822_FKFTPISLTHQLRTG	0.628672	0.0025	0.0105312	FKFTPISLTHQLRTG	PR489_Michele_2020316_SPL5-2_r1	33822	FKFTPISLTHQLRTG	437.248	4
334	PR489_Michele_2020316_SPL5-2_r1_2724_GSQLAKRFSK	0.989259	0.00222222	0.00979533	GSQLAKRFSK	PR489_Michele_2020316_SPL5-2_r1	2724	GSQLAKRFSK	374.552	3
335	PR489_Michele_2020316_SPL5-2_r1_2724_GSQLAKRFSK	0.312656	0.0025	0.0333143	GSQLAKRFSK	PR489_Michele_2020316_SPL5-2_r1	2724	GSQLAKRFSK	374.552	3
336	PR489_Michele_2020316_SPL5-2_r1_14140_TEMGRLPTF	0.988838	0.00222222	0.009808	TEMGRLPTF	PR489_Michele_2020316_SPL5-2_r1	14140	TEMGRLPTF	526.265	2
337	PR489_Michele_2020316_SPL5-2_r1_14140_TEMGRLPTF	0.759319	0.0025	0.00652655	TEMGRLPTF	PR489_Michele_2020316_SPL5-2_r1	14140	TEMGRLPTF	526.265	2
338	PR489_Michele_2020316_SPL5-2_r1_4448_LNRVARAAL	0.971644	0.00222222	0.0103407	LNRVARAAL	PR489_Michele_2020316_SPL5-2_r1	4448	LNRVARAAL	983.61	1
339	PR489_Michele_2020316_SPL5-2_r1_4448_LNRVARAAL	0.804096	0.0025	0.00553871	LNRVARAAL	PR489_Michele_2020316_SPL5-2_r1	4448	LNRVARAAL	983.61	1
340	PR489_Michele_2020316_SPL5-2_r1_6906_PYLGKREDQW	0.966905	0.00222222	0.0104925	PYLGKREDQW	PR489_Michele_2020316_SPL5-2_r1	6906	PYLGKREDQW	1291.64	1
341	PR489_Michele_2020316_SPL5-2_r1_6906_PYLGKREDQW	0.572262	0.0025	0.0129445	PYLGKREDQW	PR489_Michele_2020316_SPL5-2_r1	6906	PYLGKREDQW	1291.64	1
342	PR489_Michele_2020316_SPL5-2_r1_10176_GRVHIYPSSKIAVKT	0.957361	0.00222222	0.010805	GRVHIYPSSKIAVKT	PR489_Michele_2020316_SPL5-2_r1	10176	GRVHIYPSSKIAVKT	828.483	2
343	PR489_Michele_2020316_SPL5-2_r1_10176_GRVHIYPSSKIAVKT	0.635859	0.0025	0.0102579	GRVHIYPSSKIAVKT	PR489_Michele_2020316_SPL5-2_r1	10176	GRVHIYPSSKIAVKT	828.483	2
344	PR489_Michele_2020316_SPL5-2_r1_21631_FPAGRFGFL	0.955695	0.00222222	0.0108605	FPAGRFGFL	PR489_Michele_2020316_SPL5-2_r1	21631	FPAGRFGFL	1011.54	1
345	PR489_Michele_2020316_SPL5-2_r1_21631_FPAGRFGFL	0.893328	0.0025	0.00399312	FPAGRFGFL	PR489_Michele_2020316_SPL5-2_r1	21631	FPAGRFGFL	1011.54	1
346	PR489_Michele_2020316_SPL5-2_r1_18797_MAYMIGQTGI	0.955303	0.00222222	0.0108736	MAYMIGQTGI	PR489_Michele_2020316_SPL5-2_r1	18797	MAYMIGQTGI	1084.52	1
347	PR489_Michele_2020316_SPL5-2_r1_18797_MAYMIGQTGI	0.387642	0.0025	0.0253798	MAYMIGQTGI	PR489_Michele_2020316_SPL5-2_r1	18797	MAYMIGQTGI	1084.52	1
348	PR489_Michele_2020316_SPL5-2_r1_11731_KYFPADSTF	0.952397	0.00222222	0.0109712	KYFPADSTF	PR489_Michele_2020316_SPL5-2_r1	11731	KYFPADSTF	1075.51	1
349	PR489_Michele_2020316_SPL5-2_r1_11731_KYFPADSTF	0.826859	0.0025	0.00509524	KYFPADSTF	PR489_Michele_2020316_SPL5-2_r1	11731	KYFPADSTF	1075.51	1
350	PR489_Michele_2020316_SPL5-2_r1_16118_SPSSFYESL	0.951523	0.00222222	0.0110007	SPSSFYESL	PR489_Michele_2020316_SPL5-2_r1	16118	SPSSFYESL	1016.46	1
351	PR489_Michele_2020316_SPL5-2_r1_16118_SPSSFYESL	0.493765	0.0025	0.0172428	SPSSFYESL	PR489_Michele_2020316_SPL5-2_r1	16118	SPSSFYESL	1016.46	1
352	PR489_Michele_2020316_SPL5-2_r1_3453_RVSTPQGLVK	0.94893	0.00222222	0.0110888	RVSTPQGLVK	PR489_Michele_2020316_SPL5-2_r1	3453	RVSTPQGLVK	362.221	3
353	PR489_Michele_2020316_SPL5-2_r1_3453_RVSTPQGLVK	0.838573	0.0025	0.00488105	RVSTPQGLVK	PR489_Michele_2020316_SPL5-2_r1	3453	RVSTPQGLVK	362.221	3
354	PR489_Michele_2020316_SPL5-2_r1_7133_TKTYVIIGKYSKPGE	0.948788	0.00222222	0.0110936	TKTYVIIGKYSKPGE	PR489_Michele_2020316_SPL5-2_r1	7133	TKTYVIIGKYSKPGE	842.47	2
355	PR489_Michele_2020316_SPL5-2_r1_7133_TKTYVIIGKYSKPGE	0.785532	0.0025	0.00592872	TKTYVIIGKYSKPGE	PR489_Michele_2020316_SPL5-2_r1	7133	TKTYVIIGKYSKPGE	842.47	2
356	PR489_Michele_2020316_SPL5-2_r1_34067_HAIMHAKISALMDTS	0.947059	0.00222222	0.0111527	HAIMHAKISALMDTS	PR489_Michele_2020316_SPL5-2_r1	34067	HAIMHAKISALMDTS	542.609	3
357	PR489_Michele_2020316_SPL5-2_r1_34067_HAIMHAKISALMDTS	0.31212	0.0025	0.0333791	HAIMHAKISALMDTS	PR489_Michele_2020316_SPL5-2_r1	34067	HAIMHAKISALMDTS	542.609	3
358	PR489_Michele_2020316_SPL5-2_r1_10788_NYAMDRFHQF	0.942604	0.00222222	0.0113065	NYAMDRFHQF	PR489_Michele_2020316_SPL5-2_r1	10788	NYAMDRFHQF	664.796	2
359	PR489_Michele_2020316_SPL5-2_r1_10788_NYAMDRFHQF	0.517198	0.0025	0.0158293	NYAMDRFHQF	PR489_Michele_2020316_SPL5-2_r1	10788	NYAMDRFHQF	664.796	2
360	PR489_Michele_2020316_SPL5-2_r1_21987_WKTMAMALSI	0.937132	0.00222222	0.0114984	WKTMAMALSI	PR489_Michele_2020316_SPL5-2_r1	21987	WKTMAMALSI	576.301	2
361	PR489_Michele_2020316_SPL5-2_r1_21987_WKTMAMALSI	0.654588	0.0025	0.00957823	WKTMAMALSI	PR489_Michele_2020316_SPL5-2_r1	21987	WKTMAMALSI	576.301	2
362	PR489_Michele_2020316_SPL5-2_r1_5496_GVVTRNGAYV	0.936003	0.00222222	0.0115384	GVVTRNGAYV	PR489_Michele_2020316_SPL5-2_r1	5496	GVVTRNGAYV	518.283	2
363	PR489_Michele_2020316_SPL5-2_r1_5496_GVVTRNGAYV	0.814782	0.0025	0.00532592	GVVTRNGAYV	PR489_Michele_2020316_SPL5-2_r1	5496	GVVTRNGAYV	518.283	2
364	PR489_Michele_2020316_SPL5-2_r1_13053_LPLSTSQQL	0.93526	0.00222222	0.0115647	LPLSTSQQL	PR489_Michele_2020316_SPL5-2_r1	13053	LPLSTSQQL	986.551	1
365	PR489_Michele_2020316_SPL5-2_r1_13053_LPLSTSQQL	0.866703	0.0025	0.00440267	LPLSTSQQL	PR489_Michele_2020316_SPL5-2_r1	13053	LPLSTSQQL	986.551	1
366	PR489_Michele_2020316_SPL5-2_r1_21507_FYPSVFVFHG	0.921803	0.00222222	0.0120532	FYPSVFVFHG	PR489_Michele_2020316_SPL5-2_r1	21507	FYPSVFVFHG	1199.59	1
367	PR489_Michele_2020316_SPL5-2_r1_21507_FYPSVFVFHG	0.593962	0.0025	0.0119571	FYPSVFVFHG	PR489_Michele_2020316_SPL5-2_r1	21507	FYPSVFVFHG	1199.59	1
368	PR489_Michele_2020316_SPL5-2_r1_5292_HVTSHGLSL	0.917375	0.00222222	0.0122184	HVTSHGLSL	PR489_Michele_2020316_SPL5-2_r1	5292	HVTSHGLSL	950.506	1
369	PR489_Michele_2020316_SPL5-2_r1_5292_HVTSHGLSL	0.512873	0.0025	0.0160812	HVTSHGLSL	PR489_Michele_2020316_SPL5-2_r1	5292	HVTSHGLSL	950.506	1
370	PR489_Michele_2020316_SPL5-2_r1_10298_RSQVGVGVF	0.914103	0.00222222	0.0123419	RSQVGVGVF	PR489_Michele_2020316_SPL5-2_r1	10298	RSQVGVGVF	948.526	1
371	PR489_Michele_2020316_SPL5-2_r1_10298_RSQVGVGVF	0.284914	0.0025	0.0368298	RSQVGVGVF	PR489_Michele_2020316_SPL5-2_r1	10298	RSQVGVGVF	948.526	1
372	PR489_Michele_2020316_SPL5-2_r1_23160_EISNMLNIM	0.91252	0.00222222	0.0124021	EISNMLNIM	PR489_Michele_2020316_SPL5-2_r1	23160	EISNMLNIM	532.759	2
373	PR489_Michele_2020316_SPL5-2_r1_23160_EISNMLNIM	0.544342	0.0025	0.0143351	EISNMLNIM	PR489_Michele_2020316_SPL5-2_r1	23160	EISNMLNIM	532.759	2
374	PR489_Michele_2020316_SPL5-2_r1_23404_KATLVSSTVPALSFV	0.909701	0.00222222	0.01251	KATLVSSTVPALSFV	PR489_Michele_2020316_SPL5-2_r1	23404	KATLVSSTVPALSFV	1519.87	1
375	PR489_Michele_2020316_SPL5-2_r1_23404_KATLVSSTVPALSFV	0.570482	0.0025	0.013029	KATLVSSTVPALSFV	PR489_Michele_2020316_SPL5-2_r1	23404	KATLVSSTVPALSFV	1519.87	1
376	PR489_Michele_2020316_SPL5-2_r1_16079_EGKIITFSTLRHRAS	0.905971	0.00222222	0.0126543	EGKIITFSTLRHRAS	PR489_Michele_2020316_SPL5-2_r1	16079	EGKIITFSTLRHRAS	572.656	3
377	PR489_Michele_2020316_SPL5-2_r1_16079_EGKIITFSTLRHRAS	0.345009	0.0025	0.0296292	EGKIITFSTLRHRAS	PR489_Michele_2020316_SPL5-2_r1	16079	EGKIITFSTLRHRAS	572.656	3
378	PR489_Michele_2020316_SPL5-2_r1_14201_TYGLNTFTN	0.904741	0.00222222	0.0127022	TYGLNTFTN	PR489_Michele_2020316_SPL5-2_r1	14201	TYGLNTFTN	515.746	2
379	PR489_Michele_2020316_SPL5-2_r1_14201_TYGLNTFTN	0.757465	0.0025	0.00657105	TYGLNTFTN	PR489_Michele_2020316_SPL5-2_r1	14201	TYGLNTFTN	515.746	2
380	PR489_Michele_2020316_SPL5-2_r1_8890_ILARWSSFKK	0.889566	0.00222222	0.0133086	ILARWSSFKK	PR489_Michele_2020316_SPL5-2_r1	8890	ILARWSSFKK	618.366	2
381	PR489_Michele_2020316_SPL5-2_r1_8890_ILARWSSFKK	0.726724	0.0025	0.0073545	ILARWSSFKK	PR489_Michele_2020316_SPL5-2_r1	8890	ILARWSSFKK	618.366	2
382	PR489_Michele_2020316_SPL5-2_r1_11270_SPSSKFTNYL	0.886209	0.00222222	0.0134466	SPSSKFTNYL	PR489_Michele_2020316_SPL5-2_r1	11270	SPSSKFTNYL	572.288	2
383	PR489_Michele_2020316_SPL5-2_r1_11270_SPSSKFTNYL	0.671801	0.0025	0.00899323	SPSSKFTNYL	PR489_Michele_2020316_SPL5-2_r1	11270	SPSSKFTNYL	572.288	2
384	PR489_Michele_2020316_SPL5-2_r1_7866_SPFTHARIGM	0.883466	0.00222222	0.0135604	SPFTHARIGM	PR489_Michele_2020316_SPL5-2_r1	7866	SPFTHARIGM	558.784	2
385	PR489_Michele_2020316_SPL5-2_r1_7866_SPFTHARIGM	0.77042	0.0025	0.00626637	SPFTHARIGM	PR489_Michele_2020316_SPL5-2_r1	7866	SPFTHARIGM	558.784	2
386	PR489_Michele_2020316_SPL5-2_r1_12123_SNMLSIINK	0.866557	0.00222222	0.0142834	SNMLSIINK	PR489_Michele_2020316_SPL5-2_r1	12123	SNMLSIINK	1019.55	1
387	PR489_Michele_2020316_SPL5-2_r1_12123_SNMLSIINK	0.811308	0.0025	0.00539418	SNMLSIINK	PR489_Michele_2020316_SPL5-2_r1	12123	SNMLSIINK	1019.55	1
388	PR489_Michele_2020316_SPL5-2_r1_5503_GVVTRNGAYV	0.863785	0.00222222	0.0144056	GVVTRNGAYV	PR489_Michele_2020316_SPL5-2_r1	5503	GVVTRNGAYV	1035.56	1
389	PR489_Michele_2020316_SPL5-2_r1_5503_GVVTRNGAYV	0.292435	0.0025	0.0358423	GVVTRNGAYV	PR489_Michele_2020316_SPL5-2_r1	5503	GVVTRNGAYV	1035.56	1
390	PR489_Michele_2020316_SPL5-2_r1_12539_EERVILAGPM	0.861473	0.00222222	0.0145082	EERVILAGPM	PR489_Michele_2020316_SPL5-2_r1	12539	EERVILAGPM	557.799	2
391	PR489_Michele_2020316_SPL5-2_r1_12539_EERVILAGPM	0.549259	0.0025	0.0140799	EERVILAGPM	PR489_Michele_2020316_SPL5-2_r1	12539	EERVILAGPM	557.799	2
392	PR489_Michele_2020316_SPL5-2_r1_17295_RNLTVEKTFTSSLAV	0.858493	0.00222222	0.0146417	RNLTVEKTFTSSLAV	PR489_Michele_2020316_SPL5-2_r1	17295	RNLTVEKTFTSSLAV	555.977	3
393	PR489_Michele_2020316_SPL5-2_r1_17295_RNLTVEKTFTSSLAV	0.743142	0.0025	0.00692513	RNLTVEKTFTSSLAV	PR489_Michele_2020316_SPL5-2_r1	17295	RNLTVEKTFTSSLAV	555.977	3
394	PR489_Michele_2020316_SPL5-2_r1_9151_RVAGVIGAM	0.857816	0.00222222	0.0146721	RVAGVIGAM	PR489_Michele_2020316_SPL5-2_r1	9151	RVAGVIGAM	873.497	1
395	PR489_Michele_2020316_SPL5-2_r1_9151_RVAGVIGAM	0.763588	0.0025	0.00642524	RVAGVIGAM	PR489_Michele_2020316_SPL5-2_r1	9151	RVAGVIGAM	873.497	1
396	PR489_Michele_2020316_SPL5-2_r1_29334_KALKLSWFK	0.846076	0.00222222	0.0152108	KALKLSWFK	PR489_Michele_2020316_SPL5-2_r1	29334	KALKLSWFK	374.234	3
397	PR489_Michele_2020316_SPL5-2_r1_29334_KALKLSWFK	0.740998	0.0025	0.00697976	KALKLSWFK	PR489_Michele_2020316_SPL5-2_r1	29334	KALKLSWFK	374.234	3
398	PR489_Michele_2020316_SPL5-2_r1_14783_LTIMDLHPGA	0.836897	0.00222222	0.0156456	LTIMDLHPGA	PR489_Michele_2020316_SPL5-2_r1	14783	LTIMDLHPGA	534.281	2
399	PR489_Michele_2020316_SPL5-2_r1_14783_LTIMDLHPGA	0.639739	0.0025	0.0101132	LTIMDLHPGA	PR489_Michele_2020316_SPL5-2_r1	14783	LTIMDLHPGA	534.281	2
400	PR489_Michele_2020316_SPL5-2_r1_3565_KLSDSKDIY	0.836712	0.00222222	0.0156545	KLSDSKDIY	PR489_Michele_2020316_SPL5-2_r1	3565	KLSDSKDIY	1068.56	1
401	PR489_Michele_2020316_SPL5-2_r1_3565_KLSDSKDIY	0.676292	0.0025	0.00884656	KLSDSKDIY	PR489_Michele_2020316_SPL5-2_r1	3565	KLSDSKDIY	1068.56	1
402	PR489_Michele_2020316_SPL5-2_r1_14517_GPMPVYRVAL	0.833882	0.00222222	0.0157911	GPMPVYRVAL	PR489_Michele_2020316_SPL5-2_r1	14517	GPMPVYRVAL	551.807	2
403	PR489_Michele_2020316_SPL5-2_r1_14517_GPMPVYRVAL	0.506557	0.0025	0.0164562	GPMPVYRVAL	PR489_Michele_2020316_SPL5-2_r1	14517	GPMPVYRVAL	551.807	2
404	PR489_Michele_2020316_SPL5-2_r1_20772_GWKNWQEVPF	0.829826	0.00222222	0.015989	GWKNWQEVPF	PR489_Michele_2020316_SPL5-2_r1	20772	GWKNWQEVPF	1290.62	1
405	PR489_Michele_2020316_SPL5-2_r1_20772_GWKNWQEVPF	0.603698	0.0025	0.0115388	GWKNWQEVPF	PR489_Michele_2020316_SPL5-2_r1	20772	GWKNWQEVPF	1290.62	1
406	PR489_Michele_2020316_SPL5-2_r1_15766_EGKIITFSTLRHRAS	0.82803	0.00222222	0.0160774	EGKIITFSTLRHRAS	PR489_Michele_2020316_SPL5-2_r1	15766	EGKIITFSTLRHRAS	429.744	4
407	PR489_Michele_2020316_SPL5-2_r1_15766_EGKIITFSTLRHRAS	0.489692	0.0025	0.0175009	EGKIITFSTLRHRAS	PR489_Michele_2020316_SPL5-2_r1	15766	EGKIITFSTLRHRAS	429.744	4
408	PR489_Michele_2020316_SPL5-2_r1_15464_APTPSPLYGV	0.827731	0.00222222	0.0160922	APTPSPLYGV	PR489_Michele_2020316_SPL5-2_r1	15464	APTPSPLYGV	501.269	2
409	PR489_Michele_2020316_SPL5-2_r1_15464_APTPSPLYGV	0.49322	0.0025	0.0172771	APTPSPLYGV	PR489_Michele_2020316_SPL5-2_r1	15464	APTPSPLYGV	501.269	2
410	PR489_Michele_2020316_SPL5-2_r1_17144_QYVYMGQPL	0.826663	0.00222222	0.016145	QYVYMGQPL	PR489_Michele_2020316_SPL5-2_r1	17144	QYVYMGQPL	1098.53	1
411	PR489_Michele_2020316_SPL5-2_r1_17144_QYVYMGQPL	0.567777	0.0025	0.0131585	QYVYMGQPL	PR489_Michele_2020316_SPL5-2_r1	17144	QYVYMGQPL	1098.53	1
412	PR489_Michele_2020316_SPL5-2_r1_2668_TPAIKKSHVM	0.824198	0.00222222	0.0162676	TPAIKKSHVM	PR489_Michele_2020316_SPL5-2_r1	2668	TPAIKKSHVM	556.318	2
413	PR489_Michele_2020316_SPL5-2_r1_2668_TPAIKKSHVM	0.421087	0.0025	0.0224725	TPAIKKSHVM	PR489_Michele_2020316_SPL5-2_r1	2668	TPAIKKSHVM	556.318	2
414	PR489_Michele_2020316_SPL5-2_r1_22288_AGVLWDVPSP	0.824078	0.00222222	0.0162737	AGVLWDVPSP	PR489_Michele_2020316_SPL5-2_r1	22288	AGVLWDVPSP	520.774	2
415	PR489_Michele_2020316_SPL5-2_r1_22288_AGVLWDVPSP	0.699679	0.0025	0.00812041	AGVLWDVPSP	PR489_Michele_2020316_SPL5-2_r1	22288	AGVLWDVPSP	520.774	2
416	PR489_Michele_2020316_SPL5-2_r1_16152_TPVTTWEDV	0.823153	0.00222222	0.0163199	TPVTTWEDV	PR489_Michele_2020316_SPL5-2_r1	16152	TPVTTWEDV	524.253	2
417	PR489_Michele_2020316_SPL5-2_r1_16152_TPVTTWEDV	0.70734	0.0025	0.00789571	TPVTTWEDV	PR489_Michele_2020316_SPL5-2_r1	16152	TPVTTWEDV	524.253	2
418	PR489_Michele_2020316_SPL5-2_r1_21162_NTPEGIIPAL	0.822488	0.00222222	0.0163533	NTPEGIIPAL	PR489_Michele_2020316_SPL5-2_r1	21162	NTPEGIIPAL	1024.57	1
419	PR489_Michele_2020316_SPL5-2_r1_21162_NTPEGIIPAL	0.464538	0.0025	0.0191825	NTPEGIIPAL	PR489_Michele_2020316_SPL5-2_r1	21162	NTPEGIIPAL	1024.57	1
420	PR489_Michele_2020316_SPL5-2_r1_4452_KPNATDTPI	0.81751	0.00222222	0.0166051	KPNATDTPI	PR489_Michele_2020316_SPL5-2_r1	4452	KPNATDTPI	956.504	1
421	PR489_Michele_2020316_SPL5-2_r1_4452_KPNATDTPI	0.599241	0.0025	0.0117285	KPNATDTPI	PR489_Michele_2020316_SPL5-2_r1	4452	KPNATDTPI	956.504	1
422	PR489_Michele_2020316_SPL5-2_r1_15459_YLPTYAEAV	0.807085	0.00222222	0.017145	YLPTYAEAV	PR489_Michele_2020316_SPL5-2_r1	15459	YLPTYAEAV	1026.51	1
423	PR489_Michele_2020316_SPL5-2_r1_15459_YLPTYAEAV	0.44707	0.0025	0.0204435	YLPTYAEAV	PR489_Michele_2020316_SPL5-2_r1	15459	YLPTYAEAV	1026.51	1
424	PR489_Michele_2020316_SPL5-2_r1_20139_VPIPNPYAL	0.801342	0.00222222	0.0174499	VPIPNPYAL	PR489_Michele_2020316_SPL5-2_r1	20139	VPIPNPYAL	983.558	1
425	PR489_Michele_2020316_SPL5-2_r1_20139_VPIPNPYAL	0.229879	0.0025	0.0449104	VPIPNPYAL	PR489_Michele_2020316_SPL5-2_r1	20139	VPIPNPYAL	983.558	1
426	PR489_Michele_2020316_SPL5-2_r1_25043_VPFNIAGYAL	0.797071	0.00222222	0.01768	VPFNIAGYAL	PR489_Michele_2020316_SPL5-2_r1	25043	VPFNIAGYAL	1064.58	1
427	PR489_Michele_2020316_SPL5-2_r1_25043_VPFNIAGYAL	0.440243	0.0025	0.0209583	VPFNIAGYAL	PR489_Michele_2020316_SPL5-2_r1	25043	VPFNIAGYAL	1064.58	1
428	PR489_Michele_2020316_SPL5-2_r1_24887_IPYFHTFML	0.796239	0.00222222	0.0177252	IPYFHTFML	PR489_Michele_2020316_SPL5-2_r1	24887	IPYFHTFML	1168.59	1
429	PR489_Michele_2020316_SPL5-2_r1_24887_IPYFHTFML	0.481702	0.0025	0.0180186	IPYFHTFML	PR489_Michele_2020316_SPL5-2_r1	24887	IPYFHTFML	1168.59	1
430	PR489_Michele_2020316_SPL5-2_r1_13438_SASSMINGVV	0.795478	0.00222222	0.0177667	SASSMINGVV	PR489_Michele_2020316_SPL5-2_r1	13438	SASSMINGVV	964.477	1
431	PR489_Michele_2020316_SPL5-2_r1_13438_SASSMINGVV	0.440469	0.0025	0.0209411	SASSMINGVV	PR489_Michele_2020316_SPL5-2_r1	13438	SASSMINGVV	964.477	1
432	PR489_Michele_2020316_SPL5-2_r1_26391_LALLAAFKVR	0.793934	0.00222222	0.017851	LALLAAFKVR	PR489_Michele_2020316_SPL5-2_r1	26391	LALLAAFKVR	367.91	3
433	PR489_Michele_2020316_SPL5-2_r1_26391_LALLAAFKVR	0.481605	0.0025	0.018025	LALLAAFKVR	PR489_Michele_2020316_SPL5-2_r1	26391	LALLAAFKVR	367.91	3
434	PR489_Michele_2020316_SPL5-2_r1_5059_ETGYARIERGHRRSS	0.788648	0.00222222	0.0181429	ETGYARIERGHRRSS	PR489_Michele_2020316_SPL5-2_r1	5059	ETGYARIERGHRRSS	444.482	4
435	PR489_Michele_2020316_SPL5-2_r1_5059_ETGYARIERGHRRSS	0.415064	0.0025	0.0229706	ETGYARIERGHRRSS	PR489_Michele_2020316_SPL5-2_r1	5059	ETGYARIERGHRRSS	444.482	4
436	PR489_Michele_2020316_SPL5-2_r1_2636_AGKRSLRPQP	0.784214	0.00222222	0.0183914	AGKRSLRPQP	PR489_Michele_2020316_SPL5-2_r1	2636	AGKRSLRPQP	370.556	3
437	PR489_Michele_2020316_SPL5-2_r1_2636_AGKRSLRPQP	0.76117	0.0025	0.00648242	AGKRSLRPQP	PR489_Michele_2020316_SPL5-2_r1	2636	AGKRSLRPQP	370.556	3
438	PR489_Michele_2020316_SPL5-2_r1_16688_QYIFTGQPLN	0.779492	0.00222222	0.0186597	QYIFTGQPLN	PR489_Michele_2020316_SPL5-2_r1	16688	QYIFTGQPLN	590.803	2
439	PR489_Michele_2020316_SPL5-2_r1_16688_QYIFTGQPLN	0.550323	0.0025	0.0140253	QYIFTGQPLN	PR489_Michele_2020316_SPL5-2_r1	16688	QYIFTGQPLN	590.803	2
440	PR489_Michele_2020316_SPL5-2_r1_7510_QEKGKSLLF	0.77448	0.00222222	0.0189488	QEKGKSLLF	PR489_Michele_2020316_SPL5-2_r1	7510	QEKGKSLLF	1049.6	1
441	PR489_Michele_2020316_SPL5-2_r1_7510_QEKGKSLLF	0.356497	0.0025	0.0284197	QEKGKSLLF	PR489_Michele_2020316_SPL5-2_r1	7510	QEKGKSLLF	1049.6	1
442	PR489_Michele_2020316_SPL5-2_r1_7431_GYHTQTAGPW	0.773026	0.00222222	0.0190335	GYHTQTAGPW	PR489_Michele_2020316_SPL5-2_r1	7431	GYHTQTAGPW	1117.57	1
443	PR489_Michele_2020316_SPL5-2_r1_7431_GYHTQTAGPW	0.644618	0.0025	0.00993422	GYHTQTAGPW	PR489_Michele_2020316_SPL5-2_r1	7431	GYHTQTAGPW	1117.57	1
444	PR489_Michele_2020316_SPL5-2_r1_21150_NTPEGIIPAL	0.769799	0.00222222	0.0192228	NTPEGIIPAL	PR489_Michele_2020316_SPL5-2_r1	21150	NTPEGIIPAL	512.787	2
445	PR489_Michele_2020316_SPL5-2_r1_21150_NTPEGIIPAL	0.355013	0.0025	0.0285731	NTPEGIIPAL	PR489_Michele_2020316_SPL5-2_r1	21150	NTPEGIIPAL	512.787	2
446	PR489_Michele_2020316_SPL5-2_r1_16840_ADKLRLNSVYVAMSR	0.762891	0.00222222	0.0196344	ADKLRLNSVYVAMSR	PR489_Michele_2020316_SPL5-2_r1	16840	ADKLRLNSVYVAMSR	431.488	4
447	PR489_Michele_2020316_SPL5-2_r1_16840_ADKLRLNSVYVAMSR	0.564269	0.0025	0.0133283	ADKLRLNSVYVAMSR	PR489_Michele_2020316_SPL5-2_r1	16840	ADKLRLNSVYVAMSR	431.488	4
448	PR489_Michele_2020316_SPL5-2_r1_10043_YKPRQIIMVRNPNPH	0.762506	0.00222222	0.0196575	YKPRQIIMVRNPNPH	PR489_Michele_2020316_SPL5-2_r1	10043	YKPRQIIMVRNPNPH	621.677	3
449	PR489_Michele_2020316_SPL5-2_r1_10043_YKPRQIIMVRNPNPH	0.666134	0.0025	0.00918181	YKPRQIIMVRNPNPH	PR489_Michele_2020316_SPL5-2_r1	10043	YKPRQIIMVRNPNPH	621.677	3
450	PR489_Michele_2020316_SPL5-2_r1_10550_WAYHGSYEV	0.761463	0.00222222	0.0197205	WAYHGSYEV	PR489_Michele_2020316_SPL5-2_r1	10550	WAYHGSYEV	1111.48	1
451	PR489_Michele_2020316_SPL5-2_r1_10550_WAYHGSYEV	0.595532	0.0025	0.0118886	WAYHGSYEV	PR489_Michele_2020316_SPL5-2_r1	10550	WAYHGSYEV	1111.48	1
452	PR489_Michele_2020316_SPL5-2_r1_21528_LMLAASPLYA	0.758656	0.00222222	0.019891	LMLAASPLYA	PR489_Michele_2020316_SPL5-2_r1	21528	LMLAASPLYA	1049.57	1
453	PR489_Michele_2020316_SPL5-2_r1_21528_LMLAASPLYA	0.418857	0.0025	0.0226557	LMLAASPLYA	PR489_Michele_2020316_SPL5-2_r1	21528	LMLAASPLYA	1049.57	1
454	PR489_Michele_2020316_SPL5-2_r1_15824_ITEMGRLPTF	0.754193	0.00222222	0.020165	ITEMGRLPTF	PR489_Michele_2020316_SPL5-2_r1	15824	ITEMGRLPTF	1164.61	1
455	PR489_Michele_2020316_SPL5-2_r1_15824_ITEMGRLPTF	0.447728	0.0025	0.0203945	ITEMGRLPTF	PR489_Michele_2020316_SPL5-2_r1	15824	ITEMGRLPTF	1164.61	1
456	PR489_Michele_2020316_SPL5-2_r1_7706_AANEMGLIEK	0.753322	0.00222222	0.020219	AANEMGLIEK	PR489_Michele_2020316_SPL5-2_r1	7706	AANEMGLIEK	538.276	2
457	PR489_Michele_2020316_SPL5-2_r1_7706_AANEMGLIEK	0.349533	0.0025	0.0291469	AANEMGLIEK	PR489_Michele_2020316_SPL5-2_r1	7706	AANEMGLIEK	538.276	2
458	PR489_Michele_2020316_SPL5-2_r1_14200_TMLDVDLRPA	0.753119	0.00222222	0.0202315	TMLDVDLRPA	PR489_Michele_2020316_SPL5-2_r1	14200	TMLDVDLRPA	565.797	2
459	PR489_Michele_2020316_SPL5-2_r1_14200_TMLDVDLRPA	0.473188	0.0025	0.0185869	TMLDVDLRPA	PR489_Michele_2020316_SPL5-2_r1	14200	TMLDVDLRPA	565.797	2
460	PR489_Michele_2020316_SPL5-2_r1_21529_GIVTIDLDPV	0.724357	0.00222222	0.0220958	GIVTIDLDPV	PR489_Michele_2020316_SPL5-2_r1	21529	GIVTIDLDPV	1041.58	1
461	PR489_Michele_2020316_SPL5-2_r1_21529_GIVTIDLDPV	0.459168	0.0025	0.0195617	GIVTIDLDPV	PR489_Michele_2020316_SPL5-2_r1	21529	GIVTIDLDPV	1041.58	1
462	PR489_Michele_2020316_SPL5-2_r1_26828_FILTATDMYI	0.71677	0.00222222	0.0226154	FILTATDMYI	PR489_Michele_2020316_SPL5-2_r1	26828	FILTATDMYI	594.305	2
463	PR489_Michele_2020316_SPL5-2_r1_26828_FILTATDMYI	0.285464	0.0025	0.0367567	FILTATDMYI	PR489_Michele_2020316_SPL5-2_r1	26828	FILTATDMYI	594.305	2
464	PR489_Michele_2020316_SPL5-2_r1_25080_APIQRLLDSL	0.716302	0.00222222	0.0226478	APIQRLLDSL	PR489_Michele_2020316_SPL5-2_r1	25080	APIQRLLDSL	1125.66	1
465	PR489_Michele_2020316_SPL5-2_r1_25080_APIQRLLDSL	0.656561	0.0025	0.00950931	APIQRLLDSL	PR489_Michele_2020316_SPL5-2_r1	25080	APIQRLLDSL	1125.66	1
466	PR489_Michele_2020316_SPL5-2_r1_2774_GSQLAKRFSK	0.709776	0.00222222	0.0231049	GSQLAKRFSK	PR489_Michele_2020316_SPL5-2_r1	2774	GSQLAKRFSK	1121.64	1
467	PR489_Michele_2020316_SPL5-2_r1_2774_GSQLAKRFSK	0.506161	0.0025	0.0164801	GSQLAKRFSK	PR489_Michele_2020316_SPL5-2_r1	2774	GSQLAKRFSK	1121.64	1
468	PR489_Michele_2020316_SPL5-2_r1_24695_DILAFVTSHRNPANF	0.708652	0.00222222	0.0231847	DILAFVTSHRNPANF	PR489_Michele_2020316_SPL5-2_r1	24695	DILAFVTSHRNPANF	567.962	3
469	PR489_Michele_2020316_SPL5-2_r1_24695_DILAFVTSHRNPANF	0.567535	0.0025	0.0131701	DILAFVTSHRNPANF	PR489_Michele_2020316_SPL5-2_r1	24695	DILAFVTSHRNPANF	567.962	3
470	PR489_Michele_2020316_SPL5-2_r1_17229_EPPFGDSYV	0.708317	0.00222222	0.0232085	EPPFGDSYV	PR489_Michele_2020316_SPL5-2_r1	17229	EPPFGDSYV	1010.45	1
471	PR489_Michele_2020316_SPL5-2_r1_17229_EPPFGDSYV	0.369129	0.0025	0.0271457	EPPFGDSYV	PR489_Michele_2020316_SPL5-2_r1	17229	EPPFGDSYV	1010.45	1
472	PR489_Michele_2020316_SPL5-2_r1_4192_RPISFSTAPK	0.705098	0.00222222	0.0234384	RPISFSTAPK	PR489_Michele_2020316_SPL5-2_r1	4192	RPISFSTAPK	368.545	3
473	PR489_Michele_2020316_SPL5-2_r1_4192_RPISFSTAPK	0.122055	0.0025	0.0660171	RPISFSTAPK	PR489_Michele_2020316_SPL5-2_r1	4192	RPISFSTAPK	368.545	3
474	PR489_Michele_2020316_SPL5-2_r1_17193_QYVYMGQPL	0.692437	0.00222222	0.0243646	QYVYMGQPL	PR489_Michele_2020316_SPL5-2_r1	17193	QYVYMGQPL	549.768	2
475	PR489_Michele_2020316_SPL5-2_r1_17193_QYVYMGQPL	0.631204	0.0025	0.0104341	QYVYMGQPL	PR489_Michele_2020316_SPL5-2_r1	17193	QYVYMGQPL	549.768	2
476	PR489_Michele_2020316_SPL5-2_r1_8123_KSPYNQSMYY	0.674588	0.00222222	0.0257325	KSPYNQSMYY	PR489_Michele_2020316_SPL5-2_r1	8123	KSPYNQSMYY	640.785	2
477	PR489_Michele_2020316_SPL5-2_r1_8123_KSPYNQSMYY	0.307324	0.0025	0.0339635	KSPYNQSMYY	PR489_Michele_2020316_SPL5-2_r1	8123	KSPYNQSMYY	640.785	2
478	PR489_Michele_2020316_SPL5-2_r1_5246_AAIDGEYRLK	0.670889	0.00222222	0.0260252	AAIDGEYRLK	PR489_Michele_2020316_SPL5-2_r1	5246	AAIDGEYRLK	568.309	2
479	PR489_Michele_2020316_SPL5-2_r1_5246_AAIDGEYRLK	0.57866	0.0025	0.0126453	AAIDGEYRLK	PR489_Michele_2020316_SPL5-2_r1	5246	AAIDGEYRLK	568.309	2
480	PR489_Michele_2020316_SPL5-2_r1_6544_TKTYVIIGKYSKPGE	0.669548	0.00222222	0.0261322	TKTYVIIGKYSKPGE	PR489_Michele_2020316_SPL5-2_r1	6544	TKTYVIIGKYSKPGE	561.982	3
481	PR489_Michele_2020316_SPL5-2_r1_6544_TKTYVIIGKYSKPGE	0.552375	0.0025	0.0139205	TKTYVIIGKYSKPGE	PR489_Michele_2020316_SPL5-2_r1	6544	TKTYVIIGKYSKPGE	561.982	3
482	PR489_Michele_2020316_SPL5-2_r1_6508_LERAADVKW	0.655101	0.00222222	0.0273126	LERAADVKW	PR489_Michele_2020316_SPL5-2_r1	6508	LERAADVKW	1087.59	1
483	PR489_Michele_2020316_SPL5-2_r1_6508_LERAADVKW	0.507422	0.0025	0.0164044	LERAADVKW	PR489_Michele_2020316_SPL5-2_r1	6508	LERAADVKW	1087.59	1
484	PR489_Michele_2020316_SPL5-2_r1_4844_RPASRQLTL	0.654536	0.00222222	0.0273598	RPASRQLTL	PR489_Michele_2020316_SPL5-2_r1	4844	RPASRQLTL	1041.62	1
485	PR489_Michele_2020316_SPL5-2_r1_4844_RPASRQLTL	0.147809	0.0025	0.0602435	RPASRQLTL	PR489_Michele_2020316_SPL5-2_r1	4844	RPASRQLTL	1041.62	1
486	PR489_Michele_2020316_SPL5-2_r1_4798_KLSDSKDIY	0.651549	0.00222222	0.0276108	KLSDSKDIY	PR489_Michele_2020316_SPL5-2_r1	4798	KLSDSKDIY	534.782	2
487	PR489_Michele_2020316_SPL5-2_r1_4798_KLSDSKDIY	0.433917	0.0025	0.0214469	KLSDSKDIY	PR489_Michele_2020316_SPL5-2_r1	4798	KLSDSKDIY	534.782	2
488	PR489_Michele_2020316_SPL5-2_r1_14498_TYGLNTFTN	0.648139	0.00222222	0.0279001	TYGLNTFTN	PR489_Michele_2020316_SPL5-2_r1	14498	TYGLNTFTN	1030.48	1
489	PR489_Michele_2020316_SPL5-2_r1_14498_TYGLNTFTN	0.411254	0.0025	0.0232913	TYGLNTFTN	PR489_Michele_2020316_SPL5-2_r1	14498	TYGLNTFTN	1030.48	1
490	PR489_Michele_2020316_SPL5-2_r1_7263_TPHHDREWGI	0.645589	0.00222222	0.0281184	TPHHDREWGI	PR489_Michele_2020316_SPL5-2_r1	7263	TPHHDREWGI	624.299	2
491	PR489_Michele_2020316_SPL5-2_r1_7263_TPHHDREWGI	0.530021	0.0025	0.015105	TPHHDREWGI	PR489_Michele_2020316_SPL5-2_r1	7263	TPHHDREWGI	624.299	2
492	PR489_Michele_2020316_SPL5-2_r1_16055_RIMSVIPPV	0.642962	0.00222222	0.028345	RIMSVIPPV	PR489_Michele_2020316_SPL5-2_r1	16055	RIMSVIPPV	1011.6	1
493	PR489_Michele_2020316_SPL5-2_r1_16055_RIMSVIPPV	0.416641	0.0025	0.0228391	RIMSVIPPV	PR489_Michele_2020316_SPL5-2_r1	16055	RIMSVIPPV	1011.6	1
494	PR489_Michele_2020316_SPL5-2_r1_19982_SPLYNTMVM	0.6427	0.00222222	0.0283677	SPLYNTMVM	PR489_Michele_2020316_SPL5-2_r1	19982	SPLYNTMVM	1055.49	1
495	PR489_Michele_2020316_SPL5-2_r1_19982_SPLYNTMVM	0.418745	0.0025	0.0226649	SPLYNTMVM	PR489_Michele_2020316_SPL5-2_r1	19982	SPLYNTMVM	1055.49	1
496	PR489_Michele_2020316_SPL5-2_r1_17802_TSANLSLAAI	0.619738	0.00222222	0.0304289	TSANLSLAAI	PR489_Michele_2020316_SPL5-2_r1	17802	TSANLSLAAI	480.772	2
497	PR489_Michele_2020316_SPL5-2_r1_17802_TSANLSLAAI	0.393933	0.0025	0.0248059	TSANLSLAAI	PR489_Michele_2020316_SPL5-2_r1	17802	TSANLSLAAI	480.772	2
498	PR489_Michele_2020316_SPL5-2_r1_24566_ELMEYISTIV	0.616206	0.00222222	0.0307589	ELMEYISTIV	PR489_Michele_2020316_SPL5-2_r1	24566	ELMEYISTIV	1197.61	1
499	PR489_Michele_2020316_SPL5-2_r1_24566_ELMEYISTIV	0.394361	0.0025	0.0247674	ELMEYISTIV	PR489_Michele_2020316_SPL5-2_r1	24566	ELMEYISTIV	1197.61	1
500	PR489_Michele_2020316_SPL5-2_r1_18694_QMAYWTNPY	0.611768	0.00222222	0.0311784	QMAYWTNPY	PR489_Michele_2020316_SPL5-2_r1	18694	QMAYWTNPY	1173.5	1
501	PR489_Michele_2020316_SPL5-2_r1_18694_QMAYWTNPY	0.172497	0.0025	0.055166	QMAYWTNPY	PR489_Michele_2020316_SPL5-2_r1	18694	QMAYWTNPY	1173.5	1
502	PR489_Michele_2020316_SPL5-2_r1_6986_VMKRYSAPF	0.607317	0.00222222	0.0316048	VMKRYSAPF	PR489_Michele_2020316_SPL5-2_r1	6986	VMKRYSAPF	1098.58	1
503	PR489_Michele_2020316_SPL5-2_r1_6986_VMKRYSAPF	0.305862	0.0025	0.0341435	VMKRYSAPF	PR489_Michele_2020316_SPL5-2_r1	6986	VMKRYSAPF	1098.58	1
504	PR489_Michele_2020316_SPL5-2_r1_23373_ETALMVIGMA	0.600186	0.00222222	0.0323001	ETALMVIGMA	PR489_Michele_2020316_SPL5-2_r1	23373	ETALMVIGMA	518.264	2
505	PR489_Michele_2020316_SPL5-2_r1_23373_ETALMVIGMA	0.125888	0.0025	0.0651256	ETALMVIGMA	PR489_Michele_2020316_SPL5-2_r1	23373	ETALMVIGMA	518.264	2
506	PR489_Michele_2020316_SPL5-2_r1_6454_HVTSHGLSL	0.597447	0.00222222	0.0325711	HVTSHGLSL	PR489_Michele_2020316_SPL5-2_r1	6454	HVTSHGLSL	475.756	2
507	PR489_Michele_2020316_SPL5-2_r1_6454_HVTSHGLSL	0.432889	0.0025	0.0215273	HVTSHGLSL	PR489_Michele_2020316_SPL5-2_r1	6454	HVTSHGLSL	475.756	2
508	PR489_Michele_2020316_SPL5-2_r1_19350_FLSAADDLV	0.590177	0.00222222	0.0333014	FLSAADDLV	PR489_Michele_2020316_SPL5-2_r1	19350	FLSAADDLV	475.745	2
509	PR489_Michele_2020316_SPL5-2_r1_19350_FLSAADDLV	0.491625	0.0025	0.0173779	FLSAADDLV	PR489_Michele_2020316_SPL5-2_r1	19350	FLSAADDLV	475.745	2
510	PR489_Michele_2020316_SPL5-2_r1_8263_ALTALNDMGK	0.587754	0.00222222	0.0335484	ALTALNDMGK	PR489_Michele_2020316_SPL5-2_r1	8263	ALTALNDMGK	517.271	2
511	PR489_Michele_2020316_SPL5-2_r1_8263_ALTALNDMGK	0.21798	0.0025	0.0468723	ALTALNDMGK	PR489_Michele_2020316_SPL5-2_r1	8263	ALTALNDMGK	517.271	2
512	PR489_Michele_2020316_SPL5-2_r1_12150_IYEETPTDI	0.585445	0.00222222	0.0337854	IYEETPTDI	PR489_Michele_2020316_SPL5-2_r1	12150	IYEETPTDI	1080.51	1
513	PR489_Michele_2020316_SPL5-2_r1_12150_IYEETPTDI	0.280387	0.0025	0.0374369	IYEETPTDI	PR489_Michele_2020316_SPL5-2_r1	12150	IYEETPTDI	1080.51	1
514	PR489_Michele_2020316_SPL5-2_r1_11126_VHAWRERL	0.584387	0.00222222	0.0338946	VHAWRERL	PR489_Michele_2020316_SPL5-2_r1	11126	VHAWRERL	1066.59	1
515	PR489_Michele_2020316_SPL5-2_r1_11126_VHAWRERL	0.0775562	0.0025	0.077255	VHAWRERL	PR489_Michele_2020316_SPL5-2_r1	11126	VHAWRERL	1066.59	1
516	PR489_Michele_2020316_SPL5-2_r1_16430_LPLMRNLTV	0.584342	0.00222222	0.0338992	LPLMRNLTV	PR489_Michele_2020316_SPL5-2_r1	16430	LPLMRNLTV	1056.62	1
517	PR489_Michele_2020316_SPL5-2_r1_16430_LPLMRNLTV	0.557883	0.0025	0.0136431	LPLMRNLTV	PR489_Michele_2020316_SPL5-2_r1	16430	LPLMRNLTV	1056.62	1
518	PR489_Michele_2020316_SPL5-2_r1_23214_EISNMLNIM	0.58383	0.00222222	0.0339522	EISNMLNIM	PR489_Michele_2020316_SPL5-2_r1	23214	EISNMLNIM	1064.51	1
519	PR489_Michele_2020316_SPL5-2_r1_23214_EISNMLNIM	0.491784	0.0025	0.0173679	EISNMLNIM	PR489_Michele_2020316_SPL5-2_r1	23214	EISNMLNIM	1064.51	1
520	PR489_Michele_2020316_SPL5-2_r1_11511_WSIHAKHEW	0.568087	0.00222222	0.0356209	WSIHAKHEW	PR489_Michele_2020316_SPL5-2_r1	11511	WSIHAKHEW	597.296	2
521	PR489_Michele_2020316_SPL5-2_r1_11511_WSIHAKHEW	0.398368	0.0025	0.0244092	WSIHAKHEW	PR489_Michele_2020316_SPL5-2_r1	11511	WSIHAKHEW	597.296	2
522	PR489_Michele_2020316_SPL5-2_r1_23904_GLISSISPLV	0.56736	0.00222222	0.0356999	GLISSISPLV	PR489_Michele_2020316_SPL5-2_r1	23904	GLISSISPLV	985.593	1
523	PR489_Michele_2020316_SPL5-2_r1_23904_GLISSISPLV	0.226833	0.0025	0.0454048	GLISSISPLV	PR489_Michele_2020316_SPL5-2_r1	23904	GLISSISPLV	985.593	1
524	PR489_Michele_2020316_SPL5-2_r1_17494_SPNGVFAPI	0.563106	0.00222222	0.0361656	SPNGVFAPI	PR489_Michele_2020316_SPL5-2_r1	17494	SPNGVFAPI	901.478	1
525	PR489_Michele_2020316_SPL5-2_r1_17494_SPNGVFAPI	0.497446	0.0025	0.0170127	SPNGVFAPI	PR489_Michele_2020316_SPL5-2_r1	17494	SPNGVFAPI	901.478	1
526	PR489_Michele_2020316_SPL5-2_r1_4910_FSRDNSYSGV	0.562653	0.00222222	0.0362155	FSRDNSYSGV	PR489_Michele_2020316_SPL5-2_r1	4910	FSRDNSYSGV	1131.51	1
527	PR489_Michele_2020316_SPL5-2_r1_4910_FSRDNSYSGV	0.348224	0.0025	0.0292857	FSRDNSYSGV	PR489_Michele_2020316_SPL5-2_r1	4910	FSRDNSYSGV	1131.51	1
528	PR489_Michele_2020316_SPL5-2_r1_9657_TWKIEKASF	0.556083	0.00222222	0.0369473	TWKIEKASF	PR489_Michele_2020316_SPL5-2_r1	9657	TWKIEKASF	555.303	2
529	PR489_Michele_2020316_SPL5-2_r1_9657_TWKIEKASF	0.3749	0.0025	0.0265826	TWKIEKASF	PR489_Michele_2020316_SPL5-2_r1	9657	TWKIEKASF	555.303	2
530	PR489_Michele_2020316_SPL5-2_r1_13857_SASRAWNVW	0.553614	0.00222222	0.0372261	SASRAWNVW	PR489_Michele_2020316_SPL5-2_r1	13857	SASRAWNVW	1076.53	1
531	PR489_Michele_2020316_SPL5-2_r1_13857_SASRAWNVW	0.534866	0.0025	0.0148401	SASRAWNVW	PR489_Michele_2020316_SPL5-2_r1	13857	SASRAWNVW	1076.53	1
532	PR489_Michele_2020316_SPL5-2_r1_21984_AQFLLMKAIY	0.547388	0.00222222	0.0379383	AQFLLMKAIY	PR489_Michele_2020316_SPL5-2_r1	21984	AQFLLMKAIY	1197.67	1
533	PR489_Michele_2020316_SPL5-2_r1_21984_AQFLLMKAIY	0.251874	0.0025	0.0414923	AQFLLMKAIY	PR489_Michele_2020316_SPL5-2_r1	21984	AQFLLMKAIY	1197.67	1
534	PR489_Michele_2020316_SPL5-2_r1_16392_RANHWDLEL	0.536957	0.00222222	0.0391617	RANHWDLEL	PR489_Michele_2020316_SPL5-2_r1	16392	RANHWDLEL	577.29	2
535	PR489_Michele_2020316_SPL5-2_r1_16392_RANHWDLEL	0.404007	0.0025	0.0239136	RANHWDLEL	PR489_Michele_2020316_SPL5-2_r1	16392	RANHWDLEL	577.29	2
536	PR489_Michele_2020316_SPL5-2_r1_11203_YMYVSKYEV	0.535117	0.00222222	0.0393816	YMYVSKYEV	PR489_Michele_2020316_SPL5-2_r1	11203	YMYVSKYEV	1181.56	1
537	PR489_Michele_2020316_SPL5-2_r1_11203_YMYVSKYEV	0.545982	0.0025	0.0142495	YMYVSKYEV	PR489_Michele_2020316_SPL5-2_r1	11203	YMYVSKYEV	1181.56	1
538	PR489_Michele_2020316_SPL5-2_r1_9620_GTSLTQKVVI	0.534884	0.00222222	0.0394094	GTSLTQKVVI	PR489_Michele_2020316_SPL5-2_r1	9620	GTSLTQKVVI	1045.63	1
539	PR489_Michele_2020316_SPL5-2_r1_9620_GTSLTQKVVI	0.0760149	0.0025	0.077675	GTSLTQKVVI	PR489_Michele_2020316_SPL5-2_r1	9620	GTSLTQKVVI	1045.63	1
540	PR489_Michele_2020316_SPL5-2_r1_6179_SSMINGVVK	0.533303	0.00222222	0.0395994	SSMINGVVK	PR489_Michele_2020316_SPL5-2_r1	6179	SSMINGVVK	467.755	2
541	PR489_Michele_2020316_SPL5-2_r1_6179_SSMINGVVK	0.272524	0.0025	0.0385149	SSMINGVVK	PR489_Michele_2020316_SPL5-2_r1	6179	SSMINGVVK	467.755	2
542	PR489_Michele_2020316_SPL5-2_r1_14849_APIPAMSGV	0.532048	0.00222222	0.0397509	APIPAMSGV	PR489_Michele_2020316_SPL5-2_r1	14849	APIPAMSGV	841.389	1
543	PR489_Michele_2020316_SPL5-2_r1_14849_APIPAMSGV	0.501106	0.0025	0.016787	APIPAMSGV	PR489_Michele_2020316_SPL5-2_r1	14849	APIPAMSGV	841.389	1
544	PR489_Michele_2020316_SPL5-2_r1_14275_AQIMEVTAKW	0.531484	0.00222222	0.0398191	AQIMEVTAKW	PR489_Michele_2020316_SPL5-2_r1	14275	AQIMEVTAKW	1176.61	1
545	PR489_Michele_2020316_SPL5-2_r1_14275_AQIMEVTAKW	0.26953	0.0025	0.0389332	AQIMEVTAKW	PR489_Michele_2020316_SPL5-2_r1	14275	AQIMEVTAKW	1176.61	1
546	PR489_Michele_2020316_SPL5-2_r1_5734_FASGRKSITL	0.529539	0.00222222	0.0400552	FASGRKSITL	PR489_Michele_2020316_SPL5-2_r1	5734	FASGRKSITL	1079.62	1
547	PR489_Michele_2020316_SPL5-2_r1_5734_FASGRKSITL	0.35951	0.0025	0.0281105	FASGRKSITL	PR489_Michele_2020316_SPL5-2_r1	5734	FASGRKSITL	1079.62	1
548	PR489_Michele_2020316_SPL5-2_r1_15036_STYATTFSV	0.529165	0.00222222	0.0401008	STYATTFSV	PR489_Michele_2020316_SPL5-2_r1	15036	STYATTFSV	488.735	2
549	PR489_Michele_2020316_SPL5-2_r1_15036_STYATTFSV	0.280418	0.0025	0.0374328	STYATTFSV	PR489_Michele_2020316_SPL5-2_r1	15036	STYATTFSV	488.735	2
550	PR489_Michele_2020316_SPL5-2_r1_9685_TWKIEKASF	0.52707	0.00222222	0.040357	TWKIEKASF	PR489_Michele_2020316_SPL5-2_r1	9685	TWKIEKASF	1109.6	1
551	PR489_Michele_2020316_SPL5-2_r1_9685_TWKIEKASF	0.386275	0.0025	0.0255063	TWKIEKASF	PR489_Michele_2020316_SPL5-2_r1	9685	TWKIEKASF	1109.6	1
552	PR489_Michele_2020316_SPL5-2_r1_7411_TSVGKLIHQV	0.51964	0.00222222	0.0412788	TSVGKLIHQV	PR489_Michele_2020316_SPL5-2_r1	7411	TSVGKLIHQV	361.217	3
553	PR489_Michele_2020316_SPL5-2_r1_7411_TSVGKLIHQV	0.491685	0.0025	0.0173742	TSVGKLIHQV	PR489_Michele_2020316_SPL5-2_r1	7411	TSVGKLIHQV	361.217	3
554	PR489_Michele_2020316_SPL5-2_r1_14345_YSAPFESEGV	0.516362	0.00222222	0.0416921	YSAPFESEGV	PR489_Michele_2020316_SPL5-2_r1	14345	YSAPFESEGV	1085.48	1
555	PR489_Michele_2020316_SPL5-2_r1_14345_YSAPFESEGV	0.217623	0.0025	0.0469323	YSAPFESEGV	PR489_Michele_2020316_SPL5-2_r1	14345	YSAPFESEGV	1085.48	1
556	PR489_Michele_2020316_SPL5-2_r1_15094_TPFAEYTNSV	0.511291	0.00222222	0.0423393	TPFAEYTNSV	PR489_Michele_2020316_SPL5-2_r1	15094	TPFAEYTNSV	1128.52	1
557	PR489_Michele_2020316_SPL5-2_r1_15094_TPFAEYTNSV	0.391184	0.0025	0.0250551	TPFAEYTNSV	PR489_Michele_2020316_SPL5-2_r1	15094	TPFAEYTNSV	1128.52	1
558	PR489_Michele_2020316_SPL5-2_r1_5288_KTQRSGALW	0.504961	0.00222222	0.0431611	KTQRSGALW	PR489_Michele_2020316_SPL5-2_r1	5288	KTQRSGALW	523.791	2
559	PR489_Michele_2020316_SPL5-2_r1_5288_KTQRSGALW	0.0849995	0.0025	0.075257	KTQRSGALW	PR489_Michele_2020316_SPL5-2_r1	5288	KTQRSGALW	523.791	2
560	PR489_Michele_2020316_SPL5-2_r1_13692_LPREAVPDVL	0.504276	0.00222222	0.0432509	LPREAVPDVL	PR489_Michele_2020316_SPL5-2_r1	13692	LPREAVPDVL	554.822	2
561	PR489_Michele_2020316_SPL5-2_r1_13692_LPREAVPDVL	0.106687	0.0025	0.0697102	LPREAVPDVL	PR489_Michele_2020316_SPL5-2_r1	13692	LPREAVPDVL	554.822	2
562	PR489_Michele_2020316_SPL5-2_r1_19109_RQGNISFIF	0.501219	0.00222222	0.0436543	RQGNISFIF	PR489_Michele_2020316_SPL5-2_r1	19109	RQGNISFIF	1081.58	1
563	PR489_Michele_2020316_SPL5-2_r1_19109_RQGNISFIF	0.161357	0.0025	0.0574039	RQGNISFIF	PR489_Michele_2020316_SPL5-2_r1	19109	RQGNISFIF	1081.58	1
564	PR489_Michele_2020316_SPL5-2_r1_5139_IESEKNETW	0.499511	0.00222222	0.0438811	IESEKNETW	PR489_Michele_2020316_SPL5-2_r1	5139	IESEKNETW	568.267	2
565	PR489_Michele_2020316_SPL5-2_r1_5139_IESEKNETW	0.117959	0.0025	0.0669827	IESEKNETW	PR489_Michele_2020316_SPL5-2_r1	5139	IESEKNETW	568.267	2
566	PR489_Michele_2020316_SPL5-2_r1_14674_TPRGAVMDII	0.493257	0.00222222	0.044722	TPRGAVMDII	PR489_Michele_2020316_SPL5-2_r1	14674	TPRGAVMDII	1072.58	1
567	PR489_Michele_2020316_SPL5-2_r1_14674_TPRGAVMDII	0.436429	0.0025	0.0212516	TPRGAVMDII	PR489_Michele_2020316_SPL5-2_r1	14674	TPRGAVMDII	1072.58	1
568	PR489_Michele_2020316_SPL5-2_r1_15819_VVLLGQDPY	0.491775	0.00222222	0.0449235	VVLLGQDPY	PR489_Michele_2020316_SPL5-2_r1	15819	VVLLGQDPY	502.277	2
569	PR489_Michele_2020316_SPL5-2_r1_15819_VVLLGQDPY	0.0678297	0.0025	0.0799414	VVLLGQDPY	PR489_Michele_2020316_SPL5-2_r1	15819	VVLLGQDPY	502.277	2
570	PR489_Michele_2020316_SPL5-2_r1_8424_FMKDGRSLVV	0.491421	0.00222222	0.0449717	FMKDGRSLVV	PR489_Michele_2020316_SPL5-2_r1	8424	FMKDGRSLVV	1151.62	1
571	PR489_Michele_2020316_SPL5-2_r1_8424_FMKDGRSLVV	0.406815	0.0025	0.0236706	FMKDGRSLVV	PR489_Michele_2020316_SPL5-2_r1	8424	FMKDGRSLVV	1151.62	1
572	PR489_Michele_2020316_SPL5-2_r1_14790_MWHVTRGAVL	0.488008	0.00222222	0.0454398	MWHVTRGAVL	PR489_Michele_2020316_SPL5-2_r1	14790	MWHVTRGAVL	1169.62	1
573	PR489_Michele_2020316_SPL5-2_r1_14790_MWHVTRGAVL	0.42127	0.0025	0.0224576	MWHVTRGAVL	PR489_Michele_2020316_SPL5-2_r1	14790	MWHVTRGAVL	1169.62	1
574	PR489_Michele_2020316_SPL5-2_r1_3986_LPVETKNRL	0.486234	0.00222222	0.0456849	LPVETKNRL	PR489_Michele_2020316_SPL5-2_r1	3986	LPVETKNRL	535.322	2
575	PR489_Michele_2020316_SPL5-2_r1_3986_LPVETKNRL	0.435498	0.0025	0.0213238	LPVETKNRL	PR489_Michele_2020316_SPL5-2_r1	3986	LPVETKNRL	535.322	2
576	PR489_Michele_2020316_SPL5-2_r1_23375_GLFSYVSAV	0.484275	0.00222222	0.045957	GLFSYVSAV	PR489_Michele_2020316_SPL5-2_r1	23375	GLFSYVSAV	471.75	2
577	PR489_Michele_2020316_SPL5-2_r1_23375_GLFSYVSAV	0.39832	0.0025	0.0244134	GLFSYVSAV	PR489_Michele_2020316_SPL5-2_r1	23375	GLFSYVSAV	471.75	2
578	PR489_Michele_2020316_SPL5-2_r1_15401_TPVESWEEV	0.47921	0.00222222	0.0466683	TPVESWEEV	PR489_Michele_2020316_SPL5-2_r1	15401	TPVESWEEV	1075.49	1
579	PR489_Michele_2020316_SPL5-2_r1_15401_TPVESWEEV	0.303061	0.0025	0.0344913	TPVESWEEV	PR489_Michele_2020316_SPL5-2_r1	15401	TPVESWEEV	1075.49	1
580	PR489_Michele_2020316_SPL5-2_r1_2957_RGRIGRNPK	0.478851	0.00222222	0.0467191	RGRIGRNPK	PR489_Michele_2020316_SPL5-2_r1	2957	RGRIGRNPK	351.884	3
581	PR489_Michele_2020316_SPL5-2_r1_2957_RGRIGRNPK	0.239771	0.0025	0.0433405	RGRIGRNPK	PR489_Michele_2020316_SPL5-2_r1	2957	RGRIGRNPK	351.884	3
582	PR489_Michele_2020316_SPL5-2_r1_18102_FPPASPNGVF	0.475837	0.00222222	0.0471478	FPPASPNGVF	PR489_Michele_2020316_SPL5-2_r1	18102	FPPASPNGVF	516.761	2
583	PR489_Michele_2020316_SPL5-2_r1_18102_FPPASPNGVF	0.236088	0.0025	0.0439187	FPPASPNGVF	PR489_Michele_2020316_SPL5-2_r1	18102	FPPASPNGVF	516.761	2
584	PR489_Michele_2020316_SPL5-2_r1_27193_WPLNEGIMAI	0.473938	0.00222222	0.04742	WPLNEGIMAI	PR489_Michele_2020316_SPL5-2_r1	27193	WPLNEGIMAI	1143.59	1
585	PR489_Michele_2020316_SPL5-2_r1_27193_WPLNEGIMAI	0.0612334	0.0025	0.0818129	WPLNEGIMAI	PR489_Michele_2020316_SPL5-2_r1	27193	WPLNEGIMAI	1143.59	1
586	PR489_Michele_2020316_SPL5-2_r1_23488_TYVDLNLTL	0.470546	0.00222222	0.0479098	TYVDLNLTL	PR489_Michele_2020316_SPL5-2_r1	23488	TYVDLNLTL	1051.57	1
587	PR489_Michele_2020316_SPL5-2_r1_23488_TYVDLNLTL	0.277265	0.0025	0.0378613	TYVDLNLTL	PR489_Michele_2020316_SPL5-2_r1	23488	TYVDLNLTL	1051.57	1
588	PR489_Michele_2020316_SPL5-2_r1_15217_FGLSHHGNYV	0.468469	0.00222222	0.0482122	FGLSHHGNYV	PR489_Michele_2020316_SPL5-2_r1	15217	FGLSHHGNYV	565.772	2
589	PR489_Michele_2020316_SPL5-2_r1_15217_FGLSHHGNYV	0.386857	0.0025	0.0254524	FGLSHHGNYV	PR489_Michele_2020316_SPL5-2_r1	15217	FGLSHHGNYV	565.772	2
590	PR489_Michele_2020316_SPL5-2_r1_17791_MMLESGQLGV	0.466448	0.00222222	0.0485083	MMLESGQLGV	PR489_Michele_2020316_SPL5-2_r1	17791	MMLESGQLGV	1064.51	1
591	PR489_Michele_2020316_SPL5-2_r1_17791_MMLESGQLGV	0.184422	0.0025	0.0528635	MMLESGQLGV	PR489_Michele_2020316_SPL5-2_r1	17791	MMLESGQLGV	1064.51	1
592	PR489_Michele_2020316_SPL5-2_r1_20272_LELGQPQWL	0.461706	0.00222222	0.0492099	LELGQPQWL	PR489_Michele_2020316_SPL5-2_r1	20272	LELGQPQWL	1083.58	1
593	PR489_Michele_2020316_SPL5-2_r1_20272_LELGQPQWL	0.364475	0.0025	0.0276084	LELGQPQWL	PR489_Michele_2020316_SPL5-2_r1	20272	LELGQPQWL	1083.58	1
594	PR489_Michele_2020316_SPL5-2_r1_16427_MVLLIPEPEK	0.452482	0.00222222	0.050603	MVLLIPEPEK	PR489_Michele_2020316_SPL5-2_r1	16427	MVLLIPEPEK	1168.66	1
595	PR489_Michele_2020316_SPL5-2_r1_16427_MVLLIPEPEK	0.0862089	0.0025	0.074937	MVLLIPEPEK	PR489_Michele_2020316_SPL5-2_r1	16427	MVLLIPEPEK	1168.66	1
596	PR489_Michele_2020316_SPL5-2_r1_20849_LAAVSVSPLL	0.451518	0.00222222	0.0507509	LAAVSVSPLL	PR489_Michele_2020316_SPL5-2_r1	20849	LAAVSVSPLL	969.598	1
597	PR489_Michele_2020316_SPL5-2_r1_20849_LAAVSVSPLL	0.158267	0.0025	0.05804	LAAVSVSPLL	PR489_Michele_2020316_SPL5-2_r1	20849	LAAVSVSPLL	969.598	1
598	PR489_Michele_2020316_SPL5-2_r1_6122_TAGPWHLGK	0.449359	0.00222222	0.0510834	TAGPWHLGK	PR489_Michele_2020316_SPL5-2_r1	6122	TAGPWHLGK	966.516	1
599	PR489_Michele_2020316_SPL5-2_r1_6122_TAGPWHLGK	0.119866	0.0025	0.0665315	TAGPWHLGK	PR489_Michele_2020316_SPL5-2_r1	6122	TAGPWHLGK	966.516	1
600	PR489_Michele_2020316_SPL5-2_r1_17308_FQSHQLWATL	0.447411	0.00222222	0.0513853	FQSHQLWATL	PR489_Michele_2020316_SPL5-2_r1	17308	FQSHQLWATL	1230.62	1
601	PR489_Michele_2020316_SPL5-2_r1_17308_FQSHQLWATL	0.386342	0.0025	0.0255001	FQSHQLWATL	PR489_Michele_2020316_SPL5-2_r1	17308	FQSHQLWATL	1230.62	1
602	PR489_Michele_2020316_SPL5-2_r1_10431_PHLSDPVSF	0.444178	0.00222222	0.0518901	PHLSDPVSF	PR489_Michele_2020316_SPL5-2_r1	10431	PHLSDPVSF	499.751	2
603	PR489_Michele_2020316_SPL5-2_r1_10431_PHLSDPVSF	0.208529	0.0025	0.0484894	PHLSDPVSF	PR489_Michele_2020316_SPL5-2_r1	10431	PHLSDPVSF	499.751	2
604	PR489_Michele_2020316_SPL5-2_r1_21490_LPNMTLGEL	0.442723	0.00222222	0.052119	LPNMTLGEL	PR489_Michele_2020316_SPL5-2_r1	21490	LPNMTLGEL	494.263	2
605	PR489_Michele_2020316_SPL5-2_r1_21490_LPNMTLGEL	0.274337	0.0025	0.0382637	LPNMTLGEL	PR489_Michele_2020316_SPL5-2_r1	21490	LPNMTLGEL	494.263	2
606	PR489_Michele_2020316_SPL5-2_r1_4954_KSPYNQSMY	0.436986	0.00222222	0.0530306	KSPYNQSMY	PR489_Michele_2020316_SPL5-2_r1	4954	KSPYNQSMY	1117.5	1
607	PR489_Michele_2020316_SPL5-2_r1_4954_KSPYNQSMY	0.170368	0.0025	0.0555871	KSPYNQSMY	PR489_Michele_2020316_SPL5-2_r1	4954	KSPYNQSMY	1117.5	1
608	PR489_Michele_2020316_SPL5-2_r1_18815_GEALWALPHAAAAVA	0.43417	0.00222222	0.0534838	GEALWALPHAAAAVA	PR489_Michele_2020316_SPL5-2_r1	18815	GEALWALPHAAAAVA	1447.77	1
609	PR489_Michele_2020316_SPL5-2_r1_18815_GEALWALPHAAAAVA	0.319534	0.0025	0.032495	GEALWALPHAAAAVA	PR489_Michele_2020316_SPL5-2_r1	18815	GEALWALPHAAAAVA	1447.77	1
610	PR489_Michele_2020316_SPL5-2_r1_19466_QPQWIAASI	0.431606	0.00222222	0.0538996	QPQWIAASI	PR489_Michele_2020316_SPL5-2_r1	19466	QPQWIAASI	507.274	2
611	PR489_Michele_2020316_SPL5-2_r1_19466_QPQWIAASI	0.193629	0.0025	0.0511497	QPQWIAASI	PR489_Michele_2020316_SPL5-2_r1	19466	QPQWIAASI	507.274	2
612	PR489_Michele_2020316_SPL5-2_r1_11602_DRANMQAASAEPLLS	0.428379	0.00222222	0.0544275	DRANMQAASAEPLLS	PR489_Michele_2020316_SPL5-2_r1	11602	DRANMQAASAEPLLS	787.386	2
613	PR489_Michele_2020316_SPL5-2_r1_11602_DRANMQAASAEPLLS	0.267315	0.0025	0.0392456	DRANMQAASAEPLLS	PR489_Michele_2020316_SPL5-2_r1	11602	DRANMQAASAEPLLS	787.386	2
614	PR489_Michele_2020316_SPL5-2_r1_28392_TILEPFTRTHPPVLL	0.42704	0.00222222	0.0546481	TILEPFTRTHPPVLL	PR489_Michele_2020316_SPL5-2_r1	28392	TILEPFTRTHPPVLL	867.502	2
615	PR489_Michele_2020316_SPL5-2_r1_28392_TILEPFTRTHPPVLL	0.344814	0.0025	0.0296502	TILEPFTRTHPPVLL	PR489_Michele_2020316_SPL5-2_r1	28392	TILEPFTRTHPPVLL	867.502	2
616	PR489_Michele_2020316_SPL5-2_r1_15496_TPVESWEEV	0.424679	0.00222222	0.055039	TPVESWEEV	PR489_Michele_2020316_SPL5-2_r1	15496	TPVESWEEV	538.251	2
617	PR489_Michele_2020316_SPL5-2_r1_15496_TPVESWEEV	0.18963	0.0025	0.0518875	TPVESWEEV	PR489_Michele_2020316_SPL5-2_r1	15496	TPVESWEEV	538.251	2
618	PR489_Michele_2020316_SPL5-2_r1_3512_TPTPATRSI	0.420538	0.00222222	0.0557314	TPTPATRSI	PR489_Michele_2020316_SPL5-2_r1	3512	TPTPATRSI	943.521	1
619	PR489_Michele_2020316_SPL5-2_r1_3512_TPTPATRSI	0.28867	0.0025	0.0363334	TPTPATRSI	PR489_Michele_2020316_SPL5-2_r1	3512	TPTPATRSI	943.521	1
620	PR489_Michele_2020316_SPL5-2_r1_5948_EEREIPERSW	0.415031	0.00222222	0.0566651	EEREIPERSW	PR489_Michele_2020316_SPL5-2_r1	5948	EEREIPERSW	444.218	3
621	PR489_Michele_2020316_SPL5-2_r1_5948_EEREIPERSW	0.190127	0.0025	0.0517952	EEREIPERSW	PR489_Michele_2020316_SPL5-2_r1	5948	EEREIPERSW	444.218	3
622	PR489_Michele_2020316_SPL5-2_r1_16625_LENLMWKQI	0.414586	0.00222222	0.0567412	LENLMWKQI	PR489_Michele_2020316_SPL5-2_r1	16625	LENLMWKQI	1174.63	1
623	PR489_Michele_2020316_SPL5-2_r1_16625_LENLMWKQI	0.203526	0.0025	0.0493674	LENLMWKQI	PR489_Michele_2020316_SPL5-2_r1	16625	LENLMWKQI	1174.63	1
624	PR489_Michele_2020316_SPL5-2_r1_8116_VSGKLIHEW	0.402336	0.00222222	0.0588759	VSGKLIHEW	PR489_Michele_2020316_SPL5-2_r1	8116	VSGKLIHEW	356.866	3
625	PR489_Michele_2020316_SPL5-2_r1_8116_VSGKLIHEW	-0.141036	0.00877193	0.162701	VSGKLIHEW	PR489_Michele_2020316_SPL5-2_r1	8116	VSGKLIHEW	356.866	3
626	PR489_Michele_2020316_SPL5-2_r1_14992_AYSANNTSLF	0.401099	0.00222222	0.0590957	AYSANNTSLF	PR489_Michele_2020316_SPL5-2_r1	14992	AYSANNTSLF	544.256	2
627	PR489_Michele_2020316_SPL5-2_r1_14992_AYSANNTSLF	0.188125	0.0025	0.0521677	AYSANNTSLF	PR489_Michele_2020316_SPL5-2_r1	14992	AYSANNTSLF	544.256	2
628	PR489_Michele_2020316_SPL5-2_r1_24072_EAFDVFQKIYTHYAS	0.398511	0.00222222	0.0595582	EAFDVFQKIYTHYAS	PR489_Michele_2020316_SPL5-2_r1	24072	EAFDVFQKIYTHYAS	606.962	3
629	PR489_Michele_2020316_SPL5-2_r1_24072_EAFDVFQKIYTHYAS	0.187357	0.0025	0.0523113	EAFDVFQKIYTHYAS	PR489_Michele_2020316_SPL5-2_r1	24072	EAFDVFQKIYTHYAS	606.962	3
630	PR489_Michele_2020316_SPL5-2_r1_2644_KLNNMSHHY	0.392707	0.00222222	0.0606083	KLNNMSHHY	PR489_Michele_2020316_SPL5-2_r1	2644	KLNNMSHHY	381.85	3
631	PR489_Michele_2020316_SPL5-2_r1_2644_KLNNMSHHY	-0.125196	0.00877193	0.154479	KLNNMSHHY	PR489_Michele_2020316_SPL5-2_r1	2644	KLNNMSHHY	381.85	3
632	PR489_Michele_2020316_SPL5-2_r1_25590_LVDTVSFIGPRVWVR	0.386214	0.00222222	0.0618042	LVDTVSFIGPRVWVR	PR489_Michele_2020316_SPL5-2_r1	25590	LVDTVSFIGPRVWVR	872.5	2
633	PR489_Michele_2020316_SPL5-2_r1_25590_LVDTVSFIGPRVWVR	0.300184	0.0025	0.0348521	LVDTVSFIGPRVWVR	PR489_Michele_2020316_SPL5-2_r1	25590	LVDTVSFIGPRVWVR	872.5	2
634	PR489_Michele_2020316_SPL5-2_r1_3646_KEAVEDERF	0.383063	0.00222222	0.0623927	KEAVEDERF	PR489_Michele_2020316_SPL5-2_r1	3646	KEAVEDERF	374.852	3
635	PR489_Michele_2020316_SPL5-2_r1_3646_KEAVEDERF	-0.179282	0.0147368	0.184063	KEAVEDERF	PR489_Michele_2020316_SPL5-2_r1	3646	KEAVEDERF	374.852	3
636	PR489_Michele_2020316_SPL5-2_r1_4903_TSKKRSWPLN	0.380202	0.00222222	0.0629319	TSKKRSWPLN	PR489_Michele_2020316_SPL5-2_r1	4903	TSKKRSWPLN	1216.68	1
637	PR489_Michele_2020316_SPL5-2_r1_4903_TSKKRSWPLN	0.155447	0.0025	0.0586264	TSKKRSWPLN	PR489_Michele_2020316_SPL5-2_r1	4903	TSKKRSWPLN	1216.68	1
638	PR489_Michele_2020316_SPL5-2_r1_6244_RAAVEDEEF	0.38001	0.00222222	0.0629682	RAAVEDEEF	PR489_Michele_2020316_SPL5-2_r1	6244	RAAVEDEEF	1065.48	1
639	PR489_Michele_2020316_SPL5-2_r1_6244_RAAVEDEEF	0.106326	0.0025	0.0697993	RAAVEDEEF	PR489_Michele_2020316_SPL5-2_r1	6244	RAAVEDEEF	1065.48	1
640	PR489_Michele_2020316_SPL5-2_r1_15668_GPRVWVRVM	0.378359	0.00222222	0.0632816	GPRVWVRVM	PR489_Michele_2020316_SPL5-2_r1	15668	GPRVWVRVM	550.312	2
641	PR489_Michele_2020316_SPL5-2_r1_15668_GPRVWVRVM	0.172044	0.0025	0.0552554	GPRVWVRVM	PR489_Michele_2020316_SPL5-2_r1	15668	GPRVWVRVM	550.312	2
642	PR489_Michele_2020316_SPL5-2_r1_21553_LMLAASPLYA	0.378211	0.00222222	0.0633097	LMLAASPLYA	PR489_Michele_2020316_SPL5-2_r1	21553	LMLAASPLYA	525.289	2
643	PR489_Michele_2020316_SPL5-2_r1_21553_LMLAASPLYA	0.242102	0.0025	0.0429784	LMLAASPLYA	PR489_Michele_2020316_SPL5-2_r1	21553	LMLAASPLYA	525.289	2
644	PR489_Michele_2020316_SPL5-2_r1_7936_MLYGHELYRT	0.371735	0.00222222	0.0645537	MLYGHELYRT	PR489_Michele_2020316_SPL5-2_r1	7936	MLYGHELYRT	641.816	2
645	PR489_Michele_2020316_SPL5-2_r1_7936_MLYGHELYRT	0.257965	0.0025	0.0405915	MLYGHELYRT	PR489_Michele_2020316_SPL5-2_r1	7936	MLYGHELYRT	641.816	2
646	PR489_Michele_2020316_SPL5-2_r1_8458_ESPARLASAI	0.370999	0.00222222	0.0646966	ESPARLASAI	PR489_Michele_2020316_SPL5-2_r1	8458	ESPARLASAI	507.782	2
647	PR489_Michele_2020316_SPL5-2_r1_8458_ESPARLASAI	0.0540805	0.0025	0.0838887	ESPARLASAI	PR489_Michele_2020316_SPL5-2_r1	8458	ESPARLASAI	507.782	2
648	PR489_Michele_2020316_SPL5-2_r1_34064_TRNMRIYDGALYHGL	0.370015	0.00222222	0.0648883	TRNMRIYDGALYHGL	PR489_Michele_2020316_SPL5-2_r1	34064	TRNMRIYDGALYHGL	445.729	4
649	PR489_Michele_2020316_SPL5-2_r1_34064_TRNMRIYDGALYHGL	0.0905131	0.0025	0.0738085	TRNMRIYDGALYHGL	PR489_Michele_2020316_SPL5-2_r1	34064	TRNMRIYDGALYHGL	445.729	4
650	PR489_Michele_2020316_SPL5-2_r1_13254_TDFQSHQLW	0.366652	0.00222222	0.0655469	TDFQSHQLW	PR489_Michele_2020316_SPL5-2_r1	13254	TDFQSHQLW	1161.53	1
651	PR489_Michele_2020316_SPL5-2_r1_13254_TDFQSHQLW	0.385135	0.0025	0.0256121	TDFQSHQLW	PR489_Michele_2020316_SPL5-2_r1	13254	TDFQSHQLW	1161.53	1
652	PR489_Michele_2020316_SPL5-2_r1_21819_IWIKTQYMTF	0.355313	0.00222222	0.0678155	IWIKTQYMTF	PR489_Michele_2020316_SPL5-2_r1	21819	IWIKTQYMTF	1330.68	1
653	PR489_Michele_2020316_SPL5-2_r1_21819_IWIKTQYMTF	0.166693	0.0025	0.0563213	IWIKTQYMTF	PR489_Michele_2020316_SPL5-2_r1	21819	IWIKTQYMTF	1330.68	1
654	PR489_Michele_2020316_SPL5-2_r1_20289_MAWRTIMAV	0.351925	0.00222222	0.0685079	MAWRTIMAV	PR489_Michele_2020316_SPL5-2_r1	20289	MAWRTIMAV	1078.55	1
655	PR489_Michele_2020316_SPL5-2_r1_20289_MAWRTIMAV	0.0528612	0.0025	0.0842474	MAWRTIMAV	PR489_Michele_2020316_SPL5-2_r1	20289	MAWRTIMAV	1078.55	1
656	PR489_Michele_2020316_SPL5-2_r1_6279_VYGDKLKNNF	0.347079	0.00222222	0.06951	VYGDKLKNNF	PR489_Michele_2020316_SPL5-2_r1	6279	VYGDKLKNNF	399.88	3
657	PR489_Michele_2020316_SPL5-2_r1_6279_VYGDKLKNNF	0.143231	0.0025	0.0612333	VYGDKLKNNF	PR489_Michele_2020316_SPL5-2_r1	6279	VYGDKLKNNF	399.88	3
658	PR489_Michele_2020316_SPL5-2_r1_13756_HPPLKMEMAL	0.346925	0.00222222	0.069542	HPPLKMEMAL	PR489_Michele_2020316_SPL5-2_r1	13756	HPPLKMEMAL	583.807	2
659	PR489_Michele_2020316_SPL5-2_r1_13756_HPPLKMEMAL	0.186171	0.0025	0.0525337	HPPLKMEMAL	PR489_Michele_2020316_SPL5-2_r1	13756	HPPLKMEMAL	583.807	2
660	PR489_Michele_2020316_SPL5-2_r1_21351_LYAVATTFIT	0.346143	0.00222222	0.0697053	LYAVATTFIT	PR489_Michele_2020316_SPL5-2_r1	21351	LYAVATTFIT	550.305	2
661	PR489_Michele_2020316_SPL5-2_r1_21351_LYAVATTFIT	0.136279	0.0025	0.0627659	LYAVATTFIT	PR489_Michele_2020316_SPL5-2_r1	21351	LYAVATTFIT	550.305	2
662	PR489_Michele_2020316_SPL5-2_r1_17554_SPNGVFAPI	0.338826	0.00222222	0.0712492	SPNGVFAPI	PR489_Michele_2020316_SPL5-2_r1	17554	SPNGVFAPI	451.242	2
663	PR489_Michele_2020316_SPL5-2_r1_17554_SPNGVFAPI	0.0258298	0.0025	0.0925766	SPNGVFAPI	PR489_Michele_2020316_SPL5-2_r1	17554	SPNGVFAPI	451.242	2
664	PR489_Michele_2020316_SPL5-2_r1_21922_ILPGHLTIYL	0.333627	0.00222222	0.0723663	ILPGHLTIYL	PR489_Michele_2020316_SPL5-2_r1	21922	ILPGHLTIYL	570.345	2
665	PR489_Michele_2020316_SPL5-2_r1_21922_ILPGHLTIYL	0.106988	0.0025	0.069636	ILPGHLTIYL	PR489_Michele_2020316_SPL5-2_r1	21922	ILPGHLTIYL	570.345	2
666	PR489_Michele_2020316_SPL5-2_r1_22699_YPLAIPVTMT	0.332883	0.00222222	0.0725276	YPLAIPVTMT	PR489_Michele_2020316_SPL5-2_r1	22699	YPLAIPVTMT	1105.6	1
667	PR489_Michele_2020316_SPL5-2_r1_22699_YPLAIPVTMT	0.285403	0.0025	0.0367648	YPLAIPVTMT	PR489_Michele_2020316_SPL5-2_r1	22699	YPLAIPVTMT	1105.6	1
668	PR489_Michele_2020316_SPL5-2_r1_10195_GEKALKLSW	0.328179	0.00222222	0.0735549	GEKALKLSW	PR489_Michele_2020316_SPL5-2_r1	10195	GEKALKLSW	516.298	2
669	PR489_Michele_2020316_SPL5-2_r1_10195_GEKALKLSW	0.251078	0.0025	0.0416114	GEKALKLSW	PR489_Michele_2020316_SPL5-2_r1	10195	GEKALKLSW	516.298	2
670	PR489_Michele_2020316_SPL5-2_r1_10648_VQLKGTFTY	0.324287	0.00222222	0.0744154	VQLKGTFTY	PR489_Michele_2020316_SPL5-2_r1	10648	VQLKGTFTY	1055.64	1
671	PR489_Michele_2020316_SPL5-2_r1_10648_VQLKGTFTY	0.351511	0.0025	0.0289385	VQLKGTFTY	PR489_Michele_2020316_SPL5-2_r1	10648	VQLKGTFTY	1055.64	1
672	PR489_Michele_2020316_SPL5-2_r1_29349_SSVLLWMASV	0.316368	0.00222222	0.0761964	SSVLLWMASV	PR489_Michele_2020316_SPL5-2_r1	29349	SSVLLWMASV	1092.58	1
673	PR489_Michele_2020316_SPL5-2_r1_29349_SSVLLWMASV	0.0661226	0.0025	0.0804219	SSVLLWMASV	PR489_Michele_2020316_SPL5-2_r1	29349	SSVLLWMASV	1092.58	1
674	PR489_Michele_2020316_SPL5-2_r1_2844_RVSTGPQLAK	0.314944	0.00222222	0.0765209	RVSTGPQLAK	PR489_Michele_2020316_SPL5-2_r1	2844	RVSTGPQLAK	528.812	2
675	PR489_Michele_2020316_SPL5-2_r1_2844_RVSTGPQLAK	0.0580863	0.0025	0.0827202	RVSTGPQLAK	PR489_Michele_2020316_SPL5-2_r1	2844	RVSTGPQLAK	528.812	2
676	PR489_Michele_2020316_SPL5-2_r1_3389_LKMTTSLNR	0.313852	0.00222222	0.0767705	LKMTTSLNR	PR489_Michele_2020316_SPL5-2_r1	3389	LKMTTSLNR	1063.59	1
677	PR489_Michele_2020316_SPL5-2_r1_3389_LKMTTSLNR	0.0439364	0.0025	0.0869171	LKMTTSLNR	PR489_Michele_2020316_SPL5-2_r1	3389	LKMTTSLNR	1063.59	1
678	PR489_Michele_2020316_SPL5-2_r1_21969_YTLLERLYPV	0.312913	0.00222222	0.0769859	YTLLERLYPV	PR489_Michele_2020316_SPL5-2_r1	21969	YTLLERLYPV	633.858	2
679	PR489_Michele_2020316_SPL5-2_r1_21969_YTLLERLYPV	0.178872	0.0025	0.0539234	YTLLERLYPV	PR489_Michele_2020316_SPL5-2_r1	21969	YTLLERLYPV	633.858	2
680	PR489_Michele_2020316_SPL5-2_r1_9047_TTRLENVMWK	0.310737	0.00222222	0.0774874	TTRLENVMWK	PR489_Michele_2020316_SPL5-2_r1	9047	TTRLENVMWK	639.337	2
681	PR489_Michele_2020316_SPL5-2_r1_9047_TTRLENVMWK	0.181033	0.0025	0.0535083	TTRLENVMWK	PR489_Michele_2020316_SPL5-2_r1	9047	TTRLENVMWK	639.337	2
682	PR489_Michele_2020316_SPL5-2_r1_2729_GSQLAKRFSK	0.310019	0.00222222	0.0776534	GSQLAKRFSK	PR489_Michele_2020316_SPL5-2_r1	2729	GSQLAKRFSK	561.325	2
683	PR489_Michele_2020316_SPL5-2_r1_2729_GSQLAKRFSK	0.24055	0.0025	0.0432191	GSQLAKRFSK	PR489_Michele_2020316_SPL5-2_r1	2729	GSQLAKRFSK	561.325	2
684	PR489_Michele_2020316_SPL5-2_r1_20845_TLLSLTFIK	0.307274	0.00222222	0.0782916	TLLSLTFIK	PR489_Michele_2020316_SPL5-2_r1	20845	TLLSLTFIK	518.326	2
685	PR489_Michele_2020316_SPL5-2_r1_20845_TLLSLTFIK	-0.0363744	0.00877193	0.114698	TLLSLTFIK	PR489_Michele_2020316_SPL5-2_r1	20845	TLLSLTFIK	518.326	2
686	PR489_Michele_2020316_SPL5-2_r1_14562_AQIMEVTAKW	0.306211	0.00222222	0.0785401	AQIMEVTAKW	PR489_Michele_2020316_SPL5-2_r1	14562	AQIMEVTAKW	588.808	2
687	PR489_Michele_2020316_SPL5-2_r1_14562_AQIMEVTAKW	0.185727	0.0025	0.0526172	AQIMEVTAKW	PR489_Michele_2020316_SPL5-2_r1	14562	AQIMEVTAKW	588.808	2
688	PR489_Michele_2020316_SPL5-2_r1_6970_NPHPPLKMEM	0.304757	0.00222222	0.0788813	NPHPPLKMEM	PR489_Michele_2020316_SPL5-2_r1	6970	NPHPPLKMEM	597.294	2
689	PR489_Michele_2020316_SPL5-2_r1_6970_NPHPPLKMEM	0.110373	0.0025	0.0688069	NPHPPLKMEM	PR489_Michele_2020316_SPL5-2_r1	6970	NPHPPLKMEM	597.294	2
690	PR489_Michele_2020316_SPL5-2_r1_26018_ESLETLMLV	0.299197	0.00222222	0.0801987	ESLETLMLV	PR489_Michele_2020316_SPL5-2_r1	26018	ESLETLMLV	517.776	2
691	PR489_Michele_2020316_SPL5-2_r1_26018_ESLETLMLV	-0.0766135	0.00877193	0.131439	ESLETLMLV	PR489_Michele_2020316_SPL5-2_r1	26018	ESLETLMLV	517.776	2
692	PR489_Michele_2020316_SPL5-2_r1_7370_LMRRGDLPV	0.298281	0.00222222	0.0804179	LMRRGDLPV	PR489_Michele_2020316_SPL5-2_r1	7370	LMRRGDLPV	1056.6	1
693	PR489_Michele_2020316_SPL5-2_r1_7370_LMRRGDLPV	0.149732	0.0025	0.0598325	LMRRGDLPV	PR489_Michele_2020316_SPL5-2_r1	7370	LMRRGDLPV	1056.6	1
694	PR489_Michele_2020316_SPL5-2_r1_10903_ETWMSSEGA	0.290866	0.00222222	0.0822121	ETWMSSEGA	PR489_Michele_2020316_SPL5-2_r1	10903	ETWMSSEGA	997.393	1
695	PR489_Michele_2020316_SPL5-2_r1_10903_ETWMSSEGA	0	0.0025	0.101241	ETWMSSEGA	PR489_Michele_2020316_SPL5-2_r1	10903	ETWMSSEGA	997.393	1
696	PR489_Michele_2020316_SPL5-2_r1_3972_VTFKVPHAK	0.288392	0.00222222	0.0828192	VTFKVPHAK	PR489_Michele_2020316_SPL5-2_r1	3972	VTFKVPHAK	1026.61	1
697	PR489_Michele_2020316_SPL5-2_r1_3972_VTFKVPHAK	0.0388078	0.0025	0.0884866	VTFKVPHAK	PR489_Michele_2020316_SPL5-2_r1	3972	VTFKVPHAK	1026.61	1
698	PR489_Michele_2020316_SPL5-2_r1_8810_AIKILTGFRK	0.285604	0.00222222	0.0835084	AIKILTGFRK	PR489_Michele_2020316_SPL5-2_r1	8810	AIKILTGFRK	573.871	2
699	PR489_Michele_2020316_SPL5-2_r1_8810_AIKILTGFRK	0.217647	0.0025	0.0469284	AIKILTGFRK	PR489_Michele_2020316_SPL5-2_r1	8810	AIKILTGFRK	573.871	2
700	PR489_Michele_2020316_SPL5-2_r1_14104_TTLTLRMPL	0.280841	0.00222222	0.0846986	TTLTLRMPL	PR489_Michele_2020316_SPL5-2_r1	14104	TTLTLRMPL	1045.61	1
701	PR489_Michele_2020316_SPL5-2_r1_14104_TTLTLRMPL	0.123663	0.0025	0.0656416	TTLTLRMPL	PR489_Michele_2020316_SPL5-2_r1	14104	TTLTLRMPL	1045.61	1
702	PR489_Michele_2020316_SPL5-2_r1_25616_VRPIFAYLGPELNPK	0.276871	0.00222222	0.0857031	VRPIFAYLGPELNPK	PR489_Michele_2020316_SPL5-2_r1	25616	VRPIFAYLGPELNPK	571.994	3
703	PR489_Michele_2020316_SPL5-2_r1_25616_VRPIFAYLGPELNPK	0.247737	0.0025	0.0421153	VRPIFAYLGPELNPK	PR489_Michele_2020316_SPL5-2_r1	25616	VRPIFAYLGPELNPK	571.994	3
704	PR489_Michele_2020316_SPL5-2_r1_22215_VPNYNLIVM	0.276023	0.00222222	0.085919	VPNYNLIVM	PR489_Michele_2020316_SPL5-2_r1	22215	VPNYNLIVM	1062.56	1
705	PR489_Michele_2020316_SPL5-2_r1_22215_VPNYNLIVM	0.0280598	0.0025	0.0918616	VPNYNLIVM	PR489_Michele_2020316_SPL5-2_r1	22215	VPNYNLIVM	1062.56	1
706	PR489_Michele_2020316_SPL5-2_r1_6425_SQHNYRPGYF	0.274417	0.00222222	0.0863293	SQHNYRPGYF	PR489_Michele_2020316_SPL5-2_r1	6425	SQHNYRPGYF	634.794	2
707	PR489_Michele_2020316_SPL5-2_r1_6425_SQHNYRPGYF	0.0069348	0.0025	0.0988443	SQHNYRPGYF	PR489_Michele_2020316_SPL5-2_r1	6425	SQHNYRPGYF	634.794	2
708	PR489_Michele_2020316_SPL5-2_r1_6227_RNPANFHFHSRPQSN	0.265932	0.00222222	0.088529	RNPANFHFHSRPQSN	PR489_Michele_2020316_SPL5-2_r1	6227	RNPANFHFHSRPQSN	904.938	2
709	PR489_Michele_2020316_SPL5-2_r1_6227_RNPANFHFHSRPQSN	0.229027	0.0025	0.0450482	RNPANFHFHSRPQSN	PR489_Michele_2020316_SPL5-2_r1	6227	RNPANFHFHSRPQSN	904.938	2
710	PR489_Michele_2020316_SPL5-2_r1_8331_KLQAGAVGRVVDYQNG	0.265327	0.00222222	0.0886881	KLQAGAVGRVVDYQNG	PR489_Michele_2020316_SPL5-2_r1	8331	KLQAGAVGRVVDYQNG	837.95	2
711	PR489_Michele_2020316_SPL5-2_r1_8331_KLQAGAVGRVVDYQNG	0.118956	0.0025	0.0667466	KLQAGAVGRVVDYQNG	PR489_Michele_2020316_SPL5-2_r1	8331	KLQAGAVGRVVDYQNG	837.95	2
712	PR489_Michele_2020316_SPL5-2_r1_15168_MEKYQLAVTI	0.263136	0.00222222	0.0892655	MEKYQLAVTI	PR489_Michele_2020316_SPL5-2_r1	15168	MEKYQLAVTI	1195.64	1
713	PR489_Michele_2020316_SPL5-2_r1_15168_MEKYQLAVTI	0.10343	0.0025	0.0705176	MEKYQLAVTI	PR489_Michele_2020316_SPL5-2_r1	15168	MEKYQLAVTI	1195.64	1
714	PR489_Michele_2020316_SPL5-2_r1_14757_RPLGTVITL	0.263	0.00222222	0.0893015	RPLGTVITL	PR489_Michele_2020316_SPL5-2_r1	14757	RPLGTVITL	969.608	1
715	PR489_Michele_2020316_SPL5-2_r1_14757_RPLGTVITL	0.00752026	0.0025	0.0986443	RPLGTVITL	PR489_Michele_2020316_SPL5-2_r1	14757	RPLGTVITL	969.608	1
716	PR489_Michele_2020316_SPL5-2_r1_2642_MIRPQPMEHK	0.261439	0.00222222	0.0897153	MIRPQPMEHK	PR489_Michele_2020316_SPL5-2_r1	2642	MIRPQPMEHK	422.886	3
717	PR489_Michele_2020316_SPL5-2_r1_2642_MIRPQPMEHK	0.103451	0.0025	0.0705123	MIRPQPMEHK	PR489_Michele_2020316_SPL5-2_r1	2642	MIRPQPMEHK	422.886	3
718	PR489_Michele_2020316_SPL5-2_r1_20520_ASYAEIFPPASPNGV	0.260875	0.00222222	0.0898652	ASYAEIFPPASPNGV	PR489_Michele_2020316_SPL5-2_r1	20520	ASYAEIFPPASPNGV	1519.74	1
719	PR489_Michele_2020316_SPL5-2_r1_20520_ASYAEIFPPASPNGV	0.0944274	0.0025	0.0727962	ASYAEIFPPASPNGV	PR489_Michele_2020316_SPL5-2_r1	20520	ASYAEIFPPASPNGV	1519.74	1
720	PR489_Michele_2020316_SPL5-2_r1_29548_TASLVMLLV	0.259449	0.00222222	0.0902455	TASLVMLLV	PR489_Michele_2020316_SPL5-2_r1	29548	TASLVMLLV	946.564	1
721	PR489_Michele_2020316_SPL5-2_r1_29548_TASLVMLLV	0.0608974	0.0025	0.0819093	TASLVMLLV	PR489_Michele_2020316_SPL5-2_r1	29548	TASLVMLLV	946.564	1
722	PR489_Michele_2020316_SPL5-2_r1_17918_MTTEDMLAV	0.257437	0.00222222	0.0907844	MTTEDMLAV	PR489_Michele_2020316_SPL5-2_r1	17918	MTTEDMLAV	505.73	2
723	PR489_Michele_2020316_SPL5-2_r1_17918_MTTEDMLAV	0.115821	0.0025	0.0674922	MTTEDMLAV	PR489_Michele_2020316_SPL5-2_r1	17918	MTTEDMLAV	505.73	2
724	PR489_Michele_2020316_SPL5-2_r1_8454_AVPSHWVPTS	0.25728	0.00222222	0.0908265	AVPSHWVPTS	PR489_Michele_2020316_SPL5-2_r1	8454	AVPSHWVPTS	1080.55	1
725	PR489_Michele_2020316_SPL5-2_r1_8454_AVPSHWVPTS	0.0179242	0.0025	0.0951531	AVPSHWVPTS	PR489_Michele_2020316_SPL5-2_r1	8454	AVPSHWVPTS	1080.55	1
726	PR489_Michele_2020316_SPL5-2_r1_3124_TRVGTKHATL	0.251224	0.00222222	0.0924681	TRVGTKHATL	PR489_Michele_2020316_SPL5-2_r1	3124	TRVGTKHATL	1083.63	1
727	PR489_Michele_2020316_SPL5-2_r1_3124_TRVGTKHATL	-0.121379	0.00877193	0.152551	TRVGTKHATL	PR489_Michele_2020316_SPL5-2_r1	3124	TRVGTKHATL	1083.63	1
728	PR489_Michele_2020316_SPL5-2_r1_22398_LPLPWTAGA	0.2498	0.00222222	0.0928581	LPLPWTAGA	PR489_Michele_2020316_SPL5-2_r1	22398	LPLPWTAGA	463.261	2
729	PR489_Michele_2020316_SPL5-2_r1_22398_LPLPWTAGA	0.13683	0.0025	0.0626431	LPLPWTAGA	PR489_Michele_2020316_SPL5-2_r1	22398	LPLPWTAGA	463.261	2
730	PR489_Michele_2020316_SPL5-2_r1_15617_TVVVGDTIGV	0.23762	0.00222222	0.096258	TVVVGDTIGV	PR489_Michele_2020316_SPL5-2_r1	15617	TVVVGDTIGV	480.274	2
731	PR489_Michele_2020316_SPL5-2_r1_15617_TVVVGDTIGV	0.134807	0.0025	0.0630953	TVVVGDTIGV	PR489_Michele_2020316_SPL5-2_r1	15617	TVVVGDTIGV	480.274	2
732	PR489_Michele_2020316_SPL5-2_r1_20452_NPKDIPLMVL	0.237544	0.00222222	0.0962798	NPKDIPLMVL	PR489_Michele_2020316_SPL5-2_r1	20452	NPKDIPLMVL	570.328	2
733	PR489_Michele_2020316_SPL5-2_r1_20452_NPKDIPLMVL	0.124885	0.0025	0.0653576	NPKDIPLMVL	PR489_Michele_2020316_SPL5-2_r1	20452	NPKDIPLMVL	570.328	2
734	PR489_Michele_2020316_SPL5-2_r1_7319_LFRATHHL	0.232152	0.00222222	0.0978223	LFRATHHL	PR489_Michele_2020316_SPL5-2_r1	7319	LFRATHHL	497.782	2
735	PR489_Michele_2020316_SPL5-2_r1_7319_LFRATHHL	0.0506701	0.0025	0.0848957	LFRATHHL	PR489_Michele_2020316_SPL5-2_r1	7319	LFRATHHL	497.782	2
736	PR489_Michele_2020316_SPL5-2_r1_3127_TPATRSIGHM	0.227372	0.00222222	0.0992091	TPATRSIGHM	PR489_Michele_2020316_SPL5-2_r1	3127	TPATRSIGHM	535.774	2
737	PR489_Michele_2020316_SPL5-2_r1_3127_TPATRSIGHM	0.151228	0.0025	0.0595145	TPATRSIGHM	PR489_Michele_2020316_SPL5-2_r1	3127	TPATRSIGHM	535.774	2
738	PR489_Michele_2020316_SPL5-2_r1_18560_RYSNYSFFV	0.225777	0.00222222	0.099676	RYSNYSFFV	PR489_Michele_2020316_SPL5-2_r1	18560	RYSNYSFFV	1182.56	1
739	PR489_Michele_2020316_SPL5-2_r1_18560_RYSNYSFFV	0.201246	0.0025	0.0497726	RYSNYSFFV	PR489_Michele_2020316_SPL5-2_r1	18560	RYSNYSFFV	1182.56	1
740	PR489_Michele_2020316_SPL5-2_r1_20012_SPIEDIEREI	0.225387	0.00222222	0.0997905	SPIEDIEREI	PR489_Michele_2020316_SPL5-2_r1	20012	SPIEDIEREI	600.809	2
741	PR489_Michele_2020316_SPL5-2_r1_20012_SPIEDIEREI	-0.0398729	0.00877193	0.116074	SPIEDIEREI	PR489_Michele_2020316_SPL5-2_r1	20012	SPIEDIEREI	600.809	2
742	PR489_Michele_2020316_SPL5-2_r1_2674_RANSGRLHNY	0.223943	0.00222222	0.100215	RANSGRLHNY	PR489_Michele_2020316_SPL5-2_r1	2674	RANSGRLHNY	594.305	2
743	PR489_Michele_2020316_SPL5-2_r1_2674_RANSGRLHNY	-0.0709888	0.00877193	0.128976	RANSGRLHNY	PR489_Michele_2020316_SPL5-2_r1	2674	RANSGRLHNY	594.305	2
744	PR489_Michele_2020316_SPL5-2_r1_10346_QTQRSGVLW	0.218322	0.00222222	0.101885	QTQRSGVLW	PR489_Michele_2020316_SPL5-2_r1	10346	QTQRSGVLW	537.788	2
745	PR489_Michele_2020316_SPL5-2_r1_10346_QTQRSGVLW	0.0578076	0.0025	0.082801	QTQRSGVLW	PR489_Michele_2020316_SPL5-2_r1	10346	QTQRSGVLW	537.788	2
746	PR489_Michele_2020316_SPL5-2_r1_25570_IPYFHTFML	0.217227	0.00222222	0.102214	IPYFHTFML	PR489_Michele_2020316_SPL5-2_r1	25570	IPYFHTFML	584.797	2
747	PR489_Michele_2020316_SPL5-2_r1_25570_IPYFHTFML	-0.0829841	0.00877193	0.134279	IPYFHTFML	PR489_Michele_2020316_SPL5-2_r1	25570	IPYFHTFML	584.797	2
748	PR489_Michele_2020316_SPL5-2_r1_4031_NSRSTSLSM	0.216906	0.00222222	0.10231	NSRSTSLSM	PR489_Michele_2020316_SPL5-2_r1	4031	NSRSTSLSM	982.461	1
749	PR489_Michele_2020316_SPL5-2_r1_4031_NSRSTSLSM	0.190373	0.0025	0.0517497	NSRSTSLSM	PR489_Michele_2020316_SPL5-2_r1	4031	NSRSTSLSM	982.461	1
750	PR489_Michele_2020316_SPL5-2_r1_17571_ALLGLMALK	0.214172	0.00222222	0.103135	ALLGLMALK	PR489_Michele_2020316_SPL5-2_r1	17571	ALLGLMALK	929.584	1
751	PR489_Michele_2020316_SPL5-2_r1_17571_ALLGLMALK	0.171617	0.0025	0.0553396	ALLGLMALK	PR489_Michele_2020316_SPL5-2_r1	17571	ALLGLMALK	929.584	1
752	PR489_Michele_2020316_SPL5-2_r1_19535_SQKTTWLPVL	0.214034	0.00222222	0.103177	SQKTTWLPVL	PR489_Michele_2020316_SPL5-2_r1	19535	SQKTTWLPVL	1172.67	1
753	PR489_Michele_2020316_SPL5-2_r1_19535_SQKTTWLPVL	0.179692	0.0025	0.0537656	SQKTTWLPVL	PR489_Michele_2020316_SPL5-2_r1	19535	SQKTTWLPVL	1172.67	1
754	PR489_Michele_2020316_SPL5-2_r1_34066_REFLHSYKTTMSSFQ	0.21139	0.00222222	0.103981	REFLHSYKTTMSSFQ	PR489_Michele_2020316_SPL5-2_r1	34066	REFLHSYKTTMSSFQ	621.301	3
755	PR489_Michele_2020316_SPL5-2_r1_34066_REFLHSYKTTMSSFQ	-0.03051	0.00877193	0.112425	REFLHSYKTTMSSFQ	PR489_Michele_2020316_SPL5-2_r1	34066	REFLHSYKTTMSSFQ	621.301	3
756	PR489_Michele_2020316_SPL5-2_r1_8535_QTVGPWHLGK	0.210838	0.00222222	0.104149	QTVGPWHLGK	PR489_Michele_2020316_SPL5-2_r1	8535	QTVGPWHLGK	1122.61	1
757	PR489_Michele_2020316_SPL5-2_r1_8535_QTVGPWHLGK	0.103279	0.0025	0.0705552	QTVGPWHLGK	PR489_Michele_2020316_SPL5-2_r1	8535	QTVGPWHLGK	1122.61	1
758	PR489_Michele_2020316_SPL5-2_r1_4935_KQMDYPPPA	0.20762	0.00222222	0.105137	KQMDYPPPA	PR489_Michele_2020316_SPL5-2_r1	4935	KQMDYPPPA	1046.5	1
759	PR489_Michele_2020316_SPL5-2_r1_4935_KQMDYPPPA	-0.0255123	0.00877193	0.110519	KQMDYPPPA	PR489_Michele_2020316_SPL5-2_r1	4935	KQMDYPPPA	1046.5	1
760	PR489_Michele_2020316_SPL5-2_r1_27597_SPAALPGLLF	0.206887	0.00222222	0.105363	SPAALPGLLF	PR489_Michele_2020316_SPL5-2_r1	27597	SPAALPGLLF	985.572	1
761	PR489_Michele_2020316_SPL5-2_r1_27597_SPAALPGLLF	-0.0517828	0.00877193	0.12087	SPAALPGLLF	PR489_Michele_2020316_SPL5-2_r1	27597	SPAALPGLLF	985.572	1
762	PR489_Michele_2020316_SPL5-2_r1_23888_PEGHLNRVARAALLS	0.204087	0.00222222	0.106232	PEGHLNRVARAALLS	PR489_Michele_2020316_SPL5-2_r1	23888	PEGHLNRVARAALLS	401.731	4
763	PR489_Michele_2020316_SPL5-2_r1_23888_PEGHLNRVARAALLS	-0.163667	0.0107759	0.17508	PEGHLNRVARAALLS	PR489_Michele_2020316_SPL5-2_r1	23888	PEGHLNRVARAALLS	401.731	4
764	PR489_Michele_2020316_SPL5-2_r1_6668_LPQAGQSAV	0.198023	0.00222222	0.108135	LPQAGQSAV	PR489_Michele_2020316_SPL5-2_r1	6668	LPQAGQSAV	870.467	1
765	PR489_Michele_2020316_SPL5-2_r1_6668_LPQAGQSAV	0.157753	0.0025	0.0581464	LPQAGQSAV	PR489_Michele_2020316_SPL5-2_r1	6668	LPQAGQSAV	870.467	1
766	PR489_Michele_2020316_SPL5-2_r1_3364_YSSHKEVSAY	0.197814	0.00222222	0.108201	YSSHKEVSAY	PR489_Michele_2020316_SPL5-2_r1	3364	YSSHKEVSAY	585.775	2
767	PR489_Michele_2020316_SPL5-2_r1_3364_YSSHKEVSAY	0.0450961	0.0025	0.0865657	YSSHKEVSAY	PR489_Michele_2020316_SPL5-2_r1	3364	YSSHKEVSAY	585.775	2
768	PR489_Michele_2020316_SPL5-2_r1_9144_LPPFLTLTV	0.189534	0.00222222	0.110853	LPPFLTLTV	PR489_Michele_2020316_SPL5-2_r1	9144	LPPFLTLTV	500.806	2
769	PR489_Michele_2020316_SPL5-2_r1_9144_LPPFLTLTV	0.137401	0.0025	0.062516	LPPFLTLTV	PR489_Michele_2020316_SPL5-2_r1	9144	LPPFLTLTV	500.806	2
770	PR489_Michele_2020316_SPL5-2_r1_10987_YYMATLKNVT	0.185961	0.00222222	0.112016	YYMATLKNVT	PR489_Michele_2020316_SPL5-2_r1	10987	YYMATLKNVT	1203.61	1
771	PR489_Michele_2020316_SPL5-2_r1_10987_YYMATLKNVT	0.185021	0.0025	0.0527505	YYMATLKNVT	PR489_Michele_2020316_SPL5-2_r1	10987	YYMATLKNVT	1203.61	1
772	PR489_Michele_2020316_SPL5-2_r1_20824_ALIRMPDLPV	0.182651	0.00222222	0.113103	ALIRMPDLPV	PR489_Michele_2020316_SPL5-2_r1	20824	ALIRMPDLPV	562.828	2
773	PR489_Michele_2020316_SPL5-2_r1_20824_ALIRMPDLPV	0.122225	0.0025	0.0659773	ALIRMPDLPV	PR489_Michele_2020316_SPL5-2_r1	20824	ALIRMPDLPV	562.828	2
774	PR489_Michele_2020316_SPL5-2_r1_16116_GLISSISPLV	0.175675	0.00222222	0.115427	GLISSISPLV	PR489_Michele_2020316_SPL5-2_r1	16116	GLISSISPLV	493.3	2
775	PR489_Michele_2020316_SPL5-2_r1_16116_GLISSISPLV	-0.074995	0.00877193	0.130726	GLISSISPLV	PR489_Michele_2020316_SPL5-2_r1	16116	GLISSISPLV	493.3	2
776	PR489_Michele_2020316_SPL5-2_r1_15386_ILVEDVFLDRRASSK	0.171166	0.00222222	0.116951	ILVEDVFLDRRASSK	PR489_Michele_2020316_SPL5-2_r1	15386	ILVEDVFLDRRASSK	874.489	2
777	PR489_Michele_2020316_SPL5-2_r1_15386_ILVEDVFLDRRASSK	0.00748451	0.0025	0.0986565	ILVEDVFLDRRASSK	PR489_Michele_2020316_SPL5-2_r1	15386	ILVEDVFLDRRASSK	874.489	2
778	PR489_Michele_2020316_SPL5-2_r1_19463_YLALTNSPMV	0.162232	0.00222222	0.120028	YLALTNSPMV	PR489_Michele_2020316_SPL5-2_r1	19463	YLALTNSPMV	1108.57	1
779	PR489_Michele_2020316_SPL5-2_r1_19463_YLALTNSPMV	-0.0525375	0.00877193	0.12118	YLALTNSPMV	PR489_Michele_2020316_SPL5-2_r1	19463	YLALTNSPMV	1108.57	1
780	PR489_Michele_2020316_SPL5-2_r1_15031_AGLAFSLMK	0.161694	0.00222222	0.120216	AGLAFSLMK	PR489_Michele_2020316_SPL5-2_r1	15031	AGLAFSLMK	937.517	1
781	PR489_Michele_2020316_SPL5-2_r1_15031_AGLAFSLMK	0.0949757	0.0025	0.0726555	AGLAFSLMK	PR489_Michele_2020316_SPL5-2_r1	15031	AGLAFSLMK	937.517	1
782	PR489_Michele_2020316_SPL5-2_r1_17346_LAVSGVYPM	0.158395	0.00222222	0.121372	LAVSGVYPM	PR489_Michele_2020316_SPL5-2_r1	17346	LAVSGVYPM	468.746	2
783	PR489_Michele_2020316_SPL5-2_r1_17346_LAVSGVYPM	-0.0455062	0.00877193	0.118321	LAVSGVYPM	PR489_Michele_2020316_SPL5-2_r1	17346	LAVSGVYPM	468.746	2
784	PR489_Michele_2020316_SPL5-2_r1_4885_SPPAAQGVPQ	0.156526	0.00222222	0.122031	SPPAAQGVPQ	PR489_Michele_2020316_SPL5-2_r1	4885	SPPAAQGVPQ	951.491	1
785	PR489_Michele_2020316_SPL5-2_r1_4885_SPPAAQGVPQ	0.0793084	0.0025	0.0767802	SPPAAQGVPQ	PR489_Michele_2020316_SPL5-2_r1	4885	SPPAAQGVPQ	951.491	1
786	PR489_Michele_2020316_SPL5-2_r1_7012_SPARLASAI	0.155187	0.00222222	0.122506	SPARLASAI	PR489_Michele_2020316_SPL5-2_r1	7012	SPARLASAI	443.261	2
787	PR489_Michele_2020316_SPL5-2_r1_7012_SPARLASAI	0.040387	0.0025	0.0880005	SPARLASAI	PR489_Michele_2020316_SPL5-2_r1	7012	SPARLASAI	443.261	2
788	PR489_Michele_2020316_SPL5-2_r1_13424_YPTETLQPV	0.147158	0.00222222	0.125388	YPTETLQPV	PR489_Michele_2020316_SPL5-2_r1	13424	YPTETLQPV	1047.54	1
789	PR489_Michele_2020316_SPL5-2_r1_13424_YPTETLQPV	-0.179639	0.0147368	0.184273	YPTETLQPV	PR489_Michele_2020316_SPL5-2_r1	13424	YPTETLQPV	1047.54	1
790	PR489_Michele_2020316_SPL5-2_r1_22245_VEHWIRANSGRLHNY	0.146684	0.00222222	0.12556	VEHWIRANSGRLHNY	PR489_Michele_2020316_SPL5-2_r1	22245	VEHWIRANSGRLHNY	463.74	4
791	PR489_Michele_2020316_SPL5-2_r1_22245_VEHWIRANSGRLHNY	-0.0428997	0.00877193	0.117277	VEHWIRANSGRLHNY	PR489_Michele_2020316_SPL5-2_r1	22245	VEHWIRANSGRLHNY	463.74	4
792	PR489_Michele_2020316_SPL5-2_r1_17622_NKAWLVHRQW	0.143941	0.00222222	0.126559	NKAWLVHRQW	PR489_Michele_2020316_SPL5-2_r1	17622	NKAWLVHRQW	669.364	2
793	PR489_Michele_2020316_SPL5-2_r1_17622_NKAWLVHRQW	-0.0756483	0.00877193	0.131014	NKAWLVHRQW	PR489_Michele_2020316_SPL5-2_r1	17622	NKAWLVHRQW	669.364	2
794	PR489_Michele_2020316_SPL5-2_r1_7833_TVGPWHLGK	0.142108	0.00222222	0.127231	TVGPWHLGK	PR489_Michele_2020316_SPL5-2_r1	7833	TVGPWHLGK	994.547	1
795	PR489_Michele_2020316_SPL5-2_r1_7833_TVGPWHLGK	0.12081	0.0025	0.0663093	TVGPWHLGK	PR489_Michele_2020316_SPL5-2_r1	7833	TVGPWHLGK	994.547	1
796	PR489_Michele_2020316_SPL5-2_r1_23200_FLTYQVPAL	0.141548	0.00222222	0.127437	FLTYQVPAL	PR489_Michele_2020316_SPL5-2_r1	23200	FLTYQVPAL	1051.58	1
797	PR489_Michele_2020316_SPL5-2_r1_23200_FLTYQVPAL	-0.206815	0.0204918	0.200799	FLTYQVPAL	PR489_Michele_2020316_SPL5-2_r1	23200	FLTYQVPAL	1051.58	1
798	PR489_Michele_2020316_SPL5-2_r1_17833_ALLGLMALK	0.132898	0.00222222	0.130657	ALLGLMALK	PR489_Michele_2020316_SPL5-2_r1	17833	ALLGLMALK	465.296	2
799	PR489_Michele_2020316_SPL5-2_r1_17833_ALLGLMALK	-0.0403245	0.00877193	0.116253	ALLGLMALK	PR489_Michele_2020316_SPL5-2_r1	17833	ALLGLMALK	465.296	2
800	PR489_Michele_2020316_SPL5-2_r1_26690_FLYFAGQLV	0.129159	0.00222222	0.132072	FLYFAGQLV	PR489_Michele_2020316_SPL5-2_r1	26690	FLYFAGQLV	529.29	2
801	PR489_Michele_2020316_SPL5-2_r1_26690_FLYFAGQLV	0.0991482	0.0025	0.0715928	FLYFAGQLV	PR489_Michele_2020316_SPL5-2_r1	26690	FLYFAGQLV	529.29	2
802	PR489_Michele_2020316_SPL5-2_r1_12929_TMFLIAENK	0.125535	0.00222222	0.133456	TMFLIAENK	PR489_Michele_2020316_SPL5-2_r1	12929	TMFLIAENK	533.783	2
803	PR489_Michele_2020316_SPL5-2_r1_12929_TMFLIAENK	-0.0767536	0.00877193	0.131501	TMFLIAENK	PR489_Michele_2020316_SPL5-2_r1	12929	TMFLIAENK	533.783	2
804	PR489_Michele_2020316_SPL5-2_r1_23288_AYSELAYLF	0.123651	0.00222222	0.134181	AYSELAYLF	PR489_Michele_2020316_SPL5-2_r1	23288	AYSELAYLF	538.769	2
805	PR489_Michele_2020316_SPL5-2_r1_23288_AYSELAYLF	0.0996732	0.0025	0.0714602	AYSELAYLF	PR489_Michele_2020316_SPL5-2_r1	23288	AYSELAYLF	538.769	2
806	PR489_Michele_2020316_SPL5-2_r1_7210_VMKRYSAPF	0.110902	0.00222222	0.13918	VMKRYSAPF	PR489_Michele_2020316_SPL5-2_r1	7210	VMKRYSAPF	549.792	2
807	PR489_Michele_2020316_SPL5-2_r1_7210_VMKRYSAPF	0.0605022	0.0025	0.0820229	VMKRYSAPF	PR489_Michele_2020316_SPL5-2_r1	7210	VMKRYSAPF	549.792	2
808	PR489_Michele_2020316_SPL5-2_r1_20219_FGSLGGVFTS	0.108034	0.00222222	0.140327	FGSLGGVFTS	PR489_Michele_2020316_SPL5-2_r1	20219	FGSLGGVFTS	971.483	1
809	PR489_Michele_2020316_SPL5-2_r1_20219_FGSLGGVFTS	-0.113588	0.00877193	0.148679	FGSLGGVFTS	PR489_Michele_2020316_SPL5-2_r1	20219	FGSLGGVFTS	971.483	1
810	PR489_Michele_2020316_SPL5-2_r1_3233_VTEIGRVPSH	0.106157	0.00222222	0.141083	VTEIGRVPSH	PR489_Michele_2020316_SPL5-2_r1	3233	VTEIGRVPSH	365.536	3
811	PR489_Michele_2020316_SPL5-2_r1_3233_VTEIGRVPSH	-0.37174	0.0591497	0.325174	VTEIGRVPSH	PR489_Michele_2020316_SPL5-2_r1	3233	VTEIGRVPSH	365.536	3
812	PR489_Michele_2020316_SPL5-2_r1_22000_EIASLPTYL	0.106077	0.00222222	0.141115	EIASLPTYL	PR489_Michele_2020316_SPL5-2_r1	22000	EIASLPTYL	503.776	2
813	PR489_Michele_2020316_SPL5-2_r1_22000_EIASLPTYL	-0.0594861	0.00877193	0.124065	EIASLPTYL	PR489_Michele_2020316_SPL5-2_r1	22000	EIASLPTYL	503.776	2
814	PR489_Michele_2020316_SPL5-2_r1_4856_RPGKRDFKSM	0.105281	0.00222222	0.141437	RPGKRDFKSM	PR489_Michele_2020316_SPL5-2_r1	4856	RPGKRDFKSM	407.889	3
815	PR489_Michele_2020316_SPL5-2_r1_4856_RPGKRDFKSM	-0.0232843	0.00877193	0.109679	RPGKRDFKSM	PR489_Michele_2020316_SPL5-2_r1	4856	RPGKRDFKSM	407.889	3
816	PR489_Michele_2020316_SPL5-2_r1_7709_APVEIRSQL	0.104449	0.00222222	0.141773	APVEIRSQL	PR489_Michele_2020316_SPL5-2_r1	7709	APVEIRSQL	506.793	2
817	PR489_Michele_2020316_SPL5-2_r1_7709_APVEIRSQL	-0.134736	0.00877193	0.159388	APVEIRSQL	PR489_Michele_2020316_SPL5-2_r1	7709	APVEIRSQL	506.793	2
818	PR489_Michele_2020316_SPL5-2_r1_3231_NEHKSTWHY	0.103162	0.00222222	0.142296	NEHKSTWHY	PR489_Michele_2020316_SPL5-2_r1	3231	NEHKSTWHY	401.184	3
819	PR489_Michele_2020316_SPL5-2_r1_3231_NEHKSTWHY	-0.0185319	0.00877193	0.107907	NEHKSTWHY	PR489_Michele_2020316_SPL5-2_r1	3231	NEHKSTWHY	401.184	3
820	PR489_Michele_2020316_SPL5-2_r1_11114_SLEKAAEVSW	0.10091	0.00222222	0.143214	SLEKAAEVSW	PR489_Michele_2020316_SPL5-2_r1	11114	SLEKAAEVSW	1119.57	1
821	PR489_Michele_2020316_SPL5-2_r1_11114_SLEKAAEVSW	-0.102134	0.00877193	0.143141	SLEKAAEVSW	PR489_Michele_2020316_SPL5-2_r1	11114	SLEKAAEVSW	1119.57	1
822	PR489_Michele_2020316_SPL5-2_r1_3717_RPQPPNPSM	0.10055	0.00222222	0.143361	RPQPPNPSM	PR489_Michele_2020316_SPL5-2_r1	3717	RPQPPNPSM	1023.51	1
823	PR489_Michele_2020316_SPL5-2_r1_3717_RPQPPNPSM	0.00149489	0.0025	0.10072	RPQPPNPSM	PR489_Michele_2020316_SPL5-2_r1	3717	RPQPPNPSM	1023.51	1
824	PR489_Michele_2020316_SPL5-2_r1_3235_KRSLRPQPTE	0.100196	0.00222222	0.143506	KRSLRPQPTE	PR489_Michele_2020316_SPL5-2_r1	3235	KRSLRPQPTE	404.567	3
825	PR489_Michele_2020316_SPL5-2_r1_3235_KRSLRPQPTE	-0.35172	0.0512334	0.30795	KRSLRPQPTE	PR489_Michele_2020316_SPL5-2_r1	3235	KRSLRPQPTE	404.567	3
826	PR489_Michele_2020316_SPL5-2_r1_12662_FTDPASIAA	0.100171	0.00222222	0.143516	FTDPASIAA	PR489_Michele_2020316_SPL5-2_r1	12662	FTDPASIAA	446.724	2
827	PR489_Michele_2020316_SPL5-2_r1_12662_FTDPASIAA	-0.106134	0.00877193	0.145054	FTDPASIAA	PR489_Michele_2020316_SPL5-2_r1	12662	FTDPASIAA	446.724	2
828	PR489_Michele_2020316_SPL5-2_r1_5296_KTQRSGALW	0.0998277	0.00222222	0.143657	KTQRSGALW	PR489_Michele_2020316_SPL5-2_r1	5296	KTQRSGALW	1046.58	1
829	PR489_Michele_2020316_SPL5-2_r1_5296_KTQRSGALW	0.0195188	0.0025	0.0946281	KTQRSGALW	PR489_Michele_2020316_SPL5-2_r1	5296	KTQRSGALW	1046.58	1
830	PR489_Michele_2020316_SPL5-2_r1_25524_LTEPLLAELP	0.0983908	0.00222222	0.144247	LTEPLLAELP	PR489_Michele_2020316_SPL5-2_r1	25524	LTEPLLAELP	548.319	2
831	PR489_Michele_2020316_SPL5-2_r1_25524_LTEPLLAELP	0.0400819	0.0025	0.0880942	LTEPLLAELP	PR489_Michele_2020316_SPL5-2_r1	25524	LTEPLLAELP	548.319	2
832	PR489_Michele_20200228_SPL1-2_r1_20200303203802_6764_RDFRLWLLVPAESSA	0.0960787	0.00222222	0.145201	RDFRLWLLVPAESSA	PR489_Michele_20200228_SPL1-2_r1_20200303203802	6764	RDFRLWLLVPAESSA	440.739	4
833	PR489_Michele_2020316_SPL5-2_r1_9498_EYESAIKSGF	0.0911027	0.00222222	0.147274	EYESAIKSGF	PR489_Michele_2020316_SPL5-2_r1	9498	EYESAIKSGF	565.771	2
834	PR489_Michele_2020316_SPL5-2_r1_9498_EYESAIKSGF	-0.185382	0.0147368	0.187672	EYESAIKSGF	PR489_Michele_2020316_SPL5-2_r1	9498	EYESAIKSGF	565.771	2
835	PR489_Michele_2020316_SPL5-2_r1_13112_AYAFKAYQI	0.0909156	0.00222222	0.147353	AYAFKAYQI	PR489_Michele_2020316_SPL5-2_r1	13112	AYAFKAYQI	1074.56	1
836	PR489_Michele_2020316_SPL5-2_r1_13112_AYAFKAYQI	0.0130676	0.0025	0.0967684	AYAFKAYQI	PR489_Michele_2020316_SPL5-2_r1	13112	AYAFKAYQI	1074.56	1
837	PR489_Michele_2020316_SPL5-2_r1_17399_LLQMENKAWL	0.0882011	0.00222222	0.148495	LLQMENKAWL	PR489_Michele_2020316_SPL5-2_r1	17399	LLQMENKAWL	623.336	2
838	PR489_Michele_2020316_SPL5-2_r1_17399_LLQMENKAWL	-0.0718514	0.00877193	0.129351	LLQMENKAWL	PR489_Michele_2020316_SPL5-2_r1	17399	LLQMENKAWL	623.336	2
839	PR489_Michele_2020316_SPL5-2_r1_4756_YPQARQVVA	0.085828	0.00222222	0.1495	YPQARQVVA	PR489_Michele_2020316_SPL5-2_r1	4756	YPQARQVVA	516.285	2
840	PR489_Michele_2020316_SPL5-2_r1_4756_YPQARQVVA	0.0518917	0.0025	0.0845337	YPQARQVVA	PR489_Michele_2020316_SPL5-2_r1	4756	YPQARQVVA	516.285	2
841	PR489_Michele_2020316_SPL5-2_r1_7506_AVMDIISRK	0.0794274	0.00222222	0.152241	AVMDIISRK	PR489_Michele_2020316_SPL5-2_r1	7506	AVMDIISRK	516.797	2
842	PR489_Michele_2020316_SPL5-2_r1_7506_AVMDIISRK	-0.0271292	0.00877193	0.111133	AVMDIISRK	PR489_Michele_2020316_SPL5-2_r1	7506	AVMDIISRK	516.797	2
843	PR489_Michele_2020316_SPL5-2_r1_11935_ILARWSSFK	0.0691752	0.00222222	0.156724	ILARWSSFK	PR489_Michele_2020316_SPL5-2_r1	11935	ILARWSSFK	369.882	3
844	PR489_Michele_2020316_SPL5-2_r1_11935_ILARWSSFK	-0.089232	0.00877193	0.137116	ILARWSSFK	PR489_Michele_2020316_SPL5-2_r1	11935	ILARWSSFK	369.882	3
845	PR489_Michele_2020316_SPL5-2_r1_18569_YPYTKLARL	0.0670286	0.00222222	0.157677	YPYTKLARL	PR489_Michele_2020316_SPL5-2_r1	18569	YPYTKLARL	375.888	3
846	PR489_Michele_2020316_SPL5-2_r1_18569_YPYTKLARL	-0.791192	0.281807	0.740206	YPYTKLARL	PR489_Michele_2020316_SPL5-2_r1	18569	YPYTKLARL	375.888	3
847	PR489_Michele_2020316_SPL5-2_r1_22928_NWLNNNIQF	0.0631879	0.00222222	0.159395	NWLNNNIQF	PR489_Michele_2020316_SPL5-2_r1	22928	NWLNNNIQF	1162.56	1
848	PR489_Michele_2020316_SPL5-2_r1_22928_NWLNNNIQF	-0.134342	0.00877193	0.159182	NWLNNNIQF	PR489_Michele_2020316_SPL5-2_r1	22928	NWLNNNIQF	1162.56	1
849	PR489_Michele_2020316_SPL5-2_r1_15555_FPFPKPALL	0.0623502	0.00222222	0.159772	FPFPKPALL	PR489_Michele_2020316_SPL5-2_r1	15555	FPFPKPALL	515.31	2
850	PR489_Michele_2020316_SPL5-2_r1_15555_FPFPKPALL	-0.11978	0.00877193	0.15175	FPFPKPALL	PR489_Michele_2020316_SPL5-2_r1	15555	FPFPKPALL	515.31	2
851	PR489_Michele_2020316_SPL5-2_r1_15002_STYATTFSV	0.0573454	0.00222222	0.162039	STYATTFSV	PR489_Michele_2020316_SPL5-2_r1	15002	STYATTFSV	976.462	1
852	PR489_Michele_2020316_SPL5-2_r1_15002_STYATTFSV	-0.314945	0.0367505	0.277776	STYATTFSV	PR489_Michele_2020316_SPL5-2_r1	15002	STYATTFSV	976.462	1
853	PR489_Michele_2020316_SPL5-2_r1_22584_AYSELAYLF	0.0564624	0.00222222	0.162442	AYSELAYLF	PR489_Michele_2020316_SPL5-2_r1	22584	AYSELAYLF	1076.53	1
854	PR489_Michele_2020316_SPL5-2_r1_22584_AYSELAYLF	-0.0292835	0.00877193	0.111954	AYSELAYLF	PR489_Michele_2020316_SPL5-2_r1	22584	AYSELAYLF	1076.53	1
855	PR489_Michele_2020316_SPL5-2_r1_10165_TGVMDIISRK	0.053327	0.00222222	0.16388	TGVMDIISRK	PR489_Michele_2020316_SPL5-2_r1	10165	TGVMDIISRK	560.313	2
856	PR489_Michele_2020316_SPL5-2_r1_10165_TGVMDIISRK	-0.0921755	0.00877193	0.138471	TGVMDIISRK	PR489_Michele_2020316_SPL5-2_r1	10165	TGVMDIISRK	560.313	2
857	PR489_Michele_2020316_SPL5-2_r1_16769_LPLMRNLTV	0.0527386	0.00222222	0.164152	LPLMRNLTV	PR489_Michele_2020316_SPL5-2_r1	16769	LPLMRNLTV	528.815	2
858	PR489_Michele_2020316_SPL5-2_r1_16769_LPLMRNLTV	-0.0947131	0.00877193	0.139648	LPLMRNLTV	PR489_Michele_2020316_SPL5-2_r1	16769	LPLMRNLTV	528.815	2
859	PR489_Michele_2020316_SPL5-2_r1_24787_ESWEEIPYLG	0.0473809	0.00222222	0.166638	ESWEEIPYLG	PR489_Michele_2020316_SPL5-2_r1	24787	ESWEEIPYLG	1222.56	1
860	PR489_Michele_2020316_SPL5-2_r1_24787_ESWEEIPYLG	-0.115375	0.00877193	0.14956	ESWEEIPYLG	PR489_Michele_2020316_SPL5-2_r1	24787	ESWEEIPYLG	1222.56	1
861	PR489_Michele_2020316_SPL5-2_r1_5443_GASRRSWPLN	0.0455122	0.00222222	0.167513	GASRRSWPLN	PR489_Michele_2020316_SPL5-2_r1	5443	GASRRSWPLN	1143.6	1
862	PR489_Michele_2020316_SPL5-2_r1_5443_GASRRSWPLN	-0.139512	0.00877193	0.161894	GASRRSWPLN	PR489_Michele_2020316_SPL5-2_r1	5443	GASRRSWPLN	1143.6	1
863	PR489_Michele_2020316_SPL5-2_r1_25217_SHFYPSVFVF	0.0444187	0.00222222	0.168027	SHFYPSVFVF	PR489_Michele_2020316_SPL5-2_r1	25217	SHFYPSVFVF	615.304	2
864	PR489_Michele_2020316_SPL5-2_r1_25217_SHFYPSVFVF	-0.034943	0.00877193	0.11414	SHFYPSVFVF	PR489_Michele_2020316_SPL5-2_r1	25217	SHFYPSVFVF	615.304	2
865	PR489_Michele_2020316_SPL5-2_r1_15711_FLYMHKGVTL	0.044141	0.00222222	0.168157	FLYMHKGVTL	PR489_Michele_2020316_SPL5-2_r1	15711	FLYMHKGVTL	403.555	3
866	PR489_Michele_2020316_SPL5-2_r1_15711_FLYMHKGVTL	0.0601759	0.0025	0.0821168	FLYMHKGVTL	PR489_Michele_2020316_SPL5-2_r1	15711	FLYMHKGVTL	403.555	3
867	PR489_Michele_2020316_SPL5-2_r1_21452_VIASSGMLW	0.0427816	0.00222222	0.168798	VIASSGMLW	PR489_Michele_2020316_SPL5-2_r1	21452	VIASSGMLW	963.497	1
868	PR489_Michele_2020316_SPL5-2_r1_21452_VIASSGMLW	0.0317939	0.0025	0.0906757	VIASSGMLW	PR489_Michele_2020316_SPL5-2_r1	21452	VIASSGMLW	963.497	1
869	PR489_Michele_2020316_SPL5-2_r1_7518_MPGTRKVMGI	0.0374168	0.00222222	0.171349	MPGTRKVMGI	PR489_Michele_2020316_SPL5-2_r1	7518	MPGTRKVMGI	545.299	2
870	PR489_Michele_2020316_SPL5-2_r1_7518_MPGTRKVMGI	0	0.0025	0.101241	MPGTRKVMGI	PR489_Michele_2020316_SPL5-2_r1	7518	MPGTRKVMGI	545.299	2
871	PR489_Michele_2020316_SPL5-2_r1_2665_TPAIKKSHVM	0.0367653	0.00222222	0.171661	TPAIKKSHVM	PR489_Michele_2020316_SPL5-2_r1	2665	TPAIKKSHVM	371.214	3
872	PR489_Michele_2020316_SPL5-2_r1_2665_TPAIKKSHVM	0.0870773	0.0025	0.074708	TPAIKKSHVM	PR489_Michele_2020316_SPL5-2_r1	2665	TPAIKKSHVM	371.214	3
873	PR489_Michele_2020316_SPL5-2_r1_10907_FGRRWQLM	0.0349593	0.00222222	0.172528	FGRRWQLM	PR489_Michele_2020316_SPL5-2_r1	10907	FGRRWQLM	547.29	2
874	PR489_Michele_2020316_SPL5-2_r1_10907_FGRRWQLM	-0.159316	0.0107759	0.172642	FGRRWQLM	PR489_Michele_2020316_SPL5-2_r1	10907	FGRRWQLM	547.29	2
875	PR489_Michele_2020316_SPL5-2_r1_16721_SGIFVTNEV	0.0316012	0.00222222	0.174151	SGIFVTNEV	PR489_Michele_2020316_SPL5-2_r1	16721	SGIFVTNEV	483.25	2
876	PR489_Michele_2020316_SPL5-2_r1_16721_SGIFVTNEV	-0.208544	0.0204918	0.201888	SGIFVTNEV	PR489_Michele_2020316_SPL5-2_r1	16721	SGIFVTNEV	483.25	2
877	PR489_Michele_2020316_SPL5-2_r1_5768_YSAPSESEGV	0.0290684	0.00222222	0.175383	YSAPSESEGV	PR489_Michele_2020316_SPL5-2_r1	5768	YSAPSESEGV	1025.44	1
878	PR489_Michele_2020316_SPL5-2_r1_5768_YSAPSESEGV	0.012242	0.0025	0.0970455	YSAPSESEGV	PR489_Michele_2020316_SPL5-2_r1	5768	YSAPSESEGV	1025.44	1
879	PR489_Michele_2020316_SPL5-2_r1_12991_FTDPASIAA	0.0281856	0.00222222	0.175815	FTDPASIAA	PR489_Michele_2020316_SPL5-2_r1	12991	FTDPASIAA	892.44	1
880	PR489_Michele_2020316_SPL5-2_r1_12991_FTDPASIAA	0.0170356	0.0025	0.0954467	FTDPASIAA	PR489_Michele_2020316_SPL5-2_r1	12991	FTDPASIAA	892.44	1
881	PR489_Michele_2020316_SPL5-2_r1_19389_IPMVTQMMA	0.0252125	0.00222222	0.177274	IPMVTQMMA	PR489_Michele_2020316_SPL5-2_r1	19389	IPMVTQMMA	1021.49	1
882	PR489_Michele_2020316_SPL5-2_r1_19389_IPMVTQMMA	-0.183729	0.0147368	0.186689	IPMVTQMMA	PR489_Michele_2020316_SPL5-2_r1	19389	IPMVTQMMA	1021.49	1
883	PR489_Michele_2020316_SPL5-2_r1_14882_VEPWLRGNQF	0.0243392	0.00222222	0.177705	VEPWLRGNQF	PR489_Michele_2020316_SPL5-2_r1	14882	VEPWLRGNQF	623.323	2
884	PR489_Michele_2020316_SPL5-2_r1_14882_VEPWLRGNQF	-0.0793011	0.00877193	0.132631	VEPWLRGNQF	PR489_Michele_2020316_SPL5-2_r1	14882	VEPWLRGNQF	623.323	2
885	PR489_Michele_2020316_SPL5-2_r1_11587_ATTVITPMLR	0.0195783	0.00222222	0.180068	ATTVITPMLR	PR489_Michele_2020316_SPL5-2_r1	11587	ATTVITPMLR	551.818	2
886	PR489_Michele_2020316_SPL5-2_r1_11587_ATTVITPMLR	-0.0333056	0.00877193	0.113504	ATTVITPMLR	PR489_Michele_2020316_SPL5-2_r1	11587	ATTVITPMLR	551.818	2
887	PR489_Michele_2020316_SPL5-2_r1_13938_WISNGTGNIV	0.0128463	0.00222222	0.183455	WISNGTGNIV	PR489_Michele_2020316_SPL5-2_r1	13938	WISNGTGNIV	530.775	2
888	PR489_Michele_2020316_SPL5-2_r1_13938_WISNGTGNIV	-0.134269	0.00877193	0.159144	WISNGTGNIV	PR489_Michele_2020316_SPL5-2_r1	13938	WISNGTGNIV	530.775	2
889	PR489_Michele_2020316_SPL5-2_r1_15018_AGLAFSLMK	0.0120885	0.00222222	0.183839	AGLAFSLMK	PR489_Michele_2020316_SPL5-2_r1	15018	AGLAFSLMK	469.262	2
890	PR489_Michele_2020316_SPL5-2_r1_15018_AGLAFSLMK	-0.271644	0.0299401	0.244802	AGLAFSLMK	PR489_Michele_2020316_SPL5-2_r1	15018	AGLAFSLMK	469.262	2
891	PR489_Michele_2020316_SPL5-2_r1_24413_WPLNEGIMAV	0.00571889	0.00222222	0.187099	WPLNEGIMAV	PR489_Michele_2020316_SPL5-2_r1	24413	WPLNEGIMAV	565.29	2
892	PR489_Michele_2020316_SPL5-2_r1_24413_WPLNEGIMAV	-0.152542	0.0107759	0.168901	WPLNEGIMAV	PR489_Michele_2020316_SPL5-2_r1	24413	WPLNEGIMAV	565.29	2
893	PR489_Michele_2020316_SPL5-2_r1_23365_VGLYIQRSAPVHSFF	0	0.00222222	0.190066	VGLYIQRSAPVHSFF	PR489_Michele_2020316_SPL5-2_r1	23365	VGLYIQRSAPVHSFF	860.963	2
894	PR489_Michele_2020316_SPL5-2_r1_23365_VGLYIQRSAPVHSFF	0.0281482	0.0025	0.0918334	VGLYIQRSAPVHSFF	PR489_Michele_2020316_SPL5-2_r1	23365	VGLYIQRSAPVHSFF	860.963	2
895	PR489_Michele_2020316_SPL5-2_r1_16945_SEMIIPKIY	0	0.00222222	0.190066	SEMIIPKIY	PR489_Michele_2020316_SPL5-2_r1	16945	SEMIIPKIY	1093.6	1
896	PR489_Michele_2020316_SPL5-2_r1_16945_SEMIIPKIY	0.00288727	0.0025	0.100237	SEMIIPKIY	PR489_Michele_2020316_SPL5-2_r1	16945	SEMIIPKIY	1093.6	1
897	PR489_Michele_2020316_SPL5-2_r1_9271_LEKAAEVSW	0	0.00222222	0.190066	LEKAAEVSW	PR489_Michele_2020316_SPL5-2_r1	9271	LEKAAEVSW	1032.54	1
898	PR489_Michele_2020316_SPL5-2_r1_9271_LEKAAEVSW	0.0107853	0.0025	0.0975362	LEKAAEVSW	PR489_Michele_2020316_SPL5-2_r1	9271	LEKAAEVSW	1032.54	1
899	PR489_Michele_2020316_SPL5-2_r1_22282_LPNMTLGEL	-0.00479282	0.00663717	0.192583	LPNMTLGEL	PR489_Michele_2020316_SPL5-2_r1	22282	LPNMTLGEL	987.518	1
900	PR489_Michele_2020316_SPL5-2_r1_22282_LPNMTLGEL	-0.24765	0.0242424	0.22776	LPNMTLGEL	PR489_Michele_2020316_SPL5-2_r1	22282	LPNMTLGEL	987.518	1
901	PR489_Michele_2020316_SPL5-2_r1_16061_YTNSVTNIEL	-0.00632265	0.00663717	0.193393	YTNSVTNIEL	PR489_Michele_2020316_SPL5-2_r1	16061	YTNSVTNIEL	1153.57	1
902	PR489_Michele_2020316_SPL5-2_r1_16061_YTNSVTNIEL	-0.201237	0.0188285	0.197316	YTNSVTNIEL	PR489_Michele_2020316_SPL5-2_r1	16061	YTNSVTNIEL	1153.57	1
903	PR489_Michele_2020316_SPL5-2_r1_26239_ADPISFLYMHKGVTL	-0.0129849	0.00881057	0.19695	ADPISFLYMHKGVTL	PR489_Michele_2020316_SPL5-2_r1	26239	ADPISFLYMHKGVTL	564.338	3
904	PR489_Michele_2020316_SPL5-2_r1_26239_ADPISFLYMHKGVTL	-0.0990325	0.00877193	0.141672	ADPISFLYMHKGVTL	PR489_Michele_2020316_SPL5-2_r1	26239	ADPISFLYMHKGVTL	564.338	3
905	PR489_Michele_2020316_SPL5-2_r1_17163_QPYIRFNRLGSPIGT	-0.0134929	0.00881057	0.197223	QPYIRFNRLGSPIGT	PR489_Michele_2020316_SPL5-2_r1	17163	QPYIRFNRLGSPIGT	573.649	3
906	PR489_Michele_2020316_SPL5-2_r1_17163_QPYIRFNRLGSPIGT	-0.0292283	0.00877193	0.111933	QPYIRFNRLGSPIGT	PR489_Michele_2020316_SPL5-2_r1	17163	QPYIRFNRLGSPIGT	573.649	3
907	PR489_Michele_2020316_SPL5-2_r1_3562_RVRPASRQL	-0.0187465	0.0109649	0.200069	RVRPASRQL	PR489_Michele_2020316_SPL5-2_r1	3562	RVRPASRQL	361.556	3
908	PR489_Michele_2020316_SPL5-2_r1_3562_RVRPASRQL	0.00288279	0.0025	0.100238	RVRPASRQL	PR489_Michele_2020316_SPL5-2_r1	3562	RVRPASRQL	361.556	3
909	PR489_Michele_2020316_SPL5-2_r1_22614_FPAGRFGFL	-0.0188634	0.0109649	0.200133	FPAGRFGFL	PR489_Michele_2020316_SPL5-2_r1	22614	FPAGRFGFL	506.274	2
910	PR489_Michele_2020316_SPL5-2_r1_22614_FPAGRFGFL	-0.0495388	0.00877193	0.119953	FPAGRFGFL	PR489_Michele_2020316_SPL5-2_r1	22614	FPAGRFGFL	506.274	2
911	PR489_Michele_2020316_SPL5-2_r1_15261_KQLGQVMLL	-0.0223028	0.0131004	0.202015	KQLGQVMLL	PR489_Michele_2020316_SPL5-2_r1	15261	KQLGQVMLL	1029.61	1
912	PR489_Michele_2020316_SPL5-2_r1_15261_KQLGQVMLL	-0.151197	0.0107759	0.168166	KQLGQVMLL	PR489_Michele_2020316_SPL5-2_r1	15261	KQLGQVMLL	1029.61	1
913	PR489_Michele_20200228_SPL1-2_r1_20200303203802_10327_TEIQNSGGTSIFAGH	-0.0223751	0.0131004	0.202054	TEIQNSGGTSIFAGH	PR489_Michele_20200228_SPL1-2_r1_20200303203802	10327	TEIQNSGGTSIFAGH	759.863	2
914	PR489_Michele_20200228_SPL1-2_r1_20200303203802_17852_EGLRTLDDLR	-0.0268635	0.0146444	0.204532	EGLRTLDDLR	PR489_Michele_20200228_SPL1-2_r1_20200303203802	17852	EGLRTLDDLR	1187.63	1
915	PR489_Michele_2020316_SPL5-2_r1_8450_QTVGPWHLGK	-0.0313742	0.0146444	0.207047	QTVGPWHLGK	PR489_Michele_2020316_SPL5-2_r1	8450	QTVGPWHLGK	561.806	2
916	PR489_Michele_2020316_SPL5-2_r1_8450_QTVGPWHLGK	-0.247832	0.0242424	0.227887	QTVGPWHLGK	PR489_Michele_2020316_SPL5-2_r1	8450	QTVGPWHLGK	561.806	2
917	PR489_Michele_2020316_SPL5-2_r1_2772_IPRKHGGEI	-0.0314967	0.0146444	0.207116	IPRKHGGEI	PR489_Michele_2020316_SPL5-2_r1	2772	IPRKHGGEI	503.793	2
918	PR489_Michele_2020316_SPL5-2_r1_2772_IPRKHGGEI	-0.284126	0.0299401	0.254017	IPRKHGGEI	PR489_Michele_2020316_SPL5-2_r1	2772	IPRKHGGEI	503.793	2
919	PR489_Michele_2020316_SPL5-2_r1_15740_RIMSVIPPV	-0.0318279	0.0146444	0.207302	RIMSVIPPV	PR489_Michele_2020316_SPL5-2_r1	15740	RIMSVIPPV	506.305	2
920	PR489_Michele_2020316_SPL5-2_r1_15740_RIMSVIPPV	-0.168814	0.0107759	0.178001	RIMSVIPPV	PR489_Michele_2020316_SPL5-2_r1	15740	RIMSVIPPV	506.305	2
921	PR489_Michele_2020316_SPL5-2_r1_14896_PTSFSTPYSAA	-0.0379466	0.0146444	0.210757	PTSFSTPYSAA	PR489_Michele_2020316_SPL5-2_r1	14896	PTSFSTPYSAA	1130.54	1
922	PR489_Michele_2020316_SPL5-2_r1_14896_PTSFSTPYSAA	-0.147272	0.0107759	0.166037	PTSFSTPYSAA	PR489_Michele_2020316_SPL5-2_r1	14896	PTSFSTPYSAA	1130.54	1
923	PR489_Michele_2020316_SPL5-2_r1_23180_FLTYQVPAL	-0.0390713	0.0146444	0.211397	FLTYQVPAL	PR489_Michele_2020316_SPL5-2_r1	23180	FLTYQVPAL	526.295	2
924	PR489_Michele_2020316_SPL5-2_r1_23180_FLTYQVPAL	-0.0587025	0.00877193	0.123737	FLTYQVPAL	PR489_Michele_2020316_SPL5-2_r1	23180	FLTYQVPAL	526.295	2
925	PR489_Michele_2020316_SPL5-2_r1_23510_YLMDPESITV	-0.0427162	0.0146444	0.213482	YLMDPESITV	PR489_Michele_2020316_SPL5-2_r1	23510	YLMDPESITV	1167.56	1
926	PR489_Michele_2020316_SPL5-2_r1_23510_YLMDPESITV	-0.038353	0.00877193	0.115475	YLMDPESITV	PR489_Michele_2020316_SPL5-2_r1	23510	YLMDPESITV	1167.56	1
927	PR489_Michele_2020316_SPL5-2_r1_17585_IASLPTYLSS	-0.0438594	0.0146444	0.214139	IASLPTYLSS	PR489_Michele_2020316_SPL5-2_r1	17585	IASLPTYLSS	1051.57	1
928	PR489_Michele_2020316_SPL5-2_r1_17585_IASLPTYLSS	-0.218203	0.0204918	0.20806	IASLPTYLSS	PR489_Michele_2020316_SPL5-2_r1	17585	IASLPTYLSS	1051.57	1
929	PR489_Michele_2020316_SPL5-2_r1_9598_YFNALLSTSTL	-0.045676	0.0146444	0.215187	YFNALLSTSTL	PR489_Michele_2020316_SPL5-2_r1	9598	YFNALLSTSTL	615.324	2
930	PR489_Michele_2020316_SPL5-2_r1_9598_YFNALLSTSTL	-0.175483	0.0129032	0.181844	YFNALLSTSTL	PR489_Michele_2020316_SPL5-2_r1	9598	YFNALLSTSTL	615.324	2
931	PR489_Michele_2020316_SPL5-2_r1_10588_AGEKALKLSW	-0.0474542	0.0146444	0.216217	AGEKALKLSW	PR489_Michele_2020316_SPL5-2_r1	10588	AGEKALKLSW	1102.63	1
932	PR489_Michele_2020316_SPL5-2_r1_10588_AGEKALKLSW	-0.135749	0.00877193	0.159917	AGEKALKLSW	PR489_Michele_2020316_SPL5-2_r1	10588	AGEKALKLSW	1102.63	1
933	PR489_Michele_2020316_SPL5-2_r1_19176_FLSAADDLV	-0.0534198	0.0146444	0.219701	FLSAADDLV	PR489_Michele_2020316_SPL5-2_r1	19176	FLSAADDLV	950.482	1
934	PR489_Michele_2020316_SPL5-2_r1_19176_FLSAADDLV	-0.0608474	0.00877193	0.124638	FLSAADDLV	PR489_Michele_2020316_SPL5-2_r1	19176	FLSAADDLV	950.482	1
935	PR489_Michele_2020316_SPL5-2_r1_2600_DTPPMQRSTPQRAGS	-0.0543641	0.0146444	0.220256	DTPPMQRSTPQRAGS	PR489_Michele_2020316_SPL5-2_r1	2600	DTPPMQRSTPQRAGS	543.817	2
936	PR489_Michele_2020316_SPL5-2_r1_2600_DTPPMQRSTPQRAGS	-0.142835	0.00877193	0.163658	DTPPMQRSTPQRAGS	PR489_Michele_2020316_SPL5-2_r1	2600	DTPPMQRSTPQRAGS	543.817	2
937	PR489_Michele_2020316_SPL5-2_r1_26108_FTLTGELQYL	-0.0543717	0.0146444	0.22026	FTLTGELQYL	PR489_Michele_2020316_SPL5-2_r1	26108	FTLTGELQYL	1184.62	1
938	PR489_Michele_2020316_SPL5-2_r1_26108_FTLTGELQYL	-0.233501	0.022449	0.218127	FTLTGELQYL	PR489_Michele_2020316_SPL5-2_r1	26108	FTLTGELQYL	1184.62	1
939	PR489_Michele_2020316_SPL5-2_r1_21970_EIASLPTYL	-0.0566827	0.0146444	0.221625	EIASLPTYL	PR489_Michele_2020316_SPL5-2_r1	21970	EIASLPTYL	1006.54	1
940	PR489_Michele_2020316_SPL5-2_r1_21970_EIASLPTYL	-0.352822	0.0528302	0.308883	EIASLPTYL	PR489_Michele_2020316_SPL5-2_r1	21970	EIASLPTYL	1006.54	1
941	PR489_Michele_2020316_SPL5-2_r1_24038_VYGEALLQTF	-0.0598454	0.0146444	0.223502	VYGEALLQTF	PR489_Michele_2020316_SPL5-2_r1	24038	VYGEALLQTF	570.801	2
942	PR489_Michele_2020316_SPL5-2_r1_24038_VYGEALLQTF	-0.184636	0.0147368	0.187228	VYGEALLQTF	PR489_Michele_2020316_SPL5-2_r1	24038	VYGEALLQTF	570.801	2
943	PR489_Michele_20200228_SPL1-2_r1_20200303203802_10867_HKRTGSNLSGASSDLS	-0.0625788	0.0146444	0.225135	HKRTGSNLSGASSDLS	PR489_Michele_20200228_SPL1-2_r1_20200303203802	10867	HKRTGSNLSGASSDLS	539.601	3
944	PR489_Michele_2020316_SPL5-2_r1_16717_SGIFVTNEV	-0.0626949	0.0146444	0.225205	SGIFVTNEV	PR489_Michele_2020316_SPL5-2_r1	16717	SGIFVTNEV	965.493	1
945	PR489_Michele_2020316_SPL5-2_r1_16717_SGIFVTNEV	-0.143669	0.00877193	0.164103	SGIFVTNEV	PR489_Michele_2020316_SPL5-2_r1	16717	SGIFVTNEV	965.493	1
946	PR489_Michele_2020316_SPL5-2_r1_7515_AVMDIISRK	-0.0640873	0.0146444	0.22604	AVMDIISRK	PR489_Michele_2020316_SPL5-2_r1	7515	AVMDIISRK	1032.59	1
947	PR489_Michele_2020316_SPL5-2_r1_7515_AVMDIISRK	-0.160925	0.0107759	0.17354	AVMDIISRK	PR489_Michele_2020316_SPL5-2_r1	7515	AVMDIISRK	1032.59	1
948	PR489_Michele_2020316_SPL5-2_r1_11754_VEMGEAAGI	-0.066057	0.0146444	0.227227	VEMGEAAGI	PR489_Michele_2020316_SPL5-2_r1	11754	VEMGEAAGI	876.413	1
949	PR489_Michele_2020316_SPL5-2_r1_11754_VEMGEAAGI	-0.315528	0.03861	0.27824	VEMGEAAGI	PR489_Michele_2020316_SPL5-2_r1	11754	VEMGEAAGI	876.413	1
950	PR489_Michele_2020316_SPL5-2_r1_16803_ADKLRLNSVYVAMSR	-0.0737077	0.0146444	0.23188	ADKLRLNSVYVAMSR	PR489_Michele_2020316_SPL5-2_r1	16803	ADKLRLNSVYVAMSR	861.969	2
951	PR489_Michele_2020316_SPL5-2_r1_16803_ADKLRLNSVYVAMSR	-0.208571	0.0204918	0.201906	ADKLRLNSVYVAMSR	PR489_Michele_2020316_SPL5-2_r1	16803	ADKLRLNSVYVAMSR	861.969	2
952	PR489_Michele_20200228_SPL1-2_r1_20200303203802_15305_TTYDKLLKNLSRNR	-0.0757219	0.0164271	0.233118	TTYDKLLKNLSRNR	PR489_Michele_20200228_SPL1-2_r1_20200303203802	15305	TTYDKLLKNLSRNR	575.655	3
953	PR489_Michele_2020316_SPL5-2_r1_14172_GLISSISPL	-0.0821561	0.0164271	0.237105	GLISSISPL	PR489_Michele_2020316_SPL5-2_r1	14172	GLISSISPL	443.766	2
954	PR489_Michele_2020316_SPL5-2_r1_14172_GLISSISPL	-0.21679	0.0204918	0.207148	GLISSISPL	PR489_Michele_2020316_SPL5-2_r1	14172	GLISSISPL	443.766	2
955	PR489_Michele_2020316_SPL5-2_r1_14102_SASSMINGVV	-0.0837775	0.0164271	0.238118	SASSMINGVV	PR489_Michele_2020316_SPL5-2_r1	14102	SASSMINGVV	482.742	2
956	PR489_Michele_2020316_SPL5-2_r1_14102_SASSMINGVV	-0.090391	0.00877193	0.137648	SASSMINGVV	PR489_Michele_2020316_SPL5-2_r1	14102	SASSMINGVV	482.742	2
957	PR489_Michele_2020316_SPL5-2_r1_12579_APRRVFHL	-0.0886841	0.0164271	0.241204	APRRVFHL	PR489_Michele_2020316_SPL5-2_r1	12579	APRRVFHL	995.588	1
958	PR489_Michele_2020316_SPL5-2_r1_12579_APRRVFHL	-0.294191	0.0316206	0.261619	APRRVFHL	PR489_Michele_2020316_SPL5-2_r1	12579	APRRVFHL	995.588	1
959	PR489_Michele_20200228_SPL1-2_r1_20200303203802_7423_RRRSRSMGS	-0.0929242	0.0164271	0.243895	RRRSRSMGS	PR489_Michele_20200228_SPL1-2_r1_20200303203802	7423	RRRSRSMGS	1095.54	1
960	PR489_Michele_2020316_SPL5-2_r1_23352_ETALMVIGMA	-0.0932799	0.0164271	0.244122	ETALMVIGMA	PR489_Michele_2020316_SPL5-2_r1	23352	ETALMVIGMA	1035.52	1
961	PR489_Michele_2020316_SPL5-2_r1_23352_ETALMVIGMA	-0.382059	0.0605505	0.334262	ETALMVIGMA	PR489_Michele_2020316_SPL5-2_r1	23352	ETALMVIGMA	1035.52	1
962	PR489_Michele_2020316_SPL5-2_r1_5101_NLLAVLPGGS	-0.0950618	0.0164271	0.24526	NLLAVLPGGS	PR489_Michele_2020316_SPL5-2_r1	5101	NLLAVLPGGS	940.546	1
963	PR489_Michele_2020316_SPL5-2_r1_5101_NLLAVLPGGS	-0.280971	0.0299401	0.251665	NLLAVLPGGS	PR489_Michele_2020316_SPL5-2_r1	5101	NLLAVLPGGS	940.546	1
964	PR489_Michele_2020316_SPL5-2_r1_6360_GASKRSWPL	-0.109909	0.0164271	0.254902	GASKRSWPL	PR489_Michele_2020316_SPL5-2_r1	6360	GASKRSWPL	1001.55	1
965	PR489_Michele_2020316_SPL5-2_r1_6360_GASKRSWPL	-0.0992799	0.00877193	0.141789	GASKRSWPL	PR489_Michele_2020316_SPL5-2_r1	6360	GASKRSWPL	1001.55	1
966	PR489_Michele_2020316_SPL5-2_r1_13498_HPPLKMEMAL	-0.116227	0.0164271	0.259089	HPPLKMEMAL	PR489_Michele_2020316_SPL5-2_r1	13498	HPPLKMEMAL	1166.61	1
967	PR489_Michele_2020316_SPL5-2_r1_13498_HPPLKMEMAL	-0.177304	0.0147368	0.182905	HPPLKMEMAL	PR489_Michele_2020316_SPL5-2_r1	13498	HPPLKMEMAL	1166.61	1
968	PR489_Michele_2020316_SPL5-2_r1_13699_TDAKIILNRPVWRTT	-0.11761	0.0184049	0.260013	TDAKIILNRPVWRTT	PR489_Michele_2020316_SPL5-2_r1	13699	TDAKIILNRPVWRTT	892.512	2
969	PR489_Michele_2020316_SPL5-2_r1_13699_TDAKIILNRPVWRTT	-0.030877	0.00877193	0.112566	TDAKIILNRPVWRTT	PR489_Michele_2020316_SPL5-2_r1	13699	TDAKIILNRPVWRTT	892.512	2
970	PR489_Michele_2020316_SPL5-2_r1_15739_RYSNYSFFVQ	-0.121677	0.0184049	0.262742	RYSNYSFFVQ	PR489_Michele_2020316_SPL5-2_r1	15739	RYSNYSFFVQ	655.812	2
971	PR489_Michele_2020316_SPL5-2_r1_15739_RYSNYSFFVQ	-0.17985	0.0147368	0.184397	RYSNYSFFVQ	PR489_Michele_2020316_SPL5-2_r1	15739	RYSNYSFFVQ	655.812	2
972	PR489_Michele_2020316_SPL5-2_r1_5967_GPAVSAGSLG	-0.128481	0.0202429	0.267355	GPAVSAGSLG	PR489_Michele_2020316_SPL5-2_r1	5967	GPAVSAGSLG	815.425	1
973	PR489_Michele_2020316_SPL5-2_r1_5967_GPAVSAGSLG	-0.313256	0.0348837	0.276438	GPAVSAGSLG	PR489_Michele_2020316_SPL5-2_r1	5967	GPAVSAGSLG	815.425	1
974	PR489_Michele_2020316_SPL5-2_r1_10922_SPLYNTMVM	-0.130303	0.0202429	0.2686	SPLYNTMVM	PR489_Michele_2020316_SPL5-2_r1	10922	SPLYNTMVM	528.249	2
975	PR489_Michele_2020316_SPL5-2_r1_10922_SPLYNTMVM	-0.179465	0.0147368	0.184171	SPLYNTMVM	PR489_Michele_2020316_SPL5-2_r1	10922	SPLYNTMVM	528.249	2
976	PR489_Michele_2020316_SPL5-2_r1_3564_KLSDSKDIY	-0.133938	0.0202429	0.271096	KLSDSKDIY	PR489_Michele_2020316_SPL5-2_r1	3564	KLSDSKDIY	356.857	3
977	PR489_Michele_2020316_SPL5-2_r1_3564_KLSDSKDIY	-0.578746	0.125193	0.527795	KLSDSKDIY	PR489_Michele_2020316_SPL5-2_r1	3564	KLSDSKDIY	356.857	3
978	PR489_Michele_2020316_SPL5-2_r1_28177_NMFDIYWNEY	-0.134211	0.0202429	0.271285	NMFDIYWNEY	PR489_Michele_2020316_SPL5-2_r1	28177	NMFDIYWNEY	1394.57	1
979	PR489_Michele_2020316_SPL5-2_r1_28177_NMFDIYWNEY	-0.24736	0.0242424	0.22756	NMFDIYWNEY	PR489_Michele_2020316_SPL5-2_r1	28177	NMFDIYWNEY	1394.57	1
980	PR489_Michele_2020316_SPL5-2_r1_6912_LFRATHHL	-0.135981	0.0202429	0.272507	LFRATHHL	PR489_Michele_2020316_SPL5-2_r1	6912	LFRATHHL	994.557	1
981	PR489_Michele_2020316_SPL5-2_r1_6912_LFRATHHL	-0.342689	0.0512334	0.300361	LFRATHHL	PR489_Michele_2020316_SPL5-2_r1	6912	LFRATHHL	994.557	1
982	PR489_Michele_2020316_SPL5-2_r1_20252_MAWRTIMAV	-0.151127	0.0282828	0.283126	MAWRTIMAV	PR489_Michele_2020316_SPL5-2_r1	20252	MAWRTIMAV	539.78	2
983	PR489_Michele_2020316_SPL5-2_r1_20252_MAWRTIMAV	-0.254164	0.0242424	0.2323	MAWRTIMAV	PR489_Michele_2020316_SPL5-2_r1	20252	MAWRTIMAV	539.78	2
984	PR489_Michele_2020316_SPL5-2_r1_15376_LTIMDLHPGA	-0.15185	0.0301205	0.283639	LTIMDLHPGA	PR489_Michele_2020316_SPL5-2_r1	15376	LTIMDLHPGA	1067.56	1
985	PR489_Michele_2020316_SPL5-2_r1_15376_LTIMDLHPGA	-0.163225	0.0107759	0.174831	LTIMDLHPGA	PR489_Michele_2020316_SPL5-2_r1	15376	LTIMDLHPGA	1067.56	1
986	PR489_Michele_2020316_SPL5-2_r1_13513_KVLNPYMPTV	-0.160114	0.0301205	0.289561	KVLNPYMPTV	PR489_Michele_2020316_SPL5-2_r1	13513	KVLNPYMPTV	1161.63	1
987	PR489_Michele_2020316_SPL5-2_r1_13513_KVLNPYMPTV	-0.378009	0.0591497	0.330678	KVLNPYMPTV	PR489_Michele_2020316_SPL5-2_r1	13513	KVLNPYMPTV	1161.63	1
988	PR489_Michele_2020316_SPL5-2_r1_6034_RPTLPTLTAQ	-0.165411	0.0301205	0.293401	RPTLPTLTAQ	PR489_Michele_2020316_SPL5-2_r1	6034	RPTLPTLTAQ	549.319	2
989	PR489_Michele_2020316_SPL5-2_r1_6034_RPTLPTLTAQ	-0.222732	0.0204918	0.211003	RPTLPTLTAQ	PR489_Michele_2020316_SPL5-2_r1	6034	RPTLPTLTAQ	549.319	2
990	PR489_Michele_2020316_SPL5-2_r1_16253_KTVWFVPSIK	-0.167188	0.032	0.294698	KTVWFVPSIK	PR489_Michele_2020316_SPL5-2_r1	16253	KTVWFVPSIK	402.241	3
991	PR489_Michele_2020316_SPL5-2_r1_16253_KTVWFVPSIK	-0.557258	0.119237	0.505433	KTVWFVPSIK	PR489_Michele_2020316_SPL5-2_r1	16253	KTVWFVPSIK	402.241	3
992	PR489_Michele_2020316_SPL5-2_r1_18920_YLALMATFK	-0.16909	0.032	0.296089	YLALMATFK	PR489_Michele_2020316_SPL5-2_r1	18920	YLALMATFK	529.291	2
993	PR489_Michele_2020316_SPL5-2_r1_18920_YLALMATFK	-0.269323	0.028169	0.243115	YLALMATFK	PR489_Michele_2020316_SPL5-2_r1	18920	YLALMATFK	529.291	2
994	PR489_Michele_2020316_SPL5-2_r1_25212_GPWHLGKLEL	-0.176059	0.035503	0.301225	GPWHLGKLEL	PR489_Michele_2020316_SPL5-2_r1	25212	GPWHLGKLEL	383.885	3
995	PR489_Michele_2020316_SPL5-2_r1_25212_GPWHLGKLEL	-0.19441	0.0188285	0.193116	GPWHLGKLEL	PR489_Michele_2020316_SPL5-2_r1	25212	GPWHLGKLEL	383.885	3
996	PR489_Michele_2020316_SPL5-2_r1_4081_INRFTMRHK	-0.176787	0.035503	0.301765	INRFTMRHK	PR489_Michele_2020316_SPL5-2_r1	4081	INRFTMRHK	401.557	3
997	PR489_Michele_2020316_SPL5-2_r1_4081_INRFTMRHK	-0.187114	0.0147368	0.188707	INRFTMRHK	PR489_Michele_2020316_SPL5-2_r1	4081	INRFTMRHK	401.557	3
998	PR489_Michele_2020316_SPL5-2_r1_4383_MPVMKRYSA	-0.179243	0.035503	0.303591	MPVMKRYSA	PR489_Michele_2020316_SPL5-2_r1	4383	MPVMKRYSA	361.521	3
999	PR489_Michele_2020316_SPL5-2_r1_4383_MPVMKRYSA	-0.135832	0.00877193	0.15996	MPVMKRYSA	PR489_Michele_2020316_SPL5-2_r1	4383	MPVMKRYSA	361.521	3
1000	PR489_Michele_2020316_SPL5-2_r1_8457_QTVGPWHLGK	-0.180982	0.035503	0.304889	QTVGPWHLGK	PR489_Michele_2020316_SPL5-2_r1	8457	QTVGPWHLGK	374.874	3
1001	PR489_Michele_2020316_SPL5-2_r1_8457_QTVGPWHLGK	-0.599484	0.130699	0.549439	QTVGPWHLGK	PR489_Michele_2020316_SPL5-2_r1	8457	QTVGPWHLGK	374.874	3
1002	PR489_Michele_2020316_SPL5-2_r1_17145_LLQMENKAWL	-0.181393	0.035503	0.305197	LLQMENKAWL	PR489_Michele_2020316_SPL5-2_r1	17145	LLQMENKAWL	1245.66	1
1003	PR489_Michele_2020316_SPL5-2_r1_17145_LLQMENKAWL	-0.292661	0.0316206	0.260454	LLQMENKAWL	PR489_Michele_2020316_SPL5-2_r1	17145	LLQMENKAWL	1245.66	1
1004	PR489_Michele_2020316_SPL5-2_r1_21940_VPNYNLIVM	-0.186861	0.035503	0.309304	VPNYNLIVM	PR489_Michele_2020316_SPL5-2_r1	21940	VPNYNLIVM	531.787	2
1005	PR489_Michele_2020316_SPL5-2_r1_21940_VPNYNLIVM	-0.308678	0.0348837	0.27283	VPNYNLIVM	PR489_Michele_2020316_SPL5-2_r1	21940	VPNYNLIVM	531.787	2
1006	PR489_Michele_2020316_SPL5-2_r1_23422_IYFPGEPTYI	-0.189695	0.035503	0.311446	IYFPGEPTYI	PR489_Michele_2020316_SPL5-2_r1	23422	IYFPGEPTYI	1199.6	1
1007	PR489_Michele_2020316_SPL5-2_r1_23422_IYFPGEPTYI	-0.358288	0.0528302	0.31354	IYFPGEPTYI	PR489_Michele_2020316_SPL5-2_r1	23422	IYFPGEPTYI	1199.6	1
1008	PR489_Michele_2020316_SPL5-2_r1_5243_APYHSRSAY	-0.197346	0.0372549	0.31728	APYHSRSAY	PR489_Michele_2020316_SPL5-2_r1	5243	APYHSRSAY	351.17	3
1009	PR489_Michele_2020316_SPL5-2_r1_5243_APYHSRSAY	-0.296605	0.0332681	0.263466	APYHSRSAY	PR489_Michele_2020316_SPL5-2_r1	5243	APYHSRSAY	351.17	3
1010	PR489_Michele_20200228_SPL1-2_r1_20200303203802_7401_DALTGHLRTHS	-0.197581	0.0372549	0.31746	DALTGHLRTHS	PR489_Michele_20200228_SPL1-2_r1_20200303203802	7401	DALTGHLRTHS	403.207	3
1011	PR489_Michele_2020316_SPL5-2_r1_19374_YLRNNGLFVV	-0.197643	0.0372549	0.317508	YLRNNGLFVV	PR489_Michele_2020316_SPL5-2_r1	19374	YLRNNGLFVV	597.835	2
1012	PR489_Michele_2020316_SPL5-2_r1_19374_YLRNNGLFVV	-0.212849	0.0204918	0.204621	YLRNNGLFVV	PR489_Michele_2020316_SPL5-2_r1	19374	YLRNNGLFVV	597.835	2
1013	PR489_Michele_2020316_SPL5-2_r1_11546_TTRMENLLWK	-0.208059	0.0407767	0.325565	TTRMENLLWK	PR489_Michele_2020316_SPL5-2_r1	11546	TTRMENLLWK	431.232	3
1014	PR489_Michele_2020316_SPL5-2_r1_11546_TTRMENLLWK	-0.221136	0.0204918	0.209962	TTRMENLLWK	PR489_Michele_2020316_SPL5-2_r1	11546	TTRMENLLWK	431.232	3
1015	PR489_Michele_2020316_SPL5-2_r1_10413_PHLSDPVSF	-0.208986	0.0407767	0.326288	PHLSDPVSF	PR489_Michele_2020316_SPL5-2_r1	10413	PHLSDPVSF	998.494	1
1016	PR489_Michele_2020316_SPL5-2_r1_10413_PHLSDPVSF	-0.473926	0.0905983	0.420719	PHLSDPVSF	PR489_Michele_2020316_SPL5-2_r1	10413	PHLSDPVSF	998.494	1
1017	PR489_Michele_2020316_SPL5-2_r1_22709_TYVDLNLTL	-0.210629	0.0407767	0.327572	TYVDLNLTL	PR489_Michele_2020316_SPL5-2_r1	22709	TYVDLNLTL	526.288	2
1018	PR489_Michele_2020316_SPL5-2_r1_22709_TYVDLNLTL	-0.427065	0.0724382	0.375461	TYVDLNLTL	PR489_Michele_2020316_SPL5-2_r1	22709	TYVDLNLTL	526.288	2
1019	PR489_Michele_2020316_SPL5-2_r1_22740_IYDSDVFSL	-0.212982	0.0407767	0.329418	IYDSDVFSL	PR489_Michele_2020316_SPL5-2_r1	22740	IYDSDVFSL	1058.5	1
1020	PR489_Michele_2020316_SPL5-2_r1_22740_IYDSDVFSL	-0.262578	0.0262097	0.238259	IYDSDVFSL	PR489_Michele_2020316_SPL5-2_r1	22740	IYDSDVFSL	1058.5	1
1021	PR489_Michele_2020316_SPL5-2_r1_3295_VRPTPKNLT	-0.214814	0.0407767	0.330858	VRPTPKNLT	PR489_Michele_2020316_SPL5-2_r1	3295	VRPTPKNLT	513.309	2
1022	PR489_Michele_2020316_SPL5-2_r1_3295_VRPTPKNLT	-0.226339	0.0204918	0.213369	VRPTPKNLT	PR489_Michele_2020316_SPL5-2_r1	3295	VRPTPKNLT	513.309	2
1023	PR489_Michele_20200228_SPL1-2_r1_20200303203802_12687_VLEYVDLGDLK	-0.217843	0.0421456	0.33325	VLEYVDLGDLK	PR489_Michele_20200228_SPL1-2_r1_20200303203802	12687	VLEYVDLGDLK	422.211	3
1024	PR489_Michele_2020316_SPL5-2_r1_14993_IYADDTAGW	-0.219126	0.0421456	0.334266	IYADDTAGW	PR489_Michele_2020316_SPL5-2_r1	14993	IYADDTAGW	1011.44	1
1025	PR489_Michele_2020316_SPL5-2_r1_14993_IYADDTAGW	-0.489373	0.101351	0.436077	IYADDTAGW	PR489_Michele_2020316_SPL5-2_r1	14993	IYADDTAGW	1011.44	1
1026	PR489_Michele_2020316_SPL5-2_r1_15725_QVFGTAYGV	-0.222195	0.0421456	0.336704	QVFGTAYGV	PR489_Michele_2020316_SPL5-2_r1	15725	QVFGTAYGV	941.473	1
1027	PR489_Michele_2020316_SPL5-2_r1_15725_QVFGTAYGV	-0.42595	0.0724382	0.374411	QVFGTAYGV	PR489_Michele_2020316_SPL5-2_r1	15725	QVFGTAYGV	941.473	1
1028	PR489_Michele_20200228_SPL1-2_r1_20200303203802_7330_ATTSAELELP	-0.222812	0.0421456	0.337195	ATTSAELELP	PR489_Michele_20200228_SPL1-2_r1_20200303203802	7330	ATTSAELELP	1033.53	1
1029	PR489_Michele_2020316_SPL5-2_r1_21371_LGLSSLSLP	-0.228563	0.0421456	0.341797	LGLSSLSLP	PR489_Michele_2020316_SPL5-2_r1	21371	LGLSSLSLP	886.524	1
1030	PR489_Michele_2020316_SPL5-2_r1_21371_LGLSSLSLP	-0.237052	0.022449	0.220516	LGLSSLSLP	PR489_Michele_2020316_SPL5-2_r1	21371	LGLSSLSLP	886.524	1
1031	PR489_Michele_2020316_SPL5-2_r1_27239_WPLNEGIMAI	-0.229984	0.0421456	0.34294	WPLNEGIMAI	PR489_Michele_2020316_SPL5-2_r1	27239	WPLNEGIMAI	572.297	2
1032	PR489_Michele_2020316_SPL5-2_r1_27239_WPLNEGIMAI	-0.291063	0.0316206	0.25924	WPLNEGIMAI	PR489_Michele_2020316_SPL5-2_r1	27239	WPLNEGIMAI	572.297	2
1033	PR489_Michele_2020316_SPL5-2_r1_15294_TTFITPMLR	-0.231295	0.0421456	0.343996	TTFITPMLR	PR489_Michele_2020316_SPL5-2_r1	15294	TTFITPMLR	540.3	2
1034	PR489_Michele_2020316_SPL5-2_r1_15294_TTFITPMLR	-0.388504	0.0612613	0.340009	TTFITPMLR	PR489_Michele_2020316_SPL5-2_r1	15294	TTFITPMLR	540.3	2
1035	PR489_Michele_2020316_SPL5-2_r1_10853_TMSTHSWVV	-0.232944	0.0438095	0.345327	TMSTHSWVV	PR489_Michele_2020316_SPL5-2_r1	10853	TMSTHSWVV	1047.49	1
1036	PR489_Michele_2020316_SPL5-2_r1_10853_TMSTHSWVV	-0.292384	0.0316206	0.260243	TMSTHSWVV	PR489_Michele_2020316_SPL5-2_r1	10853	TMSTHSWVV	1047.49	1
1037	PR489_Michele_2020316_SPL5-2_r1_9658_KEGTFHTMW	-0.233225	0.0438095	0.345554	KEGTFHTMW	PR489_Michele_2020316_SPL5-2_r1	9658	KEGTFHTMW	379.511	3
1038	PR489_Michele_2020316_SPL5-2_r1_9658_KEGTFHTMW	-0.641492	0.174672	0.593139	KEGTFHTMW	PR489_Michele_2020316_SPL5-2_r1	9658	KEGTFHTMW	379.511	3
1039	PR489_Michele_2020316_SPL5-2_r1_4746_TSEHFAMAAAK	-0.234914	0.0438095	0.346922	TSEHFAMAAAK	PR489_Michele_2020316_SPL5-2_r1	4746	TSEHFAMAAAK	582.278	2
1040	PR489_Michele_2020316_SPL5-2_r1_4746_TSEHFAMAAAK	-0.32952	0.0479846	0.289503	TSEHFAMAAAK	PR489_Michele_2020316_SPL5-2_r1	4746	TSEHFAMAAAK	582.278	2
1041	PR489_Michele_2020316_SPL5-2_r1_5149_RYMREHTAL	-0.237144	0.0456274	0.348732	RYMREHTAL	PR489_Michele_2020316_SPL5-2_r1	5149	RYMREHTAL	392.87	3
1042	PR489_Michele_2020316_SPL5-2_r1_5149_RYMREHTAL	-0.633323	0.16568	0.584678	RYMREHTAL	PR489_Michele_2020316_SPL5-2_r1	5149	RYMREHTAL	392.87	3
1043	PR489_Michele_2020316_SPL5-2_r1_10398_RPSITNSVF	-0.242482	0.047259	0.353088	RPSITNSVF	PR489_Michele_2020316_SPL5-2_r1	10398	RPSITNSVF	1020.55	1
1044	PR489_Michele_2020316_SPL5-2_r1_10398_RPSITNSVF	-0.416833	0.0660714	0.365883	RPSITNSVF	PR489_Michele_2020316_SPL5-2_r1	10398	RPSITNSVF	1020.55	1
1045	PR489_Michele_2020316_SPL5-2_r1_2599_LMSAAIKDSK	-0.24385	0.047259	0.35421	LMSAAIKDSK	PR489_Michele_2020316_SPL5-2_r1	2599	LMSAAIKDSK	532.294	2
1046	PR489_Michele_2020316_SPL5-2_r1_2599_LMSAAIKDSK	-0.397754	0.0612613	0.348349	LMSAAIKDSK	PR489_Michele_2020316_SPL5-2_r1	2599	LMSAAIKDSK	532.294	2
1047	PR489_Michele_2020316_SPL5-2_r1_18000_RNLTVEKTFTSSLAV	-0.244641	0.047259	0.354859	RNLTVEKTFTSSLAV	PR489_Michele_2020316_SPL5-2_r1	18000	RNLTVEKTFTSSLAV	833.462	2
1048	PR489_Michele_2020316_SPL5-2_r1_18000_RNLTVEKTFTSSLAV	-0.360536	0.054409	0.315467	RNLTVEKTFTSSLAV	PR489_Michele_2020316_SPL5-2_r1	18000	RNLTVEKTFTSSLAV	833.462	2
1049	PR489_Michele_20200228_SPL1-2_r1_20200303203802_10968_FALWLPDL	-0.2482	0.0488722	0.35779	FALWLPDL	PR489_Michele_20200228_SPL1-2_r1_20200303203802	10968	FALWLPDL	487.769	2
1050	PR489_Michele_2020316_SPL5-2_r1_18333_EAAAIFMAT	-0.250328	0.0488722	0.359549	EAAAIFMAT	PR489_Michele_2020316_SPL5-2_r1	18333	EAAAIFMAT	462.728	2
1051	PR489_Michele_2020316_SPL5-2_r1_18333_EAAAIFMAT	-0.27912	0.0299401	0.250293	EAAAIFMAT	PR489_Michele_2020316_SPL5-2_r1	18333	EAAAIFMAT	462.728	2
1052	PR489_Michele_2020316_SPL5-2_r1_19658_EGFSPIYNNMFSKVT	-0.250777	0.0488722	0.35992	EGFSPIYNNMFSKVT	PR489_Michele_2020316_SPL5-2_r1	19658	EGFSPIYNNMFSKVT	867.413	2
1053	PR489_Michele_2020316_SPL5-2_r1_19658_EGFSPIYNNMFSKVT	-0.185512	0.0147368	0.18775	EGFSPIYNNMFSKVT	PR489_Michele_2020316_SPL5-2_r1	19658	EGFSPIYNNMFSKVT	867.413	2
1054	PR489_Michele_2020316_SPL5-2_r1_8386_FMKDGRSLVV	-0.255167	0.0505618	0.363566	FMKDGRSLVV	PR489_Michele_2020316_SPL5-2_r1	8386	FMKDGRSLVV	384.546	3
1055	PR489_Michele_2020316_SPL5-2_r1_8386_FMKDGRSLVV	-0.761907	0.262765	0.712963	FMKDGRSLVV	PR489_Michele_2020316_SPL5-2_r1	8386	FMKDGRSLVV	384.546	3
1056	PR489_Michele_2020316_SPL5-2_r1_17928_MTTEDMLAV	-0.255334	0.0505618	0.363705	MTTEDMLAV	PR489_Michele_2020316_SPL5-2_r1	17928	MTTEDMLAV	1010.45	1
1057	PR489_Michele_2020316_SPL5-2_r1_17928_MTTEDMLAV	-0.231874	0.0204918	0.217039	MTTEDMLAV	PR489_Michele_2020316_SPL5-2_r1	17928	MTTEDMLAV	1010.45	1
1058	PR489_Michele_2020316_SPL5-2_r1_2981_GPEREKTQAI	-0.261128	0.0541045	0.36855	GPEREKTQAI	PR489_Michele_2020316_SPL5-2_r1	2981	GPEREKTQAI	376.871	3
1059	PR489_Michele_2020316_SPL5-2_r1_2981_GPEREKTQAI	-0.348081	0.0512334	0.304878	GPEREKTQAI	PR489_Michele_2020316_SPL5-2_r1	2981	GPEREKTQAI	376.871	3
1060	PR489_Michele_2020316_SPL5-2_r1_22261_IPAPDYVVF	-0.262872	0.0541045	0.370014	IPAPDYVVF	PR489_Michele_2020316_SPL5-2_r1	22261	IPAPDYVVF	1020.54	1
1061	PR489_Michele_2020316_SPL5-2_r1_22261_IPAPDYVVF	-0.323454	0.044316	0.284585	IPAPDYVVF	PR489_Michele_2020316_SPL5-2_r1	22261	IPAPDYVVF	1020.54	1
1062	PR489_Michele_2020316_SPL5-2_r1_16733_WEPSKGWNDW	-0.263722	0.0552486	0.370729	WEPSKGWNDW	PR489_Michele_2020316_SPL5-2_r1	16733	WEPSKGWNDW	1304.57	1
1063	PR489_Michele_2020316_SPL5-2_r1_16733_WEPSKGWNDW	-0.359919	0.054409	0.314938	WEPSKGWNDW	PR489_Michele_2020316_SPL5-2_r1	16733	WEPSKGWNDW	1304.57	1
1064	PR489_Michele_2020316_SPL5-2_r1_2912_RGSDGTSTY	-0.266551	0.0552486	0.373115	RGSDGTSTY	PR489_Michele_2020316_SPL5-2_r1	2912	RGSDGTSTY	472.209	2
1065	PR489_Michele_2020316_SPL5-2_r1_2912_RGSDGTSTY	-0.29641	0.0332681	0.263316	RGSDGTSTY	PR489_Michele_2020316_SPL5-2_r1	2912	RGSDGTSTY	472.209	2
1066	PR489_Michele_2020316_SPL5-2_r1_17603_GILARWSSFK	-0.269054	0.0552486	0.375233	GILARWSSFK	PR489_Michele_2020316_SPL5-2_r1	17603	GILARWSSFK	388.889	3
1067	PR489_Michele_2020316_SPL5-2_r1_17603_GILARWSSFK	-0.631632	0.16568	0.582924	GILARWSSFK	PR489_Michele_2020316_SPL5-2_r1	17603	GILARWSSFK	388.889	3
1068	PR489_Michele_2020316_SPL5-2_r1_12190_IRITSTKNPRITANL	-0.271686	0.0552486	0.377467	IRITSTKNPRITANL	PR489_Michele_2020316_SPL5-2_r1	12190	IRITSTKNPRITANL	849.504	2
1069	PR489_Michele_2020316_SPL5-2_r1_12190_IRITSTKNPRITANL	-0.361865	0.054409	0.31661	IRITSTKNPRITANL	PR489_Michele_2020316_SPL5-2_r1	12190	IRITSTKNPRITANL	849.504	2
1070	PR489_Michele_2020316_SPL5-2_r1_4629_SSMVNGVVK	-0.272655	0.0552486	0.378291	SSMVNGVVK	PR489_Michele_2020316_SPL5-2_r1	4629	SSMVNGVVK	460.747	2
1071	PR489_Michele_2020316_SPL5-2_r1_4629_SSMVNGVVK	-0.309924	0.0348837	0.273809	SSMVNGVVK	PR489_Michele_2020316_SPL5-2_r1	4629	SSMVNGVVK	460.747	2
1072	PR489_Michele_2020316_SPL5-2_r1_14138_EKYQLAVTI	-0.273141	0.0552486	0.378705	EKYQLAVTI	PR489_Michele_2020316_SPL5-2_r1	14138	EKYQLAVTI	532.803	2
1073	PR489_Michele_2020316_SPL5-2_r1_14138_EKYQLAVTI	-0.428121	0.0724382	0.376456	EKYQLAVTI	PR489_Michele_2020316_SPL5-2_r1	14138	EKYQLAVTI	532.803	2
1074	PR489_Michele_2020316_SPL5-2_r1_8013_TVSAFRHSQ	-0.275894	0.0552486	0.381053	TVSAFRHSQ	PR489_Michele_2020316_SPL5-2_r1	8013	TVSAFRHSQ	516.764	2
1075	PR489_Michele_2020316_SPL5-2_r1_8013_TVSAFRHSQ	-0.443685	0.0805604	0.391262	TVSAFRHSQ	PR489_Michele_2020316_SPL5-2_r1	8013	TVSAFRHSQ	516.764	2
1076	PR489_Michele_2020316_SPL5-2_r1_23622_GLFSYVSAV	-0.27691	0.0569853	0.381922	GLFSYVSAV	PR489_Michele_2020316_SPL5-2_r1	23622	GLFSYVSAV	942.493	1
1077	PR489_Michele_2020316_SPL5-2_r1_23622_GLFSYVSAV	-0.248924	0.0242424	0.228643	GLFSYVSAV	PR489_Michele_2020316_SPL5-2_r1	23622	GLFSYVSAV	942.493	1
1078	PR489_Michele_20200228_SPL1-2_r1_20200303203802_10334_LLFEREDFKGKKLE	-0.281498	0.0587156	0.385857	LLFEREDFKGKKLE	PR489_Michele_20200228_SPL1-2_r1_20200303203802	10334	LLFEREDFKGKKLE	438.745	4
1079	PR489_Michele_2020316_SPL5-2_r1_3213_KSGAIKVLK	-0.283405	0.0597826	0.387499	KSGAIKVLK	PR489_Michele_2020316_SPL5-2_r1	3213	KSGAIKVLK	472.318	2
1080	PR489_Michele_2020316_SPL5-2_r1_3213_KSGAIKVLK	-0.355064	0.0528302	0.310789	KSGAIKVLK	PR489_Michele_2020316_SPL5-2_r1	3213	KSGAIKVLK	472.318	2
1081	PR489_Michele_2020316_SPL5-2_r1_34203_RLSKKVTLDF	-0.285437	0.0597826	0.389252	RLSKKVTLDF	PR489_Michele_2020316_SPL5-2_r1	34203	RLSKKVTLDF	603.862	2
1082	PR489_Michele_2020316_SPL5-2_r1_34203_RLSKKVTLDF	-0.446537	0.0821678	0.394003	RLSKKVTLDF	PR489_Michele_2020316_SPL5-2_r1	34203	RLSKKVTLDF	603.862	2
1083	PR489_Michele_20200228_SPL1-2_r1_20200303203802_5786_SAPQLTTALLELKE	-0.287283	0.0597826	0.390848	SAPQLTTALLELKE	PR489_Michele_20200228_SPL1-2_r1_20200303203802	5786	SAPQLTTALLELKE	505.283	3
1084	PR489_Michele_20200228_SPL1-2_r1_20200303203802_23266_SNILDIDLRPASAMR	-0.287888	0.0597826	0.391372	SNILDIDLRPASAMR	PR489_Michele_20200228_SPL1-2_r1_20200303203802	23266	SNILDIDLRPASAMR	836.44	2
1085	PR489_Michele_2020316_SPL5-2_r1_8558_ALTALNDMGK	-0.289114	0.0597826	0.392435	ALTALNDMGK	PR489_Michele_2020316_SPL5-2_r1	8558	ALTALNDMGK	517.271	2
1086	PR489_Michele_2020316_SPL5-2_r1_8558_ALTALNDMGK	-0.478678	0.0935374	0.425423	ALTALNDMGK	PR489_Michele_2020316_SPL5-2_r1	8558	ALTALNDMGK	517.271	2
1087	PR489_Michele_20200228_SPL1-2_r1_20200303203802_5833_QEVSRLRMLLKAKMDA	-0.295439	0.0597826	0.39794	QEVSRLRMLLKAKMDA	PR489_Michele_20200228_SPL1-2_r1_20200303203802	5833	QEVSRLRMLLKAKMDA	473.014	4
1088	PR489_Michele_2020316_SPL5-2_r1_2625_MIRPQPMEHK	-0.296807	0.0597826	0.399136	MIRPQPMEHK	PR489_Michele_2020316_SPL5-2_r1	2625	MIRPQPMEHK	633.826	2
1089	PR489_Michele_2020316_SPL5-2_r1_2625_MIRPQPMEHK	-0.329942	0.0479846	0.289847	MIRPQPMEHK	PR489_Michele_2020316_SPL5-2_r1	2625	MIRPQPMEHK	633.826	2
1090	PR489_Michele_2020316_SPL5-2_r1_10970_ELEEELKNVT	-0.297836	0.0611511	0.400037	ELEEELKNVT	PR489_Michele_2020316_SPL5-2_r1	10970	ELEEELKNVT	602.308	2
1091	PR489_Michele_2020316_SPL5-2_r1_10970_ELEEELKNVT	-0.371742	0.0591497	0.325176	ELEEELKNVT	PR489_Michele_2020316_SPL5-2_r1	10970	ELEEELKNVT	602.308	2
1092	PR489_Michele_2020316_SPL5-2_r1_12605_MEDTLMTVK	-0.300386	0.0611511	0.402272	MEDTLMTVK	PR489_Michele_2020316_SPL5-2_r1	12605	MEDTLMTVK	1067.51	1
1093	PR489_Michele_2020316_SPL5-2_r1_12605_MEDTLMTVK	-0.448629	0.0834783	0.396018	MEDTLMTVK	PR489_Michele_2020316_SPL5-2_r1	12605	MEDTLMTVK	1067.51	1
1094	PR489_Michele_2020316_SPL5-2_r1_15137_LPFFPDFVTL	-0.301136	0.0611511	0.402931	LPFFPDFVTL	PR489_Michele_2020316_SPL5-2_r1	15137	LPFFPDFVTL	598.323	2
1095	PR489_Michele_2020316_SPL5-2_r1_15137_LPFFPDFVTL	-0.298398	0.0332681	0.264843	LPFFPDFVTL	PR489_Michele_2020316_SPL5-2_r1	15137	LPFFPDFVTL	598.323	2
1096	PR489_Michele_20200228_SPL1-2_r1_20200303203802_26876_LWLESLLEL	-0.301535	0.0611511	0.403282	LWLESLLEL	PR489_Michele_20200228_SPL1-2_r1_20200303203802	26876	LWLESLLEL	558.313	2
1097	PR489_Michele_2020316_SPL5-2_r1_34070_TRNMRIYDGALYHGL	-0.302368	0.062724	0.404014	TRNMRIYDGALYHGL	PR489_Michele_2020316_SPL5-2_r1	34070	TRNMRIYDGALYHGL	890.451	2
1098	PR489_Michele_2020316_SPL5-2_r1_34070_TRNMRIYDGALYHGL	-0.312836	0.0348837	0.276105	TRNMRIYDGALYHGL	PR489_Michele_2020316_SPL5-2_r1	34070	TRNMRIYDGALYHGL	890.451	2
1099	PR489_Michele_2020316_SPL5-2_r1_7056_APYHSRSAYI	-0.303762	0.062724	0.405241	APYHSRSAYI	PR489_Michele_2020316_SPL5-2_r1	7056	APYHSRSAYI	388.865	3
1100	PR489_Michele_2020316_SPL5-2_r1_7056_APYHSRSAYI	-0.381376	0.0605505	0.333657	APYHSRSAYI	PR489_Michele_2020316_SPL5-2_r1	7056	APYHSRSAYI	388.865	3
1101	PR489_Michele_2020316_SPL5-2_r1_20994_VYRHYFNYI	-0.30708	0.0642857	0.408169	VYRHYFNYI	PR489_Michele_2020316_SPL5-2_r1	20994	VYRHYFNYI	425.549	3
1102	PR489_Michele_2020316_SPL5-2_r1_20994_VYRHYFNYI	-0.201256	0.0188285	0.197327	VYRHYFNYI	PR489_Michele_2020316_SPL5-2_r1	20994	VYRHYFNYI	425.549	3
1103	PR489_Michele_2020316_SPL5-2_r1_5420_WEGEKEDGL	-0.307677	0.0642857	0.408698	WEGEKEDGL	PR489_Michele_2020316_SPL5-2_r1	5420	WEGEKEDGL	1062.47	1
1104	PR489_Michele_2020316_SPL5-2_r1_5420_WEGEKEDGL	-0.519448	0.109272	0.466483	WEGEKEDGL	PR489_Michele_2020316_SPL5-2_r1	5420	WEGEKEDGL	1062.47	1
1105	PR489_Michele_2020316_SPL5-2_r1_10865_AGEKALKLSW	-0.310798	0.0654867	0.411463	AGEKALKLSW	PR489_Michele_2020316_SPL5-2_r1	10865	AGEKALKLSW	551.815	2
1106	PR489_Michele_2020316_SPL5-2_r1_10865_AGEKALKLSW	-0.338611	0.0497132	0.296973	AGEKALKLSW	PR489_Michele_2020316_SPL5-2_r1	10865	AGEKALKLSW	551.815	2
1107	PR489_Michele_2020316_SPL5-2_r1_15141_SPPQPRHPL	-0.311052	0.0654867	0.411688	SPPQPRHPL	PR489_Michele_2020316_SPL5-2_r1	15141	SPPQPRHPL	1028.56	1
1108	PR489_Michele_2020316_SPL5-2_r1_15141_SPPQPRHPL	-0.466696	0.0893471	0.413599	SPPQPRHPL	PR489_Michele_2020316_SPL5-2_r1	15141	SPPQPRHPL	1028.56	1
1109	PR489_Michele_2020316_SPL5-2_r1_4604_HRLLSEAEV	-0.311968	0.0654867	0.412502	HRLLSEAEV	PR489_Michele_2020316_SPL5-2_r1	4604	HRLLSEAEV	527.288	2
1110	PR489_Michele_2020316_SPL5-2_r1_4604_HRLLSEAEV	-0.386905	0.0612613	0.338578	HRLLSEAEV	PR489_Michele_2020316_SPL5-2_r1	4604	HRLLSEAEV	527.288	2
1111	PR489_Michele_2020316_SPL5-2_r1_25506_LTEPLLAELP	-0.312485	0.0654867	0.412961	LTEPLLAELP	PR489_Michele_2020316_SPL5-2_r1	25506	LTEPLLAELP	1095.63	1
1112	PR489_Michele_2020316_SPL5-2_r1_25506_LTEPLLAELP	-0.43356	0.0792254	0.381601	LTEPLLAELP	PR489_Michele_2020316_SPL5-2_r1	25506	LTEPLLAELP	1095.63	1
1113	PR489_Michele_2020316_SPL5-2_r1_2632_VPHAKRQDV	-0.31493	0.0654867	0.415137	VPHAKRQDV	PR489_Michele_2020316_SPL5-2_r1	2632	VPHAKRQDV	350.533	3
1114	PR489_Michele_2020316_SPL5-2_r1_2632_VPHAKRQDV	-0.72888	0.247396	0.681259	VPHAKRQDV	PR489_Michele_2020316_SPL5-2_r1	2632	VPHAKRQDV	350.533	3
1115	PR489_Michele_2020316_SPL5-2_r1_13985_MTLKEKALQV	-0.316486	0.0670194	0.416525	MTLKEKALQV	PR489_Michele_2020316_SPL5-2_r1	13985	MTLKEKALQV	387.561	3
1116	PR489_Michele_2020316_SPL5-2_r1_13985_MTLKEKALQV	-0.434029	0.0792254	0.382046	MTLKEKALQV	PR489_Michele_2020316_SPL5-2_r1	13985	MTLKEKALQV	387.561	3
1117	PR489_Michele_2020316_SPL5-2_r1_25879_TLDSLASRLEDPQLQA	-0.318393	0.0670194	0.418227	TLDSLASRLEDPQLQA	PR489_Michele_2020316_SPL5-2_r1	25879	TLDSLASRLEDPQLQA	878.957	2
1118	PR489_Michele_2020316_SPL5-2_r1_25879_TLDSLASRLEDPQLQA	-0.396087	0.0612613	0.346838	TLDSLASRLEDPQLQA	PR489_Michele_2020316_SPL5-2_r1	25879	TLDSLASRLEDPQLQA	878.957	2
1119	PR489_Michele_2020316_SPL5-2_r1_7837_KQERGKSLLF	-0.321964	0.0685413	0.421424	KQERGKSLLF	PR489_Michele_2020316_SPL5-2_r1	7837	KQERGKSLLF	402.572	3
1120	PR489_Michele_2020316_SPL5-2_r1_7837_KQERGKSLLF	-0.672326	0.190608	0.624809	KQERGKSLLF	PR489_Michele_2020316_SPL5-2_r1	7837	KQERGKSLLF	402.572	3
1121	PR489_Michele_20200228_SPL1-2_r1_20200303203802_6573_ATLTRPVHD	-0.322124	0.0685413	0.421568	ATLTRPVHD	PR489_Michele_20200228_SPL1-2_r1_20200303203802	6573	ATLTRPVHD	505.269	2
1122	PR489_Michele_20200228_SPL1-2_r1_20200303203802_10651_AGLTWGKVVSLYAVAA	-0.329578	0.0753065	0.428277	AGLTWGKVVSLYAVAA	PR489_Michele_20200228_SPL1-2_r1_20200303203802	10651	AGLTWGKVVSLYAVAA	535.967	3
1123	PR489_Michele_2020316_SPL5-2_r1_3882_LANPSLVTK	-0.329817	0.0753065	0.428493	LANPSLVTK	PR489_Michele_2020316_SPL5-2_r1	3882	LANPSLVTK	942.562	1
1124	PR489_Michele_2020316_SPL5-2_r1_3882_LANPSLVTK	-0.369168	0.0591497	0.322931	LANPSLVTK	PR489_Michele_2020316_SPL5-2_r1	3882	LANPSLVTK	942.562	1
1125	PR489_Michele_2020316_SPL5-2_r1_10672_YAMDRFHQF	-0.340805	0.0855148	0.438464	YAMDRFHQF	PR489_Michele_2020316_SPL5-2_r1	10672	YAMDRFHQF	405.518	3
1126	PR489_Michele_2020316_SPL5-2_r1_10672_YAMDRFHQF	-0.722525	0.245085	0.675046	YAMDRFHQF	PR489_Michele_2020316_SPL5-2_r1	10672	YAMDRFHQF	405.518	3
1127	PR489_Michele_2020316_SPL5-2_r1_14863_RVILAGPMPV	-0.341303	0.0855148	0.438918	RVILAGPMPV	PR489_Michele_2020316_SPL5-2_r1	14863	RVILAGPMPV	526.818	2
1128	PR489_Michele_2020316_SPL5-2_r1_14863_RVILAGPMPV	-0.380471	0.0605505	0.332855	RVILAGPMPV	PR489_Michele_2020316_SPL5-2_r1	14863	RVILAGPMPV	526.818	2
1129	PR489_Michele_20200228_SPL1-2_r1_20200303203802_14291_TTFRARSRA	-0.348471	0.0869565	0.445474	TTFRARSRA	PR489_Michele_20200228_SPL1-2_r1_20200303203802	14291	TTFRARSRA	533.292	2
1130	PR489_Michele_2020316_SPL5-2_r1_19189_GIWEKVQASTSPSML	-0.349062	0.0869565	0.446016	GIWEKVQASTSPSML	PR489_Michele_2020316_SPL5-2_r1	19189	GIWEKVQASTSPSML	545.28	3
1131	PR489_Michele_2020316_SPL5-2_r1_19189_GIWEKVQASTSPSML	-0.375833	0.0591497	0.328762	GIWEKVQASTSPSML	PR489_Michele_2020316_SPL5-2_r1	19189	GIWEKVQASTSPSML	545.28	3
1132	PR489_Michele_2020316_SPL5-2_r1_5850_KARNALDNL	-0.357886	0.0901213	0.454139	KARNALDNL	PR489_Michele_2020316_SPL5-2_r1	5850	KARNALDNL	507.788	2
1133	PR489_Michele_2020316_SPL5-2_r1_5850_KARNALDNL	-0.388984	0.0612613	0.340439	KARNALDNL	PR489_Michele_2020316_SPL5-2_r1	5850	KARNALDNL	507.788	2
1134	PR489_Michele_20200228_SPL1-2_r1_20200303203802_9578_SWKLLPQSH	-0.359119	0.0901213	0.455279	SWKLLPQSH	PR489_Michele_20200228_SPL1-2_r1_20200303203802	9578	SWKLLPQSH	365.866	3
1135	PR489_Michele_20200228_SPL1-2_r1_20200303203802_20989_FLHREEYSLDLL	-0.362206	0.0915371	0.458135	FLHREEYSLDLL	PR489_Michele_20200228_SPL1-2_r1_20200303203802	20989	FLHREEYSLDLL	767.893	2
1136	PR489_Michele_2020316_SPL5-2_r1_8155_RDRKDKKR	-0.362219	0.0915371	0.458148	RDRKDKKR	PR489_Michele_2020316_SPL5-2_r1	8155	RDRKDKKR	551.332	2
1137	PR489_Michele_2020316_SPL5-2_r1_8155_RDRKDKKR	-0.297148	0.0332681	0.263882	RDRKDKKR	PR489_Michele_2020316_SPL5-2_r1	8155	RDRKDKKR	551.332	2
1138	PR489_Michele_2020316_SPL5-2_r1_5306_EPNKINNQYMHVGYK	-0.371064	0.0963855	0.466367	EPNKINNQYMHVGYK	PR489_Michele_2020316_SPL5-2_r1	5306	EPNKINNQYMHVGYK	459.478	4
1139	PR489_Michele_2020316_SPL5-2_r1_5306_EPNKINNQYMHVGYK	-0.506625	0.106136	0.453445	EPNKINNQYMHVGYK	PR489_Michele_2020316_SPL5-2_r1	5306	EPNKINNQYMHVGYK	459.478	4
1140	PR489_Michele_2020316_SPL5-2_r1_6410_YSGQYRTARRSVVVG	-0.372461	0.0963855	0.467669	YSGQYRTARRSVVVG	PR489_Michele_2020316_SPL5-2_r1	6410	YSGQYRTARRSVVVG	425.481	4
1141	PR489_Michele_2020316_SPL5-2_r1_6410_YSGQYRTARRSVVVG	-0.542147	0.115756	0.48979	YSGQYRTARRSVVVG	PR489_Michele_2020316_SPL5-2_r1	6410	YSGQYRTARRSVVVG	425.481	4
1142	PR489_Michele_20200228_SPL1-2_r1_20200303203802_11789_LLFSRALHLDPQLVD	-0.376423	0.0979381	0.471369	LLFSRALHLDPQLVD	PR489_Michele_20200228_SPL1-2_r1_20200303203802	11789	LLFSRALHLDPQLVD	434.995	4
1143	PR489_Michele_2020316_SPL5-2_r1_7407_MARNLRTVL	-0.386794	0.101201	0.481096	MARNLRTVL	PR489_Michele_2020316_SPL5-2_r1	7407	MARNLRTVL	537.316	2
1144	PR489_Michele_2020316_SPL5-2_r1_7407_MARNLRTVL	-0.375181	0.0591497	0.328189	MARNLRTVL	PR489_Michele_2020316_SPL5-2_r1	7407	MARNLRTVL	537.316	2
1145	PR489_Michele_20200228_SPL1-2_r1_20200303203802_4621_LFSLRNKDMKNAFR	-0.39159	0.104096	0.485613	LFSLRNKDMKNAFR	PR489_Michele_20200228_SPL1-2_r1_20200303203802	4621	LFSLRNKDMKNAFR	435.736	4
1146	PR489_Michele_2020316_SPL5-2_r1_12250_AVVLMGLDK	-0.395045	0.104096	0.488874	AVVLMGLDK	PR489_Michele_2020316_SPL5-2_r1	12250	AVVLMGLDK	473.275	2
1147	PR489_Michele_2020316_SPL5-2_r1_12250_AVVLMGLDK	-0.395364	0.0612613	0.346184	AVVLMGLDK	PR489_Michele_2020316_SPL5-2_r1	12250	AVVLMGLDK	473.275	2
1148	PR489_Michele_2020316_SPL5-2_r1_10321_TWKIEKASF	-0.39626	0.104096	0.490022	TWKIEKASF	PR489_Michele_2020316_SPL5-2_r1	10321	TWKIEKASF	370.538	3
1149	PR489_Michele_2020316_SPL5-2_r1_10321_TWKIEKASF	-0.314418	0.0348837	0.277358	TWKIEKASF	PR489_Michele_2020316_SPL5-2_r1	10321	TWKIEKASF	370.538	3
1150	PR489_Michele_2020316_SPL5-2_r1_14721_KTRKYLPAI	-0.400319	0.105622	0.493863	KTRKYLPAI	PR489_Michele_2020316_SPL5-2_r1	14721	KTRKYLPAI	545.342	2
1151	PR489_Michele_2020316_SPL5-2_r1_14721_KTRKYLPAI	-0.558836	0.119237	0.507071	KTRKYLPAI	PR489_Michele_2020316_SPL5-2_r1	14721	KTRKYLPAI	545.342	2
1152	PR489_Michele_2020316_SPL5-2_r1_7804_KSPYNQSMYY	-0.403002	0.107143	0.496406	KSPYNQSMYY	PR489_Michele_2020316_SPL5-2_r1	7804	KSPYNQSMYY	1280.56	1
1153	PR489_Michele_2020316_SPL5-2_r1_7804_KSPYNQSMYY	-0.469641	0.0893471	0.416494	KSPYNQSMYY	PR489_Michele_2020316_SPL5-2_r1	7804	KSPYNQSMYY	1280.56	1
1154	PR489_Michele_2020316_SPL5-2_r1_2853_RPATSAGIA	-0.404685	0.108475	0.498003	RPATSAGIA	PR489_Michele_2020316_SPL5-2_r1	2853	RPATSAGIA	843.468	1
1155	PR489_Michele_2020316_SPL5-2_r1_2853_RPATSAGIA	-0.700821	0.219381	0.653565	RPATSAGIA	PR489_Michele_2020316_SPL5-2_r1	2853	RPATSAGIA	843.468	1
1156	PR489_Michele_2020316_SPL5-2_r1_19390_PMVTQLAMM	-0.405061	0.108475	0.49836	PMVTQLAMM	PR489_Michele_2020316_SPL5-2_r1	19390	PMVTQLAMM	511.248	2
1157	PR489_Michele_2020316_SPL5-2_r1_19390_PMVTQLAMM	-0.542911	0.115756	0.490579	PMVTQLAMM	PR489_Michele_2020316_SPL5-2_r1	19390	PMVTQLAMM	511.248	2
1158	PR489_Michele_2020316_SPL5-2_r1_22712_LAGAGLAFSL	-0.410547	0.109612	0.503575	LAGAGLAFSL	PR489_Michele_2020316_SPL5-2_r1	22712	LAGAGLAFSL	919.525	1
1159	PR489_Michele_2020316_SPL5-2_r1_22712_LAGAGLAFSL	-0.366207	0.0579439	0.32036	LAGAGLAFSL	PR489_Michele_2020316_SPL5-2_r1	22712	LAGAGLAFSL	919.525	1
1160	PR489_Michele_2020316_SPL5-2_r1_23797_MSLLATLGL	-0.411966	0.109612	0.504925	MSLLATLGL	PR489_Michele_2020316_SPL5-2_r1	23797	MSLLATLGL	459.768	2
1161	PR489_Michele_2020316_SPL5-2_r1_23797_MSLLATLGL	-0.633965	0.166421	0.585344	MSLLATLGL	PR489_Michele_2020316_SPL5-2_r1	23797	MSLLATLGL	459.768	2
1162	PR489_Michele_20200228_SPL1-2_r1_20200303203802_6567_LKPTRTWLQ	-0.412208	0.109612	0.505156	LKPTRTWLQ	PR489_Michele_20200228_SPL1-2_r1_20200303203802	6567	LKPTRTWLQ	381.557	3
1163	PR489_Michele_2020316_SPL5-2_r1_22437_MMLGTGLGGL	-0.416647	0.111111	0.509386	MMLGTGLGGL	PR489_Michele_2020316_SPL5-2_r1	22437	MMLGTGLGGL	475.246	2
1164	PR489_Michele_2020316_SPL5-2_r1_22437_MMLGTGLGGL	-0.570069	0.124611	0.518752	MMLGTGLGGL	PR489_Michele_2020316_SPL5-2_r1	22437	MMLGTGLGGL	475.246	2
1165	PR489_Michele_20200228_SPL1-2_r1_20200303203802_22527_LLEMALLSL	-0.42522	0.121008	0.517577	LLEMALLSL	PR489_Michele_20200228_SPL1-2_r1_20200303203802	22527	LLEMALLSL	1002.58	1
1166	PR489_Michele_2020316_SPL5-2_r1_22509_GIFPYSIPAT	-0.432811	0.124161	0.524849	GIFPYSIPAT	PR489_Michele_2020316_SPL5-2_r1	22509	GIFPYSIPAT	1065.56	1
1167	PR489_Michele_2020316_SPL5-2_r1_22509_GIFPYSIPAT	-0.480775	0.0935374	0.427504	GIFPYSIPAT	PR489_Michele_2020316_SPL5-2_r1	22509	GIFPYSIPAT	1065.56	1
1168	PR489_Michele_2020316_SPL5-2_r1_3292_RKQSKAKLPS	-0.436718	0.125628	0.528598	RKQSKAKLPS	PR489_Michele_2020316_SPL5-2_r1	3292	RKQSKAKLPS	571.854	2
1169	PR489_Michele_2020316_SPL5-2_r1_3292_RKQSKAKLPS	-0.535673	0.109299	0.483116	RKQSKAKLPS	PR489_Michele_2020316_SPL5-2_r1	3292	RKQSKAKLPS	571.854	2
1170	PR489_Michele_2020316_SPL5-2_r1_9854_TPLYERSLP	-0.440682	0.126878	0.532405	TPLYERSLP	PR489_Michele_2020316_SPL5-2_r1	9854	TPLYERSLP	1075.58	1
1171	PR489_Michele_2020316_SPL5-2_r1_9854_TPLYERSLP	-0.535688	0.109299	0.483132	TPLYERSLP	PR489_Michele_2020316_SPL5-2_r1	9854	TPLYERSLP	1075.58	1
1172	PR489_Michele_2020316_SPL5-2_r1_14460_SPMKALYPL	-0.442761	0.126878	0.534405	SPMKALYPL	PR489_Michele_2020316_SPL5-2_r1	14460	SPMKALYPL	1019.56	1
1173	PR489_Michele_2020316_SPL5-2_r1_14460_SPMKALYPL	-0.474044	0.0905983	0.420836	SPMKALYPL	PR489_Michele_2020316_SPL5-2_r1	14460	SPMKALYPL	1019.56	1
1174	PR489_Michele_2020316_SPL5-2_r1_17811_LAVSGVYPM	-0.444849	0.129784	0.536412	LAVSGVYPM	PR489_Michele_2020316_SPL5-2_r1	17811	LAVSGVYPM	936.486	1
1175	PR489_Michele_2020316_SPL5-2_r1_17811_LAVSGVYPM	-0.453524	0.0834783	0.400751	LAVSGVYPM	PR489_Michele_2020316_SPL5-2_r1	17811	LAVSGVYPM	936.486	1
1176	PR489_Michele_2020316_SPL5-2_r1_16705_NEAIMAVGM	-0.445356	0.129784	0.536901	NEAIMAVGM	PR489_Michele_2020316_SPL5-2_r1	16705	NEAIMAVGM	935.433	1
1177	PR489_Michele_2020316_SPL5-2_r1_16705_NEAIMAVGM	-0.427879	0.0724382	0.376228	NEAIMAVGM	PR489_Michele_2020316_SPL5-2_r1	16705	NEAIMAVGM	935.433	1
1178	PR489_Michele_2020316_SPL5-2_r1_23693_GPMVAGGLLL	-0.450849	0.137645	0.542189	GPMVAGGLLL	PR489_Michele_2020316_SPL5-2_r1	23693	GPMVAGGLLL	927.533	1
1179	PR489_Michele_2020316_SPL5-2_r1_23693_GPMVAGGLLL	-0.394592	0.0612613	0.345486	GPMVAGGLLL	PR489_Michele_2020316_SPL5-2_r1	23693	GPMVAGGLLL	927.533	1
1180	PR489_Michele_2020316_SPL5-2_r1_12635_LSLQVKEMAL	-0.452018	0.137645	0.543315	LSLQVKEMAL	PR489_Michele_2020316_SPL5-2_r1	12635	LSLQVKEMAL	377.885	3
1181	PR489_Michele_2020316_SPL5-2_r1_12635_LSLQVKEMAL	-0.905034	0.359719	0.837957	LSLQVKEMAL	PR489_Michele_2020316_SPL5-2_r1	12635	LSLQVKEMAL	377.885	3
1182	PR489_Michele_2020316_SPL5-2_r1_9398_VLLHHMLSK	-0.457938	0.14404	0.549022	VLLHHMLSK	PR489_Michele_2020316_SPL5-2_r1	9398	VLLHHMLSK	539.313	2
1183	PR489_Michele_2020316_SPL5-2_r1_9398_VLLHHMLSK	-0.442182	0.0805604	0.389821	VLLHHMLSK	PR489_Michele_2020316_SPL5-2_r1	9398	VLLHHMLSK	539.313	2
1184	PR489_Michele_20200228_SPL1-2_r1_20200303203802_18542_SPMLVLVAL	-0.461189	0.144737	0.552157	SPMLVLVAL	PR489_Michele_20200228_SPL1-2_r1_20200303203802	18542	SPMLVLVAL	471.785	2
1185	PR489_Michele_20200228_SPL1-2_r1_20200303203802_4312_YGFLQPLTRL	-0.462114	0.144737	0.55305	YGFLQPLTRL	PR489_Michele_20200228_SPL1-2_r1_20200303203802	4312	YGFLQPLTRL	403.228	3
1186	PR489_Michele_20200228_SPL1-2_r1_20200303203802_7036_PPRSGTSELQ	-0.463525	0.144737	0.554412	PPRSGTSELQ	PR489_Michele_20200228_SPL1-2_r1_20200303203802	7036	PPRSGTSELQ	536.27	2
1187	PR489_Michele_2020316_SPL5-2_r1_22401_ASAWTLYAV	-0.463951	0.144737	0.554823	ASAWTLYAV	PR489_Michele_2020316_SPL5-2_r1	22401	ASAWTLYAV	491.256	2
1188	PR489_Michele_2020316_SPL5-2_r1_22401_ASAWTLYAV	-0.476862	0.0921502	0.423623	ASAWTLYAV	PR489_Michele_2020316_SPL5-2_r1	22401	ASAWTLYAV	491.256	2
1189	PR489_Michele_2020316_SPL5-2_r1_2666_RANSGRLHNY	-0.466788	0.146141	0.557562	RANSGRLHNY	PR489_Michele_2020316_SPL5-2_r1	2666	RANSGRLHNY	396.539	3
1190	PR489_Michele_2020316_SPL5-2_r1_2666_RANSGRLHNY	-0.902696	0.359719	0.836071	RANSGRLHNY	PR489_Michele_2020316_SPL5-2_r1	2666	RANSGRLHNY	396.539	3
1191	PR489_Michele_20200228_SPL1-2_r1_20200303203802_15292_LGSGLSLSGLVHPELSR	-0.469822	0.15082	0.560493	LGSGLSLSGLVHPELSR	PR489_Michele_20200228_SPL1-2_r1_20200303203802	15292	LGSGLSLSGLVHPELSR	431.992	4
1192	PR489_Michele_2020316_SPL5-2_r1_16939_QPYIRFNRLGSPIGT	-0.471103	0.151466	0.561731	QPYIRFNRLGSPIGT	PR489_Michele_2020316_SPL5-2_r1	16939	QPYIRFNRLGSPIGT	859.97	2
1193	PR489_Michele_2020316_SPL5-2_r1_16939_QPYIRFNRLGSPIGT	-0.468997	0.0893471	0.41586	QPYIRFNRLGSPIGT	PR489_Michele_2020316_SPL5-2_r1	16939	QPYIRFNRLGSPIGT	859.97	2
1194	PR489_Michele_20200228_SPL1-2_r1_20200303203802_10501_RLALGPLRLSTLTVSQ	-0.471972	0.151466	0.562569	RLALGPLRLSTLTVSQ	PR489_Michele_20200228_SPL1-2_r1_20200303203802	10501	RLALGPLRLSTLTVSQ	432.012	4
1195	PR489_Michele_2020316_SPL5-2_r1_33323_RPDLHIEVWF	-0.472265	0.151466	0.562853	RPDLHIEVWF	PR489_Michele_2020316_SPL5-2_r1	33323	RPDLHIEVWF	437.9	3
1196	PR489_Michele_2020316_SPL5-2_r1_33323_RPDLHIEVWF	-0.860166	0.337634	0.800922	RPDLHIEVWF	PR489_Michele_2020316_SPL5-2_r1	33323	RPDLHIEVWF	437.9	3
1197	PR489_Michele_2020316_SPL5-2_r1_24380_WPLNEGIMAV	-0.473165	0.151466	0.563723	WPLNEGIMAV	PR489_Michele_2020316_SPL5-2_r1	24380	WPLNEGIMAV	1129.57	1
1198	PR489_Michele_2020316_SPL5-2_r1_24380_WPLNEGIMAV	-0.570501	0.124611	0.519203	WPLNEGIMAV	PR489_Michele_2020316_SPL5-2_r1	24380	WPLNEGIMAV	1129.57	1
1199	PR489_Michele_2020316_SPL5-2_r1_10761_KEGTFHTMW	-0.475605	0.152846	0.566081	KEGTFHTMW	PR489_Michele_2020316_SPL5-2_r1	10761	KEGTFHTMW	568.764	2
1200	PR489_Michele_2020316_SPL5-2_r1_10761_KEGTFHTMW	-0.498915	0.105	0.445657	KEGTFHTMW	PR489_Michele_2020316_SPL5-2_r1	10761	KEGTFHTMW	568.764	2
1201	PR489_Michele_20200228_SPL1-2_r1_20200303203802_8119_EVTKEVLKYKTDPEME	-0.47918	0.153971	0.569536	EVTKEVLKYKTDPEME	PR489_Michele_20200228_SPL1-2_r1_20200303203802	8119	EVTKEVLKYKTDPEME	485.495	4
1202	PR489_Michele_20200228_SPL1-2_r1_20200303203802_5191_MELELKEKM	-0.48002	0.153971	0.570348	MELELKEKM	PR489_Michele_20200228_SPL1-2_r1_20200303203802	5191	MELELKEKM	384.195	3
1203	PR489_Michele_2020316_SPL5-2_r1_15360_TLSLWSYLN	-0.482165	0.155089	0.572421	TLSLWSYLN	PR489_Michele_2020316_SPL5-2_r1	15360	TLSLWSYLN	548.788	2
1204	PR489_Michele_2020316_SPL5-2_r1_15360_TLSLWSYLN	-0.538516	0.110569	0.486045	TLSLWSYLN	PR489_Michele_2020316_SPL5-2_r1	15360	TLSLWSYLN	548.788	2
1205	PR489_Michele_2020316_SPL5-2_r1_13018_FPRDVHTWGV	-0.482558	0.155089	0.572802	FPRDVHTWGV	PR489_Michele_2020316_SPL5-2_r1	13018	FPRDVHTWGV	405.208	3
1206	PR489_Michele_2020316_SPL5-2_r1_13018_FPRDVHTWGV	-0.397039	0.0612613	0.3477	FPRDVHTWGV	PR489_Michele_2020316_SPL5-2_r1	13018	FPRDVHTWGV	405.208	3
1207	PR489_Michele_2020316_SPL5-2_r1_9893_GTALFLKPWS	-0.486196	0.158065	0.576319	GTALFLKPWS	PR489_Michele_2020316_SPL5-2_r1	9893	GTALFLKPWS	373.878	3
1208	PR489_Michele_2020316_SPL5-2_r1_9893_GTALFLKPWS	-0.39811	0.0612613	0.348673	GTALFLKPWS	PR489_Michele_2020316_SPL5-2_r1	9893	GTALFLKPWS	373.878	3
1209	PR489_Michele_20200228_SPL1-2_r1_20200303203802_18838_TRAENRLKQLETDS	-0.488939	0.158654	0.578972	TRAENRLKQLETDS	PR489_Michele_20200228_SPL1-2_r1_20200303203802	18838	TRAENRLKQLETDS	554.284	3
1210	PR489_Michele_2020316_SPL5-2_r1_10392_RPSITNSVF	-0.489483	0.158654	0.579498	RPSITNSVF	PR489_Michele_2020316_SPL5-2_r1	10392	RPSITNSVF	510.778	2
1211	PR489_Michele_2020316_SPL5-2_r1_10392_RPSITNSVF	-0.534213	0.109299	0.481615	RPSITNSVF	PR489_Michele_2020316_SPL5-2_r1	10392	RPSITNSVF	510.778	2
1212	PR489_Michele_20200228_SPL1-2_r1_20200303203802_34704_SRNKLLNGLVQKQD	-0.489527	0.158654	0.57954	SRNKLLNGLVQKQD	PR489_Michele_20200228_SPL1-2_r1_20200303203802	34704	SRNKLLNGLVQKQD	806.953	2
1213	PR489_Michele_2020316_SPL5-2_r1_21581_LQPLHFLDP	-0.490169	0.158654	0.580161	LQPLHFLDP	PR489_Michele_2020316_SPL5-2_r1	21581	LQPLHFLDP	1079.59	1
1214	PR489_Michele_2020316_SPL5-2_r1_21581_LQPLHFLDP	-0.468474	0.0893471	0.415346	LQPLHFLDP	PR489_Michele_2020316_SPL5-2_r1	21581	LQPLHFLDP	1079.59	1
1215	PR489_Michele_20200228_SPL1-2_r1_20200303203802_18658_MPLTKSSRGAG	-0.491608	0.159236	0.581552	MPLTKSSRGAG	PR489_Michele_20200228_SPL1-2_r1_20200303203802	18658	MPLTKSSRGAG	552.789	2
1216	PR489_Michele_20200228_SPL1-2_r1_20200303203802_19798_VLRELVHKPGPLTLTV	-0.496112	0.159236	0.585907	VLRELVHKPGPLTLTV	PR489_Michele_20200228_SPL1-2_r1_20200303203802	19798	VLRELVHKPGPLTLTV	443.772	4
1217	PR489_Michele_2020316_SPL5-2_r1_15955_GVFHTMWHV	-0.497329	0.159236	0.587084	GVFHTMWHV	PR489_Michele_2020316_SPL5-2_r1	15955	GVFHTMWHV	557.269	2
1218	PR489_Michele_2020316_SPL5-2_r1_15955_GVFHTMWHV	-0.595408	0.130699	0.545184	GVFHTMWHV	PR489_Michele_2020316_SPL5-2_r1	15955	GVFHTMWHV	557.269	2
1219	PR489_Michele_20200228_SPL1-2_r1_20200303203802_6887_SGTETAERVQMKNLL	-0.498324	0.159236	0.588046	SGTETAERVQMKNLL	PR489_Michele_20200228_SPL1-2_r1_20200303203802	6887	SGTETAERVQMKNLL	419.968	4
1220	PR489_Michele_20200228_SPL1-2_r1_20200303203802_7216_PVHPKHLGSLD	-0.502377	0.163492	0.591964	PVHPKHLGSLD	PR489_Michele_20200228_SPL1-2_r1_20200303203802	7216	PVHPKHLGSLD	400.553	3
1221	PR489_Michele_20200228_SPL1-2_r1_20200303203802_3977_VSLLSLTKML	-0.502573	0.163492	0.592154	VSLLSLTKML	PR489_Michele_20200228_SPL1-2_r1_20200303203802	3977	VSLLSLTKML	552.83	2
1222	PR489_Michele_20200228_SPL1-2_r1_20200303203802_4665_KKRRLMGLPSFLT	-0.50491	0.169572	0.594413	KKRRLMGLPSFLT	PR489_Michele_20200228_SPL1-2_r1_20200303203802	4665	KKRRLMGLPSFLT	516.307	3
1223	PR489_Michele_2020316_SPL5-2_r1_20609_LLRTLFRSR	-0.506793	0.171924	0.596233	LLRTLFRSR	PR489_Michele_2020316_SPL5-2_r1	20609	LLRTLFRSR	387.912	3
1224	PR489_Michele_2020316_SPL5-2_r1_20609_LLRTLFRSR	-0.417095	0.0660714	0.366126	LLRTLFRSR	PR489_Michele_2020316_SPL5-2_r1	20609	LLRTLFRSR	387.912	3
1225	PR489_Michele_2020316_SPL5-2_r1_3247_THRRPTIEK	-0.506937	0.171924	0.596372	THRRPTIEK	PR489_Michele_2020316_SPL5-2_r1	3247	THRRPTIEK	379.888	3
1226	PR489_Michele_2020316_SPL5-2_r1_3247_THRRPTIEK	-0.543239	0.115756	0.490918	THRRPTIEK	PR489_Michele_2020316_SPL5-2_r1	3247	THRRPTIEK	379.888	3
1227	PR489_Michele_20200228_SPL1-2_r1_20200303203802_3854_SPKPDKWEL	-0.508128	0.171924	0.597523	SPKPDKWEL	PR489_Michele_20200228_SPL1-2_r1_20200303203802	3854	SPKPDKWEL	1099.56	1
1228	PR489_Michele_20200228_SPL1-2_r1_20200303203802_11601_RFLTVMMKHVSYLL	-0.51058	0.173228	0.599891	RFLTVMMKHVSYLL	PR489_Michele_20200228_SPL1-2_r1_20200303203802	11601	RFLTVMMKHVSYLL	869.476	2
1229	PR489_Michele_2020316_SPL5-2_r1_7320_NPHPPLKMEM	-0.514374	0.177394	0.603556	NPHPPLKMEM	PR489_Michele_2020316_SPL5-2_r1	7320	NPHPPLKMEM	398.531	3
1230	PR489_Michele_2020316_SPL5-2_r1_7320_NPHPPLKMEM	-0.462151	0.0893471	0.409148	NPHPPLKMEM	PR489_Michele_2020316_SPL5-2_r1	7320	NPHPPLKMEM	398.531	3
1231	PR489_Michele_20200228_SPL1-2_r1_20200303203802_12926_SNGVLLFFSRFRW	-0.514834	0.177394	0.604	SNGVLLFFSRFRW	PR489_Michele_20200228_SPL1-2_r1_20200303203802	12926	SNGVLLFFSRFRW	543.622	3
1232	PR489_Michele_2020316_SPL5-2_r1_25839_MTSFHYTLM	-0.518515	0.183386	0.607554	MTSFHYTLM	PR489_Michele_2020316_SPL5-2_r1	25839	MTSFHYTLM	565.754	2
1233	PR489_Michele_2020316_SPL5-2_r1_25839_MTSFHYTLM	-0.484248	0.0966102	0.43096	MTSFHYTLM	PR489_Michele_2020316_SPL5-2_r1	25839	MTSFHYTLM	565.754	2
1234	PR489_Michele_2020316_SPL5-2_r1_3645_RGTPGSHVY	-0.519126	0.184664	0.608143	RGTPGSHVY	PR489_Michele_2020316_SPL5-2_r1	3645	RGTPGSHVY	487.246	2
1235	PR489_Michele_2020316_SPL5-2_r1_3645_RGTPGSHVY	-0.555478	0.119237	0.503586	RGTPGSHVY	PR489_Michele_2020316_SPL5-2_r1	3645	RGTPGSHVY	487.246	2
1236	PR489_Michele_20200228_SPL1-2_r1_20200303203802_9387_PTVLVQRGHS	-0.522077	0.185938	0.610991	PTVLVQRGHS	PR489_Michele_20200228_SPL1-2_r1_20200303203802	9387	PTVLVQRGHS	365.205	3
1237	PR489_Michele_2020316_SPL5-2_r1_7874_SPQQTVTRAE	-0.524207	0.186625	0.613045	SPQQTVTRAE	PR489_Michele_2020316_SPL5-2_r1	7874	SPQQTVTRAE	372.859	3
1238	PR489_Michele_2020316_SPL5-2_r1_7874_SPQQTVTRAE	-0.55927	0.120253	0.507521	SPQQTVTRAE	PR489_Michele_2020316_SPL5-2_r1	7874	SPQQTVTRAE	372.859	3
1239	PR489_Michele_2020316_SPL5-2_r1_3593_GTESSAVLEK	-0.525276	0.186625	0.614077	GTESSAVLEK	PR489_Michele_2020316_SPL5-2_r1	3593	GTESSAVLEK	1020.52	1
1240	PR489_Michele_2020316_SPL5-2_r1_3593_GTESSAVLEK	-0.64248	0.174672	0.594161	GTESSAVLEK	PR489_Michele_2020316_SPL5-2_r1	3593	GTESSAVLEK	1020.52	1
1241	PR489_Michele_2020316_SPL5-2_r1_23290_GEVGAIALDF	-0.525573	0.186625	0.614363	GEVGAIALDF	PR489_Michele_2020316_SPL5-2_r1	23290	GEVGAIALDF	991.51	1
1242	PR489_Michele_2020316_SPL5-2_r1_23290_GEVGAIALDF	-0.614151	0.144578	0.564739	GEVGAIALDF	PR489_Michele_2020316_SPL5-2_r1	23290	GEVGAIALDF	991.51	1
1243	PR489_Michele_2020316_SPL5-2_r1_6489_VQVEGGMESSLLPYVSN	-0.527506	0.189441	0.616226	VQVEGGMESSLLPYVSN	PR489_Michele_2020316_SPL5-2_r1	6489	VQVEGGMESSLLPYVSN	452.973	4
1244	PR489_Michele_2020316_SPL5-2_r1_6489_VQVEGGMESSLLPYVSN	-0.565743	0.123028	0.51425	VQVEGGMESSLLPYVSN	PR489_Michele_2020316_SPL5-2_r1	6489	VQVEGGMESSLLPYVSN	452.973	4
1245	PR489_Michele_2020316_SPL5-2_r1_6176_LENRELWK	-0.528144	0.189815	0.616841	LENRELWK	PR489_Michele_2020316_SPL5-2_r1	6176	LENRELWK	363.201	3
1246	PR489_Michele_2020316_SPL5-2_r1_6176_LENRELWK	-0.916305	0.36166	0.846988	LENRELWK	PR489_Michele_2020316_SPL5-2_r1	6176	LENRELWK	363.201	3
1247	PR489_Michele_2020316_SPL5-2_r1_14136_FLLQRGSWT	-0.529156	0.189815	0.617816	FLLQRGSWT	PR489_Michele_2020316_SPL5-2_r1	14136	FLLQRGSWT	369.869	3
1248	PR489_Michele_2020316_SPL5-2_r1_14136_FLLQRGSWT	-0.484469	0.0966102	0.43118	FLLQRGSWT	PR489_Michele_2020316_SPL5-2_r1	14136	FLLQRGSWT	369.869	3
1249	PR489_Michele_20200228_SPL1-2_r1_20200303203802_18167_VTATTLSLLPAQTLAK	-0.529195	0.189815	0.617854	VTATTLSLLPAQTLAK	PR489_Michele_20200228_SPL1-2_r1_20200303203802	18167	VTATTLSLLPAQTLAK	407.742	4
1250	PR489_Michele_2020316_SPL5-2_r1_4937_SSAQSWRK	-0.530148	0.189815	0.618772	SSAQSWRK	PR489_Michele_2020316_SPL5-2_r1	4937	SSAQSWRK	475.245	2
1251	PR489_Michele_2020316_SPL5-2_r1_4937_SSAQSWRK	-0.565947	0.123028	0.514462	SSAQSWRK	PR489_Michele_2020316_SPL5-2_r1	4937	SSAQSWRK	475.245	2
1252	PR489_Michele_2020316_SPL5-2_r1_21603_IYRIMQRGLL	-0.530565	0.191063	0.619174	IYRIMQRGLL	PR489_Michele_2020316_SPL5-2_r1	21603	IYRIMQRGLL	631.874	2
1253	PR489_Michele_2020316_SPL5-2_r1_21603_IYRIMQRGLL	-0.578215	0.125193	0.527241	IYRIMQRGLL	PR489_Michele_2020316_SPL5-2_r1	21603	IYRIMQRGLL	631.874	2
1254	PR489_Michele_2020316_SPL5-2_r1_3255_YPVGEKLRN	-0.531708	0.193548	0.620275	YPVGEKLRN	PR489_Michele_2020316_SPL5-2_r1	3255	YPVGEKLRN	538.299	2
1255	PR489_Michele_2020316_SPL5-2_r1_3255_YPVGEKLRN	-0.506729	0.106136	0.45355	YPVGEKLRN	PR489_Michele_2020316_SPL5-2_r1	3255	YPVGEKLRN	538.299	2
1256	PR489_Michele_20200228_SPL1-2_r1_20200303203802_10894_LAFQVVAAFLTLRKMV	-0.532056	0.193548	0.620611	LAFQVVAAFLTLRKMV	PR489_Michele_20200228_SPL1-2_r1_20200303203802	10894	LAFQVVAAFLTLRKMV	452.52	4
1257	PR489_Michele_2020316_SPL5-2_r1_13658_LIHQVFGTAY	-0.534255	0.193893	0.622727	LIHQVFGTAY	PR489_Michele_2020316_SPL5-2_r1	13658	LIHQVFGTAY	1148.61	1
1258	PR489_Michele_2020316_SPL5-2_r1_13658_LIHQVFGTAY	-0.498133	0.105	0.444869	LIHQVFGTAY	PR489_Michele_2020316_SPL5-2_r1	13658	LIHQVFGTAY	1148.61	1
1259	PR489_Michele_20200228_SPL1-2_r1_20200303203802_2815_QQMLDKYLNE	-0.536622	0.193893	0.625006	QQMLDKYLNE	PR489_Michele_20200228_SPL1-2_r1_20200303203802	2815	QQMLDKYLNE	427.871	3
1260	PR489_Michele_2020316_SPL5-2_r1_9440_LPPFLTLTV	-0.536903	0.193893	0.625276	LPPFLTLTV	PR489_Michele_2020316_SPL5-2_r1	9440	LPPFLTLTV	500.806	2
1261	PR489_Michele_2020316_SPL5-2_r1_9440_LPPFLTLTV	-0.548946	0.115756	0.496817	LPPFLTLTV	PR489_Michele_2020316_SPL5-2_r1	9440	LPPFLTLTV	500.806	2
1262	PR489_Michele_2020316_SPL5-2_r1_27100_ALGSLGLLF	-0.538119	0.193893	0.626446	ALGSLGLLF	PR489_Michele_2020316_SPL5-2_r1	27100	ALGSLGLLF	890.534	1
1263	PR489_Michele_2020316_SPL5-2_r1_27100_ALGSLGLLF	-0.524074	0.109299	0.471211	ALGSLGLLF	PR489_Michele_2020316_SPL5-2_r1	27100	ALGSLGLLF	890.534	1
1264	PR489_Michele_2020316_SPL5-2_r1_31339_HAQRIETWIL	-0.539673	0.195751	0.627941	HAQRIETWIL	PR489_Michele_2020316_SPL5-2_r1	31339	HAQRIETWIL	633.851	2
1265	PR489_Michele_2020316_SPL5-2_r1_31339_HAQRIETWIL	-0.491471	0.104202	0.438178	HAQRIETWIL	PR489_Michele_2020316_SPL5-2_r1	31339	HAQRIETWIL	633.851	2
1266	PR489_Michele_2020316_SPL5-2_r1_11725_EMREYLVK	-0.540692	0.195751	0.628921	EMREYLVK	PR489_Michele_2020316_SPL5-2_r1	11725	EMREYLVK	1067.55	1
1267	PR489_Michele_2020316_SPL5-2_r1_11725_EMREYLVK	-0.68633	0.205722	0.639013	EMREYLVK	PR489_Michele_2020316_SPL5-2_r1	11725	EMREYLVK	1067.55	1
1268	PR489_Michele_2020316_SPL5-2_r1_29439_NALRYFPPDVQELLA	-0.540753	0.195751	0.628979	NALRYFPPDVQELLA	PR489_Michele_2020316_SPL5-2_r1	29439	NALRYFPPDVQELLA	582.644	3
1269	PR489_Michele_2020316_SPL5-2_r1_29439_NALRYFPPDVQELLA	-0.622357	0.149477	0.573285	NALRYFPPDVQELLA	PR489_Michele_2020316_SPL5-2_r1	29439	NALRYFPPDVQELLA	582.644	3
1270	PR489_Michele_2020316_SPL5-2_r1_19253_RPLWKLDKA	-0.54158	0.195751	0.629775	RPLWKLDKA	PR489_Michele_2020316_SPL5-2_r1	19253	RPLWKLDKA	376.229	3
1271	PR489_Michele_2020316_SPL5-2_r1_19253_RPLWKLDKA	-0.459397	0.0885417	0.40646	RPLWKLDKA	PR489_Michele_2020316_SPL5-2_r1	19253	RPLWKLDKA	376.229	3
1272	PR489_Michele_20200228_SPL1-2_r1_20200303203802_15409_ENKLKQTNLQWLKV	-0.545356	0.197885	0.633402	ENKLKQTNLQWLKV	PR489_Michele_20200228_SPL1-2_r1_20200303203802	15409	ENKLKQTNLQWLKV	581.329	3
1273	PR489_Michele_2020316_SPL5-2_r1_6065_YSGQYRTARRSVVVG	-0.545674	0.197885	0.633708	YSGQYRTARRSVVVG	PR489_Michele_2020316_SPL5-2_r1	6065	YSGQYRTARRSVVVG	566.973	3
1274	PR489_Michele_2020316_SPL5-2_r1_6065_YSGQYRTARRSVVVG	-0.552838	0.11859	0.500848	YSGQYRTARRSVVVG	PR489_Michele_2020316_SPL5-2_r1	6065	YSGQYRTARRSVVVG	566.973	3
1275	PR489_Michele_2020316_SPL5-2_r1_7684_RNFRSALNR	-0.546175	0.197885	0.634188	RNFRSALNR	PR489_Michele_2020316_SPL5-2_r1	7684	RNFRSALNR	567.318	2
1276	PR489_Michele_2020316_SPL5-2_r1_7684_RNFRSALNR	-0.572826	0.124611	0.521624	RNFRSALNR	PR489_Michele_2020316_SPL5-2_r1	7684	RNFRSALNR	567.318	2
1277	PR489_Michele_2020316_SPL5-2_r1_17656_TMEDTLMTV	-0.547647	0.1997	0.635602	TMEDTLMTV	PR489_Michele_2020316_SPL5-2_r1	17656	TMEDTLMTV	1040.46	1
1278	PR489_Michele_2020316_SPL5-2_r1_17656_TMEDTLMTV	-0.608127	0.141123	0.558458	TMEDTLMTV	PR489_Michele_2020316_SPL5-2_r1	17656	TMEDTLMTV	1040.46	1
1279	PR489_Michele_20200228_SPL1-2_r1_20200303203802_5623_LDLGPTKTQVGLLQYAN	-0.549507	0.1997	0.637387	LDLGPTKTQVGLLQYAN	PR489_Michele_20200228_SPL1-2_r1_20200303203802	5623	LDLGPTKTQVGLLQYAN	458.501	4
1280	PR489_Michele_2020316_SPL5-2_r1_31813_ANLSLEALFQLHNLY	-0.549616	0.1997	0.637491	ANLSLEALFQLHNLY	PR489_Michele_2020316_SPL5-2_r1	31813	ANLSLEALFQLHNLY	873.463	2
1281	PR489_Michele_2020316_SPL5-2_r1_31813_ANLSLEALFQLHNLY	-0.337217	0.0497132	0.295819	ANLSLEALFQLHNLY	PR489_Michele_2020316_SPL5-2_r1	31813	ANLSLEALFQLHNLY	873.463	2
1282	PR489_Michele_20200228_SPL1-2_r1_20200303203802_21334_AWLSYELQL	-0.550414	0.1997	0.638257	AWLSYELQL	PR489_Michele_20200228_SPL1-2_r1_20200303203802	21334	AWLSYELQL	561.788	2
1283	PR489_Michele_2020316_SPL5-2_r1_15817_TLALTQVTP	-0.55216	0.202399	0.639932	TLALTQVTP	PR489_Michele_2020316_SPL5-2_r1	15817	TLALTQVTP	472.277	2
1284	PR489_Michele_2020316_SPL5-2_r1_15817_TLALTQVTP	-0.569307	0.124611	0.517959	TLALTQVTP	PR489_Michele_2020316_SPL5-2_r1	15817	TLALTQVTP	472.277	2
1285	PR489_Michele_20200228_SPL1-2_r1_20200303203802_5186_YLWRLSKRQ	-0.55337	0.20509	0.641091	YLWRLSKRQ	PR489_Michele_20200228_SPL1-2_r1_20200303203802	5186	YLWRLSKRQ	417.24	3
1286	PR489_Michele_20200228_SPL1-2_r1_20200303203802_5267_LRKGKLEYLVKW	-0.554688	0.207773	0.642354	LRKGKLEYLVKW	PR489_Michele_20200228_SPL1-2_r1_20200303203802	5267	LRKGKLEYLVKW	511.644	3
1287	PR489_Michele_2020316_SPL5-2_r1_3513_VSTGPQLAK	-0.555069	0.208889	0.64272	VSTGPQLAK	PR489_Michele_2020316_SPL5-2_r1	3513	VSTGPQLAK	450.761	2
1288	PR489_Michele_2020316_SPL5-2_r1_3513_VSTGPQLAK	-0.628579	0.157504	0.579753	VSTGPQLAK	PR489_Michele_2020316_SPL5-2_r1	3513	VSTGPQLAK	450.761	2
1289	PR489_Michele_20200228_SPL1-2_r1_20200303203802_18217_LLFEYKPEVLG	-0.555214	0.208889	0.642858	LLFEYKPEVLG	PR489_Michele_20200228_SPL1-2_r1_20200303203802	18217	LLFEYKPEVLG	436.576	3
1290	PR489_Michele_2020316_SPL5-2_r1_6922_PRGMPKDVTEL	-0.555474	0.208889	0.643108	PRGMPKDVTEL	PR489_Michele_2020316_SPL5-2_r1	6922	PRGMPKDVTEL	621.827	2
1291	PR489_Michele_2020316_SPL5-2_r1_6922_PRGMPKDVTEL	-0.597713	0.130699	0.54759	PRGMPKDVTEL	PR489_Michele_2020316_SPL5-2_r1	6922	PRGMPKDVTEL	621.827	2
1292	PR489_Michele_20200228_SPL1-2_r1_20200303203802_10392_ALFKKRNTLLKYLGN	-0.555936	0.208889	0.643549	ALFKKRNTLLKYLGN	PR489_Michele_20200228_SPL1-2_r1_20200303203802	10392	ALFKKRNTLLKYLGN	445.519	4
1293	PR489_Michele_20200228_SPL1-2_r1_20200303203802_18600_SQETKHYLTV	-0.556885	0.208889	0.644458	SQETKHYLTV	PR489_Michele_20200228_SPL1-2_r1_20200303203802	18600	SQETKHYLTV	603.307	2
1294	PR489_Michele_2020316_SPL5-2_r1_20186_EYLTLLQDMK	-0.55728	0.208889	0.644837	EYLTLLQDMK	PR489_Michele_2020316_SPL5-2_r1	20186	EYLTLLQDMK	418.552	3
1295	PR489_Michele_2020316_SPL5-2_r1_20186_EYLTLLQDMK	-0.491437	0.104202	0.438143	EYLTLLQDMK	PR489_Michele_2020316_SPL5-2_r1	20186	EYLTLLQDMK	418.552	3
1296	PR489_Michele_2020316_SPL5-2_r1_12578_MTTSLMTVPS	-0.557738	0.209749	0.645275	MTTSLMTVPS	PR489_Michele_2020316_SPL5-2_r1	12578	MTTSLMTVPS	534.26	2
1297	PR489_Michele_2020316_SPL5-2_r1_12578_MTTSLMTVPS	-0.646434	0.178161	0.598245	MTTSLMTVPS	PR489_Michele_2020316_SPL5-2_r1	12578	MTTSLMTVPS	534.26	2
1298	PR489_Michele_20200228_SPL1-2_r1_20200303203802_7783_GLSLTWLLLG	-0.558025	0.209749	0.64555	GLSLTWLLLG	PR489_Michele_20200228_SPL1-2_r1_20200303203802	7783	GLSLTWLLLG	358.215	3
1299	PR489_Michele_2020316_SPL5-2_r1_11812_LHYLPSLHLL	-0.560973	0.211765	0.64837	LHYLPSLHLL	PR489_Michele_2020316_SPL5-2_r1	11812	LHYLPSLHLL	603.353	2
1300	PR489_Michele_2020316_SPL5-2_r1_11812_LHYLPSLHLL	-0.534487	0.109299	0.481896	LHYLPSLHLL	PR489_Michele_2020316_SPL5-2_r1	11812	LHYLPSLHLL	603.353	2
1301	PR489_Michele_20200228_SPL1-2_r1_20200303203802_18333_TESSVAVYGMLN	-0.561807	0.211765	0.649168	TESSVAVYGMLN	PR489_Michele_20200228_SPL1-2_r1_20200303203802	18333	TESSVAVYGMLN	424.2	3
1302	PR489_Michele_20200228_SPL1-2_r1_20200303203802_13117_WTASFPHLRLLGRQ	-0.561917	0.211765	0.649273	WTASFPHLRLLGRQ	PR489_Michele_20200228_SPL1-2_r1_20200303203802	13117	WTASFPHLRLLGRQ	421.234	4
1303	PR489_Michele_2020316_SPL5-2_r1_20454_RMWSLMYML	-0.563703	0.215859	0.65098	RMWSLMYML	PR489_Michele_2020316_SPL5-2_r1	20454	RMWSLMYML	615.795	2
1304	PR489_Michele_2020316_SPL5-2_r1_20454_RMWSLMYML	-0.689723	0.211669	0.642434	RMWSLMYML	PR489_Michele_2020316_SPL5-2_r1	20454	RMWSLMYML	615.795	2
1305	PR489_Michele_2020316_SPL5-2_r1_5202_LYTLFMKV	-0.566088	0.217009	0.653259	LYTLFMKV	PR489_Michele_2020316_SPL5-2_r1	5202	LYTLFMKV	1014.57	1
1306	PR489_Michele_2020316_SPL5-2_r1_5202_LYTLFMKV	-0.474687	0.0905983	0.421471	LYTLFMKV	PR489_Michele_2020316_SPL5-2_r1	5202	LYTLFMKV	1014.57	1
1307	PR489_Michele_20200228_SPL1-2_r1_20200303203802_16058_GLLFFRLMLLELQE	-0.568899	0.218155	0.655941	GLLFFRLMLLELQE	PR489_Michele_20200228_SPL1-2_r1_20200303203802	16058	GLLFFRLMLLELQE	574.654	3
1308	PR489_Michele_2020316_SPL5-2_r1_27006_LGPLFSTMASRYARF	-0.571481	0.221898	0.658403	LGPLFSTMASRYARF	PR489_Michele_2020316_SPL5-2_r1	27006	LGPLFSTMASRYARF	572.968	3
1309	PR489_Michele_2020316_SPL5-2_r1_27006_LGPLFSTMASRYARF	-0.502997	0.105	0.449775	LGPLFSTMASRYARF	PR489_Michele_2020316_SPL5-2_r1	27006	LGPLFSTMASRYARF	572.968	3
1310	PR489_Michele_20200228_SPL1-2_r1_20200303203802_9409_DALRKNKSLLGPDQKE	-0.571734	0.221898	0.658644	DALRKNKSLLGPDQKE	PR489_Michele_20200228_SPL1-2_r1_20200303203802	9409	DALRKNKSLLGPDQKE	453.751	4
1311	PR489_Michele_20200228_SPL1-2_r1_20200303203802_11734_TFLPKLFF	-0.57548	0.222384	0.662212	TFLPKLFF	PR489_Michele_20200228_SPL1-2_r1_20200303203802	11734	TFLPKLFF	506.793	2
1312	PR489_Michele_2020316_SPL5-2_r1_28568_YLGITYPEFL	-0.575884	0.222384	0.662596	YLGITYPEFL	PR489_Michele_2020316_SPL5-2_r1	28568	YLGITYPEFL	1215.63	1
1313	PR489_Michele_2020316_SPL5-2_r1_28568_YLGITYPEFL	-0.522319	0.109299	0.469417	YLGITYPEFL	PR489_Michele_2020316_SPL5-2_r1	28568	YLGITYPEFL	1215.63	1
1314	PR489_Michele_2020316_SPL5-2_r1_24050_KHMIAGVLF	-0.576146	0.222384	0.662846	KHMIAGVLF	PR489_Michele_2020316_SPL5-2_r1	24050	KHMIAGVLF	1015.58	1
1315	PR489_Michele_2020316_SPL5-2_r1_24050_KHMIAGVLF	-0.586501	0.127301	0.535885	KHMIAGVLF	PR489_Michele_2020316_SPL5-2_r1	24050	KHMIAGVLF	1015.58	1
1316	PR489_Michele_2020316_SPL5-2_r1_28472_LLLTSHRHQF	-0.577644	0.224638	0.664271	LLLTSHRHQF	PR489_Michele_2020316_SPL5-2_r1	28472	LLLTSHRHQF	626.35	2
1317	PR489_Michele_2020316_SPL5-2_r1_28472_LLLTSHRHQF	-0.649871	0.178161	0.601791	LLLTSHRHQF	PR489_Michele_2020316_SPL5-2_r1	28472	LLLTSHRHQF	626.35	2
1318	PR489_Michele_2020316_SPL5-2_r1_14377_VVVGDTIGV	-0.577736	0.224638	0.664358	VVVGDTIGV	PR489_Michele_2020316_SPL5-2_r1	14377	VVVGDTIGV	858.492	1
1319	PR489_Michele_2020316_SPL5-2_r1_14377_VVVGDTIGV	-0.569836	0.124611	0.51851	VVVGDTIGV	PR489_Michele_2020316_SPL5-2_r1	14377	VVVGDTIGV	858.492	1
1320	PR489_Michele_2020316_SPL5-2_r1_26460_WTLYAVATTI	-0.578299	0.22576	0.664894	WTLYAVATTI	PR489_Michele_2020316_SPL5-2_r1	26460	WTLYAVATTI	1138.61	1
1321	PR489_Michele_2020316_SPL5-2_r1_26460_WTLYAVATTI	-0.573779	0.124611	0.522617	WTLYAVATTI	PR489_Michele_2020316_SPL5-2_r1	26460	WTLYAVATTI	1138.61	1
1322	PR489_Michele_20200228_SPL1-2_r1_20200303203802_7872_PNEKLNSMGPAG	-0.58005	0.227994	0.666558	PNEKLNSMGPAG	PR489_Michele_20200228_SPL1-2_r1_20200303203802	7872	PNEKLNSMGPAG	405.529	3
1323	PR489_Michele_2020316_SPL5-2_r1_25239_GKGQGGGSGSVFHLLLH	-0.580563	0.227994	0.667045	GKGQGGGSGSVFHLLLH	PR489_Michele_2020316_SPL5-2_r1	25239	GKGQGGGSGSVFHLLLH	550.961	3
1324	PR489_Michele_2020316_SPL5-2_r1_25239_GKGQGGGSGSVFHLLLH	-0.682494	0.20137	0.635135	GKGQGGGSGSVFHLLLH	PR489_Michele_2020316_SPL5-2_r1	25239	GKGQGGGSGSVFHLLLH	550.961	3
1325	PR489_Michele_20200228_SPL1-2_r1_20200303203802_8911_AGSKNKLVQTA	-0.582746	0.229107	0.669119	AGSKNKLVQTA	PR489_Michele_20200228_SPL1-2_r1_20200303203802	8911	AGSKNKLVQTA	558.812	2
1326	PR489_Michele_20200228_SPL1-2_r1_20200303203802_26863_VHPLSNLPTL	-0.584668	0.230659	0.670943	VHPLSNLPTL	PR489_Michele_20200228_SPL1-2_r1_20200303203802	26863	VHPLSNLPTL	545.811	2
1327	PR489_Michele_2020316_SPL5-2_r1_17893_PAAGRGHSARS	-0.584904	0.230659	0.671166	PAAGRGHSARS	PR489_Michele_2020316_SPL5-2_r1	17893	PAAGRGHSARS	1066.55	1
1328	PR489_Michele_2020316_SPL5-2_r1_17893_PAAGRGHSARS	-0.648716	0.178161	0.6006	PAAGRGHSARS	PR489_Michele_2020316_SPL5-2_r1	17893	PAAGRGHSARS	1066.55	1
1329	PR489_Michele_2020316_SPL5-2_r1_15751_KELTLLVGVV	-0.58521	0.230659	0.671456	KELTLLVGVV	PR489_Michele_2020316_SPL5-2_r1	15751	KELTLLVGVV	1070.68	1
1330	PR489_Michele_2020316_SPL5-2_r1_15751_KELTLLVGVV	-0.664863	0.189873	0.617189	KELTLLVGVV	PR489_Michele_2020316_SPL5-2_r1	15751	KELTLLVGVV	1070.68	1
1331	PR489_Michele_2020316_SPL5-2_r1_29236_IYDSDVFSLL	-0.585975	0.230659	0.672182	IYDSDVFSLL	PR489_Michele_2020316_SPL5-2_r1	29236	IYDSDVFSLL	586.298	2
1332	PR489_Michele_2020316_SPL5-2_r1_29236_IYDSDVFSLL	-0.65086	0.178161	0.60281	IYDSDVFSLL	PR489_Michele_2020316_SPL5-2_r1	29236	IYDSDVFSLL	586.298	2
1333	PR489_Michele_2020316_SPL5-2_r1_23927_NLQDTQVHLGV	-0.586348	0.231429	0.672535	NLQDTQVHLGV	PR489_Michele_2020316_SPL5-2_r1	23927	NLQDTQVHLGV	408.55	3
1334	PR489_Michele_2020316_SPL5-2_r1_23927_NLQDTQVHLGV	-0.56017	0.120253	0.508457	NLQDTQVHLGV	PR489_Michele_2020316_SPL5-2_r1	23927	NLQDTQVHLGV	408.55	3
1335	PR489_Michele_2020316_SPL5-2_r1_4683_LNSPHTDQDL	-0.586647	0.231429	0.672819	LNSPHTDQDL	PR489_Michele_2020316_SPL5-2_r1	4683	LNSPHTDQDL	1139.53	1
1336	PR489_Michele_2020316_SPL5-2_r1_4683_LNSPHTDQDL	-0.66357	0.188999	0.615865	LNSPHTDQDL	PR489_Michele_2020316_SPL5-2_r1	4683	LNSPHTDQDL	1139.53	1
1337	PR489_Michele_20200228_SPL1-2_r1_20200303203802_19361_ESKSKLLAL	-0.587591	0.231863	0.673714	ESKSKLLAL	PR489_Michele_20200228_SPL1-2_r1_20200303203802	19361	ESKSKLLAL	494.801	2
1338	PR489_Michele_2020316_SPL5-2_r1_11015_TWTWQGYTFL	-0.587663	0.231863	0.673781	TWTWQGYTFL	PR489_Michele_2020316_SPL5-2_r1	11015	TWTWQGYTFL	434.876	3
1339	PR489_Michele_2020316_SPL5-2_r1_11015_TWTWQGYTFL	-0.502613	0.105	0.449387	TWTWQGYTFL	PR489_Michele_2020316_SPL5-2_r1	11015	TWTWQGYTFL	434.876	3
1340	PR489_Michele_2020316_SPL5-2_r1_19060_VSSVYEAWDY	-0.587677	0.231863	0.673795	VSSVYEAWDY	PR489_Michele_2020316_SPL5-2_r1	19060	VSSVYEAWDY	1218.53	1
1341	PR489_Michele_2020316_SPL5-2_r1_19060_VSSVYEAWDY	-0.657499	0.182979	0.60964	VSSVYEAWDY	PR489_Michele_2020316_SPL5-2_r1	19060	VSSVYEAWDY	1218.53	1
1342	PR489_Michele_20200228_SPL1-2_r1_20200303203802_6278_NMLNKTDPHLKEKA	-0.589892	0.231966	0.675893	NMLNKTDPHLKEKA	PR489_Michele_20200228_SPL1-2_r1_20200303203802	6278	NMLNKTDPHLKEKA	410.468	4
1343	PR489_Michele_2020316_SPL5-2_r1_11253_DVTSSFTSL	-0.590053	0.231966	0.676045	DVTSSFTSL	PR489_Michele_2020316_SPL5-2_r1	11253	DVTSSFTSL	478.732	2
1344	PR489_Michele_2020316_SPL5-2_r1_11253_DVTSSFTSL	-0.742076	0.253197	0.694046	DVTSSFTSL	PR489_Michele_2020316_SPL5-2_r1	11253	DVTSSFTSL	478.732	2
1345	PR489_Michele_2020316_SPL5-2_r1_4813_QMLSVREAK	-0.590358	0.231966	0.676334	QMLSVREAK	PR489_Michele_2020316_SPL5-2_r1	4813	QMLSVREAK	354.529	3
1346	PR489_Michele_2020316_SPL5-2_r1_4813_QMLSVREAK	-1.04003	0.438356	0.939648	QMLSVREAK	PR489_Michele_2020316_SPL5-2_r1	4813	QMLSVREAK	354.529	3
1347	PR489_Michele_20200228_SPL1-2_r1_20200303203802_4120_ELFLQGDSVRPGLLVL	-0.590948	0.231966	0.676892	ELFLQGDSVRPGLLVL	PR489_Michele_20200228_SPL1-2_r1_20200303203802	4120	ELFLQGDSVRPGLLVL	585.997	3
1348	PR489_Michele_2020316_SPL5-2_r1_33333_LLNELMSLLP	-0.592117	0.232722	0.677998	LLNELMSLLP	PR489_Michele_2020316_SPL5-2_r1	33333	LLNELMSLLP	381.554	3
1349	PR489_Michele_2020316_SPL5-2_r1_33333_LLNELMSLLP	-0.626542	0.15625	0.577637	LLNELMSLLP	PR489_Michele_2020316_SPL5-2_r1	33333	LLNELMSLLP	381.554	3
1350	PR489_Michele_2020316_SPL5-2_r1_28951_LLLMLVTPSM	-0.594864	0.232722	0.680594	LLLMLVTPSM	PR489_Michele_2020316_SPL5-2_r1	28951	LLLMLVTPSM	1117.64	1
1351	PR489_Michele_2020316_SPL5-2_r1_28951_LLLMLVTPSM	-0.54268	0.115756	0.490341	LLLMLVTPSM	PR489_Michele_2020316_SPL5-2_r1	28951	LLLMLVTPSM	1117.64	1
1352	PR489_Michele_20200228_SPL1-2_r1_20200303203802_13143_VDVSKPDLTAALRDVR	-0.60013	0.239437	0.685563	VDVSKPDLTAALRDVR	PR489_Michele_20200228_SPL1-2_r1_20200303203802	13143	VDVSKPDLTAALRDVR	439.496	4
1353	PR489_Michele_20200228_SPL1-2_r1_20200303203802_5018_MNLRELSDY	-0.600461	0.240664	0.685875	MNLRELSDY	PR489_Michele_20200228_SPL1-2_r1_20200303203802	5018	MNLRELSDY	380.845	3
1354	PR489_Michele_2020316_SPL5-2_r1_6874_EAELKAKNYDKVEKL	-0.601336	0.240664	0.686699	EAELKAKNYDKVEKL	PR489_Michele_2020316_SPL5-2_r1	6874	EAELKAKNYDKVEKL	445.247	4
1355	PR489_Michele_2020316_SPL5-2_r1_6874_EAELKAKNYDKVEKL	-0.725171	0.247382	0.677636	EAELKAKNYDKVEKL	PR489_Michele_2020316_SPL5-2_r1	6874	EAELKAKNYDKVEKL	445.247	4
1356	PR489_Michele_2020316_SPL5-2_r1_2867_TPQDVLRAS	-0.601922	0.240664	0.687252	TPQDVLRAS	PR489_Michele_2020316_SPL5-2_r1	2867	TPQDVLRAS	986.526	1
1357	PR489_Michele_2020316_SPL5-2_r1_2867_TPQDVLRAS	-0.703735	0.224161	0.656471	TPQDVLRAS	PR489_Michele_2020316_SPL5-2_r1	2867	TPQDVLRAS	986.526	1
1358	PR489_Michele_2020316_SPL5-2_r1_30201_ALGVTVLLL	-0.60206	0.240664	0.687381	ALGVTVLLL	PR489_Michele_2020316_SPL5-2_r1	30201	ALGVTVLLL	898.596	1
1359	PR489_Michele_2020316_SPL5-2_r1_30201_ALGVTVLLL	-0.539265	0.110569	0.486817	ALGVTVLLL	PR489_Michele_2020316_SPL5-2_r1	30201	ALGVTVLLL	898.596	1
1360	PR489_Michele_20200228_SPL1-2_r1_20200303203802_29778_VKEQLLKHNLGQRV	-0.60294	0.240664	0.68821	VKEQLLKHNLGQRV	PR489_Michele_20200228_SPL1-2_r1_20200303203802	29778	VKEQLLKHNLGQRV	554.661	3
1361	PR489_Michele_20200228_SPL1-2_r1_20200303203802_13216_GVLTKLKEQYKKER	-0.603465	0.240664	0.688704	GVLTKLKEQYKKER	PR489_Michele_20200228_SPL1-2_r1_20200303203802	13216	GVLTKLKEQYKKER	574.001	3
1362	PR489_Michele_2020316_SPL5-2_r1_4143_INRFTMRHK	-0.604178	0.240664	0.689375	INRFTMRHK	PR489_Michele_2020316_SPL5-2_r1	4143	INRFTMRHK	601.833	2
1363	PR489_Michele_2020316_SPL5-2_r1_4143_INRFTMRHK	-0.696818	0.217568	0.649561	INRFTMRHK	PR489_Michele_2020316_SPL5-2_r1	4143	INRFTMRHK	601.833	2
1364	PR489_Michele_2020316_SPL5-2_r1_18591_TLLDLGPGTL	-0.604687	0.240664	0.689853	TLLDLGPGTL	PR489_Michele_2020316_SPL5-2_r1	18591	TLLDLGPGTL	999.572	1
1365	PR489_Michele_2020316_SPL5-2_r1_18591_TLLDLGPGTL	-0.619754	0.146707	0.570576	TLLDLGPGTL	PR489_Michele_2020316_SPL5-2_r1	18591	TLLDLGPGTL	999.572	1
1366	PR489_Michele_2020316_SPL5-2_r1_10027_YKKLLKERKEMFSY	-0.605052	0.240664	0.690197	YKKLLKERKEMFSY	PR489_Michele_2020316_SPL5-2_r1	10027	YKKLLKERKEMFSY	466.51	4
1367	PR489_Michele_2020316_SPL5-2_r1_10027_YKKLLKERKEMFSY	-0.842438	0.322185	0.785776	YKKLLKERKEMFSY	PR489_Michele_2020316_SPL5-2_r1	10027	YKKLLKERKEMFSY	466.51	4
1368	PR489_Michele_2020316_SPL5-2_r1_7389_MAAAAAGAGSGPW	-0.605422	0.240664	0.690545	MAAAAAGAGSGPW	PR489_Michele_2020316_SPL5-2_r1	7389	MAAAAAGAGSGPW	559.256	2
1369	PR489_Michele_2020316_SPL5-2_r1_7389_MAAAAAGAGSGPW	-0.710047	0.22964	0.662743	MAAAAAGAGSGPW	PR489_Michele_2020316_SPL5-2_r1	7389	MAAAAAGAGSGPW	559.256	2
1370	PR489_Michele_20200228_SPL1-2_r1_20200303203802_5915_QKPSPAPDDW	-0.608735	0.240664	0.693658	QKPSPAPDDW	PR489_Michele_20200228_SPL1-2_r1_20200303203802	5915	QKPSPAPDDW	380.846	3
1371	PR489_Michele_20200228_SPL1-2_r1_20200303203802_6057_ALFLGPPGLGKSALLAAL	-0.608812	0.240664	0.69373	ALFLGPPGLGKSALLAAL	PR489_Michele_20200228_SPL1-2_r1_20200303203802	6057	ALFLGPPGLGKSALLAAL	570.341	3
1372	PR489_Michele_20200228_SPL1-2_r1_20200303203802_6910_GVQFTASRKFLTLTP	-0.609253	0.240664	0.694144	GVQFTASRKFLTLTP	PR489_Michele_20200228_SPL1-2_r1_20200303203802	6910	GVQFTASRKFLTLTP	555.976	3
1373	PR489_Michele_2020316_SPL5-2_r1_23421_MLDVEGLFYL	-0.610162	0.243094	0.694997	MLDVEGLFYL	PR489_Michele_2020316_SPL5-2_r1	23421	MLDVEGLFYL	600.303	2
1374	PR489_Michele_2020316_SPL5-2_r1_23421_MLDVEGLFYL	-0.610598	0.142209	0.561035	MLDVEGLFYL	PR489_Michele_2020316_SPL5-2_r1	23421	MLDVEGLFYL	600.303	2
1375	PR489_Michele_20200228_SPL1-2_r1_20200303203802_9000_ALHGLEETKKLANK	-0.61129	0.245517	0.696055	ALHGLEETKKLANK	PR489_Michele_20200228_SPL1-2_r1_20200303203802	9000	ALHGLEETKKLANK	388.723	4
1376	PR489_Michele_20200228_SPL1-2_r1_20200303203802_8962_TGVMLALVSGNNTVPFA	-0.612858	0.246556	0.697525	TGVMLALVSGNNTVPFA	PR489_Michele_20200228_SPL1-2_r1_20200303203802	8962	TGVMLALVSGNNTVPFA	423.472	4
1377	PR489_Michele_20200228_SPL1-2_r1_20200303203802_16816_LEELVQELAR	-0.614213	0.248626	0.698794	LEELVQELAR	PR489_Michele_20200228_SPL1-2_r1_20200303203802	16816	LEELVQELAR	1199.65	1
1378	PR489_Michele_2020316_SPL5-2_r1_5161_RYMREHTAL	-0.614314	0.248626	0.698888	RYMREHTAL	PR489_Michele_2020316_SPL5-2_r1	5161	RYMREHTAL	588.8	2
1379	PR489_Michele_2020316_SPL5-2_r1_5161_RYMREHTAL	-0.671396	0.190608	0.623861	RYMREHTAL	PR489_Michele_2020316_SPL5-2_r1	5161	RYMREHTAL	588.8	2
1380	PR489_Michele_2020316_SPL5-2_r1_8534_ALFKPGPPLGQT	-0.617125	0.248974	0.701519	ALFKPGPPLGQT	PR489_Michele_2020316_SPL5-2_r1	8534	ALFKPGPPLGQT	1225.7	1
1381	PR489_Michele_2020316_SPL5-2_r1_8534_ALFKPGPPLGQT	-0.554207	0.119237	0.502268	ALFKPGPPLGQT	PR489_Michele_2020316_SPL5-2_r1	8534	ALFKPGPPLGQT	1225.7	1
1382	PR489_Michele_2020316_SPL5-2_r1_33347_AMVLSIVSLF	-0.61747	0.248974	0.701841	AMVLSIVSLF	PR489_Michele_2020316_SPL5-2_r1	33347	AMVLSIVSLF	1079.62	1
1383	PR489_Michele_2020316_SPL5-2_r1_33347_AMVLSIVSLF	-0.616599	0.146707	0.56729	AMVLSIVSLF	PR489_Michele_2020316_SPL5-2_r1	33347	AMVLSIVSLF	1079.62	1
1384	PR489_Michele_20200228_SPL1-2_r1_20200303203802_8363_FSAQQFPDLHSELNLS	-0.617492	0.248974	0.701862	FSAQQFPDLHSELNLS	PR489_Michele_20200228_SPL1-2_r1_20200303203802	8363	FSAQQFPDLHSELNLS	611.625	3
1385	PR489_Michele_20200228_SPL1-2_r1_20200303203802_15867_ASLLQHVLLLEQAR	-0.619164	0.249322	0.703424	ASLLQHVLLLEQAR	PR489_Michele_20200228_SPL1-2_r1_20200303203802	15867	ASLLQHVLLLEQAR	530.979	3
1386	PR489_Michele_2020316_SPL5-2_r1_7643_RFLHDPEKL	-0.619194	0.249322	0.703452	RFLHDPEKL	PR489_Michele_2020316_SPL5-2_r1	7643	RFLHDPEKL	1154.63	1
1387	PR489_Michele_2020316_SPL5-2_r1_7643_RFLHDPEKL	-0.681245	0.20137	0.633871	RFLHDPEKL	PR489_Michele_2020316_SPL5-2_r1	7643	RFLHDPEKL	1154.63	1
1388	PR489_Michele_20200228_SPL1-2_r1_20200303203802_5706_KYLEDFLTNLTNL	-0.619901	0.249322	0.704112	KYLEDFLTNLTNL	PR489_Michele_20200228_SPL1-2_r1_20200303203802	5706	KYLEDFLTNLTNL	528.61	3
1389	PR489_Michele_2020316_SPL5-2_r1_21316_LLGGGLMLA	-0.620399	0.249322	0.704577	LLGGGLMLA	PR489_Michele_2020316_SPL5-2_r1	21316	LLGGGLMLA	844.496	1
1390	PR489_Michele_2020316_SPL5-2_r1_21316_LLGGGLMLA	-0.614361	0.144578	0.564959	LLGGGLMLA	PR489_Michele_2020316_SPL5-2_r1	21316	LLGGGLMLA	844.496	1
1391	PR489_Michele_2020316_SPL5-2_r1_26625_FILTATDMYI	-0.620844	0.249322	0.704992	FILTATDMYI	PR489_Michele_2020316_SPL5-2_r1	26625	FILTATDMYI	1187.6	1
1392	PR489_Michele_2020316_SPL5-2_r1_26625_FILTATDMYI	-0.534894	0.109299	0.482315	FILTATDMYI	PR489_Michele_2020316_SPL5-2_r1	26625	FILTATDMYI	1187.6	1
1393	PR489_Michele_2020316_SPL5-2_r1_14753_SPMKALYPL	-0.620931	0.249322	0.705074	SPMKALYPL	PR489_Michele_2020316_SPL5-2_r1	14753	SPMKALYPL	510.283	2
1394	PR489_Michele_2020316_SPL5-2_r1_14753_SPMKALYPL	-0.600508	0.130699	0.550508	SPMKALYPL	PR489_Michele_2020316_SPL5-2_r1	14753	SPMKALYPL	510.283	2
1395	PR489_Michele_20200228_SPL1-2_r1_20200303203802_15775_VEVQEGFLRFQEEVL	-0.621034	0.249322	0.70517	VEVQEGFLRFQEEVL	PR489_Michele_20200228_SPL1-2_r1_20200303203802	15775	VEVQEGFLRFQEEVL	607.981	3
1396	PR489_Michele_20200228_SPL1-2_r1_20200303203802_9973_VQFELLGTTY	-0.622985	0.25	0.70699	VQFELLGTTY	PR489_Michele_20200228_SPL1-2_r1_20200303203802	9973	VQFELLGTTY	390.87	3
1397	PR489_Michele_20200228_SPL1-2_r1_20200303203802_10139_TSFKMYLE	-0.623453	0.25	0.707426	TSFKMYLE	PR489_Michele_20200228_SPL1-2_r1_20200303203802	10139	TSFKMYLE	509.746	2
1398	PR489_Michele_2020316_SPL5-2_r1_34327_VLHLGVKVLFP	-0.623692	0.251012	0.707648	VLHLGVKVLFP	PR489_Michele_2020316_SPL5-2_r1	34327	VLHLGVKVLFP	407.929	3
1399	PR489_Michele_2020316_SPL5-2_r1_34327_VLHLGVKVLFP	-0.994909	0.413575	0.907134	VLHLGVKVLFP	PR489_Michele_2020316_SPL5-2_r1	34327	VLHLGVKVLFP	407.929	3
1400	PR489_Michele_20200228_SPL1-2_r1_20200303203802_15761_AVLFSLLFSAVLSAHF	-0.627655	0.25572	0.711338	AVLFSLLFSAVLSAHF	PR489_Michele_20200228_SPL1-2_r1_20200303203802	15761	AVLFSLLFSAVLSAHF	574.654	3
1401	PR489_Michele_2020316_SPL5-2_r1_9330_TELTRNKDSTL	-0.628282	0.25572	0.711921	TELTRNKDSTL	PR489_Michele_2020316_SPL5-2_r1	9330	TELTRNKDSTL	426.56	3
1402	PR489_Michele_2020316_SPL5-2_r1_9330_TELTRNKDSTL	-0.587324	0.127301	0.536745	TELTRNKDSTL	PR489_Michele_2020316_SPL5-2_r1	9330	TELTRNKDSTL	426.56	3
1403	PR489_Michele_2020316_SPL5-2_r1_7634_SPLRLPEMS	-0.630766	0.258065	0.714228	SPLRLPEMS	PR489_Michele_2020316_SPL5-2_r1	7634	SPLRLPEMS	515.272	2
1404	PR489_Michele_2020316_SPL5-2_r1_7634_SPLRLPEMS	-0.610902	0.143505	0.561352	SPLRLPEMS	PR489_Michele_2020316_SPL5-2_r1	7634	SPLRLPEMS	515.272	2
1405	PR489_Michele_2020316_SPL5-2_r1_21481_VIASSGMLW	-0.633905	0.25906	0.71714	VIASSGMLW	PR489_Michele_2020316_SPL5-2_r1	21481	VIASSGMLW	482.252	2
1406	PR489_Michele_2020316_SPL5-2_r1_21481_VIASSGMLW	-0.633825	0.166421	0.585198	VIASSGMLW	PR489_Michele_2020316_SPL5-2_r1	21481	VIASSGMLW	482.252	2
1407	PR489_Michele_20200228_SPL1-2_r1_20200303203802_4612_VMLENYRHLVFLGLV	-0.635045	0.262383	0.718196	VMLENYRHLVFLGLV	PR489_Michele_20200228_SPL1-2_r1_20200303203802	4612	VMLENYRHLVFLGLV	451.501	4
1408	PR489_Michele_2020316_SPL5-2_r1_7052_EKFVQGLDLGPTKTQV	-0.635437	0.262383	0.718559	EKFVQGLDLGPTKTQV	PR489_Michele_2020316_SPL5-2_r1	7052	EKFVQGLDLGPTKTQV	440.493	4
1409	PR489_Michele_2020316_SPL5-2_r1_7052_EKFVQGLDLGPTKTQV	-0.891396	0.349223	0.826888	EKFVQGLDLGPTKTQV	PR489_Michele_2020316_SPL5-2_r1	7052	EKFVQGLDLGPTKTQV	440.493	4
1410	PR489_Michele_2020316_SPL5-2_r1_12828_TTTSLGGTGTTRT	-0.636367	0.264352	0.71942	TTTSLGGTGTTRT	PR489_Michele_2020316_SPL5-2_r1	12828	TTTSLGGTGTTRT	418.549	3
1411	PR489_Michele_2020316_SPL5-2_r1_12828_TTTSLGGTGTTRT	-0.648284	0.178161	0.600154	TTTSLGGTGTTRT	PR489_Michele_2020316_SPL5-2_r1	12828	TTTSLGGTGTTRT	418.549	3
1412	PR489_Michele_20200228_SPL1-2_r1_20200303203802_22381_LVFAAGSPFLRDQF	-0.637411	0.264352	0.720385	LVFAAGSPFLRDQF	PR489_Michele_20200228_SPL1-2_r1_20200303203802	22381	LVFAAGSPFLRDQF	523.277	3
1413	PR489_Michele_20200228_SPL1-2_r1_20200303203802_6521_PQEAVPLQKELPSLQ	-0.641165	0.269947	0.723854	PQEAVPLQKELPSLQ	PR489_Michele_20200228_SPL1-2_r1_20200303203802	6521	PQEAVPLQKELPSLQ	419.982	4
1414	PR489_Michele_2020316_SPL5-2_r1_2819_NNFYRFLP	-0.642399	0.269947	0.724993	NNFYRFLP	PR489_Michele_2020316_SPL5-2_r1	2819	NNFYRFLP	357.519	3
1415	PR489_Michele_2020316_SPL5-2_r1_2819_NNFYRFLP	-0.62682	0.15625	0.577926	NNFYRFLP	PR489_Michele_2020316_SPL5-2_r1	2819	NNFYRFLP	357.519	3
1416	PR489_Michele_20200228_SPL1-2_r1_20200303203802_4172_HAGKFALKLFVKKRQE	-0.643012	0.269947	0.725558	HAGKFALKLFVKKRQE	PR489_Michele_20200228_SPL1-2_r1_20200303203802	4172	HAGKFALKLFVKKRQE	475.769	2
1417	PR489_Michele_2020316_SPL5-2_r1_3058_KELGDHVTN	-0.643937	0.270199	0.72641	KELGDHVTN	PR489_Michele_2020316_SPL5-2_r1	3058	KELGDHVTN	506.756	2
1418	PR489_Michele_2020316_SPL5-2_r1_3058_KELGDHVTN	-0.743711	0.253827	0.69562	KELGDHVTN	PR489_Michele_2020316_SPL5-2_r1	3058	KELGDHVTN	506.756	2
1419	PR489_Michele_2020316_SPL5-2_r1_5527_EMVKKQVKVVTL	-0.644714	0.270199	0.727126	EMVKKQVKVVTL	PR489_Michele_2020316_SPL5-2_r1	5527	EMVKKQVKVVTL	468.229	2
1420	PR489_Michele_2020316_SPL5-2_r1_5527_EMVKKQVKVVTL	-1.21999	0.533892	1	EMVKKQVKVVTL	PR489_Michele_2020316_SPL5-2_r1	5527	EMVKKQVKVVTL	468.229	2
1421	PR489_Michele_20200228_SPL1-2_r1_20200303203802_6404_DKYMYLLPYT	-0.645811	0.270199	0.728136	DKYMYLLPYT	PR489_Michele_20200228_SPL1-2_r1_20200303203802	6404	DKYMYLLPYT	436.214	3
1422	PR489_Michele_20200228_SPL1-2_r1_20200303203802_7063_LLGAFAYLLT	-0.648238	0.275726	0.730368	LLGAFAYLLT	PR489_Michele_20200228_SPL1-2_r1_20200303203802	7063	LLGAFAYLLT	361.211	3
1423	PR489_Michele_2020316_SPL5-2_r1_29526_DQKLRHYKLEDR	-0.649513	0.275726	0.731539	DQKLRHYKLEDR	PR489_Michele_2020316_SPL5-2_r1	29526	DQKLRHYKLEDR	800.931	2
1424	PR489_Michele_2020316_SPL5-2_r1_29526_DQKLRHYKLEDR	-0.652329	0.178571	0.604323	DQKLRHYKLEDR	PR489_Michele_2020316_SPL5-2_r1	29526	DQKLRHYKLEDR	800.931	2
1425	PR489_Michele_20200228_SPL1-2_r1_20200303203802_13451_MNNLLKFLVSGDQKTVG	-0.651089	0.275726	0.732986	MNNLLKFLVSGDQKTVG	PR489_Michele_20200228_SPL1-2_r1_20200303203802	13451	MNNLLKFLVSGDQKTVG	466.751	4
1426	PR489_Michele_20200228_SPL1-2_r1_20200303203802_2822_WLFSVVVPVLLVSNGL	-0.652381	0.277997	0.734172	WLFSVVVPVLLVSNGL	PR489_Michele_20200228_SPL1-2_r1_20200303203802	2822	WLFSVVVPVLLVSNGL	436.257	4
1427	PR489_Michele_2020316_SPL5-2_r1_26282_ESLETLMLV	-0.656008	0.280263	0.737493	ESLETLMLV	PR489_Michele_2020316_SPL5-2_r1	26282	ESLETLMLV	1034.54	1
1428	PR489_Michele_2020316_SPL5-2_r1_26282_ESLETLMLV	-0.651944	0.178571	0.603926	ESLETLMLV	PR489_Michele_2020316_SPL5-2_r1	26282	ESLETLMLV	1034.54	1
1429	PR489_Michele_20200228_SPL1-2_r1_20200303203802_20569_KGKSLHKDMA	-0.658996	0.281818	0.740224	KGKSLHKDMA	PR489_Michele_20200228_SPL1-2_r1_20200303203802	20569	KGKSLHKDMA	557.799	2
1430	PR489_Michele_2020316_SPL5-2_r1_9082_LPKHQKHL	-0.659597	0.281818	0.740772	LPKHQKHL	PR489_Michele_2020316_SPL5-2_r1	9082	LPKHQKHL	1000.58	1
1431	PR489_Michele_2020316_SPL5-2_r1_9082_LPKHQKHL	-0.564408	0.120253	0.512862	LPKHQKHL	PR489_Michele_2020316_SPL5-2_r1	9082	LPKHQKHL	1000.58	1
1432	PR489_Michele_2020316_SPL5-2_r1_6597_RAAVEDEEF	-0.66161	0.281818	0.742608	RAAVEDEEF	PR489_Michele_2020316_SPL5-2_r1	6597	RAAVEDEEF	533.246	2
1433	PR489_Michele_2020316_SPL5-2_r1_6597_RAAVEDEEF	-0.669923	0.190014	0.622359	RAAVEDEEF	PR489_Michele_2020316_SPL5-2_r1	6597	RAAVEDEEF	533.246	2
1434	PR489_Michele_20200228_SPL1-2_r1_20200303203802_5805_LTVYLLTLVAN	-0.662877	0.281818	0.743763	LTVYLLTLVAN	PR489_Michele_20200228_SPL1-2_r1_20200303203802	5805	LTVYLLTLVAN	610.362	2
1435	PR489_Michele_2020316_SPL5-2_r1_18487_DRALDGLNLL	-0.663252	0.281818	0.744104	DRALDGLNLL	PR489_Michele_2020316_SPL5-2_r1	18487	DRALDGLNLL	1099.61	1
1436	PR489_Michele_2020316_SPL5-2_r1_18487_DRALDGLNLL	-0.641026	0.174672	0.592657	DRALDGLNLL	PR489_Michele_2020316_SPL5-2_r1	18487	DRALDGLNLL	1099.61	1
1437	PR489_Michele_20200228_SPL1-2_r1_20200303203802_18050_LSLMEKVRNM	-0.663512	0.281818	0.744341	LSLMEKVRNM	PR489_Michele_20200228_SPL1-2_r1_20200303203802	18050	LSLMEKVRNM	610.823	2
1438	PR489_Michele_20200228_SPL1-2_r1_20200303203802_6540_TFWATPGFFNK	-0.663747	0.281818	0.744555	TFWATPGFFNK	PR489_Michele_20200228_SPL1-2_r1_20200303203802	6540	TFWATPGFFNK	439.217	3
1439	PR489_Michele_20200228_SPL1-2_r1_20200303203802_11025_LLTGEQSYK	-0.664306	0.281818	0.745064	LLTGEQSYK	PR489_Michele_20200228_SPL1-2_r1_20200303203802	11025	LLTGEQSYK	519.774	2
1440	PR489_Michele_20200228_SPL1-2_r1_20200303203802_6187_LTFMTKEKT	-0.665008	0.281818	0.745703	LTFMTKEKT	PR489_Michele_20200228_SPL1-2_r1_20200303203802	6187	LTFMTKEKT	366.863	3
1441	PR489_Michele_20200228_SPL1-2_r1_20200303203802_26997_KLDLLEAARPFLL	-0.66531	0.281818	0.745977	KLDLLEAARPFLL	PR489_Michele_20200228_SPL1-2_r1_20200303203802	26997	KLDLLEAARPFLL	500.3	3
1442	PR489_Michele_2020316_SPL5-2_r1_23807_ETALMVIGM	-0.666468	0.282383	0.74703	ETALMVIGM	PR489_Michele_2020316_SPL5-2_r1	23807	ETALMVIGM	964.485	1
1443	PR489_Michele_2020316_SPL5-2_r1_23807_ETALMVIGM	-0.73774	0.251289	0.689861	ETALMVIGM	PR489_Michele_2020316_SPL5-2_r1	23807	ETALMVIGM	964.485	1
1444	PR489_Michele_2020316_SPL5-2_r1_34258_IMILKLLTDF	-0.667368	0.282383	0.747848	IMILKLLTDF	PR489_Michele_2020316_SPL5-2_r1	34258	IMILKLLTDF	1206.72	1
1445	PR489_Michele_2020316_SPL5-2_r1_34258_IMILKLLTDF	-0.710759	0.22964	0.66345	IMILKLLTDF	PR489_Michele_2020316_SPL5-2_r1	34258	IMILKLLTDF	1206.72	1
1446	PR489_Michele_20200228_SPL1-2_r1_20200303203802_13917_EAALAYQELHAQSHLQM	-0.669046	0.284427	0.749371	EAALAYQELHAQSHLQM	PR489_Michele_20200228_SPL1-2_r1_20200303203802	13917	EAALAYQELHAQSHLQM	647.307	3
1447	PR489_Michele_20200228_SPL1-2_r1_20200303203802_3959_VLQGTRFKR	-0.669087	0.284427	0.749408	VLQGTRFKR	PR489_Michele_20200228_SPL1-2_r1_20200303203802	3959	VLQGTRFKR	368.889	3
1448	PR489_Michele_2020316_SPL5-2_r1_11674_AAKKGSEQESVK	-0.669746	0.284427	0.750006	AAKKGSEQESVK	PR489_Michele_2020316_SPL5-2_r1	11674	AAKKGSEQESVK	421.229	3
1449	PR489_Michele_2020316_SPL5-2_r1_11674_AAKKGSEQESVK	-0.525678	0.109299	0.472854	AAKKGSEQESVK	PR489_Michele_2020316_SPL5-2_r1	11674	AAKKGSEQESVK	421.229	3
1450	PR489_Michele_20200228_SPL1-2_r1_20200303203802_17008_QQHTKKALKQALRQQ	-0.6699	0.284427	0.750145	QQHTKKALKQALRQQ	PR489_Michele_20200228_SPL1-2_r1_20200303203802	17008	QQHTKKALKQALRQQ	602.682	3
1451	PR489_Michele_2020316_SPL5-2_r1_35420_VFLKLKDLLPRHLQ	-0.671121	0.284427	0.751252	VFLKLKDLLPRHLQ	PR489_Michele_2020316_SPL5-2_r1	35420	VFLKLKDLLPRHLQ	574.025	3
1452	PR489_Michele_2020316_SPL5-2_r1_35420_VFLKLKDLLPRHLQ	-0.799802	0.289753	0.748052	VFLKLKDLLPRHLQ	PR489_Michele_2020316_SPL5-2_r1	35420	VFLKLKDLLPRHLQ	574.025	3
1453	PR489_Michele_20200228_SPL1-2_r1_20200303203802_8028_KERLLEDSKGVKELMK	-0.671976	0.284981	0.752026	KERLLEDSKGVKELMK	PR489_Michele_20200228_SPL1-2_r1_20200303203802	8028	KERLLEDSKGVKELMK	635.021	3
1454	PR489_Michele_20200228_SPL1-2_r1_20200303203802_17497_FLLERKGLSRQMLG	-0.672495	0.284981	0.752497	FLLERKGLSRQMLG	PR489_Michele_20200228_SPL1-2_r1_20200303203802	17497	FLLERKGLSRQMLG	549.978	3
1455	PR489_Michele_20200228_SPL1-2_r1_20200303203802_33991_VRMEVVSVTNGSLVVEF	-0.673646	0.285531	0.753538	VRMEVVSVTNGSLVVEF	PR489_Michele_20200228_SPL1-2_r1_20200303203802	33991	VRMEVVSVTNGSLVVEF	622.326	3
1456	PR489_Michele_2020316_SPL5-2_r1_17416_STMSLVMAW	-0.673695	0.285531	0.753583	STMSLVMAW	PR489_Michele_2020316_SPL5-2_r1	17416	STMSLVMAW	513.243	2
1457	PR489_Michele_2020316_SPL5-2_r1_17416_STMSLVMAW	-0.666068	0.190014	0.618422	STMSLVMAW	PR489_Michele_2020316_SPL5-2_r1	17416	STMSLVMAW	513.243	2
1458	PR489_Michele_20200228_SPL1-2_r1_20200303203802_16768_PWTVALWSRYLLAM	-0.674782	0.287724	0.754565	PWTVALWSRYLLAM	PR489_Michele_20200228_SPL1-2_r1_20200303203802	16768	PWTVALWSRYLLAM	569.633	3
1459	PR489_Michele_20200228_SPL1-2_r1_20200303203802_3545_AVYKTVPLLELSPPL	-0.676648	0.288633	0.756251	AVYKTVPLLELSPPL	PR489_Michele_20200228_SPL1-2_r1_20200303203802	3545	AVYKTVPLLELSPPL	410.743	4
1460	PR489_Michele_2020316_SPL5-2_r1_21049_VWIEDNPNMI	-0.677779	0.290241	0.757272	VWIEDNPNMI	PR489_Michele_2020316_SPL5-2_r1	21049	VWIEDNPNMI	1230.58	1
1461	PR489_Michele_2020316_SPL5-2_r1_21049_VWIEDNPNMI	-0.707756	0.227577	0.660471	VWIEDNPNMI	PR489_Michele_2020316_SPL5-2_r1	21049	VWIEDNPNMI	1230.58	1
1462	PR489_Michele_2020316_SPL5-2_r1_25038_LEMQNKLWV	-0.67784	0.290241	0.757326	LEMQNKLWV	PR489_Michele_2020316_SPL5-2_r1	25038	LEMQNKLWV	580.809	2
1463	PR489_Michele_2020316_SPL5-2_r1_25038_LEMQNKLWV	-0.673861	0.193103	0.626372	LEMQNKLWV	PR489_Michele_2020316_SPL5-2_r1	25038	LEMQNKLWV	580.809	2
1464	PR489_Michele_2020316_SPL5-2_r1_2656_NTKTGTLQ	-0.678567	0.290241	0.757983	NTKTGTLQ	PR489_Michele_2020316_SPL5-2_r1	2656	NTKTGTLQ	431.735	2
1465	PR489_Michele_2020316_SPL5-2_r1_2656_NTKTGTLQ	-0.658443	0.182979	0.610609	NTKTGTLQ	PR489_Michele_2020316_SPL5-2_r1	2656	NTKTGTLQ	431.735	2
1466	PR489_Michele_2020316_SPL5-2_r1_28336_TTLVDMLYFL	-0.678773	0.290241	0.758168	TTLVDMLYFL	PR489_Michele_2020316_SPL5-2_r1	28336	TTLVDMLYFL	608.319	2
1467	PR489_Michele_2020316_SPL5-2_r1_28336_TTLVDMLYFL	-0.669785	0.190014	0.622218	TTLVDMLYFL	PR489_Michele_2020316_SPL5-2_r1	28336	TTLVDMLYFL	608.319	2
1468	PR489_Michele_20200228_SPL1-2_r1_20200303203802_3314_QARKAMWRTAGIMRPE	-0.679711	0.290241	0.759013	QARKAMWRTAGIMRPE	PR489_Michele_20200228_SPL1-2_r1_20200303203802	3314	QARKAMWRTAGIMRPE	476.25	4
1469	PR489_Michele_2020316_SPL5-2_r1_29079_IYDSDVFSLL	-0.679983	0.290241	0.759258	IYDSDVFSLL	PR489_Michele_2020316_SPL5-2_r1	29079	IYDSDVFSLL	1171.59	1
1470	PR489_Michele_2020316_SPL5-2_r1_29079_IYDSDVFSLL	-0.685626	0.205722	0.638303	IYDSDVFSLL	PR489_Michele_2020316_SPL5-2_r1	29079	IYDSDVFSLL	1171.59	1
1471	PR489_Michele_2020316_SPL5-2_r1_21754_RAHSQLLHHQETHSGL	-0.682922	0.294937	0.761903	RAHSQLLHHQETHSGL	PR489_Michele_2020316_SPL5-2_r1	21754	RAHSQLLHHQETHSGL	617.984	3
1472	PR489_Michele_2020316_SPL5-2_r1_21754_RAHSQLLHHQETHSGL	-0.779263	0.272068	0.729211	RAHSQLLHHQETHSGL	PR489_Michele_2020316_SPL5-2_r1	21754	RAHSQLLHHQETHSGL	617.984	3
1473	PR489_Michele_20200228_SPL1-2_r1_20200303203802_3139_KLNELLKYLE	-0.684234	0.295226	0.763082	KLNELLKYLE	PR489_Michele_20200228_SPL1-2_r1_20200303203802	3139	KLNELLKYLE	631.865	2
1474	PR489_Michele_2020316_SPL5-2_r1_7424_VRQMEGEGVL	-0.684679	0.295226	0.763482	VRQMEGEGVL	PR489_Michele_2020316_SPL5-2_r1	7424	VRQMEGEGVL	559.287	2
1475	PR489_Michele_2020316_SPL5-2_r1_7424_VRQMEGEGVL	-0.744821	0.253827	0.696686	VRQMEGEGVL	PR489_Michele_2020316_SPL5-2_r1	7424	VRQMEGEGVL	559.287	2
1476	PR489_Michele_2020316_SPL5-2_r1_2661_KLNNMSHHY	-0.685347	0.295226	0.764081	KLNNMSHHY	PR489_Michele_2020316_SPL5-2_r1	2661	KLNNMSHHY	572.272	2
1477	PR489_Michele_2020316_SPL5-2_r1_2661_KLNNMSHHY	-0.721041	0.241425	0.673589	KLNNMSHHY	PR489_Michele_2020316_SPL5-2_r1	2661	KLNNMSHHY	572.272	2
1478	PR489_Michele_2020316_SPL5-2_r1_4755_TSEHFAMAAAK	-0.685381	0.295226	0.764112	TSEHFAMAAAK	PR489_Michele_2020316_SPL5-2_r1	4755	TSEHFAMAAAK	388.521	3
1479	PR489_Michele_2020316_SPL5-2_r1_4755_TSEHFAMAAAK	-0.665708	0.190014	0.618054	TSEHFAMAAAK	PR489_Michele_2020316_SPL5-2_r1	4755	TSEHFAMAAAK	388.521	3
1480	PR489_Michele_20200228_SPL1-2_r1_20200303203802_15276_LEVDERVVLHRGEAGT	-0.688708	0.295226	0.767094	LEVDERVVLHRGEAGT	PR489_Michele_20200228_SPL1-2_r1_20200303203802	15276	LEVDERVVLHRGEAGT	593.978	3
1481	PR489_Michele_20200228_SPL1-2_r1_20200303203802_11382_YWLNTLQGKLSL	-0.689594	0.295226	0.767888	YWLNTLQGKLSL	PR489_Michele_20200228_SPL1-2_r1_20200303203802	11382	YWLNTLQGKLSL	359.701	4
1482	PR489_Michele_2020316_SPL5-2_r1_16124_TNPNSHGFVQ	-0.691865	0.295511	0.769919	TNPNSHGFVQ	PR489_Michele_2020316_SPL5-2_r1	16124	TNPNSHGFVQ	1101.52	1
1483	PR489_Michele_2020316_SPL5-2_r1_16124_TNPNSHGFVQ	-1.15802	0.506608	1	TNPNSHGFVQ	PR489_Michele_2020316_SPL5-2_r1	16124	TNPNSHGFVQ	1101.52	1
1484	PR489_Michele_2020316_SPL5-2_r1_4464_LTHKNQMPM	-0.692521	0.295511	0.770504	LTHKNQMPM	PR489_Michele_2020316_SPL5-2_r1	4464	LTHKNQMPM	1099.54	1
1485	PR489_Michele_2020316_SPL5-2_r1_4464_LTHKNQMPM	-0.725904	0.247396	0.678354	LTHKNQMPM	PR489_Michele_2020316_SPL5-2_r1	4464	LTHKNQMPM	1099.54	1
1486	PR489_Michele_2020316_SPL5-2_r1_20487_AYKDLFEGVYFPA	-0.692882	0.295511	0.770827	AYKDLFEGVYFPA	PR489_Michele_2020316_SPL5-2_r1	20487	AYKDLFEGVYFPA	760.375	2
1487	PR489_Michele_2020316_SPL5-2_r1_20487_AYKDLFEGVYFPA	-0.578906	0.125193	0.527962	AYKDLFEGVYFPA	PR489_Michele_2020316_SPL5-2_r1	20487	AYKDLFEGVYFPA	760.375	2
1488	PR489_Michele_2020316_SPL5-2_r1_23563_LPLPFEYFSPV	-0.693052	0.295511	0.770978	LPLPFEYFSPV	PR489_Michele_2020316_SPL5-2_r1	23563	LPLPFEYFSPV	436.9	3
1489	PR489_Michele_2020316_SPL5-2_r1_23563_LPLPFEYFSPV	-0.652419	0.178571	0.604416	LPLPFEYFSPV	PR489_Michele_2020316_SPL5-2_r1	23563	LPLPFEYFSPV	436.9	3
1490	PR489_Michele_2020316_SPL5-2_r1_6867_LATEVPASQPAPLLSAAAA	-0.694742	0.295511	0.772487	LATEVPASQPAPLLSAAAA	PR489_Michele_2020316_SPL5-2_r1	6867	LATEVPASQPAPLLSAAAA	889.487	2
1491	PR489_Michele_2020316_SPL5-2_r1_6867_LATEVPASQPAPLLSAAAA	-0.853752	0.332602	0.795477	LATEVPASQPAPLLSAAAA	PR489_Michele_2020316_SPL5-2_r1	6867	LATEVPASQPAPLLSAAAA	889.487	2
1492	PR489_Michele_2020316_SPL5-2_r1_31586_LSNMLVLFF	-0.695399	0.295511	0.773072	LSNMLVLFF	PR489_Michele_2020316_SPL5-2_r1	31586	LSNMLVLFF	1083.59	1
1493	PR489_Michele_2020316_SPL5-2_r1_31586_LSNMLVLFF	-0.598209	0.130699	0.548108	LSNMLVLFF	PR489_Michele_2020316_SPL5-2_r1	31586	LSNMLVLFF	1083.59	1
1494	PR489_Michele_2020316_SPL5-2_r1_26649_FLYFAGQLV	-0.697068	0.295652	0.774559	FLYFAGQLV	PR489_Michele_2020316_SPL5-2_r1	26649	FLYFAGQLV	1057.57	1
1495	PR489_Michele_2020316_SPL5-2_r1_26649_FLYFAGQLV	-0.777549	0.268204	0.72762	FLYFAGQLV	PR489_Michele_2020316_SPL5-2_r1	26649	FLYFAGQLV	1057.57	1
1496	PR489_Michele_2020316_SPL5-2_r1_2646_RMTTTKSPSK	-0.697513	0.295652	0.774955	RMTTTKSPSK	PR489_Michele_2020316_SPL5-2_r1	2646	RMTTTKSPSK	379.541	3
1497	PR489_Michele_2020316_SPL5-2_r1_2646_RMTTTKSPSK	-0.583753	0.127301	0.533018	RMTTTKSPSK	PR489_Michele_2020316_SPL5-2_r1	2646	RMTTTKSPSK	379.541	3
1498	PR489_Michele_2020316_SPL5-2_r1_22737_LPLWPEQQ	-0.698365	0.295652	0.775714	LPLWPEQQ	PR489_Michele_2020316_SPL5-2_r1	22737	LPLWPEQQ	1010.53	1
1499	PR489_Michele_2020316_SPL5-2_r1_22737_LPLWPEQQ	-0.804728	0.291715	0.752506	LPLWPEQQ	PR489_Michele_2020316_SPL5-2_r1	22737	LPLWPEQQ	1010.53	1
1500	PR489_Michele_20200228_SPL1-2_r1_20200303203802_4465_VLNKHELQRFYSLR	-0.701965	0.299387	0.778912	VLNKHELQRFYSLR	PR489_Michele_20200228_SPL1-2_r1_20200303203802	4465	VLNKHELQRFYSLR	601.666	3
1501	PR489_Michele_20200228_SPL1-2_r1_20200303203802_6300_LKRLLETPNAR	-0.702235	0.299387	0.779151	LKRLLETPNAR	PR489_Michele_20200228_SPL1-2_r1_20200303203802	6300	LKRLLETPNAR	437.598	3
1502	PR489_Michele_20200228_SPL1-2_r1_20200303203802_14123_LEKLLTSHKRLVMK	-0.703445	0.299387	0.780224	LEKLLTSHKRLVMK	PR489_Michele_20200228_SPL1-2_r1_20200303203802	14123	LEKLLTSHKRLVMK	566.005	3
1503	PR489_Michele_2020316_SPL5-2_r1_12342_TWMRHLLQ	-0.703759	0.299387	0.780502	TWMRHLLQ	PR489_Michele_2020316_SPL5-2_r1	12342	TWMRHLLQ	362.194	3
1504	PR489_Michele_2020316_SPL5-2_r1_12342_TWMRHLLQ	-0.579587	0.125193	0.528672	TWMRHLLQ	PR489_Michele_2020316_SPL5-2_r1	12342	TWMRHLLQ	362.194	3
1505	PR489_Michele_2020316_SPL5-2_r1_33710_TILIKVEYK	-0.704126	0.299387	0.780827	TILIKVEYK	PR489_Michele_2020316_SPL5-2_r1	33710	TILIKVEYK	553.845	2
1506	PR489_Michele_2020316_SPL5-2_r1_33710_TILIKVEYK	-0.684289	0.202462	0.636952	TILIKVEYK	PR489_Michele_2020316_SPL5-2_r1	33710	TILIKVEYK	553.845	2
1507	PR489_Michele_2020316_SPL5-2_r1_23851_GKGQGGGSGSVFHLLLH	-0.704175	0.299387	0.780871	GKGQGGGSGSVFHLLLH	PR489_Michele_2020316_SPL5-2_r1	23851	GKGQGGGSGSVFHLLLH	550.961	3
1508	PR489_Michele_2020316_SPL5-2_r1_23851_GKGQGGGSGSVFHLLLH	-0.588922	0.128637	0.538413	GKGQGGGSGSVFHLLLH	PR489_Michele_2020316_SPL5-2_r1	23851	GKGQGGGSGSVFHLLLH	550.961	3
1509	PR489_Michele_20200228_SPL1-2_r1_20200303203802_17921_LAVSFRFRT	-0.704861	0.299387	0.781478	LAVSFRFRT	PR489_Michele_20200228_SPL1-2_r1_20200303203802	17921	LAVSFRFRT	366.209	3
1510	PR489_Michele_20200228_SPL1-2_r1_20200303203802_4399_YMMQFKLVVG	-0.705754	0.299387	0.782269	YMMQFKLVVG	PR489_Michele_20200228_SPL1-2_r1_20200303203802	4399	YMMQFKLVVG	405.876	3
1511	PR489_Michele_20200228_SPL1-2_r1_20200303203802_6859_SGTVMVRLLLMDLND	-0.705903	0.299387	0.7824	SGTVMVRLLLMDLND	PR489_Michele_20200228_SPL1-2_r1_20200303203802	6859	SGTVMVRLLLMDLND	559.622	3
1512	PR489_Michele_20200228_SPL1-2_r1_20200303203802_19772_MNLTLGVPRLKELLNA	-0.70602	0.299387	0.782504	MNLTLGVPRLKELLNA	PR489_Michele_20200228_SPL1-2_r1_20200303203802	19772	MNLTLGVPRLKELLNA	594.676	3
1513	PR489_Michele_2020316_SPL5-2_r1_12425_NARAFFNAAPSKHKL	-0.707166	0.299878	0.783517	NARAFFNAAPSKHKL	PR489_Michele_2020316_SPL5-2_r1	12425	NARAFFNAAPSKHKL	836.458	2
1514	PR489_Michele_2020316_SPL5-2_r1_12425_NARAFFNAAPSKHKL	-0.668939	0.190014	0.621355	NARAFFNAAPSKHKL	PR489_Michele_2020316_SPL5-2_r1	12425	NARAFFNAAPSKHKL	836.458	2
1515	PR489_Michele_2020316_SPL5-2_r1_17132_LPSAQGVVKMLL	-0.708012	0.299878	0.784264	LPSAQGVVKMLL	PR489_Michele_2020316_SPL5-2_r1	17132	LPSAQGVVKMLL	419.252	3
1516	PR489_Michele_2020316_SPL5-2_r1_17132_LPSAQGVVKMLL	-0.654799	0.18117	0.606865	LPSAQGVVKMLL	PR489_Michele_2020316_SPL5-2_r1	17132	LPSAQGVVKMLL	419.252	3
1517	PR489_Michele_20200228_SPL1-2_r1_20200303203802_7119_LFGVVLGVGMVSILAM	-0.708584	0.302808	0.784769	LFGVVLGVGMVSILAM	PR489_Michele_20200228_SPL1-2_r1_20200303203802	7119	LFGVVLGVGMVSILAM	535.971	3
1518	PR489_Michele_20200228_SPL1-2_r1_20200303203802_6839_SKQLLLLLDASLPK	-0.708671	0.302808	0.784846	SKQLLLLLDASLPK	PR489_Michele_20200228_SPL1-2_r1_20200303203802	6839	SKQLLLLLDASLPK	385.49	4
1519	PR489_Michele_2020316_SPL5-2_r1_29915_VNRSAFTQHSVFYII	-0.709727	0.304242	0.785778	VNRSAFTQHSVFYII	PR489_Michele_2020316_SPL5-2_r1	29915	VNRSAFTQHSVFYII	891.47	2
1520	PR489_Michele_2020316_SPL5-2_r1_29915_VNRSAFTQHSVFYII	-0.639058	0.172767	0.590621	VNRSAFTQHSVFYII	PR489_Michele_2020316_SPL5-2_r1	29915	VNRSAFTQHSVFYII	891.47	2
1521	PR489_Michele_2020316_SPL5-2_r1_19973_APIQRLLDSL	-0.710142	0.304242	0.786144	APIQRLLDSL	PR489_Michele_2020316_SPL5-2_r1	19973	APIQRLLDSL	563.84	2
1522	PR489_Michele_2020316_SPL5-2_r1_19973_APIQRLLDSL	-1.19817	0.523371	1	APIQRLLDSL	PR489_Michele_2020316_SPL5-2_r1	19973	APIQRLLDSL	563.84	2
1523	PR489_Michele_20200228_SPL1-2_r1_20200303203802_24448_NEGIMKVLKKATLK	-0.710197	0.304242	0.786193	NEGIMKVLKKATLK	PR489_Michele_20200228_SPL1-2_r1_20200303203802	24448	NEGIMKVLKKATLK	525.273	2
1524	PR489_Michele_20200228_SPL1-2_r1_20200303203802_32903_LRRLRYTLSPLLE	-0.710351	0.304242	0.786328	LRRLRYTLSPLLE	PR489_Michele_20200228_SPL1-2_r1_20200303203802	32903	LRRLRYTLSPLLE	408.247	4
1525	PR489_Michele_2020316_SPL5-2_r1_3266_PAMNAARTGY	-0.711071	0.304242	0.786963	PAMNAARTGY	PR489_Michele_2020316_SPL5-2_r1	3266	PAMNAARTGY	526.251	2
1526	PR489_Michele_2020316_SPL5-2_r1_3266_PAMNAARTGY	-0.737532	0.25097	0.689661	PAMNAARTGY	PR489_Michele_2020316_SPL5-2_r1	3266	PAMNAARTGY	526.251	2
1527	PR489_Michele_20200228_SPL1-2_r1_20200303203802_4329_TAERELVRDLKEKL	-0.711316	0.304242	0.787179	TAERELVRDLKEKL	PR489_Michele_20200228_SPL1-2_r1_20200303203802	4329	TAERELVRDLKEKL	567.318	3
1528	PR489_Michele_20200228_SPL1-2_r1_20200303203802_15760_MSTRNPHRDL	-0.71313	0.305925	0.788777	MSTRNPHRDL	PR489_Michele_20200228_SPL1-2_r1_20200303203802	15760	MSTRNPHRDL	613.803	2
1529	PR489_Michele_20200228_SPL1-2_r1_20200303203802_16765_AVALPVSEIMQVPNSTGP	-0.713179	0.305925	0.788819	AVALPVSEIMQVPNSTGP	PR489_Michele_20200228_SPL1-2_r1_20200303203802	16765	AVALPVSEIMQVPNSTGP	603.981	3
1530	PR489_Michele_2020316_SPL5-2_r1_4974_AVSWSGKELK	-0.715267	0.309179	0.790655	AVSWSGKELK	PR489_Michele_2020316_SPL5-2_r1	4974	AVSWSGKELK	552.805	2
1531	PR489_Michele_2020316_SPL5-2_r1_4974_AVSWSGKELK	-0.718453	0.239418	0.671046	AVSWSGKELK	PR489_Michele_2020316_SPL5-2_r1	4974	AVSWSGKELK	552.805	2
1532	PR489_Michele_2020316_SPL5-2_r1_11595_PGQQYPVQP	-0.717636	0.312425	0.792735	PGQQYPVQP	PR489_Michele_2020316_SPL5-2_r1	11595	PGQQYPVQP	1013.5	1
1533	PR489_Michele_2020316_SPL5-2_r1_11595_PGQQYPVQP	-0.751783	0.255696	0.703352	PGQQYPVQP	PR489_Michele_2020316_SPL5-2_r1	11595	PGQQYPVQP	1013.5	1
1534	PR489_Michele_20200228_SPL1-2_r1_20200303203802_18019_ESTQAGNNPFLYV	-0.718863	0.315283	0.79381	ESTQAGNNPFLYV	PR489_Michele_20200228_SPL1-2_r1_20200303203802	18019	ESTQAGNNPFLYV	480.562	3
1535	PR489_Michele_20200228_SPL1-2_r1_20200303203802_26034_MNFLVKKKTT	-0.719858	0.315283	0.794681	MNFLVKKKTT	PR489_Michele_20200228_SPL1-2_r1_20200303203802	26034	MNFLVKKKTT	403.902	3
1536	PR489_Michele_20200228_SPL1-2_r1_20200303203802_10794_VATSKKYKGTVALKVVD	-0.720625	0.316106	0.795353	VATSKKYKGTVALKVVD	PR489_Michele_20200228_SPL1-2_r1_20200303203802	10794	VATSKKYKGTVALKVVD	603.025	3
1537	PR489_Michele_2020316_SPL5-2_r1_24405_WTLYAVATTV	-0.722183	0.318127	0.796715	WTLYAVATTV	PR489_Michele_2020316_SPL5-2_r1	24405	WTLYAVATTV	1124.6	1
1538	PR489_Michele_2020316_SPL5-2_r1_24405_WTLYAVATTV	-0.687344	0.206522	0.640037	WTLYAVATTV	PR489_Michele_2020316_SPL5-2_r1	24405	WTLYAVATTV	1124.6	1
1539	PR489_Michele_2020316_SPL5-2_r1_5104_ETGYARIERGHRRSS	-0.723261	0.318182	0.797656	ETGYARIERGHRRSS	PR489_Michele_2020316_SPL5-2_r1	5104	ETGYARIERGHRRSS	887.956	2
1540	PR489_Michele_2020316_SPL5-2_r1_5104_ETGYARIERGHRRSS	-0.778985	0.272068	0.728953	ETGYARIERGHRRSS	PR489_Michele_2020316_SPL5-2_r1	5104	ETGYARIERGHRRSS	887.956	2
1541	PR489_Michele_2020316_SPL5-2_r1_24077_FIIEDDYQYL	-0.72343	0.318182	0.797804	FIIEDDYQYL	PR489_Michele_2020316_SPL5-2_r1	24077	FIIEDDYQYL	1318.62	1
1542	PR489_Michele_2020316_SPL5-2_r1_24077_FIIEDDYQYL	-0.780747	0.272068	0.730586	FIIEDDYQYL	PR489_Michele_2020316_SPL5-2_r1	24077	FIIEDDYQYL	1318.62	1
1543	PR489_Michele_2020316_SPL5-2_r1_14107_PTELSKEEPST	-0.724021	0.318182	0.79832	PTELSKEEPST	PR489_Michele_2020316_SPL5-2_r1	14107	PTELSKEEPST	1217.59	1
1544	PR489_Michele_2020316_SPL5-2_r1_14107_PTELSKEEPST	-0.800993	0.291715	0.749131	PTELSKEEPST	PR489_Michele_2020316_SPL5-2_r1	14107	PTELSKEEPST	1217.59	1
1545	PR489_Michele_20200228_SPL1-2_r1_20200303203802_5738_RKDLASAL	-0.728184	0.319428	0.801947	RKDLASAL	PR489_Michele_20200228_SPL1-2_r1_20200303203802	5738	RKDLASAL	873.504	1
1546	PR489_Michele_20200228_SPL1-2_r1_20200303203802_6856_SKQLLLLLDASLPK	-0.728635	0.319428	0.802339	SKQLLLLLDASLPK	PR489_Michele_20200228_SPL1-2_r1_20200303203802	6856	SKQLLLLLDASLPK	513.651	3
1547	PR489_Michele_20200228_SPL1-2_r1_20200303203802_4905_PGSPWKTKLRTKD	-0.728639	0.319428	0.802343	PGSPWKTKLRTKD	PR489_Michele_20200228_SPL1-2_r1_20200303203802	4905	PGSPWKTKLRTKD	505.283	3
1548	PR489_Michele_2020316_SPL5-2_r1_17338_TPAPGLLSL	-0.729889	0.320665	0.803429	TPAPGLLSL	PR489_Michele_2020316_SPL5-2_r1	17338	TPAPGLLSL	434.761	2
1549	PR489_Michele_2020316_SPL5-2_r1_17338_TPAPGLLSL	-0.764427	0.262963	0.71534	TPAPGLLSL	PR489_Michele_2020316_SPL5-2_r1	17338	TPAPGLLSL	434.761	2
1550	PR489_Michele_20200228_SPL1-2_r1_20200303203802_6419_TWVRQQQMV	-0.730177	0.320665	0.803679	TWVRQQQMV	PR489_Michele_20200228_SPL1-2_r1_20200303203802	6419	TWVRQQQMV	392.534	3
1551	PR489_Michele_2020316_SPL5-2_r1_7203_FSAHSGSLK	-0.73018	0.320665	0.803682	FSAHSGSLK	PR489_Michele_2020316_SPL5-2_r1	7203	FSAHSGSLK	933.478	1
1552	PR489_Michele_2020316_SPL5-2_r1_7203_FSAHSGSLK	-0.87018	0.339381	0.809345	FSAHSGSLK	PR489_Michele_2020316_SPL5-2_r1	7203	FSAHSGSLK	933.478	1
1553	PR489_Michele_20200228_SPL1-2_r1_20200303203802_16327_EALVQKLTSPN	-0.730974	0.323843	0.804371	EALVQKLTSPN	PR489_Michele_20200228_SPL1-2_r1_20200303203802	16327	EALVQKLTSPN	600.33	2
1554	PR489_Michele_20200228_SPL1-2_r1_20200303203802_8565_YVTLVTPFL	-0.731815	0.323877	0.8051	YVTLVTPFL	PR489_Michele_20200228_SPL1-2_r1_20200303203802	8565	YVTLVTPFL	351.535	3
1555	PR489_Michele_20200228_SPL1-2_r1_20200303203802_3542_SLLPAFPVLLVSLSA	-0.732279	0.323877	0.805503	SLLPAFPVLLVSLSA	PR489_Michele_20200228_SPL1-2_r1_20200303203802	3542	SLLPAFPVLLVSLSA	509.639	3
1556	PR489_Michele_20200228_SPL1-2_r1_20200303203802_4973_TLKTNSLNGTLLYSN	-0.732578	0.323877	0.805762	TLKTNSLNGTLLYSN	PR489_Michele_20200228_SPL1-2_r1_20200303203802	4973	TLKTNSLNGTLLYSN	546.956	3
1557	PR489_Michele_20200228_SPL1-2_r1_20200303203802_28482_LLSPGGGHK	-0.733108	0.324675	0.806221	LLSPGGGHK	PR489_Michele_20200228_SPL1-2_r1_20200303203802	28482	LLSPGGGHK	866.496	2
1558	PR489_Michele_2020316_SPL5-2_r1_5668_TQTYDLAFYF	-0.733877	0.325088	0.806888	TQTYDLAFYF	PR489_Michele_2020316_SPL5-2_r1	5668	TQTYDLAFYF	423.532	3
1559	PR489_Michele_2020316_SPL5-2_r1_5668_TQTYDLAFYF	-0.722058	0.244737	0.674587	TQTYDLAFYF	PR489_Michele_2020316_SPL5-2_r1	5668	TQTYDLAFYF	423.532	3
1560	PR489_Michele_20200228_SPL1-2_r1_20200303203802_5900_RTVETEAVQMLKDLKK	-0.734128	0.325088	0.807105	RTVETEAVQMLKDLKK	PR489_Michele_20200228_SPL1-2_r1_20200303203802	5900	RTVETEAVQMLKDLKK	630.35	3
1561	PR489_Michele_2020316_SPL5-2_r1_9429_LWPLLSRYL	-0.736185	0.327526	0.808884	LWPLLSRYL	PR489_Michele_2020316_SPL5-2_r1	9429	LWPLLSRYL	387.564	3
1562	PR489_Michele_2020316_SPL5-2_r1_9429_LWPLLSRYL	-0.669912	0.190014	0.622348	LWPLLSRYL	PR489_Michele_2020316_SPL5-2_r1	9429	LWPLLSRYL	387.564	3
1563	PR489_Michele_2020316_SPL5-2_r1_8573_LPLPRGAGGLGE	-0.737807	0.327526	0.810285	LPLPRGAGGLGE	PR489_Michele_2020316_SPL5-2_r1	8573	LPLPRGAGGLGE	1137.64	1
1564	PR489_Michele_2020316_SPL5-2_r1_8573_LPLPRGAGGLGE	-1.14702	0.496997	1	LPLPRGAGGLGE	PR489_Michele_2020316_SPL5-2_r1	8573	LPLPRGAGGLGE	1137.64	1
1565	PR489_Michele_2020316_SPL5-2_r1_23424_PLHSLAVHQPLSRP	-0.738182	0.327526	0.810608	PLHSLAVHQPLSRP	PR489_Michele_2020316_SPL5-2_r1	23424	PLHSLAVHQPLSRP	776.441	2
1566	PR489_Michele_2020316_SPL5-2_r1_23424_PLHSLAVHQPLSRP	-0.789041	0.279762	0.738234	PLHSLAVHQPLSRP	PR489_Michele_2020316_SPL5-2_r1	23424	PLHSLAVHQPLSRP	776.441	2
1567	PR489_Michele_2020316_SPL5-2_r1_23974_VETMRRHRNEVTV	-0.73871	0.327526	0.811064	VETMRRHRNEVTV	PR489_Michele_2020316_SPL5-2_r1	23974	VETMRRHRNEVTV	813.928	2
1568	PR489_Michele_2020316_SPL5-2_r1_23974_VETMRRHRNEVTV	-0.845373	0.322974	0.788305	VETMRRHRNEVTV	PR489_Michele_2020316_SPL5-2_r1	23974	VETMRRHRNEVTV	813.928	2
1569	PR489_Michele_20200228_SPL1-2_r1_20200303203802_14304_DLEVLRHLNF	-0.74197	0.327526	0.813872	DLEVLRHLNF	PR489_Michele_20200228_SPL1-2_r1_20200303203802	14304	DLEVLRHLNF	1255.66	1
1570	PR489_Michele_20200228_SPL1-2_r1_20200303203802_9514_PTVLVQRGHS	-0.742277	0.327526	0.814137	PTVLVQRGHS	PR489_Michele_20200228_SPL1-2_r1_20200303203802	9514	PTVLVQRGHS	547.304	2
1571	PR489_Michele_20200228_SPL1-2_r1_20200303203802_9394_SQDRSPLV	-0.743242	0.327526	0.814966	SQDRSPLV	PR489_Michele_20200228_SPL1-2_r1_20200303203802	9394	SQDRSPLV	901.464	1
1572	PR489_Michele_2020316_SPL5-2_r1_4611_RPRDPSSVL	-0.74377	0.327526	0.81542	RPRDPSSVL	PR489_Michele_2020316_SPL5-2_r1	4611	RPRDPSSVL	1026.57	1
1573	PR489_Michele_2020316_SPL5-2_r1_4611_RPRDPSSVL	-0.784919	0.279376	0.734442	RPRDPSSVL	PR489_Michele_2020316_SPL5-2_r1	4611	RPRDPSSVL	1026.57	1
1574	PR489_Michele_2020316_SPL5-2_r1_3101_SPLGLRRLLS	-0.745007	0.327526	0.816482	SPLGLRRLLS	PR489_Michele_2020316_SPL5-2_r1	3101	SPLGLRRLLS	371.236	3
1575	PR489_Michele_2020316_SPL5-2_r1_3101_SPLGLRRLLS	-0.624765	0.153731	0.575789	SPLGLRRLLS	PR489_Michele_2020316_SPL5-2_r1	3101	SPLGLRRLLS	371.236	3
1576	PR489_Michele_20200228_SPL1-2_r1_20200303203802_14136_EKLTRRFTM	-0.745179	0.327526	0.816629	EKLTRRFTM	PR489_Michele_20200228_SPL1-2_r1_20200303203802	14136	EKLTRRFTM	394.548	3
1577	PR489_Michele_2020316_SPL5-2_r1_17491_LKKMKKSSGEL	-0.747331	0.327526	0.818474	LKKMKKSSGEL	PR489_Michele_2020316_SPL5-2_r1	17491	LKKMKKSSGEL	416.915	3
1578	PR489_Michele_2020316_SPL5-2_r1_17491_LKKMKKSSGEL	-0.610674	0.142209	0.561115	LKKMKKSSGEL	PR489_Michele_2020316_SPL5-2_r1	17491	LKKMKKSSGEL	416.915	3
1579	PR489_Michele_20200228_SPL1-2_r1_20200303203802_4485_LTAHERALK	-0.74744	0.327526	0.818568	LTAHERALK	PR489_Michele_20200228_SPL1-2_r1_20200303203802	4485	LTAHERALK	1038.6	1
1580	PR489_Michele_20200228_SPL1-2_r1_20200303203802_16384_HLGELPLTVTALSPTA	-0.74804	0.328306	0.819081	HLGELPLTVTALSPTA	PR489_Michele_20200228_SPL1-2_r1_20200303203802	16384	HLGELPLTVTALSPTA	540.634	3
1581	PR489_Michele_20200228_SPL1-2_r1_20200303203802_16796_STPEGLALAYGSLLLMA	-0.749511	0.329085	0.82034	STPEGLALAYGSLLLMA	PR489_Michele_20200228_SPL1-2_r1_20200303203802	16796	STPEGLALAYGSLLLMA	853.947	2
1582	PR489_Michele_20200228_SPL1-2_r1_20200303203802_3909_VMKYLTSLNE	-0.751572	0.332176	0.822101	VMKYLTSLNE	PR489_Michele_20200228_SPL1-2_r1_20200303203802	3909	VMKYLTSLNE	399.873	3
1583	PR489_Michele_20200228_SPL1-2_r1_20200303203802_28486_NLHLLMLSFFKPT	-0.752899	0.332948	0.823232	NLHLLMLSFFKPT	PR489_Michele_20200228_SPL1-2_r1_20200303203802	28486	NLHLLMLSFFKPT	520.956	3
1584	PR489_Michele_2020316_SPL5-2_r1_6824_KFQTLPFNVY	-0.753836	0.333718	0.824031	KFQTLPFNVY	PR489_Michele_2020316_SPL5-2_r1	6824	KFQTLPFNVY	419.559	3
1585	PR489_Michele_2020316_SPL5-2_r1_6824_KFQTLPFNVY	-1.07611	0.46875	0.964871	KFQTLPFNVY	PR489_Michele_2020316_SPL5-2_r1	6824	KFQTLPFNVY	419.559	3
1586	PR489_Michele_2020316_SPL5-2_r1_8084_FSPRRPPLR	-0.756985	0.334096	0.826711	FSPRRPPLR	PR489_Michele_2020316_SPL5-2_r1	8084	FSPRRPPLR	563.335	2
1587	PR489_Michele_2020316_SPL5-2_r1_8084_FSPRRPPLR	-0.789849	0.279762	0.738976	FSPRRPPLR	PR489_Michele_2020316_SPL5-2_r1	8084	FSPRRPPLR	563.335	2
1588	PR489_Michele_2020316_SPL5-2_r1_24780_AMALSIVSL	-0.757044	0.334096	0.826761	AMALSIVSL	PR489_Michele_2020316_SPL5-2_r1	24780	AMALSIVSL	904.517	1
1589	PR489_Michele_2020316_SPL5-2_r1_24780_AMALSIVSL	-0.802522	0.291715	0.750515	AMALSIVSL	PR489_Michele_2020316_SPL5-2_r1	24780	AMALSIVSL	904.517	1
1590	PR489_Michele_2020316_SPL5-2_r1_7061_NPHPPLKMEM	-0.75749	0.334096	0.827139	NPHPPLKMEM	PR489_Michele_2020316_SPL5-2_r1	7061	NPHPPLKMEM	1193.58	1
1591	PR489_Michele_2020316_SPL5-2_r1_7061_NPHPPLKMEM	-0.651616	0.178161	0.603589	NPHPPLKMEM	PR489_Michele_2020316_SPL5-2_r1	7061	NPHPPLKMEM	1193.58	1
1592	PR489_Michele_20200228_SPL1-2_r1_20200303203802_17279_ALKVDVVPRHLYGAGPS	-0.75767	0.334096	0.827292	ALKVDVVPRHLYGAGPS	PR489_Michele_20200228_SPL1-2_r1_20200303203802	17279	ALKVDVVPRHLYGAGPS	593.663	3
1593	PR489_Michele_2020316_SPL5-2_r1_8347_FSPRRPPLR	-0.757689	0.334096	0.827308	FSPRRPPLR	PR489_Michele_2020316_SPL5-2_r1	8347	FSPRRPPLR	375.892	3
1594	PR489_Michele_2020316_SPL5-2_r1_8347_FSPRRPPLR	-0.659878	0.185552	0.612081	FSPRRPPLR	PR489_Michele_2020316_SPL5-2_r1	8347	FSPRRPPLR	375.892	3
1595	PR489_Michele_2020316_SPL5-2_r1_17445_VSQVRWSKSGMNFTV	-0.758202	0.334096	0.827744	VSQVRWSKSGMNFTV	PR489_Michele_2020316_SPL5-2_r1	17445	VSQVRWSKSGMNFTV	575.961	3
1596	PR489_Michele_2020316_SPL5-2_r1_17445_VSQVRWSKSGMNFTV	-0.73889	0.251289	0.690973	VSQVRWSKSGMNFTV	PR489_Michele_2020316_SPL5-2_r1	17445	VSQVRWSKSGMNFTV	575.961	3
1597	PR489_Michele_20200228_SPL1-2_r1_20200303203802_9490_FYKLVPDPVKNLYL	-0.758269	0.334096	0.827801	FYKLVPDPVKNLYL	PR489_Michele_20200228_SPL1-2_r1_20200303203802	9490	FYKLVPDPVKNLYL	570.318	3
1598	PR489_Michele_20200228_SPL1-2_r1_20200303203802_7372_AALLTDLEGE	-0.758421	0.334096	0.827929	AALLTDLEGE	PR489_Michele_20200228_SPL1-2_r1_20200303203802	7372	AALLTDLEGE	516.261	2
1599	PR489_Michele_20200228_SPL1-2_r1_20200303203802_23556_HAALAVSLLKSKLAL	-0.761539	0.334463	0.830572	HAALAVSLLKSKLAL	PR489_Michele_20200228_SPL1-2_r1_20200303203802	23556	HAALAVSLLKSKLAL	512.324	3
1600	PR489_Michele_20200228_SPL1-2_r1_20200303203802_3681_TVMLLVALSPKYKQ	-0.761803	0.334463	0.830795	TVMLLVALSPKYKQ	PR489_Michele_20200228_SPL1-2_r1_20200303203802	3681	TVMLLVALSPKYKQ	530.974	3
1601	PR489_Michele_20200228_SPL1-2_r1_20200303203802_5088_EVTRLEKHQNRQK	-0.762852	0.334463	0.831683	EVTRLEKHQNRQK	PR489_Michele_20200228_SPL1-2_r1_20200303203802	5088	EVTRLEKHQNRQK	417.229	4
1602	PR489_Michele_20200228_SPL1-2_r1_20200303203802_6257_PPRLRQLLPMLLQGT	-0.762967	0.334463	0.83178	PPRLRQLLPMLLQGT	PR489_Michele_20200228_SPL1-2_r1_20200303203802	6257	PPRLRQLLPMLLQGT	434.008	4
1603	PR489_Michele_20200228_SPL1-2_r1_20200303203802_5214_LFGLHDNANL	-0.764924	0.334463	0.833433	LFGLHDNANL	PR489_Michele_20200228_SPL1-2_r1_20200303203802	5214	LFGLHDNANL	557.28	2
1604	PR489_Michele_2020316_SPL5-2_r1_32773_YELESGLHEALVERK	-0.765199	0.334463	0.833666	YELESGLHEALVERK	PR489_Michele_2020316_SPL5-2_r1	32773	YELESGLHEALVERK	591.643	3
1605	PR489_Michele_2020316_SPL5-2_r1_32773_YELESGLHEALVERK	-0.78317	0.277978	0.732828	YELESGLHEALVERK	PR489_Michele_2020316_SPL5-2_r1	32773	YELESGLHEALVERK	591.643	3
1606	PR489_Michele_2020316_SPL5-2_r1_7334_EVAAWLDLLN	-0.765536	0.334463	0.83395	EVAAWLDLLN	PR489_Michele_2020316_SPL5-2_r1	7334	EVAAWLDLLN	381.872	3
1607	PR489_Michele_2020316_SPL5-2_r1_7334_EVAAWLDLLN	-0.643987	0.178161	0.595719	EVAAWLDLLN	PR489_Michele_2020316_SPL5-2_r1	7334	EVAAWLDLLN	381.872	3
1608	PR489_Michele_20200228_SPL1-2_r1_20200303203802_8485_KLQVTYKFK	-0.76777	0.334463	0.835832	KLQVTYKFK	PR489_Michele_20200228_SPL1-2_r1_20200303203802	8485	KLQVTYKFK	385.564	3
1609	PR489_Michele_20200228_SPL1-2_r1_20200303203802_12208_LMVVKVLLVEDEKWGP	-0.768157	0.334463	0.836158	LMVVKVLLVEDEKWGP	PR489_Michele_20200228_SPL1-2_r1_20200303203802	12208	LMVVKVLLVEDEKWGP	619.014	3
1610	PR489_Michele_20200228_SPL1-2_r1_20200303203802_14251_FRRPDLRALRDGNK	-0.768419	0.334463	0.836379	FRRPDLRALRDGNK	PR489_Michele_20200228_SPL1-2_r1_20200303203802	14251	FRRPDLRALRDGNK	857.474	2
1611	PR489_Michele_20200228_SPL1-2_r1_20200303203802_5181_TVPPSFPSAHS	-0.768437	0.334463	0.836393	TVPPSFPSAHS	PR489_Michele_20200228_SPL1-2_r1_20200303203802	5181	TVPPSFPSAHS	1126.54	1
1612	PR489_Michele_2020316_SPL5-2_r1_7177_TPSNARVVF	-0.769711	0.337472	0.837465	TPSNARVVF	PR489_Michele_2020316_SPL5-2_r1	7177	TPSNARVVF	990.536	1
1613	PR489_Michele_2020316_SPL5-2_r1_7177_TPSNARVVF	-0.873486	0.342161	0.812105	TPSNARVVF	PR489_Michele_2020316_SPL5-2_r1	7177	TPSNARVVF	990.536	1
1614	PR489_Michele_20200228_SPL1-2_r1_20200303203802_5022_RLMNYTDLD	-0.77149	0.34009	0.838959	RLMNYTDLD	PR489_Michele_20200228_SPL1-2_r1_20200303203802	5022	RLMNYTDLD	1140.52	1
1615	PR489_Michele_20200228_SPL1-2_r1_20200303203802_5682_LFGLHDNANL	-0.771905	0.34009	0.839307	LFGLHDNANL	PR489_Michele_20200228_SPL1-2_r1_20200303203802	5682	LFGLHDNANL	1113.55	1
1616	PR489_Michele_20200228_SPL1-2_r1_20200303203802_10847_SSDSEEAFETPESTTPV	-0.773973	0.341928	0.841041	SSDSEEAFETPESTTPV	PR489_Michele_20200228_SPL1-2_r1_20200303203802	10847	SSDSEEAFETPESTTPV	604.925	3
1617	PR489_Michele_20200228_SPL1-2_r1_20200303203802_2823_LYRLWKSRQHSKL	-0.773977	0.341928	0.841044	LYRLWKSRQHSKL	PR489_Michele_20200228_SPL1-2_r1_20200303203802	2823	LYRLWKSRQHSKL	572.325	3
1618	PR489_Michele_20200228_SPL1-2_r1_20200303203802_5196_RMLSGSKEKD	-0.775135	0.341928	0.842012	RMLSGSKEKD	PR489_Michele_20200228_SPL1-2_r1_20200303203802	5196	RMLSGSKEKD	575.789	2
1619	PR489_Michele_20200228_SPL1-2_r1_20200303203802_5401_GRLSVASTPL	-0.775329	0.341928	0.842175	GRLSVASTPL	PR489_Michele_20200228_SPL1-2_r1_20200303203802	5401	GRLSVASTPL	1001.57	1
1620	PR489_Michele_20200228_SPL1-2_r1_20200303203802_21341_GQYSAETSRLMLPEEPP	-0.776049	0.343785	0.842777	GQYSAETSRLMLPEEPP	PR489_Michele_20200228_SPL1-2_r1_20200303203802	21341	GQYSAETSRLMLPEEPP	635.636	3
1621	PR489_Michele_20200228_SPL1-2_r1_20200303203802_9277_LLATLSERLQRALPG	-0.779066	0.345638	0.845295	LLATLSERLQRALPG	PR489_Michele_20200228_SPL1-2_r1_20200303203802	9277	LLATLSERLQRALPG	546.654	3
1622	PR489_Michele_20200228_SPL1-2_r1_20200303203802_14887_NMLLKSLQMDPVFW	-0.779761	0.346369	0.845875	NMLLKSLQMDPVFW	PR489_Michele_20200228_SPL1-2_r1_20200303203802	14887	NMLLKSLQMDPVFW	574.624	3
1623	PR489_Michele_20200228_SPL1-2_r1_20200303203802_9710_VTMATNVLQTV	-0.780522	0.347007	0.846508	VTMATNVLQTV	PR489_Michele_20200228_SPL1-2_r1_20200303203802	9710	VTMATNVLQTV	392.878	3
1624	PR489_Michele_20200228_SPL1-2_r1_20200303203802_14711_LRLSQLENLQKTLL	-0.782211	0.347007	0.847913	LRLSQLENLQKTLL	PR489_Michele_20200228_SPL1-2_r1_20200303203802	14711	LRLSQLENLQKTLL	556.997	3
1625	PR489_Michele_2020316_SPL5-2_r1_33801_VMKIGIGVLL	-0.78234	0.347007	0.84802	VMKIGIGVLL	PR489_Michele_2020316_SPL5-2_r1	33801	VMKIGIGVLL	521.839	2
1626	PR489_Michele_2020316_SPL5-2_r1_33801_VMKIGIGVLL	-0.762403	0.262765	0.713431	VMKIGIGVLL	PR489_Michele_2020316_SPL5-2_r1	33801	VMKIGIGVLL	521.839	2
1627	PR489_Michele_20200228_SPL1-2_r1_20200303203802_3701_KMAEKQKALF	-0.782415	0.347007	0.848083	KMAEKQKALF	PR489_Michele_20200228_SPL1-2_r1_20200303203802	3701	KMAEKQKALF	398.482	4
1628	PR489_Michele_20200228_SPL1-2_r1_20200303203802_20193_LSARDHVWLF	-0.782803	0.347007	0.848405	LSARDHVWLF	PR489_Michele_20200228_SPL1-2_r1_20200303203802	20193	LSARDHVWLF	622.328	2
1629	PR489_Michele_20200228_SPL1-2_r1_20200303203802_17154_KSKMLAFE	-0.78339	0.347007	0.848892	KSKMLAFE	PR489_Michele_20200228_SPL1-2_r1_20200303203802	17154	KSKMLAFE	477.242	2
1630	PR489_Michele_2020316_SPL5-2_r1_16140_GIVTIDLDPV	-0.783896	0.347007	0.849312	GIVTIDLDPV	PR489_Michele_2020316_SPL5-2_r1	16140	GIVTIDLDPV	521.295	2
1631	PR489_Michele_2020316_SPL5-2_r1_16140_GIVTIDLDPV	-0.792178	0.283511	0.741109	GIVTIDLDPV	PR489_Michele_2020316_SPL5-2_r1	16140	GIVTIDLDPV	521.295	2
1632	PR489_Michele_2020316_SPL5-2_r1_18024_LPSAQGVVKMLL	-0.785283	0.348066	0.850463	LPSAQGVVKMLL	PR489_Michele_2020316_SPL5-2_r1	18024	LPSAQGVVKMLL	628.374	2
1633	PR489_Michele_2020316_SPL5-2_r1_18024_LPSAQGVVKMLL	-0.743227	0.253197	0.695154	LPSAQGVVKMLL	PR489_Michele_2020316_SPL5-2_r1	18024	LPSAQGVVKMLL	628.374	2
1634	PR489_Michele_20200228_SPL1-2_r1_20200303203802_6660_RTQHPLLKKK	-0.786365	0.348066	0.851359	RTQHPLLKKK	PR489_Michele_20200228_SPL1-2_r1_20200303203802	6660	RTQHPLLKKK	416.932	3
1635	PR489_Michele_2020316_SPL5-2_r1_18961_RQGMLTLLL	-0.788666	0.348066	0.853262	RQGMLTLLL	PR489_Michele_2020316_SPL5-2_r1	18961	RQGMLTLLL	522.814	2
1636	PR489_Michele_2020316_SPL5-2_r1_18961_RQGMLTLLL	-0.865584	0.337634	0.80549	RQGMLTLLL	PR489_Michele_2020316_SPL5-2_r1	18961	RQGMLTLLL	522.814	2
1637	PR489_Michele_20200228_SPL1-2_r1_20200303203802_27396_GGQSALRFARLRMEK	-0.789354	0.34989	0.853831	GGQSALRFARLRMEK	PR489_Michele_20200228_SPL1-2_r1_20200303203802	27396	GGQSALRFARLRMEK	573.979	3
1638	PR489_Michele_20200228_SPL1-2_r1_20200303203802_6259_LSSPVLFQRLFSLLL	-0.789698	0.351322	0.854115	LSSPVLFQRLFSLLL	PR489_Michele_20200228_SPL1-2_r1_20200303203802	6259	LSSPVLFQRLFSLLL	578.342	3
1639	PR489_Michele_2020316_SPL5-2_r1_25318_VGNKPSLTNPFPAVEP	-0.789861	0.351322	0.854249	VGNKPSLTNPFPAVEP	PR489_Michele_2020316_SPL5-2_r1	25318	VGNKPSLTNPFPAVEP	833.943	2
1640	PR489_Michele_2020316_SPL5-2_r1_25318_VGNKPSLTNPFPAVEP	-0.544761	0.115756	0.49249	VGNKPSLTNPFPAVEP	PR489_Michele_2020316_SPL5-2_r1	25318	VGNKPSLTNPFPAVEP	833.943	2
1641	PR489_Michele_20200228_SPL1-2_r1_20200303203802_4037_TFLRMLAGRLKPDEG	-0.79176	0.352035	0.855816	TFLRMLAGRLKPDEG	PR489_Michele_20200228_SPL1-2_r1_20200303203802	4037	TFLRMLAGRLKPDEG	568.638	3
1642	PR489_Michele_20200228_SPL1-2_r1_20200303203802_31469_FLLKTKTDVLLLPE	-0.794632	0.353579	0.858179	FLLKTKTDVLLLPE	PR489_Michele_20200228_SPL1-2_r1_20200303203802	31469	FLLKTKTDVLLLPE	543.995	3
1643	PR489_Michele_20200228_SPL1-2_r1_20200303203802_15968_GAPWLFLTSALARGVS	-0.795832	0.353579	0.859164	GAPWLFLTSALARGVS	PR489_Michele_20200228_SPL1-2_r1_20200303203802	15968	GAPWLFLTSALARGVS	823.45	2
1644	PR489_Michele_2020316_SPL5-2_r1_7601_RFLHDPEKL	-0.797043	0.353579	0.860158	RFLHDPEKL	PR489_Michele_2020316_SPL5-2_r1	7601	RFLHDPEKL	385.548	3
1645	PR489_Michele_2020316_SPL5-2_r1_7601_RFLHDPEKL	-1.09836	0.476489	0.980184	RFLHDPEKL	PR489_Michele_2020316_SPL5-2_r1	7601	RFLHDPEKL	385.548	3
1646	PR489_Michele_2020316_SPL5-2_r1_18759_MLHGDKVSF	-0.797162	0.353579	0.860256	MLHGDKVSF	PR489_Michele_2020316_SPL5-2_r1	18759	MLHGDKVSF	517.259	2
1647	PR489_Michele_2020316_SPL5-2_r1_18759_MLHGDKVSF	-0.765236	0.262963	0.716102	MLHGDKVSF	PR489_Michele_2020316_SPL5-2_r1	18759	MLHGDKVSF	517.259	2
1648	PR489_Michele_20200228_SPL1-2_r1_20200303203802_5517_LVKSWFLSLRS	-0.797168	0.353579	0.86026	LVKSWFLSLRS	PR489_Michele_20200228_SPL1-2_r1_20200303203802	5517	LVKSWFLSLRS	445.928	3
1649	PR489_Michele_2020316_SPL5-2_r1_18682_MAMTTTLSI	-0.797611	0.353579	0.860623	MAMTTTLSI	PR489_Michele_2020316_SPL5-2_r1	18682	MAMTTTLSI	968.479	1
1650	PR489_Michele_2020316_SPL5-2_r1_18682_MAMTTTLSI	-0.809439	0.3	0.756743	MAMTTTLSI	PR489_Michele_2020316_SPL5-2_r1	18682	MAMTTTLSI	968.479	1
1651	PR489_Michele_2020316_SPL5-2_r1_25850_LELQATKSKKPLML	-0.797954	0.353579	0.860904	LELQATKSKKPLML	PR489_Michele_2020316_SPL5-2_r1	25850	LELQATKSKKPLML	533.987	3
1652	PR489_Michele_2020316_SPL5-2_r1_25850_LELQATKSKKPLML	-0.765609	0.262963	0.716453	LELQATKSKKPLML	PR489_Michele_2020316_SPL5-2_r1	25850	LELQATKSKKPLML	533.987	3
1653	PR489_Michele_2020316_SPL5-2_r1_22559_AVVTSLFMTP	-0.79872	0.353579	0.861532	AVVTSLFMTP	PR489_Michele_2020316_SPL5-2_r1	22559	AVVTSLFMTP	533.284	2
1654	PR489_Michele_2020316_SPL5-2_r1_22559_AVVTSLFMTP	-0.761649	0.262765	0.712719	AVVTSLFMTP	PR489_Michele_2020316_SPL5-2_r1	22559	AVVTSLFMTP	533.284	2
1655	PR489_Michele_20200228_SPL1-2_r1_20200303203802_4758_QLLKEMNSAKEKYK	-0.798972	0.353579	0.861738	QLLKEMNSAKEKYK	PR489_Michele_20200228_SPL1-2_r1_20200303203802	4758	QLLKEMNSAKEKYK	570.638	3
1656	PR489_Michele_2020316_SPL5-2_r1_7265_FFKQSFLKQ	-0.798994	0.353579	0.861756	FFKQSFLKQ	PR489_Michele_2020316_SPL5-2_r1	7265	FFKQSFLKQ	391.552	3
1657	PR489_Michele_2020316_SPL5-2_r1_7265_FFKQSFLKQ	-0.739675	0.251605	0.691731	FFKQSFLKQ	PR489_Michele_2020316_SPL5-2_r1	7265	FFKQSFLKQ	391.552	3
1658	PR489_Michele_20200228_SPL1-2_r1_20200303203802_13866_RGRFYLVGGLLAGGARE	-0.800513	0.353579	0.862998	RGRFYLVGGLLAGGARE	PR489_Michele_20200228_SPL1-2_r1_20200303203802	13866	RGRFYLVGGLLAGGARE	597.998	3
1659	PR489_Michele_20200228_SPL1-2_r1_20200303203802_3982_LALQFLVSLT	-0.801325	0.353579	0.863662	LALQFLVSLT	PR489_Michele_20200228_SPL1-2_r1_20200303203802	3982	LALQFLVSLT	1104.65	1
1660	PR489_Michele_20200228_SPL1-2_r1_20200303203802_20458_PDLEYLSDLKGLLKY	-0.801745	0.353579	0.864005	PDLEYLSDLKGLLKY	PR489_Michele_20200228_SPL1-2_r1_20200303203802	20458	PDLEYLSDLKGLLKY	589.652	3
1661	PR489_Michele_20200228_SPL1-2_r1_20200303203802_26106_LDLDSGSLPQLLDDVL	-0.804101	0.355363	0.865925	LDLDSGSLPQLLDDVL	PR489_Michele_20200228_SPL1-2_r1_20200303203802	26106	LDLDSGSLPQLLDDVL	571.628	3
1662	PR489_Michele_2020316_SPL5-2_r1_15123_PLQVPMVA	-0.805719	0.357143	0.867242	PLQVPMVA	PR489_Michele_2020316_SPL5-2_r1	15123	PLQVPMVA	854.48	1
1663	PR489_Michele_2020316_SPL5-2_r1_15123_PLQVPMVA	-0.969558	0.392989	0.88826	PLQVPMVA	PR489_Michele_2020316_SPL5-2_r1	15123	PLQVPMVA	854.48	1
1664	PR489_Michele_20200228_SPL1-2_r1_20200303203802_15119_LFGYKPSKLE	-0.806311	0.357838	0.867723	LFGYKPSKLE	PR489_Michele_20200228_SPL1-2_r1_20200303203802	15119	LFGYKPSKLE	394.554	3
1665	PR489_Michele_2020316_SPL5-2_r1_23867_MSLLATLGL	-0.807317	0.35845	0.868541	MSLLATLGL	PR489_Michele_2020316_SPL5-2_r1	23867	MSLLATLGL	918.529	1
1666	PR489_Michele_2020316_SPL5-2_r1_23867_MSLLATLGL	-0.855726	0.33698	0.797157	MSLLATLGL	PR489_Michele_2020316_SPL5-2_r1	23867	MSLLATLGL	918.529	1
1667	PR489_Michele_20200228_SPL1-2_r1_20200303203802_17630_LMLDLEALL	-0.807898	0.35845	0.869012	LMLDLEALL	PR489_Michele_20200228_SPL1-2_r1_20200303203802	17630	LMLDLEALL	515.791	2
1668	PR489_Michele_20200228_SPL1-2_r1_20200303203802_34754_PPFTARFLRNLALL	-0.808424	0.35845	0.869439	PPFTARFLRNLALL	PR489_Michele_20200228_SPL1-2_r1_20200303203802	34754	PPFTARFLRNLALL	543.653	3
1669	PR489_Michele_2020316_SPL5-2_r1_6780_MPLLLKDMTFT	-0.808512	0.35845	0.86951	MPLLLKDMTFT	PR489_Michele_2020316_SPL5-2_r1	6780	MPLLLKDMTFT	437.234	3
1670	PR489_Michele_2020316_SPL5-2_r1_6780_MPLLLKDMTFT	-0.682203	0.20137	0.634841	MPLLLKDMTFT	PR489_Michele_2020316_SPL5-2_r1	6780	MPLLLKDMTFT	437.234	3
1671	PR489_Michele_20200228_SPL1-2_r1_20200303203802_13060_TLPFTTGLLYDSVML	-0.809606	0.360215	0.870397	TLPFTTGLLYDSVML	PR489_Michele_20200228_SPL1-2_r1_20200303203802	13060	TLPFTTGLLYDSVML	557.622	3
1672	PR489_Michele_20200228_SPL1-2_r1_20200303203802_32252_RSSWRMLLA	-0.8099	0.360902	0.870635	RSSWRMLLA	PR489_Michele_20200228_SPL1-2_r1_20200303203802	32252	RSSWRMLLA	560.303	2
1673	PR489_Michele_2020316_SPL5-2_r1_5442_AVSWSGKELK	-0.814039	0.362955	0.87398	AVSWSGKELK	PR489_Michele_2020316_SPL5-2_r1	5442	AVSWSGKELK	552.804	2
1674	PR489_Michele_2020316_SPL5-2_r1_5442_AVSWSGKELK	-0.782854	0.277443	0.732536	AVSWSGKELK	PR489_Michele_2020316_SPL5-2_r1	5442	AVSWSGKELK	552.804	2
1675	PR489_Michele_2020316_SPL5-2_r1_2611_RPEFLRPPPP	-0.814313	0.362955	0.874202	RPEFLRPPPP	PR489_Michele_2020316_SPL5-2_r1	2611	RPEFLRPPPP	603.341	2
1676	PR489_Michele_2020316_SPL5-2_r1_2611_RPEFLRPPPP	-0.859613	0.337634	0.800454	RPEFLRPPPP	PR489_Michele_2020316_SPL5-2_r1	2611	RPEFLRPPPP	603.341	2
1677	PR489_Michele_20200228_SPL1-2_r1_20200303203802_8936_TRMPKVQQTVQDLF	-0.815614	0.362955	0.87525	TRMPKVQQTVQDLF	PR489_Michele_20200228_SPL1-2_r1_20200303203802	8936	TRMPKVQQTVQDLF	564.294	3
1678	PR489_Michele_20200228_SPL1-2_r1_20200303203802_12972_RVKKAVANAVQQEVK	-0.816543	0.364706	0.875998	RVKKAVANAVQQEVK	PR489_Michele_20200228_SPL1-2_r1_20200303203802	12972	RVKKAVANAVQQEVK	556.662	3
1679	PR489_Michele_20200228_SPL1-2_r1_20200303203802_15929_DLEEVLKELPHQESR	-0.819241	0.365385	0.878166	DLEEVLKELPHQESR	PR489_Michele_20200228_SPL1-2_r1_20200303203802	15929	DLEEVLKELPHQESR	909.424	2
1680	PR489_Michele_2020316_SPL5-2_r1_23110_LRRRVYQGM	-0.821909	0.366062	0.880305	LRRRVYQGM	PR489_Michele_2020316_SPL5-2_r1	23110	LRRRVYQGM	393.557	3
1681	PR489_Michele_2020316_SPL5-2_r1_23110_LRRRVYQGM	-1.08777	0.475845	0.97291	LRRRVYQGM	PR489_Michele_2020316_SPL5-2_r1	23110	LRRRVYQGM	393.557	3
1682	PR489_Michele_20200228_SPL1-2_r1_20200303203802_16433_LMGVGTLMGSG	-0.82286	0.366738	0.881065	LMGVGTLMGSG	PR489_Michele_20200228_SPL1-2_r1_20200303203802	16433	LMGVGTLMGSG	511.751	2
1683	PR489_Michele_20200228_SPL1-2_r1_20200303203802_14516_LFPLFKAMQKGLLDQD	-0.823384	0.367694	0.881485	LFPLFKAMQKGLLDQD	PR489_Michele_20200228_SPL1-2_r1_20200303203802	14516	LFPLFKAMQKGLLDQD	621.999	3
1684	PR489_Michele_2020316_SPL5-2_r1_7954_PGTRKVMGIM	-0.823777	0.367694	0.881798	PGTRKVMGIM	PR489_Michele_2020316_SPL5-2_r1	7954	PGTRKVMGIM	363.869	3
1685	PR489_Michele_2020316_SPL5-2_r1_7954_PGTRKVMGIM	-0.773229	0.266504	0.723595	PGTRKVMGIM	PR489_Michele_2020316_SPL5-2_r1	7954	PGTRKVMGIM	363.869	3
1686	PR489_Michele_20200228_SPL1-2_r1_20200303203802_2897_LLLQVLKGTKDNTKR	-0.823805	0.367694	0.88182	LLLQVLKGTKDNTKR	PR489_Michele_20200228_SPL1-2_r1_20200303203802	2897	LLLQVLKGTKDNTKR	432.514	4
1687	PR489_Michele_20200228_SPL1-2_r1_20200303203802_9412_QSWRSPLK	-0.82394	0.367975	0.881928	QSWRSPLK	PR489_Michele_20200228_SPL1-2_r1_20200303203802	9412	QSWRSPLK	501.256	2
1688	PR489_Michele_2020316_SPL5-2_r1_8506_AKLHPSKELL	-0.825078	0.367975	0.882837	AKLHPSKELL	PR489_Michele_2020316_SPL5-2_r1	8506	AKLHPSKELL	379.552	3
1689	PR489_Michele_2020316_SPL5-2_r1_8506_AKLHPSKELL	-0.453212	0.0834783	0.400448	AKLHPSKELL	PR489_Michele_2020316_SPL5-2_r1	8506	AKLHPSKELL	379.552	3
1690	PR489_Michele_20200228_SPL1-2_r1_20200303203802_15222_YLRKNSLYQYPVT	-0.82699	0.370526	0.884361	YLRKNSLYQYPVT	PR489_Michele_20200228_SPL1-2_r1_20200303203802	15222	YLRKNSLYQYPVT	548.958	3
1691	PR489_Michele_2020316_SPL5-2_r1_7735_LARLPPWLSP	-0.827739	0.370526	0.884957	LARLPPWLSP	PR489_Michele_2020316_SPL5-2_r1	7735	LARLPPWLSP	575.341	2
1692	PR489_Michele_2020316_SPL5-2_r1_7735_LARLPPWLSP	-0.783779	0.277978	0.73339	LARLPPWLSP	PR489_Michele_2020316_SPL5-2_r1	7735	LARLPPWLSP	575.341	2
1693	PR489_Michele_2020316_SPL5-2_r1_15280_TLSSVEKAFMA	-0.828057	0.370526	0.88521	TLSSVEKAFMA	PR489_Michele_2020316_SPL5-2_r1	15280	TLSSVEKAFMA	1183.6	1
1694	PR489_Michele_2020316_SPL5-2_r1_15280_TLSSVEKAFMA	-0.836697	0.322185	0.780805	TLSSVEKAFMA	PR489_Michele_2020316_SPL5-2_r1	15280	TLSSVEKAFMA	1183.6	1
1695	PR489_Michele_2020316_SPL5-2_r1_16537_TLALTGMTSFS	-0.829938	0.370526	0.886705	TLALTGMTSFS	PR489_Michele_2020316_SPL5-2_r1	16537	TLALTGMTSFS	564.782	2
1696	PR489_Michele_2020316_SPL5-2_r1_16537_TLALTGMTSFS	-0.852593	0.332602	0.794489	TLALTGMTSFS	PR489_Michele_2020316_SPL5-2_r1	16537	TLALTGMTSFS	564.782	2
1697	PR489_Michele_20200228_SPL1-2_r1_20200303203802_7221_RLFHAAAVLSD	-0.830039	0.370526	0.886785	RLFHAAAVLSD	PR489_Michele_20200228_SPL1-2_r1_20200303203802	7221	RLFHAAAVLSD	600.326	2
1698	PR489_Michele_2020316_SPL5-2_r1_6298_SQLEHFYK	-0.830054	0.370526	0.886797	SQLEHFYK	PR489_Michele_2020316_SPL5-2_r1	6298	SQLEHFYK	1051.52	1
1699	PR489_Michele_2020316_SPL5-2_r1_6298_SQLEHFYK	-0.907044	0.359719	0.839576	SQLEHFYK	PR489_Michele_2020316_SPL5-2_r1	6298	SQLEHFYK	1051.52	1
1700	PR489_Michele_20200228_SPL1-2_r1_20200303203802_3723_SLYFLVFVFLYLM	-0.830314	0.370526	0.887003	SLYFLVFVFLYLM	PR489_Michele_20200228_SPL1-2_r1_20200303203802	3723	SLYFLVFVFLYLM	414.493	4
1701	PR489_Michele_20200228_SPL1-2_r1_20200303203802_9967_EAPVSLEKSPSDVSAS	-0.831478	0.371069	0.887927	EAPVSLEKSPSDVSAS	PR489_Michele_20200228_SPL1-2_r1_20200303203802	9967	EAPVSLEKSPSDVSAS	534.93	3
1702	PR489_Michele_2020316_SPL5-2_r1_15518_FGGNPGSVTLF	-0.832695	0.371069	0.888891	FGGNPGSVTLF	PR489_Michele_2020316_SPL5-2_r1	15518	FGGNPGSVTLF	548.277	2
1703	PR489_Michele_2020316_SPL5-2_r1_15518_FGGNPGSVTLF	-0.818842	0.308486	0.76513	FGGNPGSVTLF	PR489_Michele_2020316_SPL5-2_r1	15518	FGGNPGSVTLF	548.277	2
1704	PR489_Michele_2020316_SPL5-2_r1_13103_RYDRKELLL	-0.833063	0.371069	0.889182	RYDRKELLL	PR489_Michele_2020316_SPL5-2_r1	13103	RYDRKELLL	402.571	3
1705	PR489_Michele_2020316_SPL5-2_r1_13103_RYDRKELLL	-0.693887	0.217568	0.646622	RYDRKELLL	PR489_Michele_2020316_SPL5-2_r1	13103	RYDRKELLL	402.571	3
1706	PR489_Michele_2020316_SPL5-2_r1_16227_FSKSSSPSASL	-0.833313	0.371069	0.88938	FSKSSSPSASL	PR489_Michele_2020316_SPL5-2_r1	16227	FSKSSSPSASL	1097.55	1
1707	PR489_Michele_2020316_SPL5-2_r1_16227_FSKSSSPSASL	-0.861415	0.337634	0.801977	FSKSSSPSASL	PR489_Michele_2020316_SPL5-2_r1	16227	FSKSSSPSASL	1097.55	1
1708	PR489_Michele_2020316_SPL5-2_r1_10148_SRTTTENMAPL	-0.833982	0.371728	0.889909	SRTTTENMAPL	PR489_Michele_2020316_SPL5-2_r1	10148	SRTTTENMAPL	610.799	2
1709	PR489_Michele_2020316_SPL5-2_r1_10148_SRTTTENMAPL	-0.839571	0.322185	0.783297	SRTTTENMAPL	PR489_Michele_2020316_SPL5-2_r1	10148	SRTTTENMAPL	610.799	2
1710	PR489_Michele_2020316_SPL5-2_r1_3299_SPRLPNKTL	-0.835767	0.374739	0.891319	SPRLPNKTL	PR489_Michele_2020316_SPL5-2_r1	3299	SPRLPNKTL	1025.61	1
1711	PR489_Michele_2020316_SPL5-2_r1_3299_SPRLPNKTL	-0.873144	0.341463	0.81182	SPRLPNKTL	PR489_Michele_2020316_SPL5-2_r1	3299	SPRLPNKTL	1025.61	1
1712	PR489_Michele_20200228_SPL1-2_r1_20200303203802_9489_LNGAHFDPEVYLDKTP	-0.83605	0.374739	0.891542	LNGAHFDPEVYLDKTP	PR489_Michele_20200228_SPL1-2_r1_20200303203802	9489	LNGAHFDPEVYLDKTP	605.962	3
1713	PR489_Michele_20200228_SPL1-2_r1_20200303203802_5857_PQHFSPRTA	-0.836676	0.374739	0.892036	PQHFSPRTA	PR489_Michele_20200228_SPL1-2_r1_20200303203802	5857	PQHFSPRTA	520.763	2
1714	PR489_Michele_20200228_SPL1-2_r1_20200303203802_3049_RLTQRLLPRRFALS	-0.840791	0.377083	0.895273	RLTQRLLPRRFALS	PR489_Michele_20200228_SPL1-2_r1_20200303203802	3049	RLTQRLLPRRFALS	864.02	2
1715	PR489_Michele_2020316_SPL5-2_r1_9285_LTVFVPQW	-0.841092	0.377083	0.89551	LTVFVPQW	PR489_Michele_2020316_SPL5-2_r1	9285	LTVFVPQW	495.274	2
1716	PR489_Michele_2020316_SPL5-2_r1_9285_LTVFVPQW	-0.820858	0.310857	0.766916	LTVFVPQW	PR489_Michele_2020316_SPL5-2_r1	9285	LTVFVPQW	495.274	2
1717	PR489_Michele_2020316_SPL5-2_r1_8736_LFLMQQKKK	-0.843989	0.377339	0.89778	LFLMQQKKK	PR489_Michele_2020316_SPL5-2_r1	8736	LFLMQQKKK	582.35	2
1718	PR489_Michele_2020316_SPL5-2_r1_8736_LFLMQQKKK	-0.766339	0.262963	0.717139	LFLMQQKKK	PR489_Michele_2020316_SPL5-2_r1	8736	LFLMQQKKK	582.35	2
1719	PR489_Michele_20200228_SPL1-2_r1_20200303203802_17403_RNLSLESGFPAFLL	-0.844343	0.377339	0.898056	RNLSLESGFPAFLL	PR489_Michele_20200228_SPL1-2_r1_20200303203802	17403	RNLSLESGFPAFLL	782.424	2
1720	PR489_Michele_2020316_SPL5-2_r1_10120_EKAGSAETESATK	-0.844938	0.377985	0.898522	EKAGSAETESATK	PR489_Michele_2020316_SPL5-2_r1	10120	EKAGSAETESATK	654.815	2
1721	PR489_Michele_2020316_SPL5-2_r1_10120_EKAGSAETESATK	-0.885632	0.349223	0.822162	EKAGSAETESATK	PR489_Michele_2020316_SPL5-2_r1	10120	EKAGSAETESATK	654.815	2
1722	PR489_Michele_20200228_SPL1-2_r1_20200303203802_19812_LLSSSLPKLKELPVEE	-0.845617	0.378631	0.899052	LLSSSLPKLKELPVEE	PR489_Michele_20200228_SPL1-2_r1_20200303203802	19812	LLSSSLPKLKELPVEE	891.511	2
1723	PR489_Michele_2020316_SPL5-2_r1_13248_LEWWNDLW	-0.847556	0.380658	0.900565	LEWWNDLW	PR489_Michele_2020316_SPL5-2_r1	13248	LEWWNDLW	581.27	2
1724	PR489_Michele_2020316_SPL5-2_r1_13248_LEWWNDLW	-0.963764	0.39102	0.883878	LEWWNDLW	PR489_Michele_2020316_SPL5-2_r1	13248	LEWWNDLW	581.27	2
1725	PR489_Michele_20200228_SPL1-2_r1_20200303203802_4305_REGGSLPKV	-0.847823	0.380658	0.900774	REGGSLPKV	PR489_Michele_20200228_SPL1-2_r1_20200303203802	4305	REGGSLPKV	942.526	1
1726	PR489_Michele_20200228_SPL1-2_r1_20200303203802_7533_REASKKRKVRTRSLS	-0.847877	0.380658	0.900816	REASKKRKVRTRSLS	PR489_Michele_20200228_SPL1-2_r1_20200303203802	7533	REASKKRKVRTRSLS	451.273	4
1727	PR489_Michele_2020316_SPL5-2_r1_33433_LFSTGSLTVTGPNVKAV	-0.848269	0.380658	0.901121	LFSTGSLTVTGPNVKAV	PR489_Michele_2020316_SPL5-2_r1	33433	LFSTGSLTVTGPNVKAV	564.317	3
1728	PR489_Michele_2020316_SPL5-2_r1_33433_LFSTGSLTVTGPNVKAV	-0.769404	0.265931	0.720017	LFSTGSLTVTGPNVKAV	PR489_Michele_2020316_SPL5-2_r1	33433	LFSTGSLTVTGPNVKAV	564.317	3
1729	PR489_Michele_20200228_SPL1-2_r1_20200303203802_12466_LLMEKYLEEQ	-0.848315	0.380658	0.901157	LLMEKYLEEQ	PR489_Michele_20200228_SPL1-2_r1_20200303203802	12466	LLMEKYLEEQ	432.554	3
1730	PR489_Michele_20200228_SPL1-2_r1_20200303203802_23998_RGQSFSLTL	-0.848869	0.380658	0.901588	RGQSFSLTL	PR489_Michele_20200228_SPL1-2_r1_20200303203802	23998	RGQSFSLTL	504.774	2
1731	PR489_Michele_20200228_SPL1-2_r1_20200303203802_17124_AMLKHPNLLALRGV	-0.849528	0.380658	0.902101	AMLKHPNLLALRGV	PR489_Michele_20200228_SPL1-2_r1_20200303203802	17124	AMLKHPNLLALRGV	511.637	3
1732	PR489_Michele_2020316_SPL5-2_r1_27781_SLLLMLHSAL	-0.850955	0.380658	0.90321	SLLLMLHSAL	PR489_Michele_2020316_SPL5-2_r1	27781	SLLLMLHSAL	549.321	2
1733	PR489_Michele_2020316_SPL5-2_r1_27781_SLLLMLHSAL	-0.850498	0.32854	0.7927	SLLLMLHSAL	PR489_Michele_2020316_SPL5-2_r1	27781	SLLLMLHSAL	549.321	2
1734	PR489_Michele_20200228_SPL1-2_r1_20200303203802_14795_VLLKVTVPKLSNDLL	-0.853004	0.384378	0.904799	VLLKVTVPKLSNDLL	PR489_Michele_20200228_SPL1-2_r1_20200303203802	14795	VLLKVTVPKLSNDLL	551.342	3
1735	PR489_Michele_20200228_SPL1-2_r1_20200303203802_5766_VELQVTLLDLN	-0.853647	0.384852	0.905298	VELQVTLLDLN	PR489_Michele_20200228_SPL1-2_r1_20200303203802	5766	VELQVTLLDLN	419.571	3
1736	PR489_Michele_2020316_SPL5-2_r1_6526_RPLRLEELL	-0.854689	0.384852	0.906104	RPLRLEELL	PR489_Michele_2020316_SPL5-2_r1	6526	RPLRLEELL	1138.69	1
1737	PR489_Michele_2020316_SPL5-2_r1_6526_RPLRLEELL	-0.752976	0.258838	0.704489	RPLRLEELL	PR489_Michele_2020316_SPL5-2_r1	6526	RPLRLEELL	1138.69	1
1738	PR489_Michele_2020316_SPL5-2_r1_7565_DLLYLNKGKF	-0.855344	0.384852	0.906611	DLLYLNKGKF	PR489_Michele_2020316_SPL5-2_r1	7565	DLLYLNKGKF	404.232	3
1739	PR489_Michele_2020316_SPL5-2_r1_7565_DLLYLNKGKF	-1.12824	0.486239	1	DLLYLNKGKF	PR489_Michele_2020316_SPL5-2_r1	7565	DLLYLNKGKF	404.232	3
1740	PR489_Michele_2020316_SPL5-2_r1_3454_NSVYSVQEEPL	-0.856098	0.384852	0.907193	NSVYSVQEEPL	PR489_Michele_2020316_SPL5-2_r1	3454	NSVYSVQEEPL	422.232	2
1741	PR489_Michele_2020316_SPL5-2_r1_3454_NSVYSVQEEPL	-0.786615	0.279762	0.736005	NSVYSVQEEPL	PR489_Michele_2020316_SPL5-2_r1	3454	NSVYSVQEEPL	422.232	2
1742	PR489_Michele_2020316_SPL5-2_r1_7545_KKYSDVMKVL	-0.856865	0.385087	0.907785	KKYSDVMKVL	PR489_Michele_2020316_SPL5-2_r1	7545	KKYSDVMKVL	605.845	2
1743	PR489_Michele_2020316_SPL5-2_r1_7545_KKYSDVMKVL	-0.795178	0.28487	0.743847	KKYSDVMKVL	PR489_Michele_2020316_SPL5-2_r1	7545	KKYSDVMKVL	605.845	2
1744	PR489_Michele_20200228_SPL1-2_r1_20200303203802_21205_TGQLPYSNLNNRDQVL	-0.856974	0.385087	0.907869	TGQLPYSNLNNRDQVL	PR489_Michele_20200228_SPL1-2_r1_20200303203802	21205	TGQLPYSNLNNRDQVL	611.311	3
1745	PR489_Michele_20200228_SPL1-2_r1_20200303203802_7345_QLPRTGSPPPPLFL	-0.857292	0.385947	0.908115	QLPRTGSPPPPLFL	PR489_Michele_20200228_SPL1-2_r1_20200303203802	7345	QLPRTGSPPPPLFL	507.288	3
1746	PR489_Michele_20200228_SPL1-2_r1_20200303203802_23193_SNAWLETLL	-0.85749	0.385947	0.908267	SNAWLETLL	PR489_Michele_20200228_SPL1-2_r1_20200303203802	23193	SNAWLETLL	523.776	2
1747	PR489_Michele_20200228_SPL1-2_r1_20200303203802_11986_SFGAWYQHHSSDVLAS	-0.857788	0.385947	0.908497	SFGAWYQHHSSDVLAS	PR489_Michele_20200228_SPL1-2_r1_20200303203802	11986	SFGAWYQHHSSDVLAS	597.936	3
1748	PR489_Michele_2020316_SPL5-2_r1_7897_AFLRALMSK	-0.860524	0.389228	0.910604	AFLRALMSK	PR489_Michele_2020316_SPL5-2_r1	7897	AFLRALMSK	518.801	2
1749	PR489_Michele_2020316_SPL5-2_r1_7897_AFLRALMSK	-0.901823	0.359105	0.835366	AFLRALMSK	PR489_Michele_2020316_SPL5-2_r1	7897	AFLRALMSK	518.801	2
1750	PR489_Michele_20200228_SPL1-2_r1_20200303203802_11224_VDYLALDFQPSSPSPH	-0.860727	0.389228	0.910759	VDYLALDFQPSSPSPH	PR489_Michele_20200228_SPL1-2_r1_20200303203802	11224	VDYLALDFQPSSPSPH	591.617	3
1751	PR489_Michele_2020316_SPL5-2_r1_12027_MVPEFAASPK	-0.861571	0.390515	0.911408	MVPEFAASPK	PR489_Michele_2020316_SPL5-2_r1	12027	MVPEFAASPK	1076.54	1
1752	PR489_Michele_2020316_SPL5-2_r1_12027_MVPEFAASPK	-0.85179	0.332597	0.793804	MVPEFAASPK	PR489_Michele_2020316_SPL5-2_r1	12027	MVPEFAASPK	1076.54	1
1753	PR489_Michele_20200228_SPL1-2_r1_20200303203802_9358_RNGTLLYTMR	-0.862088	0.390515	0.911804	RNGTLLYTMR	PR489_Michele_20200228_SPL1-2_r1_20200303203802	9358	RNGTLLYTMR	612.824	2
1754	PR489_Michele_20200228_SPL1-2_r1_20200303203802_4190_EVVKYLQEV	-0.862238	0.390515	0.911919	EVVKYLQEV	PR489_Michele_20200228_SPL1-2_r1_20200303203802	4190	EVVKYLQEV	369.537	3
1755	PR489_Michele_2020316_SPL5-2_r1_4524_RPRDPSSVL	-0.86226	0.390515	0.911936	RPRDPSSVL	PR489_Michele_2020316_SPL5-2_r1	4524	RPRDPSSVL	513.788	2
1756	PR489_Michele_2020316_SPL5-2_r1_4524_RPRDPSSVL	-0.908746	0.359719	0.840943	RPRDPSSVL	PR489_Michele_2020316_SPL5-2_r1	4524	RPRDPSSVL	513.788	2
1757	PR489_Michele_20200228_SPL1-2_r1_20200303203802_8358_AERHAFQSL	-0.863067	0.390515	0.912555	AERHAFQSL	PR489_Michele_20200228_SPL1-2_r1_20200303203802	8358	AERHAFQSL	529.767	2
1758	PR489_Michele_20200228_SPL1-2_r1_20200303203802_6427_LEGLNKELMME	-0.864369	0.390515	0.913552	LEGLNKELMME	PR489_Michele_20200228_SPL1-2_r1_20200303203802	6427	LEGLNKELMME	653.818	2
1759	PR489_Michele_20200228_SPL1-2_r1_20200303203802_4910_ESALVEAARLWRPHLQ	-0.864648	0.390515	0.913766	ESALVEAARLWRPHLQ	PR489_Michele_20200228_SPL1-2_r1_20200303203802	4910	ESALVEAARLWRPHLQ	626.005	3
1760	PR489_Michele_20200228_SPL1-2_r1_20200303203802_28100_LLSSELLDHP	-0.867054	0.390955	0.915604	LLSSELLDHP	PR489_Michele_20200228_SPL1-2_r1_20200303203802	28100	LLSSELLDHP	562.297	2
1761	PR489_Michele_2020316_SPL5-2_r1_7183_ALKINWYKK	-0.868147	0.390955	0.916438	ALKINWYKK	PR489_Michele_2020316_SPL5-2_r1	7183	ALKINWYKK	582.325	2
1762	PR489_Michele_2020316_SPL5-2_r1_7183_ALKINWYKK	-0.796284	0.285377	0.744856	ALKINWYKK	PR489_Michele_2020316_SPL5-2_r1	7183	ALKINWYKK	582.325	2
1763	PR489_Michele_20200228_SPL1-2_r1_20200303203802_23451_RGHDLMSNTPD	-0.868383	0.390955	0.916618	RGHDLMSNTPD	PR489_Michele_20200228_SPL1-2_r1_20200303203802	23451	RGHDLMSNTPD	1242.55	1
1764	PR489_Michele_2020316_SPL5-2_r1_6008_DVLRSELNY	-0.868518	0.390955	0.916721	DVLRSELNY	PR489_Michele_2020316_SPL5-2_r1	6008	DVLRSELNY	554.785	2
1765	PR489_Michele_2020316_SPL5-2_r1_6008_DVLRSELNY	-0.901528	0.358818	0.835127	DVLRSELNY	PR489_Michele_2020316_SPL5-2_r1	6008	DVLRSELNY	554.785	2
1766	PR489_Michele_20200228_SPL1-2_r1_20200303203802_6757_RDRKYDTPGK	-0.868773	0.391566	0.916915	RDRKYDTPGK	PR489_Michele_20200228_SPL1-2_r1_20200303203802	6757	RDRKYDTPGK	1235.64	1
1767	PR489_Michele_20200228_SPL1-2_r1_20200303203802_14322_EAELVLHPDSKYH	-0.869781	0.391784	0.917682	EAELVLHPDSKYH	PR489_Michele_20200228_SPL1-2_r1_20200303203802	14322	EAELVLHPDSKYH	769.378	2
1768	PR489_Michele_2020316_SPL5-2_r1_13664_HPPLKMEMAL	-0.870535	0.391784	0.918255	HPPLKMEMAL	PR489_Michele_2020316_SPL5-2_r1	13664	HPPLKMEMAL	389.54	3
1769	PR489_Michele_2020316_SPL5-2_r1_13664_HPPLKMEMAL	-1.15255	0.501124	1	HPPLKMEMAL	PR489_Michele_2020316_SPL5-2_r1	13664	HPPLKMEMAL	389.54	3
1770	PR489_Michele_2020316_SPL5-2_r1_8021_STVLWRVLY	-0.871395	0.392392	0.918908	STVLWRVLY	PR489_Michele_2020316_SPL5-2_r1	8021	STVLWRVLY	568.825	2
1771	PR489_Michele_2020316_SPL5-2_r1_8021_STVLWRVLY	-0.895991	0.355601	0.830635	STVLWRVLY	PR489_Michele_2020316_SPL5-2_r1	8021	STVLWRVLY	568.825	2
1772	PR489_Michele_2020316_SPL5-2_r1_11378_IPAKHFIQI	-0.872112	0.393	0.919453	IPAKHFIQI	PR489_Michele_2020316_SPL5-2_r1	11378	IPAKHFIQI	533.798	2
1773	PR489_Michele_2020316_SPL5-2_r1_11378_IPAKHFIQI	-0.878842	0.344573	0.816555	IPAKHFIQI	PR489_Michele_2020316_SPL5-2_r1	11378	IPAKHFIQI	533.798	2
1774	PR489_Michele_2020316_SPL5-2_r1_3298_YPVGEKLRN	-0.874784	0.394212	0.921477	YPVGEKLRN	PR489_Michele_2020316_SPL5-2_r1	3298	YPVGEKLRN	1075.59	1
1775	PR489_Michele_2020316_SPL5-2_r1_3298_YPVGEKLRN	-0.904441	0.359719	0.837479	YPVGEKLRN	PR489_Michele_2020316_SPL5-2_r1	3298	YPVGEKLRN	1075.59	1
1776	PR489_Michele_20200228_SPL1-2_r1_20200303203802_10528_TTATLTVSVT	-0.874999	0.394212	0.92164	TTATLTVSVT	PR489_Michele_20200228_SPL1-2_r1_20200303203802	10528	TTATLTVSVT	993.537	1
1777	PR489_Michele_2020316_SPL5-2_r1_9348_TYARNLPAFVNR	-0.875885	0.394422	0.922309	TYARNLPAFVNR	PR489_Michele_2020316_SPL5-2_r1	9348	TYARNLPAFVNR	474.593	3
1778	PR489_Michele_2020316_SPL5-2_r1_9348_TYARNLPAFVNR	-0.739628	0.251605	0.691686	TYARNLPAFVNR	PR489_Michele_2020316_SPL5-2_r1	9348	TYARNLPAFVNR	474.593	3
1779	PR489_Michele_2020316_SPL5-2_r1_20963_FTLKLYWW	-0.87674	0.394422	0.922955	FTLKLYWW	PR489_Michele_2020316_SPL5-2_r1	20963	FTLKLYWW	578.811	2
1780	PR489_Michele_2020316_SPL5-2_r1_20963_FTLKLYWW	-0.901027	0.358163	0.834722	FTLKLYWW	PR489_Michele_2020316_SPL5-2_r1	20963	FTLKLYWW	578.811	2
1781	PR489_Michele_2020316_SPL5-2_r1_14587_TYARNLPAFVNR	-0.876968	0.395025	0.923127	TYARNLPAFVNR	PR489_Michele_2020316_SPL5-2_r1	14587	TYARNLPAFVNR	1421.76	1
1782	PR489_Michele_2020316_SPL5-2_r1_14587_TYARNLPAFVNR	-0.939368	0.37428	0.865143	TYARNLPAFVNR	PR489_Michele_2020316_SPL5-2_r1	14587	TYARNLPAFVNR	1421.76	1
1783	PR489_Michele_2020316_SPL5-2_r1_25605_HGRFLELGKF	-0.878564	0.398608	0.92433	HGRFLELGKF	PR489_Michele_2020316_SPL5-2_r1	25605	HGRFLELGKF	401.225	3
1784	PR489_Michele_2020316_SPL5-2_r1_25605_HGRFLELGKF	-0.838728	0.322185	0.782567	HGRFLELGKF	PR489_Michele_2020316_SPL5-2_r1	25605	HGRFLELGKF	401.225	3
1785	PR489_Michele_2020316_SPL5-2_r1_6076_LSETSHEKSE	-0.880188	0.400199	0.925553	LSETSHEKSE	PR489_Michele_2020316_SPL5-2_r1	6076	LSETSHEKSE	382.847	3
1786	PR489_Michele_2020316_SPL5-2_r1_6076_LSETSHEKSE	-0.735943	0.25	0.688123	LSETSHEKSE	PR489_Michele_2020316_SPL5-2_r1	6076	LSETSHEKSE	382.847	3
1787	PR489_Michele_20200228_SPL1-2_r1_20200303203802_11975_GLEGFLSKMAEHRQQP	-0.881483	0.400394	0.926525	GLEGFLSKMAEHRQQP	PR489_Michele_20200228_SPL1-2_r1_20200303203802	11975	GLEGFLSKMAEHRQQP	609.974	3
1788	PR489_Michele_2020316_SPL5-2_r1_15240_GTNGGTLYAFS	-0.881791	0.400394	0.926756	GTNGGTLYAFS	PR489_Michele_2020316_SPL5-2_r1	15240	GTNGGTLYAFS	1087.51	1
1789	PR489_Michele_2020316_SPL5-2_r1_15240_GTNGGTLYAFS	-0.87094	0.341151	0.80998	GTNGGTLYAFS	PR489_Michele_2020316_SPL5-2_r1	15240	GTNGGTLYAFS	1087.51	1
1790	PR489_Michele_2020316_SPL5-2_r1_15317_DAFLFLFSF	-0.882165	0.400394	0.927037	DAFLFLFSF	PR489_Michele_2020316_SPL5-2_r1	15317	DAFLFLFSF	553.781	2
1791	PR489_Michele_2020316_SPL5-2_r1_15317_DAFLFLFSF	-0.820973	0.310857	0.767018	DAFLFLFSF	PR489_Michele_2020316_SPL5-2_r1	15317	DAFLFLFSF	553.781	2
1792	PR489_Michele_20200228_SPL1-2_r1_20200303203802_5258_TDQRLEAET	-0.882447	0.400394	0.927248	TDQRLEAET	PR489_Michele_20200228_SPL1-2_r1_20200303203802	5258	TDQRLEAET	1062.5	1
1793	PR489_Michele_20200228_SPL1-2_r1_20200303203802_5498_NLKETWTANV	-0.883806	0.400394	0.928267	NLKETWTANV	PR489_Michele_20200228_SPL1-2_r1_20200303203802	5498	NLKETWTANV	588.298	2
1794	PR489_Michele_20200228_SPL1-2_r1_20200303203802_2774_SYLESLVKF	-0.883916	0.400394	0.928349	SYLESLVKF	PR489_Michele_20200228_SPL1-2_r1_20200303203802	2774	SYLESLVKF	362.528	3
1795	PR489_Michele_2020316_SPL5-2_r1_7568_PAPSLFPAAQVL	-0.884626	0.400394	0.92888	PAPSLFPAAQVL	PR489_Michele_2020316_SPL5-2_r1	7568	PAPSLFPAAQVL	1210.68	1
1796	PR489_Michele_2020316_SPL5-2_r1_7568_PAPSLFPAAQVL	-0.77292	0.266504	0.723307	PAPSLFPAAQVL	PR489_Michele_2020316_SPL5-2_r1	7568	PAPSLFPAAQVL	1210.68	1
1797	PR489_Michele_2020316_SPL5-2_r1_22338_ASAWTLYAV	-0.887057	0.40197	0.930696	ASAWTLYAV	PR489_Michele_2020316_SPL5-2_r1	22338	ASAWTLYAV	981.504	1
1798	PR489_Michele_2020316_SPL5-2_r1_22338_ASAWTLYAV	-0.812159	0.302433	0.759179	ASAWTLYAV	PR489_Michele_2020316_SPL5-2_r1	22338	ASAWTLYAV	981.504	1
1799	PR489_Michele_20200228_SPL1-2_r1_20200303203802_27277_YGRKAEELLW	-0.887988	0.403543	0.93139	YGRKAEELLW	PR489_Michele_20200228_SPL1-2_r1_20200303203802	27277	YGRKAEELLW	632.833	2
1800	PR489_Michele_20200228_SPL1-2_r1_20200303203802_17129_LDHHGLSPGF	-0.888508	0.40413	0.931777	LDHHGLSPGF	PR489_Michele_20200228_SPL1-2_r1_20200303203802	17129	LDHHGLSPGF	1079.52	1
1801	PR489_Michele_2020316_SPL5-2_r1_6733_TGSLKFLHQ	-0.889445	0.404715	0.932474	TGSLKFLHQ	PR489_Michele_2020316_SPL5-2_r1	6733	TGSLKFLHQ	515.787	2
1802	PR489_Michele_2020316_SPL5-2_r1_6733_TGSLKFLHQ	-0.917076	0.36166	0.847602	TGSLKFLHQ	PR489_Michele_2020316_SPL5-2_r1	6733	TGSLKFLHQ	515.787	2
1803	PR489_Michele_20200228_SPL1-2_r1_20200303203802_19368_NRVFLRAL	-0.890329	0.405299	0.933131	NRVFLRAL	PR489_Michele_20200228_SPL1-2_r1_20200303203802	19368	NRVFLRAL	988.595	1
1804	PR489_Michele_20200228_SPL1-2_r1_20200303203802_15602_LMLLKLKTEA	-0.894521	0.408824	0.936238	LMLLKLKTEA	PR489_Michele_20200228_SPL1-2_r1_20200303203802	15602	LMLLKLKTEA	387.24	3
1805	PR489_Michele_2020316_SPL5-2_r1_27384_MALWSLLHL	-0.894718	0.409002	0.936384	MALWSLLHL	PR489_Michele_2020316_SPL5-2_r1	27384	MALWSLLHL	1083.6	1
1806	PR489_Michele_2020316_SPL5-2_r1_27384_MALWSLLHL	-0.789464	0.279762	0.738622	MALWSLLHL	PR489_Michele_2020316_SPL5-2_r1	27384	MALWSLLHL	1083.6	1
1807	PR489_Michele_20200228_SPL1-2_r1_20200303203802_18401_VAALRHANERMRTL	-0.895069	0.409002	0.936642	VAALRHANERMRTL	PR489_Michele_20200228_SPL1-2_r1_20200303203802	18401	VAALRHANERMRTL	546.632	3
1808	PR489_Michele_20200228_SPL1-2_r1_20200303203802_19909_RAAAGLEGAPGARAQ	-0.898297	0.409533	0.939022	RAAAGLEGAPGARAQ	PR489_Michele_20200228_SPL1-2_r1_20200303203802	19909	RAAAGLEGAPGARAQ	698.369	2
1809	PR489_Michele_20200228_SPL1-2_r1_20200303203802_7431_LREVWLNY	-0.898733	0.409533	0.939343	LREVWLNY	PR489_Michele_20200228_SPL1-2_r1_20200303203802	7431	LREVWLNY	546.788	2
1810	PR489_Michele_2020316_SPL5-2_r1_6370_TFSLAHGLK	-0.899439	0.409533	0.939862	TFSLAHGLK	PR489_Michele_2020316_SPL5-2_r1	6370	TFSLAHGLK	973.546	1
1811	PR489_Michele_2020316_SPL5-2_r1_6370_TFSLAHGLK	-0.853749	0.332602	0.795475	TFSLAHGLK	PR489_Michele_2020316_SPL5-2_r1	6370	TFSLAHGLK	973.546	1
1812	PR489_Michele_2020316_SPL5-2_r1_3377_GMLVFLLRN	-0.899546	0.409533	0.939941	GMLVFLLRN	PR489_Michele_2020316_SPL5-2_r1	3377	GMLVFLLRN	355.202	3
1813	PR489_Michele_2020316_SPL5-2_r1_3377_GMLVFLLRN	-0.488306	0.0998308	0.43501	GMLVFLLRN	PR489_Michele_2020316_SPL5-2_r1	3377	GMLVFLLRN	355.202	3
1814	PR489_Michele_20200228_SPL1-2_r1_20200303203802_29583_RLTWPKLLFHVF	-0.900086	0.409533	0.940338	RLTWPKLLFHVF	PR489_Michele_20200228_SPL1-2_r1_20200303203802	29583	RLTWPKLLFHVF	519.639	3
1815	PR489_Michele_20200228_SPL1-2_r1_20200303203802_14728_EYVRFDSDVGMFVALT	-0.901185	0.409533	0.941144	EYVRFDSDVGMFVALT	PR489_Michele_20200228_SPL1-2_r1_20200303203802	14728	EYVRFDSDVGMFVALT	616.961	3
1816	PR489_Michele_2020316_SPL5-2_r1_12179_RDPQRQDTR	-0.901297	0.409709	0.941226	RDPQRQDTR	PR489_Michele_2020316_SPL5-2_r1	12179	RDPQRQDTR	586.298	2
1817	PR489_Michele_2020316_SPL5-2_r1_12179_RDPQRQDTR	-0.856775	0.337634	0.798048	RDPQRQDTR	PR489_Michele_2020316_SPL5-2_r1	12179	RDPQRQDTR	586.298	2
1818	PR489_Michele_20200228_SPL1-2_r1_20200303203802_25738_GVVYTLLQSLLSYKS	-0.9016	0.409709	0.941448	GVVYTLLQSLLSYKS	PR489_Michele_20200228_SPL1-2_r1_20200303203802	25738	GVVYTLLQSLLSYKS	557.642	3
1819	PR489_Michele_20200228_SPL1-2_r1_20200303203802_6607_LRSLNLQWL	-0.905172	0.412221	0.944061	LRSLNLQWL	PR489_Michele_20200228_SPL1-2_r1_20200303203802	6607	LRSLNLQWL	1142.66	1
1820	PR489_Michele_20200228_SPL1-2_r1_20200303203802_23012_KGSSLKRDTLLGEKELPLTS	-0.905516	0.412391	0.944312	KGSSLKRDTLLGEKELPLTS	PR489_Michele_20200228_SPL1-2_r1_20200303203802	23012	KGSSLKRDTLLGEKELPLTS	1086.61	1
1821	PR489_Michele_20200228_SPL1-2_r1_20200303203802_33890_ADLRRSGLLPWLR	-0.905532	0.412391	0.944324	ADLRRSGLLPWLR	PR489_Michele_20200228_SPL1-2_r1_20200303203802	33890	ADLRRSGLLPWLR	776.95	2
1822	PR489_Michele_20200228_SPL1-2_r1_20200303203802_8683_ESNRLLSAL	-0.90713	0.413693	0.945488	ESNRLLSAL	PR489_Michele_20200228_SPL1-2_r1_20200303203802	8683	ESNRLLSAL	1002.55	1
1823	PR489_Michele_20200228_SPL1-2_r1_20200303203802_10505_NSNSSSSRLSQYFEK	-0.908063	0.413693	0.946166	NSNSSSSRLSQYFEK	PR489_Michele_20200228_SPL1-2_r1_20200303203802	10505	NSNSSSSRLSQYFEK	578.601	3
1824	PR489_Michele_2020316_SPL5-2_r1_8900_MLLVWVLAF	-0.909386	0.413693	0.947128	MLLVWVLAF	PR489_Michele_2020316_SPL5-2_r1	8900	MLLVWVLAF	546.305	2
1825	PR489_Michele_2020316_SPL5-2_r1_8900_MLLVWVLAF	-0.854742	0.335159	0.79632	MLLVWVLAF	PR489_Michele_2020316_SPL5-2_r1	8900	MLLVWVLAF	546.305	2
1826	PR489_Michele_20200228_SPL1-2_r1_20200303203802_27443_FSELPMPLLL	-0.911049	0.413693	0.948334	FSELPMPLLL	PR489_Michele_20200228_SPL1-2_r1_20200303203802	27443	FSELPMPLLL	580.318	2
1827	PR489_Michele_2020316_SPL5-2_r1_33130_MALVLGSLLL	-0.914778	0.415222	0.951029	MALVLGSLLL	PR489_Michele_2020316_SPL5-2_r1	33130	MALVLGSLLL	1029.64	1
1828	PR489_Michele_2020316_SPL5-2_r1_33130_MALVLGSLLL	-0.868065	0.338692	0.807573	MALVLGSLLL	PR489_Michele_2020316_SPL5-2_r1	33130	MALVLGSLLL	1029.64	1
1829	PR489_Michele_20200228_SPL1-2_r1_20200303203802_5492_LRARVDEAM	-0.920244	0.419231	0.954957	LRARVDEAM	PR489_Michele_20200228_SPL1-2_r1_20200303203802	5492	LRARVDEAM	530.777	2
1830	PR489_Michele_20200228_SPL1-2_r1_20200303203802_18689_MLTVRGLLR	-0.920671	0.419231	0.955263	MLTVRGLLR	PR489_Michele_20200228_SPL1-2_r1_20200303203802	18689	MLTVRGLLR	1058.64	1
1831	PR489_Michele_20200228_SPL1-2_r1_20200303203802_15956_RQMLTALL	-0.920759	0.419789	0.955326	RQMLTALL	PR489_Michele_20200228_SPL1-2_r1_20200303203802	15956	RQMLTALL	473.279	2
1832	PR489_Michele_20200228_SPL1-2_r1_20200303203802_5295_DREATYMLK	-0.922954	0.420901	0.956895	DREATYMLK	PR489_Michele_20200228_SPL1-2_r1_20200303203802	5295	DREATYMLK	563.773	2
1833	PR489_Michele_20200228_SPL1-2_r1_20200303203802_4107_EDFKFGKLLG	-0.924375	0.420901	0.957908	EDFKFGKLLG	PR489_Michele_20200228_SPL1-2_r1_20200303203802	4107	EDFKFGKLLG	385.209	3
1834	PR489_Michele_20200228_SPL1-2_r1_20200303203802_9005_LTLPEKLE	-0.925839	0.422414	0.95895	LTLPEKLE	PR489_Michele_20200228_SPL1-2_r1_20200303203802	9005	LTLPEKLE	471.774	2
1835	PR489_Michele_2020316_SPL5-2_r1_30484_LFWYLFWL	-0.929052	0.426794	0.961231	LFWYLFWL	PR489_Michele_2020316_SPL5-2_r1	30484	LFWYLFWL	594.649	3
1836	PR489_Michele_2020316_SPL5-2_r1_30484_LFWYLFWL	-1.07273	0.466172	0.962532	LFWYLFWL	PR489_Michele_2020316_SPL5-2_r1	30484	LFWYLFWL	594.649	3
1837	PR489_Michele_2020316_SPL5-2_r1_10532_RSQVGVGVF	-0.929559	0.427342	0.96159	RSQVGVGVF	PR489_Michele_2020316_SPL5-2_r1	10532	RSQVGVGVF	474.767	2
1838	PR489_Michele_2020316_SPL5-2_r1_10532_RSQVGVGVF	-0.997612	0.41569	0.909118	RSQVGVGVF	PR489_Michele_2020316_SPL5-2_r1	10532	RSQVGVGVF	474.767	2
1839	PR489_Michele_20200228_SPL1-2_r1_20200303203802_34562_ENLLKRFLVLNPL	-0.931171	0.427481	0.96273	ENLLKRFLVLNPL	PR489_Michele_20200228_SPL1-2_r1_20200303203802	34562	ENLLKRFLVLNPL	784.975	2
1840	PR489_Michele_20200228_SPL1-2_r1_20200303203802_4708_KLFLGELLY	-0.931367	0.427481	0.962868	KLFLGELLY	PR489_Michele_20200228_SPL1-2_r1_20200303203802	4708	KLFLGELLY	365.883	3
1841	PR489_Michele_20200228_SPL1-2_r1_20200303203802_18587_VQFFRLLRLFKLLA	-0.932155	0.428027	0.963424	VQFFRLLRLFKLLA	PR489_Michele_20200228_SPL1-2_r1_20200303203802	18587	VQFFRLLRLFKLLA	588.698	3
1842	PR489_Michele_20200228_SPL1-2_r1_20200303203802_2825_EWKFRQQM	-0.936055	0.43251	0.966168	EWKFRQQM	PR489_Michele_20200228_SPL1-2_r1_20200303203802	2825	EWKFRQQM	384.854	3
1843	PR489_Michele_2020316_SPL5-2_r1_15521_DKTVVAYNW	-0.936504	0.43251	0.966484	DKTVVAYNW	PR489_Michele_2020316_SPL5-2_r1	15521	DKTVVAYNW	1095.55	1
1844	PR489_Michele_2020316_SPL5-2_r1_15521_DKTVVAYNW	-0.933961	0.371845	0.860925	DKTVVAYNW	PR489_Michele_2020316_SPL5-2_r1	15521	DKTVVAYNW	1095.55	1
1845	PR489_Michele_20200228_SPL1-2_r1_20200303203802_9100_LLLTGTLHQRSLAE	-0.936935	0.43251	0.966785	LLLTGTLHQRSLAE	PR489_Michele_20200228_SPL1-2_r1_20200303203802	9100	LLLTGTLHQRSLAE	776.438	2
1846	PR489_Michele_20200228_SPL1-2_r1_20200303203802_7619_RQRPPDASPSP	-0.937621	0.433998	0.967267	RQRPPDASPSP	PR489_Michele_20200228_SPL1-2_r1_20200303203802	7619	RQRPPDASPSP	604.308	2
1847	PR489_Michele_20200228_SPL1-2_r1_20200303203802_19693_GLMTLPPESL	-0.939882	0.436261	0.968848	GLMTLPPESL	PR489_Michele_20200228_SPL1-2_r1_20200303203802	19693	GLMTLPPESL	529.279	2
1848	PR489_Michele_2020316_SPL5-2_r1_2592_LGVGVASGLAR	-0.941277	0.436261	0.969822	LGVGVASGLAR	PR489_Michele_2020316_SPL5-2_r1	2592	LGVGVASGLAR	500.294	2
1849	PR489_Michele_2020316_SPL5-2_r1_2592_LGVGVASGLAR	-0.826872	0.317926	0.77222	LGVGVASGLAR	PR489_Michele_2020316_SPL5-2_r1	2592	LGVGVASGLAR	500.294	2
1850	PR489_Michele_2020316_SPL5-2_r1_7824_YEEELNKR	-0.941658	0.436261	0.970088	YEEELNKR	PR489_Michele_2020316_SPL5-2_r1	7824	YEEELNKR	1080.53	1
1851	PR489_Michele_2020316_SPL5-2_r1_7824_YEEELNKR	-0.746528	0.255076	0.698325	YEEELNKR	PR489_Michele_2020316_SPL5-2_r1	7824	YEEELNKR	1080.53	1
1852	PR489_Michele_2020316_SPL5-2_r1_12315_KTDQLPMPF	-0.942654	0.436261	0.970781	KTDQLPMPF	PR489_Michele_2020316_SPL5-2_r1	12315	KTDQLPMPF	1076.54	1
1853	PR489_Michele_2020316_SPL5-2_r1_12315_KTDQLPMPF	-0.934712	0.37234	0.861513	KTDQLPMPF	PR489_Michele_2020316_SPL5-2_r1	12315	KTDQLPMPF	1076.54	1
1854	PR489_Michele_20200228_SPL1-2_r1_20200303203802_29672_LFVYLRPSSSYL	-0.942668	0.436261	0.970791	LFVYLRPSSSYL	PR489_Michele_20200228_SPL1-2_r1_20200303203802	29672	LFVYLRPSSSYL	482.264	3
1855	PR489_Michele_20200228_SPL1-2_r1_20200303203802_14932_HLQPRQMTL	-0.942897	0.436261	0.97095	HLQPRQMTL	PR489_Michele_20200228_SPL1-2_r1_20200303203802	14932	HLQPRQMTL	562.299	2
1856	PR489_Michele_20200228_SPL1-2_r1_20200303203802_15429_PKEQHSYELL	-0.94401	0.437736	0.971724	PKEQHSYELL	PR489_Michele_20200228_SPL1-2_r1_20200303203802	15429	PKEQHSYELL	622.316	2
1857	PR489_Michele_20200228_SPL1-2_r1_20200303203802_13733_STYLQQLSR	-0.946014	0.438086	0.973115	STYLQQLSR	PR489_Michele_20200228_SPL1-2_r1_20200303203802	13733	STYLQQLSR	548.283	2
1858	PR489_Michele_20200228_SPL1-2_r1_20200303203802_26854_SGNNFSWSL	-0.946261	0.438086	0.973286	SGNNFSWSL	PR489_Michele_20200228_SPL1-2_r1_20200303203802	26854	SGNNFSWSL	506.225	2
1859	PR489_Michele_20200228_SPL1-2_r1_20200303203802_8548_LVSLRMSGSR	-0.947676	0.438086	0.974265	LVSLRMSGSR	PR489_Michele_20200228_SPL1-2_r1_20200303203802	8548	LVSLRMSGSR	1105.6	1
1860	PR489_Michele_2020316_SPL5-2_r1_18069_KLLEPFFNKL	-0.947677	0.438086	0.974266	KLLEPFFNKL	PR489_Michele_2020316_SPL5-2_r1	18069	KLLEPFFNKL	624.869	2
1861	PR489_Michele_2020316_SPL5-2_r1_18069_KLLEPFFNKL	-0.890074	0.349223	0.825807	KLLEPFFNKL	PR489_Michele_2020316_SPL5-2_r1	18069	KLLEPFFNKL	624.869	2
1862	PR489_Michele_20200228_SPL1-2_r1_20200303203802_17572_SGQERFVW	-0.948086	0.438086	0.974549	SGQERFVW	PR489_Michele_20200228_SPL1-2_r1_20200303203802	17572	SGQERFVW	504.743	2
1863	PR489_Michele_20200228_SPL1-2_r1_20200303203802_29556_KDFLHLKENL	-0.948162	0.438086	0.974601	KDFLHLKENL	PR489_Michele_20200228_SPL1-2_r1_20200303203802	29556	KDFLHLKENL	419.568	3
1864	PR489_Michele_20200228_SPL1-2_r1_20200303203802_34692_GAGDVLGNFVQWREKF	-0.949548	0.438728	0.975558	GAGDVLGNFVQWREKF	PR489_Michele_20200228_SPL1-2_r1_20200303203802	34692	GAGDVLGNFVQWREKF	608.306	3
1865	PR489_Michele_2020316_SPL5-2_r1_11454_YSLLSMKGM	-0.949574	0.438728	0.975576	YSLLSMKGM	PR489_Michele_2020316_SPL5-2_r1	11454	YSLLSMKGM	515.259	2
1866	PR489_Michele_2020316_SPL5-2_r1_11454_YSLLSMKGM	-0.891444	0.349223	0.826927	YSLLSMKGM	PR489_Michele_2020316_SPL5-2_r1	11454	YSLLSMKGM	515.259	2
1867	PR489_Michele_20200228_SPL1-2_r1_20200303203802_21344_LLNYLGPLT	-0.949869	0.438728	0.97578	LLNYLGPLT	PR489_Michele_20200228_SPL1-2_r1_20200303203802	21344	LLNYLGPLT	1003.58	1
1868	PR489_Michele_2020316_SPL5-2_r1_2698_SDGLGSRSL	-0.951088	0.439776	0.97662	SDGLGSRSL	PR489_Michele_2020316_SPL5-2_r1	2698	SDGLGSRSL	891.453	1
1869	PR489_Michele_2020316_SPL5-2_r1_2698_SDGLGSRSL	-0.833132	0.320585	0.777701	SDGLGSRSL	PR489_Michele_2020316_SPL5-2_r1	2698	SDGLGSRSL	891.453	1
1870	PR489_Michele_20200228_SPL1-2_r1_20200303203802_11554_WSQLNVLKK	-0.951109	0.439776	0.976634	WSQLNVLKK	PR489_Michele_20200228_SPL1-2_r1_20200303203802	11554	WSQLNVLKK	558.812	2
1871	PR489_Michele_2020316_SPL5-2_r1_6419_NYLKQSKVVL	-0.952486	0.443097	0.977582	NYLKQSKVVL	PR489_Michele_2020316_SPL5-2_r1	6419	NYLKQSKVVL	1191.71	1
1872	PR489_Michele_2020316_SPL5-2_r1_6419_NYLKQSKVVL	-0.828416	0.317926	0.773575	NYLKQSKVVL	PR489_Michele_2020316_SPL5-2_r1	6419	NYLKQSKVVL	1191.71	1
1873	PR489_Michele_2020316_SPL5-2_r1_11124_LWGEGKFPS	-0.953773	0.444548	0.978465	LWGEGKFPS	PR489_Michele_2020316_SPL5-2_r1	11124	LWGEGKFPS	510.761	2
1874	PR489_Michele_2020316_SPL5-2_r1_11124_LWGEGKFPS	-0.900223	0.357216	0.834071	LWGEGKFPS	PR489_Michele_2020316_SPL5-2_r1	11124	LWGEGKFPS	510.761	2
1875	PR489_Michele_2020316_SPL5-2_r1_13819_MSHPQPELFL	-0.955416	0.446927	0.979592	MSHPQPELFL	PR489_Michele_2020316_SPL5-2_r1	13819	MSHPQPELFL	599.799	2
1876	PR489_Michele_2020316_SPL5-2_r1_13819_MSHPQPELFL	-0.908184	0.359719	0.840492	MSHPQPELFL	PR489_Michele_2020316_SPL5-2_r1	13819	MSHPQPELFL	599.799	2
1877	PR489_Michele_20200228_SPL1-2_r1_20200303203802_15635_RFLQGNTHDRNKL	-0.956642	0.449862	0.98043	RFLQGNTHDRNKL	PR489_Michele_20200228_SPL1-2_r1_20200303203802	15635	RFLQGNTHDRNKL	799.923	2
1878	PR489_Michele_2020316_SPL5-2_r1_7787_WRLSLASLLF	-0.956724	0.449862	0.980486	WRLSLASLLF	PR489_Michele_2020316_SPL5-2_r1	7787	WRLSLASLLF	603.354	2
1879	PR489_Michele_2020316_SPL5-2_r1_7787_WRLSLASLLF	-0.935242	0.37234	0.861926	WRLSLASLLF	PR489_Michele_2020316_SPL5-2_r1	7787	WRLSLASLLF	603.354	2
1880	PR489_Michele_20200228_SPL1-2_r1_20200303203802_25505_LALRAETWL	-0.957578	0.449862	0.981069	LALRAETWL	PR489_Michele_20200228_SPL1-2_r1_20200303203802	25505	LALRAETWL	1072.6	1
1881	PR489_Michele_20200228_SPL1-2_r1_20200303203802_28950_VVRRDPGNTEPVKAKE	-0.957769	0.449862	0.9812	VVRRDPGNTEPVKAKE	PR489_Michele_20200228_SPL1-2_r1_20200303203802	28950	VVRRDPGNTEPVKAKE	598.996	3
1882	PR489_Michele_20200228_SPL1-2_r1_20200303203802_8526_KVMVQPLNLL	-0.958169	0.449862	0.981473	KVMVQPLNLL	PR489_Michele_20200228_SPL1-2_r1_20200303203802	8526	KVMVQPLNLL	577.844	2
1883	PR489_Michele_2020316_SPL5-2_r1_7981_SYPEYFVF	-0.958511	0.449862	0.981706	SYPEYFVF	PR489_Michele_2020316_SPL5-2_r1	7981	SYPEYFVF	526.242	2
1884	PR489_Michele_2020316_SPL5-2_r1_7981_SYPEYFVF	-0.818964	0.308486	0.765238	SYPEYFVF	PR489_Michele_2020316_SPL5-2_r1	7981	SYPEYFVF	526.242	2
1885	PR489_Michele_20200228_SPL1-2_r1_20200303203802_12570_ANVLLPVESSK	-0.95868	0.449862	0.981822	ANVLLPVESSK	PR489_Michele_20200228_SPL1-2_r1_20200303203802	12570	ANVLLPVESSK	1156.65	1
1886	PR489_Michele_20200228_SPL1-2_r1_20200303203802_17409_SWDSALLYGPPPVSGL	-0.959074	0.449862	0.98209	SWDSALLYGPPPVSGL	PR489_Michele_20200228_SPL1-2_r1_20200303203802	17409	SWDSALLYGPPPVSGL	829.917	2
1887	PR489_Michele_20200228_SPL1-2_r1_20200303203802_8394_TEHKLTHTGE	-0.959434	0.449862	0.982335	TEHKLTHTGE	PR489_Michele_20200228_SPL1-2_r1_20200303203802	8394	TEHKLTHTGE	384.855	3
1888	PR489_Michele_20200228_SPL1-2_r1_20200303203802_3273_LRRKAEAL	-0.959634	0.449862	0.982472	LRRKAEAL	PR489_Michele_20200228_SPL1-2_r1_20200303203802	3273	LRRKAEAL	956.589	1
1889	PR489_Michele_20200228_SPL1-2_r1_20200303203802_8710_RVTVKSLDY	-0.960175	0.449862	0.98284	RVTVKSLDY	PR489_Michele_20200228_SPL1-2_r1_20200303203802	8710	RVTVKSLDY	360.869	3
1890	PR489_Michele_20200228_SPL1-2_r1_20200303203802_20705_AEELPPLLVDLLEKSQ	-0.960773	0.449862	0.983247	AEELPPLLVDLLEKSQ	PR489_Michele_20200228_SPL1-2_r1_20200303203802	20705	AEELPPLLVDLLEKSQ	598.663	3
1891	PR489_Michele_20200228_SPL1-2_r1_20200303203802_11675_LGQQVDREPGD	-0.961227	0.449862	0.983555	LGQQVDREPGD	PR489_Michele_20200228_SPL1-2_r1_20200303203802	11675	LGQQVDREPGD	607.289	2
1892	PR489_Michele_2020316_SPL5-2_r1_3117_GPEREKTQAI	-0.96315	0.450368	0.984861	GPEREKTQAI	PR489_Michele_2020316_SPL5-2_r1	3117	GPEREKTQAI	564.804	2
1893	PR489_Michele_2020316_SPL5-2_r1_3117_GPEREKTQAI	-0.930832	0.36878	0.858474	GPEREKTQAI	PR489_Michele_2020316_SPL5-2_r1	3117	GPEREKTQAI	564.804	2
1894	PR489_Michele_20200228_SPL1-2_r1_20200303203802_21206_ATPHPFPAV	-0.964171	0.450872	0.985553	ATPHPFPAV	PR489_Michele_20200228_SPL1-2_r1_20200303203802	21206	ATPHPFPAV	468.748	2
1895	PR489_Michele_20200228_SPL1-2_r1_20200303203802_20571_ELTEQTPALL	-0.970157	0.453224	0.98959	ELTEQTPALL	PR489_Michele_20200228_SPL1-2_r1_20200303203802	20571	ELTEQTPALL	1114.59	1
1896	PR489_Michele_20200228_SPL1-2_r1_20200303203802_19412_FLKRSRGGKYPVREK	-0.970967	0.453224	0.990134	FLKRSRGGKYPVREK	PR489_Michele_20200228_SPL1-2_r1_20200303203802	19412	FLKRSRGGKYPVREK	607.686	3
1897	PR489_Michele_2020316_SPL5-2_r1_11709_PSNPMNPTL	-0.971602	0.453224	0.99056	PSNPMNPTL	PR489_Michele_2020316_SPL5-2_r1	11709	PSNPMNPTL	970.466	1
1898	PR489_Michele_2020316_SPL5-2_r1_11709_PSNPMNPTL	-0.968254	0.392989	0.887276	PSNPMNPTL	PR489_Michele_2020316_SPL5-2_r1	11709	PSNPMNPTL	970.466	1
1899	PR489_Michele_2020316_SPL5-2_r1_8533_FSQEFWNF	-0.971824	0.453224	0.990709	FSQEFWNF	PR489_Michele_2020316_SPL5-2_r1	8533	FSQEFWNF	552.741	2
1900	PR489_Michele_2020316_SPL5-2_r1_8533_FSQEFWNF	-0.858821	0.337634	0.799783	FSQEFWNF	PR489_Michele_2020316_SPL5-2_r1	8533	FSQEFWNF	552.741	2
1901	PR489_Michele_2020316_SPL5-2_r1_13432_LKTTMNLY	-0.972789	0.453224	0.991355	LKTTMNLY	PR489_Michele_2020316_SPL5-2_r1	13432	LKTTMNLY	492.263	2
1902	PR489_Michele_2020316_SPL5-2_r1_13432_LKTTMNLY	-1.02393	0.436097	0.928189	LKTTMNLY	PR489_Michele_2020316_SPL5-2_r1	13432	LKTTMNLY	492.263	2
1903	PR489_Michele_20200228_SPL1-2_r1_20200303203802_34585_RKREELKLKQQL	-0.973182	0.453224	0.991618	RKREELKLKQQL	PR489_Michele_20200228_SPL1-2_r1_20200303203802	34585	RKREELKLKQQL	523.653	3
1904	PR489_Michele_20200228_SPL1-2_r1_20200303203802_10681_QPRAADGVVKVPPASKAP	-0.973431	0.453224	0.991785	QPRAADGVVKVPPASKAP	PR489_Michele_20200228_SPL1-2_r1_20200303203802	10681	QPRAADGVVKVPPASKAP	596.673	3
1905	PR489_Michele_20200228_SPL1-2_r1_20200303203802_33199_EDLFVTPLSNLVANL	-0.973795	0.453224	0.992029	EDLFVTPLSNLVANL	PR489_Michele_20200228_SPL1-2_r1_20200303203802	33199	EDLFVTPLSNLVANL	548.961	3
1906	PR489_Michele_20200228_SPL1-2_r1_20200303203802_10017_TVTVLLQYPG	-0.975145	0.453224	0.99293	TVTVLLQYPG	PR489_Michele_20200228_SPL1-2_r1_20200303203802	10017	TVTVLLQYPG	545.806	2
1907	PR489_Michele_20200228_SPL1-2_r1_20200303203802_16925_KALADLLSESLHSLAT	-0.975926	0.453224	0.993451	KALADLLSESLHSLAT	PR489_Michele_20200228_SPL1-2_r1_20200303203802	16925	KALADLLSESLHSLAT	834.954	2
1908	PR489_Michele_20200228_SPL1-2_r1_20200303203802_8270_ESNRLLSAL	-0.976108	0.453224	0.993573	ESNRLLSAL	PR489_Michele_20200228_SPL1-2_r1_20200303203802	8270	ESNRLLSAL	501.777	2
1909	PR489_Michele_2020316_SPL5-2_r1_5785_LDDLLEKLN	-0.976567	0.453224	0.993879	LDDLLEKLN	PR489_Michele_2020316_SPL5-2_r1	5785	LDDLLEKLN	1072.59	1
1910	PR489_Michele_2020316_SPL5-2_r1_5785_LDDLLEKLN	-0.968296	0.392989	0.887308	LDDLLEKLN	PR489_Michele_2020316_SPL5-2_r1	5785	LDDLLEKLN	1072.59	1
1911	PR489_Michele_20200228_SPL1-2_r1_20200303203802_15047_LTRLESVLPRS	-0.97803	0.453721	0.994853	LTRLESVLPRS	PR489_Michele_20200228_SPL1-2_r1_20200303203802	15047	LTRLESVLPRS	635.871	2
1912	PR489_Michele_2020316_SPL5-2_r1_20070_KFFDTLYSLMQQSVQ	-0.978355	0.45471	0.995069	KFFDTLYSLMQQSVQ	PR489_Michele_2020316_SPL5-2_r1	20070	KFFDTLYSLMQQSVQ	612.305	3
1913	PR489_Michele_2020316_SPL5-2_r1_20070_KFFDTLYSLMQQSVQ	-0.910419	0.361361	0.842285	KFFDTLYSLMQQSVQ	PR489_Michele_2020316_SPL5-2_r1	20070	KFFDTLYSLMQQSVQ	612.305	3
1914	PR489_Michele_20200228_SPL1-2_r1_20200303203802_7165_LRTQKKMY	-0.978749	0.45471	0.995331	LRTQKKMY	PR489_Michele_20200228_SPL1-2_r1_20200303203802	7165	LRTQKKMY	356.535	3
1915	PR489_Michele_20200228_SPL1-2_r1_20200303203802_21298_SWAWRGPGVLKVLWL	-0.980201	0.455526	0.996295	SWAWRGPGVLKVLWL	PR489_Michele_20200228_SPL1-2_r1_20200303203802	21298	SWAWRGPGVLKVLWL	884.5	2
1916	PR489_Michele_20200228_SPL1-2_r1_20200303203802_23176_SNAWLETLL	-0.980658	0.455526	0.996598	SNAWLETLL	PR489_Michele_20200228_SPL1-2_r1_20200303203802	23176	SNAWLETLL	1046.55	1
1917	PR489_Michele_20200228_SPL1-2_r1_20200303203802_15540_LQRPFPSSFE	-0.981455	0.455526	0.997126	LQRPFPSSFE	PR489_Michele_20200228_SPL1-2_r1_20200303203802	15540	LQRPFPSSFE	604.305	2
1918	PR489_Michele_2020316_SPL5-2_r1_14668_PYLDDYGETD	-0.982216	0.455526	0.99763	PYLDDYGETD	PR489_Michele_2020316_SPL5-2_r1	14668	PYLDDYGETD	1187.47	1
1919	PR489_Michele_2020316_SPL5-2_r1_14668_PYLDDYGETD	-0.930826	0.36878	0.858469	PYLDDYGETD	PR489_Michele_2020316_SPL5-2_r1	14668	PYLDDYGETD	1187.47	1
1920	PR489_Michele_20200228_SPL1-2_r1_20200303203802_23320_EHLQMPVMMRLSP	-0.983024	0.455526	0.998164	EHLQMPVMMRLSP	PR489_Michele_20200228_SPL1-2_r1_20200303203802	23320	EHLQMPVMMRLSP	784.885	2
1921	PR489_Michele_2020316_SPL5-2_r1_19798_WATQGNMGPAAF	-0.98312	0.455526	0.998227	WATQGNMGPAAF	PR489_Michele_2020316_SPL5-2_r1	19798	WATQGNMGPAAF	625.783	2
1922	PR489_Michele_2020316_SPL5-2_r1_19798_WATQGNMGPAAF	-0.864787	0.337634	0.80482	WATQGNMGPAAF	PR489_Michele_2020316_SPL5-2_r1	19798	WATQGNMGPAAF	625.783	2
1923	PR489_Michele_2020316_SPL5-2_r1_17462_GFDEMEVELQT	-0.983507	0.455526	0.998483	GFDEMEVELQT	PR489_Michele_2020316_SPL5-2_r1	17462	GFDEMEVELQT	649.284	2
1924	PR489_Michele_2020316_SPL5-2_r1_17462_GFDEMEVELQT	-0.912241	0.36166	0.843744	GFDEMEVELQT	PR489_Michele_2020316_SPL5-2_r1	17462	GFDEMEVELQT	649.284	2
1925	PR489_Michele_20200228_SPL1-2_r1_20200303203802_7487_KELRERVLRGKYRV	-0.983771	0.455526	0.998657	KELRERVLRGKYRV	PR489_Michele_20200228_SPL1-2_r1_20200303203802	7487	KELRERVLRGKYRV	601.361	3
1926	PR489_Michele_2020316_SPL5-2_r1_9960_TKVHFLPVV	-0.984353	0.455526	0.999042	TKVHFLPVV	PR489_Michele_2020316_SPL5-2_r1	9960	TKVHFLPVV	520.316	2
1927	PR489_Michele_2020316_SPL5-2_r1_9960_TKVHFLPVV	-1.00901	0.424269	0.917435	TKVHFLPVV	PR489_Michele_2020316_SPL5-2_r1	9960	TKVHFLPVV	520.316	2
1928	PR489_Michele_2020316_SPL5-2_r1_2652_AGKRSLRPQP	-0.987658	0.458296	1	AGKRSLRPQP	PR489_Michele_2020316_SPL5-2_r1	2652	AGKRSLRPQP	555.33	2
1929	PR489_Michele_2020316_SPL5-2_r1_2652_AGKRSLRPQP	-0.965705	0.39102	0.885349	AGKRSLRPQP	PR489_Michele_2020316_SPL5-2_r1	2652	AGKRSLRPQP	555.33	2
1930	PR489_Michele_20200228_SPL1-2_r1_20200303203802_15491_EASLGLWRTGS	-0.987798	0.458296	1	EASLGLWRTGS	PR489_Michele_20200228_SPL1-2_r1_20200303203802	15491	EASLGLWRTGS	588.799	2
1931	PR489_Michele_2020316_SPL5-2_r1_9521_TLKRRSWPLN	-0.988827	0.458781	1	TLKRRSWPLN	PR489_Michele_2020316_SPL5-2_r1	9521	TLKRRSWPLN	635.872	2
1932	PR489_Michele_2020316_SPL5-2_r1_9521_TLKRRSWPLN	-0.908948	0.359719	0.841105	TLKRRSWPLN	PR489_Michele_2020316_SPL5-2_r1	9521	TLKRRSWPLN	635.872	2
1933	PR489_Michele_20200228_SPL1-2_r1_20200303203802_4307_VGDIMVPLV	-0.989272	0.458929	1	VGDIMVPLV	PR489_Michele_20200228_SPL1-2_r1_20200303203802	4307	VGDIMVPLV	471.766	2
1934	PR489_Michele_20200228_SPL1-2_r1_20200303203802_3880_TQKPPRLLRPRPPSR	-0.989519	0.458929	1	TQKPPRLLRPRPPSR	PR489_Michele_20200228_SPL1-2_r1_20200303203802	3880	TQKPPRLLRPRPPSR	600.36	3
1935	PR489_Michele_20200228_SPL1-2_r1_20200303203802_29792_VLSVLLNELDGVGLK	-0.99076	0.458929	1	VLSVLLNELDGVGLK	PR489_Michele_20200228_SPL1-2_r1_20200303203802	29792	VLSVLLNELDGVGLK	523.644	3
1936	PR489_Michele_20200228_SPL1-2_r1_20200303203802_19436_SWAWRGPGVLKVLWL	-0.990819	0.458929	1	SWAWRGPGVLKVLWL	PR489_Michele_20200228_SPL1-2_r1_20200303203802	19436	SWAWRGPGVLKVLWL	884.5	2
1937	PR489_Michele_2020316_SPL5-2_r1_6086_LSHLMMSEQA	-0.992144	0.460303	1	LSHLMMSEQA	PR489_Michele_2020316_SPL5-2_r1	6086	LSHLMMSEQA	573.767	2
1938	PR489_Michele_2020316_SPL5-2_r1_6086_LSHLMMSEQA	-0.987971	0.411872	0.902015	LSHLMMSEQA	PR489_Michele_2020316_SPL5-2_r1	6086	LSHLMMSEQA	573.767	2
1939	PR489_Michele_20200228_SPL1-2_r1_20200303203802_11983_MESADQAVAELNGTQVE	-0.993568	0.460444	1	MESADQAVAELNGTQVE	PR489_Michele_20200228_SPL1-2_r1_20200303203802	11983	MESADQAVAELNGTQVE	896.402	2
1940	PR489_Michele_20200228_SPL1-2_r1_20200303203802_8610_LVNHRLLGM	-0.99358	0.460444	1	LVNHRLLGM	PR489_Michele_20200228_SPL1-2_r1_20200303203802	8610	LVNHRLLGM	1052.59	1
1941	PR489_Michele_2020316_SPL5-2_r1_4418_KSQTSVWHG	-0.993624	0.460444	1	KSQTSVWHG	PR489_Michele_2020316_SPL5-2_r1	4418	KSQTSVWHG	1029.51	1
1942	PR489_Michele_2020316_SPL5-2_r1_4418_KSQTSVWHG	-0.911108	0.36166	0.842837	KSQTSVWHG	PR489_Michele_2020316_SPL5-2_r1	4418	KSQTSVWHG	1029.51	1
1943	PR489_Michele_2020316_SPL5-2_r1_21660_LYAVATTIL	-0.993827	0.460444	1	LYAVATTIL	PR489_Michele_2020316_SPL5-2_r1	21660	LYAVATTIL	482.789	2
1944	PR489_Michele_2020316_SPL5-2_r1_21660_LYAVATTIL	-0.966092	0.39102	0.885642	LYAVATTIL	PR489_Michele_2020316_SPL5-2_r1	21660	LYAVATTIL	482.789	2
1945	PR489_Michele_20200228_SPL1-2_r1_20200303203802_9915_LLRPDVVLE	-0.995515	0.460924	1	LLRPDVVLE	PR489_Michele_20200228_SPL1-2_r1_20200303203802	9915	LLRPDVVLE	1053.62	1
1946	PR489_Michele_20200228_SPL1-2_r1_20200303203802_19209_QYTTFVKPAFE	-0.996724	0.462289	1	QYTTFVKPAFE	PR489_Michele_20200228_SPL1-2_r1_20200303203802	19209	QYTTFVKPAFE	1330.65	1
1947	PR489_Michele_20200228_SPL1-2_r1_20200303203802_22474_RGHDLMSNTPD	-0.997352	0.463652	1	RGHDLMSNTPD	PR489_Michele_20200228_SPL1-2_r1_20200303203802	22474	RGHDLMSNTPD	621.776	2
1948	PR489_Michele_20200228_SPL1-2_r1_20200303203802_15158_LLMTTPEKWDSMT	-0.999429	0.464128	1	LLMTTPEKWDSMT	PR489_Michele_20200228_SPL1-2_r1_20200303203802	15158	LLMTTPEKWDSMT	776.868	2
1949	PR489_Michele_2020316_SPL5-2_r1_15411_FLTDSEKKLQ	-1.00068	0.469027	1	FLTDSEKKLQ	PR489_Michele_2020316_SPL5-2_r1	15411	FLTDSEKKLQ	604.829	2
1950	PR489_Michele_2020316_SPL5-2_r1_15411_FLTDSEKKLQ	-0.97189	0.392989	0.890016	FLTDSEKKLQ	PR489_Michele_2020316_SPL5-2_r1	15411	FLTDSEKKLQ	604.829	2
1951	PR489_Michele_20200228_SPL1-2_r1_20200303203802_18223_IFIRLSHMYK	-1.00149	0.469496	1	IFIRLSHMYK	PR489_Michele_20200228_SPL1-2_r1_20200303203802	18223	IFIRLSHMYK	654.361	2
1952	PR489_Michele_20200228_SPL1-2_r1_20200303203802_17331_TTLSLVKTV	-1.00373	0.469965	1	TTLSLVKTV	PR489_Michele_20200228_SPL1-2_r1_20200303203802	17331	TTLSLVKTV	961.584	1
1953	PR489_Michele_2020316_SPL5-2_r1_29135_TATLLKETTD	-1.0059	0.471416	1	TATLLKETTD	PR489_Michele_2020316_SPL5-2_r1	29135	TATLLKETTD	546.792	2
1954	PR489_Michele_2020316_SPL5-2_r1_29135_TATLLKETTD	-0.970128	0.392989	0.888689	TATLLKETTD	PR489_Michele_2020316_SPL5-2_r1	29135	TATLLKETTD	546.792	2
1955	PR489_Michele_20200228_SPL1-2_r1_20200303203802_23904_LREMNWLDYFALG	-1.00608	0.471416	1	LREMNWLDYFALG	PR489_Michele_20200228_SPL1-2_r1_20200303203802	23904	LREMNWLDYFALG	814.394	2
1956	PR489_Michele_20200228_SPL1-2_r1_20200303203802_16201_VFTNNQVSY	-1.00658	0.471416	1	VFTNNQVSY	PR489_Michele_20200228_SPL1-2_r1_20200303203802	16201	VFTNNQVSY	536.255	2
1957	PR489_Michele_20200228_SPL1-2_r1_20200303203802_17722_EELWKWKELGHDL	-1.00662	0.471416	1	EELWKWKELGHDL	PR489_Michele_20200228_SPL1-2_r1_20200303203802	17722	EELWKWKELGHDL	841.921	2
1958	PR489_Michele_2020316_SPL5-2_r1_15654_DNNEYLARRPDNQEGA	-1.00733	0.471416	1	DNNEYLARRPDNQEGA	PR489_Michele_2020316_SPL5-2_r1	15654	DNNEYLARRPDNQEGA	621.285	3
1959	PR489_Michele_2020316_SPL5-2_r1_15654_DNNEYLARRPDNQEGA	-0.869674	0.339381	0.808921	DNNEYLARRPDNQEGA	PR489_Michele_2020316_SPL5-2_r1	15654	DNNEYLARRPDNQEGA	621.285	3
1960	PR489_Michele_20200228_SPL1-2_r1_20200303203802_20518_NRVEAGNSYD	-1.00822	0.47188	1	NRVEAGNSYD	PR489_Michele_20200228_SPL1-2_r1_20200303203802	20518	NRVEAGNSYD	562.745	2
1961	PR489_Michele_20200228_SPL1-2_r1_20200303203802_20817_RTQVTLTTMESNLK	-1.00896	0.47193	1	RTQVTLTTMESNLK	PR489_Michele_20200228_SPL1-2_r1_20200303203802	20817	RTQVTLTTMESNLK	811.424	2
1962	PR489_Michele_20200228_SPL1-2_r1_20200303203802_6140_EPTPFLLEW	-1.00944	0.47193	1	EPTPFLLEW	PR489_Michele_20200228_SPL1-2_r1_20200303203802	6140	EPTPFLLEW	1131.56	1
1963	PR489_Michele_2020316_SPL5-2_r1_7163_GASKRSWPL	-1.01081	0.472393	1	GASKRSWPL	PR489_Michele_2020316_SPL5-2_r1	7163	GASKRSWPL	501.28	2
1964	PR489_Michele_2020316_SPL5-2_r1_7163_GASKRSWPL	-1.02987	0.436097	0.932437	GASKRSWPL	PR489_Michele_2020316_SPL5-2_r1	7163	GASKRSWPL	501.28	2
1965	PR489_Michele_2020316_SPL5-2_r1_8438_PVPDLNKPQST	-1.01342	0.472727	1	PVPDLNKPQST	PR489_Michele_2020316_SPL5-2_r1	8438	PVPDLNKPQST	598.318	2
1966	PR489_Michele_2020316_SPL5-2_r1_8438_PVPDLNKPQST	-1.00712	0.422837	0.916061	PVPDLNKPQST	PR489_Michele_2020316_SPL5-2_r1	8438	PVPDLNKPQST	598.318	2
1967	PR489_Michele_20200228_SPL1-2_r1_20200303203802_13167_EPDKAFYDW	-1.01358	0.472727	1	EPDKAFYDW	PR489_Michele_20200228_SPL1-2_r1_20200303203802	13167	EPDKAFYDW	585.659	3
1968	PR489_Michele_2020316_SPL5-2_r1_32451_GGLILSLPVYLSPGL	-1.01376	0.472727	1	GGLILSLPVYLSPGL	PR489_Michele_2020316_SPL5-2_r1	32451	GGLILSLPVYLSPGL	1498.89	1
1969	PR489_Michele_2020316_SPL5-2_r1_32451_GGLILSLPVYLSPGL	-0.771621	0.265931	0.722093	GGLILSLPVYLSPGL	PR489_Michele_2020316_SPL5-2_r1	32451	GGLILSLPVYLSPGL	1498.89	1
1970	PR489_Michele_2020316_SPL5-2_r1_12493_VLLKKHHY	-1.01381	0.472727	1	VLLKKHHY	PR489_Michele_2020316_SPL5-2_r1	12493	VLLKKHHY	519.317	2
1971	PR489_Michele_2020316_SPL5-2_r1_12493_VLLKKHHY	-0.988024	0.411872	0.902055	VLLKKHHY	PR489_Michele_2020316_SPL5-2_r1	12493	VLLKKHHY	519.317	2
1972	PR489_Michele_20200228_SPL1-2_r1_20200303203802_9906_LLRPDVVLE	-1.01389	0.472727	1	LLRPDVVLE	PR489_Michele_20200228_SPL1-2_r1_20200303203802	9906	LLRPDVVLE	527.314	2
1973	PR489_Michele_20200228_SPL1-2_r1_20200303203802_9297_LLATLSERLQRALPG	-1.01457	0.472727	1	LLATLSERLQRALPG	PR489_Michele_20200228_SPL1-2_r1_20200303203802	9297	LLATLSERLQRALPG	819.477	2
1974	PR489_Michele_20200228_SPL1-2_r1_20200303203802_29403_ARKGGSLLGM	-1.01543	0.472727	1	ARKGGSLLGM	PR489_Michele_20200228_SPL1-2_r1_20200303203802	29403	ARKGGSLLGM	989.55	1
1975	PR489_Michele_2020316_SPL5-2_r1_11483_VARLARITL	-1.01547	0.472727	1	VARLARITL	PR489_Michele_2020316_SPL5-2_r1	11483	VARLARITL	506.835	2
1976	PR489_Michele_2020316_SPL5-2_r1_11483_VARLARITL	-0.970726	0.392989	0.88914	VARLARITL	PR489_Michele_2020316_SPL5-2_r1	11483	VARLARITL	506.835	2
1977	PR489_Michele_2020316_SPL5-2_r1_6875_WAFLEPKSQW	-1.01739	0.472727	1	WAFLEPKSQW	PR489_Michele_2020316_SPL5-2_r1	6875	WAFLEPKSQW	646.325	2
1978	PR489_Michele_2020316_SPL5-2_r1_6875_WAFLEPKSQW	-1.04268	0.439086	0.941522	WAFLEPKSQW	PR489_Michele_2020316_SPL5-2_r1	6875	WAFLEPKSQW	646.325	2
1979	PR489_Michele_20200228_SPL1-2_r1_20200303203802_16085_VDDDLPEEAEAYLLQL	-1.01889	0.472727	1	VDDDLPEEAEAYLLQL	PR489_Michele_20200228_SPL1-2_r1_20200303203802	16085	VDDDLPEEAEAYLLQL	611.629	3
1980	PR489_Michele_20200228_SPL1-2_r1_20200303203802_16415_LMGVGTLMGSG	-1.01985	0.472727	1	LMGVGTLMGSG	PR489_Michele_20200228_SPL1-2_r1_20200303203802	16415	LMGVGTLMGSG	1022.5	1
1981	PR489_Michele_20200228_SPL1-2_r1_20200303203802_14292_YPMESKLTLQETQLGDS	-1.02154	0.472727	1	YPMESKLTLQETQLGDS	PR489_Michele_20200228_SPL1-2_r1_20200303203802	14292	YPMESKLTLQETQLGDS	970.457	2
1982	PR489_Michele_20200228_SPL1-2_r1_20200303203802_32259_VSGSQTLLMAL	-1.02237	0.472727	1	VSGSQTLLMAL	PR489_Michele_20200228_SPL1-2_r1_20200303203802	32259	VSGSQTLLMAL	1119.6	1
1983	PR489_Michele_20200228_SPL1-2_r1_20200303203802_9482_LSLAPRLSGTV	-1.02272	0.472727	1	LSLAPRLSGTV	PR489_Michele_20200228_SPL1-2_r1_20200303203802	9482	LSLAPRLSGTV	1113.65	1
1984	PR489_Michele_20200228_SPL1-2_r1_20200303203802_34548_KLKQELPEDYYLVANA	-1.02426	0.474503	1	KLKQELPEDYYLVANA	PR489_Michele_20200228_SPL1-2_r1_20200303203802	34548	KLKQELPEDYYLVANA	947.493	2
1985	PR489_Michele_2020316_SPL5-2_r1_14382_PTELSKEEPST	-1.02436	0.474503	1	PTELSKEEPST	PR489_Michele_2020316_SPL5-2_r1	14382	PTELSKEEPST	609.298	2
1986	PR489_Michele_2020316_SPL5-2_r1_14382_PTELSKEEPST	-0.915571	0.36166	0.846404	PTELSKEEPST	PR489_Michele_2020316_SPL5-2_r1	14382	PTELSKEEPST	609.298	2
1987	PR489_Michele_2020316_SPL5-2_r1_11537_ARSAESLLESTK	-1.02542	0.474957	1	ARSAESLLESTK	PR489_Michele_2020316_SPL5-2_r1	11537	ARSAESLLESTK	646.343	2
1988	PR489_Michele_2020316_SPL5-2_r1_11537_ARSAESLLESTK	-1.04473	0.439086	0.942971	ARSAESLLESTK	PR489_Michele_2020316_SPL5-2_r1	11537	ARSAESLLESTK	646.343	2
1989	PR489_Michele_20200228_SPL1-2_r1_20200303203802_3211_LLLALTEALA	-1.02912	0.477135	1	LLLALTEALA	PR489_Michele_20200228_SPL1-2_r1_20200303203802	3211	LLLALTEALA	514.317	2
1990	PR489_Michele_20200228_SPL1-2_r1_20200303203802_13147_RVKTVTFEY	-1.02958	0.477586	1	RVKTVTFEY	PR489_Michele_20200228_SPL1-2_r1_20200303203802	13147	RVKTVTFEY	1142.61	1
1991	PR489_Michele_2020316_SPL5-2_r1_16556_KDVSFRLGSF	-1.03086	0.48062	1	KDVSFRLGSF	PR489_Michele_2020316_SPL5-2_r1	16556	KDVSFRLGSF	578.312	2
1992	PR489_Michele_2020316_SPL5-2_r1_16556_KDVSFRLGSF	-0.951429	0.386299	0.874465	KDVSFRLGSF	PR489_Michele_2020316_SPL5-2_r1	16556	KDVSFRLGSF	578.312	2
1993	PR489_Michele_20200228_SPL1-2_r1_20200303203802_17637_LMLDLEALL	-1.03198	0.481928	1	LMLDLEALL	PR489_Michele_20200228_SPL1-2_r1_20200303203802	17637	LMLDLEALL	1030.58	1
1994	PR489_Michele_2020316_SPL5-2_r1_12292_PMAVALRV	-1.03265	0.481959	1	PMAVALRV	PR489_Michele_2020316_SPL5-2_r1	12292	PMAVALRV	856.394	2
1995	PR489_Michele_2020316_SPL5-2_r1_12292_PMAVALRV	-0.947687	0.380497	0.871585	PMAVALRV	PR489_Michele_2020316_SPL5-2_r1	12292	PMAVALRV	856.394	2
1996	PR489_Michele_20200228_SPL1-2_r1_20200303203802_6146_YTDNWLAVYF	-1.03327	0.481959	1	YTDNWLAVYF	PR489_Michele_20200228_SPL1-2_r1_20200303203802	6146	YTDNWLAVYF	646.294	2
1997	PR489_Michele_20200228_SPL1-2_r1_20200303203802_24033_RQVNPQNSKRFFL	-1.03453	0.48199	1	RQVNPQNSKRFFL	PR489_Michele_20200228_SPL1-2_r1_20200303203802	24033	RQVNPQNSKRFFL	817.443	2
1998	PR489_Michele_20200228_SPL1-2_r1_20200303203802_6523_RKTADDFLNR	-1.03488	0.48199	1	RKTADDFLNR	PR489_Michele_20200228_SPL1-2_r1_20200303203802	6523	RKTADDFLNR	618.321	2
[truncated: 6,239 more rows]

## Sheet: 2-File_prosit
	PSMId	score	q-value	posterior_error_prob	peptide	source	scan	m/z	charge
0	PR489_Michele_2020316_SPL5-2_r1-33808-TQFMKVLVETRDYKI-4-12	0.95504	0.00353357	0.00016866	_.TQFMKVLVETRDYKI._	PR489_Michele_2020316_SPL5-2_r1	33808	468.508	4
1	PR489_Michele_2020316_SPL5-2_r1-8454-AVPSHWVPTS-1-6	0.91655	0.00353357	0.000209622	_.AVPSHWVPTS._	PR489_Michele_2020316_SPL5-2_r1	8454	1080.55	1
2	PR489_Michele_2020316_SPL5-2_r1-33822-FKFTPISLTHQLRTG-4-4	0.900779	0.00353357	0.000229154	_.FKFTPISLTHQLRTG._	PR489_Michele_2020316_SPL5-2_r1	33822	437.248	4
3	PR489_Michele_2020316_SPL5-2_r1-12150-IYEETPTDI-1-19	0.82522	0.00353357	0.000351149	_.IYEETPTDI._	PR489_Michele_2020316_SPL5-2_r1	12150	1080.51	1
4	PR489_Michele_2020316_SPL5-2_r1-9762-KEAVEDERFW-1-5	0.710462	0.00353357	0.00067146	_.KEAVEDERFW._	PR489_Michele_2020316_SPL5-2_r1	9762	1308.62	1
5	PR489_Michele_2020316_SPL5-2_r1-4485-LSSTRVPNYN-1-9	0.628767	0.00353357	0.00106521	_.LSSTRVPNYN._	PR489_Michele_2020316_SPL5-2_r1	4485	1150.58	1
6	PR489_Michele_2020316_SPL5-2_r1-11614-ATTVITPMLR-1-3	0.597898	0.00353357	0.00126812	_.ATTVITPMLR._	PR489_Michele_2020316_SPL5-2_r1	11614	1102.63	1
7	PR489_Michele_2020316_SPL5-2_r1-16803-ADKLRLNSVYVAMSR-2-5	0.570602	0.00353357	0.00147954	_.ADKLRLNSVYVAMSR._	PR489_Michele_2020316_SPL5-2_r1	16803	861.969	2
8	PR489_Michele_2020316_SPL5-2_r1-23615-LMLVTPSMAM-1-7	0.546816	0.00353357	0.00169229	_.LMLVTPSMAM._	PR489_Michele_2020316_SPL5-2_r1	23615	1093.55	1
9	PR489_Michele_2020316_SPL5-2_r1-4081-INRFTMRHK-3-2	0.542934	0.00353357	0.00172981	_.INRFTMRHK._	PR489_Michele_2020316_SPL5-2_r1	4081	401.557	3
10	PR489_Michele_2020316_SPL5-2_r1-4910-FSRDNSYSGV-1-2	0.539897	0.00353357	0.00175974	_.FSRDNSYSGV._	PR489_Michele_2020316_SPL5-2_r1	4910	1131.51	1
11	PR489_Michele_2020316_SPL5-2_r1-33832-FKFTPISLTHQLRTG-2-14	0.53851	0.00353357	0.00177358	_.FKFTPISLTHQLRTG._	PR489_Michele_2020316_SPL5-2_r1	33832	873.489	2
12	PR489_Michele_2020316_SPL5-2_r1-18000-RNLTVEKTFTSSLAV-2-6	0.522262	0.00353357	0.00194406	_.RNLTVEKTFTSSLAV._	PR489_Michele_2020316_SPL5-2_r1	18000	833.462	2
13	PR489_Michele_2020316_SPL5-2_r1-14517-GPMPVYRVAL-2-2	0.518015	0.00353357	0.00199127	_.GPMPVYRVAL._	PR489_Michele_2020316_SPL5-2_r1	14517	551.807	2
14	PR489_Michele_2020316_SPL5-2_r1-3802-SPSNTPYRSM-2-1	0.504074	0.00353357	0.00215442	_.SPSNTPYRSM._	PR489_Michele_2020316_SPL5-2_r1	3802	570.261	2
15	PR489_Michele_2020316_SPL5-2_r1-3262-NEHKSTWHY-1-12	0.493121	0.00353357	0.00229192	_.NEHKSTWHY._	PR489_Michele_2020316_SPL5-2_r1	3262	1201.54	1
16	PR489_Michele_2020316_SPL5-2_r1-12195-DARIYSDPLA-1-2	0.489064	0.00353357	0.00234504	_.DARIYSDPLA._	PR489_Michele_2020316_SPL5-2_r1	12195	1120.56	1
17	PR489_Michele_2020316_SPL5-2_r1-10914-YDEDNPYKTW-1-16	0.47496	0.00353357	0.00253951	_.YDEDNPYKTW._	PR489_Michele_2020316_SPL5-2_r1	10914	1330.55	1
18	PR489_Michele_2020316_SPL5-2_r1-2866-LVTFKTAHAK-1-3	0.468588	0.00353357	0.00263258	_.LVTFKTAHAK._	PR489_Michele_2020316_SPL5-2_r1	2866	1115.66	1
19	PR489_Michele_2020316_SPL5-2_r1-6352-FTPEAKNSTF-1-2	0.465039	0.00353357	0.00268588	_.FTPEAKNSTF._	PR489_Michele_2020316_SPL5-2_r1	6352	1141.55	1
20	PR489_Michele_2020316_SPL5-2_r1-7742-MVTHFDNTQV-1-5	0.46131	0.00353357	0.00274306	_.MVTHFDNTQV._	PR489_Michele_2020316_SPL5-2_r1	7742	1191.55	1
21	PR489_Michele_2020316_SPL5-2_r1-13485-APFIDQSQSM-1-19	0.461147	0.00353357	0.00274558	_.APFIDQSQSM._	PR489_Michele_2020316_SPL5-2_r1	13485	1123.51	1
22	PR489_Michele_2020316_SPL5-2_r1-6508-LERAADVKW-1-4	0.458069	0.00353357	0.00279373	_.LERAADVKW._	PR489_Michele_2020316_SPL5-2_r1	6508	1087.59	1
23	PR489_Michele_2020316_SPL5-2_r1-14838-PQAFSPVSPASPVGD-1-16	0.45739	0.00353357	0.00280447	_.PQAFSPVSPASPVGD._	PR489_Michele_2020316_SPL5-2_r1	14838	1455.71	1
24	PR489_Michele_2020316_SPL5-2_r1-14760-TTDVYSYIASEYTHR-2-8	0.456774	0.00353357	0.00281424	_.TTDVYSYIASEYTHR._	PR489_Michele_2020316_SPL5-2_r1	14760	903.42	2
25	PR489_Michele_2020316_SPL5-2_r1-6970-NPHPPLKMEM-2-2	0.446105	0.00353357	0.00298907	_.NPHPPLKMEM._	PR489_Michele_2020316_SPL5-2_r1	6970	597.294	2
26	PR489_Michele_2020316_SPL5-2_r1-5059-ETGYARIERGHRRSS-4-5	0.445996	0.00353357	0.0029909	_.ETGYARIERGHRRSS._	PR489_Michele_2020316_SPL5-2_r1	5059	444.482	4
27	PR489_Michele_2020316_SPL5-2_r1-22614-FPAGRFGFL-2-3	0.445743	0.00353357	0.00299517	_.FPAGRFGFL._	PR489_Michele_2020316_SPL5-2_r1	22614	506.274	2
28	PR489_Michele_2020316_SPL5-2_r1-14869-WSYYMATLK-1-2	0.443996	0.00353357	0.00302488	_.WSYYMATLK._	PR489_Michele_2020316_SPL5-2_r1	14869	1162.56	1
29	PR489_Michele_2020316_SPL5-2_r1-5981-TEKDSPVNI-1-13	0.438053	0.00353357	0.00312814	_.TEKDSPVNI._	PR489_Michele_2020316_SPL5-2_r1	5981	1002.51	1
30	PR489_Michele_2020316_SPL5-2_r1-11731-KYFPADSTF-1-1	0.433533	0.00353357	0.00320904	_.KYFPADSTF._	PR489_Michele_2020316_SPL5-2_r1	11731	1075.51	1
31	PR489_Michele_2020316_SPL5-2_r1-4374-SSMVNGVVK-1-3	0.433274	0.00353357	0.00321374	_.SSMVNGVVK._	PR489_Michele_2020316_SPL5-2_r1	4374	920.486	1
32	PR489_Michele_2020316_SPL5-2_r1-16733-WEPSKGWNDW-1-17	0.42844	0.00353357	0.00330269	_.WEPSKGWNDW._	PR489_Michele_2020316_SPL5-2_r1	16733	1304.57	1
33	PR489_Michele_2020316_SPL5-2_r1-5768-YSAPSESEGV-1-4	0.427526	0.00353357	0.00331979	_.YSAPSESEGV._	PR489_Michele_2020316_SPL5-2_r1	5768	1025.44	1
34	PR489_Michele_2020316_SPL5-2_r1-15740-RIMSVIPPV-2-2	0.424262	0.00353357	0.00338154	_.RIMSVIPPV._	PR489_Michele_2020316_SPL5-2_r1	15740	506.305	2
35	PR489_Michele_2020316_SPL5-2_r1-6055-IANSFQSRY-1-4	0.423064	0.00353357	0.00340451	_.IANSFQSRY._	PR489_Michele_2020316_SPL5-2_r1	6055	1085.54	1
36	PR489_Michele_2020316_SPL5-2_r1-25616-VRPIFAYLGPELNPK-3-1	0.418656	0.00353357	0.00349034	_.VRPIFAYLGPELNPK._	PR489_Michele_2020316_SPL5-2_r1	25616	571.994	3
37	PR489_Michele_2020316_SPL5-2_r1-11203-YMYVSKYEV-1-3	0.417105	0.00353357	0.00352105	_.YMYVSKYEV._	PR489_Michele_2020316_SPL5-2_r1	11203	1181.56	1
38	PR489_Michele_2020316_SPL5-2_r1-5948-EEREIPERSW-3-4	0.413672	0.00353357	0.00358999	_.EEREIPERSW._	PR489_Michele_2020316_SPL5-2_r1	5948	444.218	3
39	PR489_Michele_2020316_SPL5-2_r1-18565-GMFTTNIWMK-1-6	0.413524	0.00353357	0.00359298	_.GMFTTNIWMK._	PR489_Michele_2020316_SPL5-2_r1	18565	1228.58	1
40	PR489_Michele_2020316_SPL5-2_r1-17562-GFYDVSLRAVGQGTA-2-12	0.409158	0.00353357	0.00368271	_.GFYDVSLRAVGQGTA._	PR489_Michele_2020316_SPL5-2_r1	17562	770.892	2
41	PR489_Michele_2020316_SPL5-2_r1-24807-EAFDVFQKIYTHYAS-2-3	0.408953	0.00353357	0.00368696	_.EAFDVFQKIYTHYAS._	PR489_Michele_2020316_SPL5-2_r1	24807	909.939	2
42	PR489_Michele_2020316_SPL5-2_r1-2686-TPAIKKSHVM-1-22	0.407781	0.00353357	0.00371145	_.TPAIKKSHVM._	PR489_Michele_2020316_SPL5-2_r1	2686	1111.63	1
43	PR489_Michele_2020316_SPL5-2_r1-16625-LENLMWKQI-1-4	0.40531	0.00353357	0.00376361	_.LENLMWKQI._	PR489_Michele_2020316_SPL5-2_r1	16625	1174.63	1
44	PR489_Michele_2020316_SPL5-2_r1-14849-APIPAMSGV-1-5	0.39274	0.00353357	0.00404054	_.APIPAMSGV._	PR489_Michele_2020316_SPL5-2_r1	14849	841.389	1
45	PR489_Michele_2020316_SPL5-2_r1-15824-ITEMGRLPTF-1-8	0.392624	0.00353357	0.00404317	_.ITEMGRLPTF._	PR489_Michele_2020316_SPL5-2_r1	15824	1164.61	1
46	PR489_Michele_2020316_SPL5-2_r1-16840-ADKLRLNSVYVAMSR-4-5	0.385689	0.00353357	0.00420469	_.ADKLRLNSVYVAMSR._	PR489_Michele_2020316_SPL5-2_r1	16840	431.488	4
47	PR489_Michele_2020316_SPL5-2_r1-5341-EPNKINNQYMHVGYK-2-4	0.383197	0.00353357	0.00426427	_.EPNKINNQYMHVGYK._	PR489_Michele_2020316_SPL5-2_r1	5341	917.948	2
48	PR489_Michele_2020316_SPL5-2_r1-7279-SPLYAHQTL-1-9	0.382331	0.00353357	0.0042852	_.SPLYAHQTL._	PR489_Michele_2020316_SPL5-2_r1	7279	1029.54	1
49	PR489_Michele_2020316_SPL5-2_r1-12135-IPASKIMNL-1-4	0.365234	0.00353357	0.0047196	_.IPASKIMNL._	PR489_Michele_2020316_SPL5-2_r1	12135	986.57	1
50	PR489_Michele_2020316_SPL5-2_r1-16690-QYIFTGQPLN-1-4	0.360724	0.00353357	0.00484135	_.QYIFTGQPLN._	PR489_Michele_2020316_SPL5-2_r1	16690	1180.6	1
51	PR489_Michele_2020316_SPL5-2_r1-4689-ASSMVNGVVK-1-4	0.360458	0.00353357	0.00484863	_.ASSMVNGVVK._	PR489_Michele_2020316_SPL5-2_r1	4689	991.524	1
52	PR489_Michele_2020316_SPL5-2_r1-14275-AQIMEVTAKW-1-10	0.356854	0.00353357	0.00494833	_.AQIMEVTAKW._	PR489_Michele_2020316_SPL5-2_r1	14275	1176.61	1
53	PR489_Michele_2020316_SPL5-2_r1-19566-TPWTVEGAL-1-9	0.356314	0.00353357	0.00496343	_.TPWTVEGAL._	PR489_Michele_2020316_SPL5-2_r1	19566	973.498	1
54	PR489_Michele_2020316_SPL5-2_r1-2729-GSQLAKRFSK-2-3	0.349855	0.00353357	0.00514784	_.GSQLAKRFSK._	PR489_Michele_2020316_SPL5-2_r1	2729	561.325	2
55	PR489_Michele_2020316_SPL5-2_r1-6668-LPQAGQSAV-1-9	0.349316	0.00353357	0.00516353	_.LPQAGQSAV._	PR489_Michele_2020316_SPL5-2_r1	6668	870.467	1
56	PR489_Michele_2020316_SPL5-2_r1-21507-FYPSVFVFHG-1-10	0.34287	0.00353357	0.00535495	_.FYPSVFVFHG._	PR489_Michele_2020316_SPL5-2_r1	21507	1199.59	1
57	PR489_Michele_2020316_SPL5-2_r1-14947-TPVTTWENV-1-3	0.342738	0.00353357	0.00535895	_.TPVTTWENV._	PR489_Michele_2020316_SPL5-2_r1	14947	1046.52	1
58	PR489_Michele_2020316_SPL5-2_r1-14377-VVVGDTIGV-1-1	0.340438	0.00353357	0.00542899	_.VVVGDTIGV._	PR489_Michele_2020316_SPL5-2_r1	14377	858.492	1
59	PR489_Michele_2020316_SPL5-2_r1-5296-KTQRSGALW-1-10	0.338055	0.00353357	0.00550254	_.KTQRSGALW._	PR489_Michele_2020316_SPL5-2_r1	5296	1046.58	1
60	PR489_Michele_2020316_SPL5-2_r1-25590-LVDTVSFIGPRVWVR-2-1	0.337253	0.00353357	0.00552753	_.LVDTVSFIGPRVWVR._	PR489_Michele_2020316_SPL5-2_r1	25590	872.5	2
61	PR489_Michele_2020316_SPL5-2_r1-29334-KALKLSWFK-3-4	0.335061	0.00353357	0.00559636	_.KALKLSWFK._	PR489_Michele_2020316_SPL5-2_r1	29334	374.234	3
62	PR489_Michele_2020316_SPL5-2_r1-21603-IYRIMQRGLL-2-4	0.331302	0.00353357	0.00571644	_.IYRIMQRGLL._	PR489_Michele_2020316_SPL5-2_r1	21603	631.874	2
63	PR489_Michele_2020316_SPL5-2_r1-21452-VIASSGMLW-1-2	0.323145	0.00353357	0.00598587	_.VIASSGMLW._	PR489_Michele_2020316_SPL5-2_r1	21452	963.497	1
64	PR489_Michele_2020316_SPL5-2_r1-16427-MVLLIPEPEK-1-5	0.317993	0.00353357	0.00616258	_.MVLLIPEPEK._	PR489_Michele_2020316_SPL5-2_r1	16427	1168.66	1
65	PR489_Michele_2020316_SPL5-2_r1-6403-ALNDTWKMEK-2-4	0.316915	0.00353357	0.00620019	_.ALNDTWKMEK._	PR489_Michele_2020316_SPL5-2_r1	6403	618.307	2
66	PR489_Michele_2020316_SPL5-2_r1-22389-MMLGTGLGGL-1-7	0.315495	0.00353357	0.00625012	_.MMLGTGLGGL._	PR489_Michele_2020316_SPL5-2_r1	22389	949.485	1
67	PR489_Michele_2020316_SPL5-2_r1-6244-RAAVEDEEF-1-2	0.314409	0.00353357	0.00628854	_.RAAVEDEEF._	PR489_Michele_2020316_SPL5-2_r1	6244	1065.48	1
68	PR489_Michele_2020316_SPL5-2_r1-3820-SPSNTPYRSM-1-8	0.311315	0.00353357	0.00639938	_.SPSNTPYRSM._	PR489_Michele_2020316_SPL5-2_r1	3820	1139.52	1
69	PR489_Michele_2020316_SPL5-2_r1-10090-ENSVDANENFPIGHA-2-14	0.310081	0.00353357	0.0064441	_.ENSVDANENFPIGHA._	PR489_Michele_2020316_SPL5-2_r1	10090	807.363	2
70	PR489_Michele_2020316_SPL5-2_r1-11889-MVLLQMENK-2-3	0.309976	0.00353357	0.00644796	_.MVLLQMENK._	PR489_Michele_2020316_SPL5-2_r1	11889	553.29	2
71	PR489_Michele_2020316_SPL5-2_r1-10903-ETWMSSEGA-1-5	0.309369	0.00353357	0.00647007	_.ETWMSSEGA._	PR489_Michele_2020316_SPL5-2_r1	10903	997.393	1
72	PR489_Michele_2020316_SPL5-2_r1-14817-GPMPVYRVAL-1-5	0.309248	0.00353357	0.00647448	_.GPMPVYRVAL._	PR489_Michele_2020316_SPL5-2_r1	14817	1102.61	1
73	PR489_Michele_2020316_SPL5-2_r1-9685-TWKIEKASF-1-11	0.307489	0.00353357	0.00653913	_.TWKIEKASF._	PR489_Michele_2020316_SPL5-2_r1	9685	1109.6	1
74	PR489_Michele_2020316_SPL5-2_r1-2625-MIRPQPMEHK-2-28	0.307217	0.00353357	0.00654916	_.MIRPQPMEHK._	PR489_Michele_2020316_SPL5-2_r1	2625	633.826	2
75	PR489_Michele_2020316_SPL5-2_r1-9271-LEKAAEVSW-1-2	0.306042	0.00353357	0.00659275	_.LEKAAEVSW._	PR489_Michele_2020316_SPL5-2_r1	9271	1032.54	1
76	PR489_Michele_2020316_SPL5-2_r1-10899-YDEDNPYKTW-2-1	0.306024	0.00353357	0.00659343	_.YDEDNPYKTW._	PR489_Michele_2020316_SPL5-2_r1	10899	665.783	2
77	PR489_Michele_2020316_SPL5-2_r1-13805-LLYYRPGVTV-1-7	0.305652	0.00353357	0.00660731	_.LLYYRPGVTV._	PR489_Michele_2020316_SPL5-2_r1	13805	1180.67	1
78	PR489_Michele_2020316_SPL5-2_r1-2899-TPATRSIGHM-1-5	0.303402	0.00353357	0.00669176	_.TPATRSIGHM._	PR489_Michele_2020316_SPL5-2_r1	2899	1070.54	1
79	PR489_Michele_2020316_SPL5-2_r1-4935-KQMDYPPPA-1-7	0.301078	0.00353357	0.00678014	_.KQMDYPPPA._	PR489_Michele_2020316_SPL5-2_r1	4935	1046.5	1
80	PR489_Michele_2020316_SPL5-2_r1-21863-IYRIMQRGLL-3-4	0.298078	0.00353357	0.00689595	_.IYRIMQRGLL._	PR489_Michele_2020316_SPL5-2_r1	21863	421.585	3
81	PR489_Michele_2020316_SPL5-2_r1-16221-RLKMDKLTLK-3-8	0.295114	0.00353357	0.00701234	_.RLKMDKLTLK._	PR489_Michele_2020316_SPL5-2_r1	16221	415.928	3
82	PR489_Michele_2020316_SPL5-2_r1-9862-YAMDRFHQF-1-2	0.294547	0.00353357	0.00703479	_.YAMDRFHQF._	PR489_Michele_2020316_SPL5-2_r1	9862	1214.54	1
83	PR489_Michele_2020316_SPL5-2_r1-12872-ALLYYRPGV-1-2	0.291559	0.00353357	0.00715446	_.ALLYYRPGV._	PR489_Michele_2020316_SPL5-2_r1	12872	1051.59	1
84	PR489_Michele_2020316_SPL5-2_r1-3565-KLSDSKDIY-1-4	0.290959	0.00353357	0.00717875	_.KLSDSKDIY._	PR489_Michele_2020316_SPL5-2_r1	3565	1068.56	1
85	PR489_Michele_2020316_SPL5-2_r1-5154-IESEKNETW-1-7	0.290625	0.00353357	0.0071923	_.IESEKNETW._	PR489_Michele_2020316_SPL5-2_r1	5154	1135.53	1
86	PR489_Michele_2020316_SPL5-2_r1-15849-GFYDVSLRAVGQGTA-1-14	0.290216	0.00353357	0.00720892	_.GFYDVSLRAVGQGTA._	PR489_Michele_2020316_SPL5-2_r1	15849	1540.78	1
87	PR489_Michele_2020316_SPL5-2_r1-9764-WTTLRTQTPAVESIR-2-7	0.288121	0.00353357	0.00729471	_.WTTLRTQTPAVESIR._	PR489_Michele_2020316_SPL5-2_r1	9764	879.978	2
88	PR489_Michele_2020316_SPL5-2_r1-11223-YYMATLKNV-1-2	0.28771	0.00353357	0.00731163	_.YYMATLKNV._	PR489_Michele_2020316_SPL5-2_r1	11223	1102.56	1
89	PR489_Michele_2020316_SPL5-2_r1-3364-YSSHKEVSAY-2-6	0.287266	0.00353357	0.00732996	_.YSSHKEVSAY._	PR489_Michele_2020316_SPL5-2_r1	3364	585.775	2
90	PR489_Michele_2020316_SPL5-2_r1-13112-AYAFKAYQI-1-4	0.278509	0.00353357	0.00770143	_.AYAFKAYQI._	PR489_Michele_2020316_SPL5-2_r1	13112	1074.56	1
91	PR489_Michele_2020316_SPL5-2_r1-21049-VWIEDNPNMI-1-8	0.276647	0.00353357	0.0077828	_.VWIEDNPNMI._	PR489_Michele_2020316_SPL5-2_r1	21049	1230.58	1
92	PR489_Michele_2020316_SPL5-2_r1-20849-LAAVSVSPLL-1-6	0.276091	0.00353357	0.00780726	_.LAAVSVSPLL._	PR489_Michele_2020316_SPL5-2_r1	20849	969.598	1
93	PR489_Michele_2020316_SPL5-2_r1-15584-RYSNYSFFVQ-1-2	0.271817	0.00353357	0.00799788	_.RYSNYSFFVQ._	PR489_Michele_2020316_SPL5-2_r1	15584	1310.62	1
94	PR489_Michele_2020316_SPL5-2_r1-14992-AYSANNTSLF-2-5	0.271476	0.00353357	0.00801329	_.AYSANNTSLF._	PR489_Michele_2020316_SPL5-2_r1	14992	544.256	2
95	PR489_Michele_2020316_SPL5-2_r1-13857-SASRAWNVW-1-3	0.270409	0.00353357	0.00806173	_.SASRAWNVW._	PR489_Michele_2020316_SPL5-2_r1	13857	1076.53	1
96	PR489_Michele_2020316_SPL5-2_r1-2665-TPAIKKSHVM-3-1	0.270169	0.00353357	0.00807262	_.TPAIKKSHVM._	PR489_Michele_2020316_SPL5-2_r1	2665	371.214	3
97	PR489_Michele_2020316_SPL5-2_r1-9749-WTTLRTQTPAVESIR-3-4	0.269739	0.00353357	0.00809224	_.WTTLRTQTPAVESIR._	PR489_Michele_2020316_SPL5-2_r1	9749	586.989	3
98	PR489_Michele_2020316_SPL5-2_r1-24887-IPYFHTFML-1-2	0.267722	0.00353357	0.00818492	_.IPYFHTFML._	PR489_Michele_2020316_SPL5-2_r1	24887	1168.59	1
99	PR489_Michele_2020316_SPL5-2_r1-16336-ADKLRLNSVYVAMSR-3-7	0.265915	0.00353357	0.00826883	_.ADKLRLNSVYVAMSR._	PR489_Michele_2020316_SPL5-2_r1	16336	574.983	3
100	PR489_Michele_2020316_SPL5-2_r1-7416-TSVGKLIHQV-1-7	0.264071	0.00353357	0.00835531	_.TSVGKLIHQV._	PR489_Michele_2020316_SPL5-2_r1	7416	1081.63	1
101	PR489_Michele_2020316_SPL5-2_r1-4426-MPVMKRYSA-1-5	0.264046	0.00353357	0.00835651	_.MPVMKRYSA._	PR489_Michele_2020316_SPL5-2_r1	4426	1082.55	1
102	PR489_Michele_2020316_SPL5-2_r1-10556-NYAMDRFHQF-1-8	0.25899	0.00353357	0.0085984	_.NYAMDRFHQF._	PR489_Michele_2020316_SPL5-2_r1	10556	1328.58	1
103	PR489_Michele_2020316_SPL5-2_r1-7099-ALKINWYKK-3-3	0.25771	0.00353357	0.0086607	_.ALKINWYKK._	PR489_Michele_2020316_SPL5-2_r1	7099	388.569	3
104	PR489_Michele_2020316_SPL5-2_r1-18025-PNSLNVYFHNAHLTV-2-3	0.257423	0.00353357	0.00867477	_.PNSLNVYFHNAHLTV._	PR489_Michele_2020316_SPL5-2_r1	18025	863.439	2
105	PR489_Michele_2020316_SPL5-2_r1-2668-TPAIKKSHVM-2-4	0.254603	0.00353357	0.00881392	_.TPAIKKSHVM._	PR489_Michele_2020316_SPL5-2_r1	2668	556.318	2
106	PR489_Michele_2020316_SPL5-2_r1-5276-EPNKINNQYMHVGYK-3-13	0.254233	0.00353357	0.00883235	_.EPNKINNQYMHVGYK._	PR489_Michele_2020316_SPL5-2_r1	5276	612.301	3
107	PR489_Michele_2020316_SPL5-2_r1-7712-AANEMGLIEK-1-7	0.249826	0.00353357	0.00905473	_.AANEMGLIEK._	PR489_Michele_2020316_SPL5-2_r1	7712	1075.54	1
108	PR489_Michele_2020316_SPL5-2_r1-7527-GTSFKSASPESFRVE-2-10	0.249758	0.00353357	0.00905822	_.GTSFKSASPESFRVE._	PR489_Michele_2020316_SPL5-2_r1	7527	814.899	2
109	PR489_Michele_2020316_SPL5-2_r1-19173-NHIQAQLGRYAYNWT-2-3	0.248846	0.00353357	0.00910493	_.NHIQAQLGRYAYNWT._	PR489_Michele_2020316_SPL5-2_r1	19173	917.952	2
110	PR489_Michele_2020316_SPL5-2_r1-4192-RPISFSTAPK-3-2	0.248439	0.00353357	0.00912586	_.RPISFSTAPK._	PR489_Michele_2020316_SPL5-2_r1	4192	368.545	3
111	PR489_Michele_2020316_SPL5-2_r1-16039-AYMIGQTGI-1-2	0.24836	0.00353357	0.00912995	_.AYMIGQTGI._	PR489_Michele_2020316_SPL5-2_r1	16039	953.476	1
112	PR489_Michele_2020316_SPL5-2_r1-15459-YLPTYAEAV-1-9	0.247453	0.00353357	0.0091768	_.YLPTYAEAV._	PR489_Michele_2020316_SPL5-2_r1	15459	1026.51	1
113	PR489_Michele_2020316_SPL5-2_r1-22712-LAGAGLAFSL-1-14	0.244556	0.00353357	0.00932801	_.LAGAGLAFSL._	PR489_Michele_2020316_SPL5-2_r1	22712	919.525	1
114	PR489_Michele_2020316_SPL5-2_r1-5246-AAIDGEYRLK-2-1	0.240432	0.00353357	0.00954764	_.AAIDGEYRLK._	PR489_Michele_2020316_SPL5-2_r1	5246	568.309	2
115	PR489_Michele_2020316_SPL5-2_r1-17622-NKAWLVHRQW-2-7	0.239076	0.00353357	0.00962093	_.NKAWLVHRQW._	PR489_Michele_2020316_SPL5-2_r1	17622	669.364	2
116	PR489_Michele_2020316_SPL5-2_r1-10796-TPGEALETAV-1-3	0.236662	0.00353357	0.00975287	_.TPGEALETAV._	PR489_Michele_2020316_SPL5-2_r1	10796	987.499	1
117	PR489_Michele_2020316_SPL5-2_r1-33961-FTVIALFLAH-2-6	0.235886	0.00353357	0.00979568	_.FTVIALFLAH._	PR489_Michele_2020316_SPL5-2_r1	33961	566.331	2
118	PR489_Michele_2020316_SPL5-2_r1-15386-ILVEDVFLDRRASSK-2-4	0.234647	0.00353357	0.0098644	_.ILVEDVFLDRRASSK._	PR489_Michele_2020316_SPL5-2_r1	15386	874.489	2
119	PR489_Michele_2020316_SPL5-2_r1-5496-GVVTRNGAYV-2-3	0.233491	0.00353357	0.00992893	_.GVVTRNGAYV._	PR489_Michele_2020316_SPL5-2_r1	5496	518.283	2
120	PR489_Michele_2020316_SPL5-2_r1-5880-SEMGANFRAD-1-11	0.233481	0.00353357	0.00992946	_.SEMGANFRAD._	PR489_Michele_2020316_SPL5-2_r1	5880	1097.47	1
121	PR489_Michele_2020316_SPL5-2_r1-8285-ALTALNDMGK-1-2	0.23276	0.00353357	0.00996994	_.ALTALNDMGK._	PR489_Michele_2020316_SPL5-2_r1	8285	1033.53	1
122	PR489_Michele_2020316_SPL5-2_r1-21528-LMLAASPLYA-1-7	0.229397	0.00353357	0.0101609	_.LMLAASPLYA._	PR489_Michele_2020316_SPL5-2_r1	21528	1049.57	1
123	PR489_Michele_2020316_SPL5-2_r1-8810-AIKILTGFRK-2-7	0.22849	0.00353357	0.010213	_.AIKILTGFRK._	PR489_Michele_2020316_SPL5-2_r1	8810	573.871	2
124	PR489_Michele_2020316_SPL5-2_r1-15031-AGLAFSLMK-1-7	0.22609	0.00353357	0.0103522	_.AGLAFSLMK._	PR489_Michele_2020316_SPL5-2_r1	15031	937.517	1
125	PR489_Michele_2020316_SPL5-2_r1-13003-ALLALNDMGK-1-2	0.225979	0.00353357	0.0103587	_.ALLALNDMGK._	PR489_Michele_2020316_SPL5-2_r1	13003	1045.57	1
126	PR489_Michele_2020316_SPL5-2_r1-16253-KTVWFVPSIK-3-1	0.223212	0.00353357	0.0105217	_.KTVWFVPSIK._	PR489_Michele_2020316_SPL5-2_r1	16253	402.241	3
127	PR489_Michele_2020316_SPL5-2_r1-13767-LLYYRPGVTV-2-5	0.222489	0.00353357	0.0105646	_.LLYYRPGVTV._	PR489_Michele_2020316_SPL5-2_r1	13767	590.84	2
128	PR489_Michele_2020316_SPL5-2_r1-14379-YSAPFESEGV-2-3	0.221407	0.00353357	0.0106293	_.YSAPFESEGV._	PR489_Michele_2020316_SPL5-2_r1	14379	543.243	2
129	PR489_Michele_2020316_SPL5-2_r1-4954-KSPYNQSMY-1-8	0.220815	0.00353357	0.0106649	_.KSPYNQSMY._	PR489_Michele_2020316_SPL5-2_r1	4954	1117.5	1
130	PR489_Michele_2020316_SPL5-2_r1-33323-RPDLHIEVWF-3-8	0.219585	0.00353357	0.0107391	_.RPDLHIEVWF._	PR489_Michele_2020316_SPL5-2_r1	33323	437.9	3
131	PR489_Michele_2020316_SPL5-2_r1-24695-DILAFVTSHRNPANF-3-2	0.219169	0.00353357	0.0107643	_.DILAFVTSHRNPANF._	PR489_Michele_2020316_SPL5-2_r1	24695	567.962	3
132	PR489_Michele_2020316_SPL5-2_r1-11294-LPYNAGKMYV-1-5	0.218912	0.00353357	0.0107799	_.LPYNAGKMYV._	PR489_Michele_2020316_SPL5-2_r1	11294	1155.59	1
133	PR489_Michele_2020316_SPL5-2_r1-12544-EERVILAGPM-1-6	0.21508	0.00353357	0.0110155	_.EERVILAGPM._	PR489_Michele_2020316_SPL5-2_r1	12544	1114.59	1
134	PR489_Michele_2020316_SPL5-2_r1-24084-IPMATYGWNL-1-2	0.214876	0.00353357	0.0110282	_.IPMATYGWNL._	PR489_Michele_2020316_SPL5-2_r1	24084	1165.57	1
135	PR489_Michele_2020316_SPL5-2_r1-10923-QPYNTRALPL-1-3	0.212585	0.00353357	0.0111715	_.QPYNTRALPL._	PR489_Michele_2020316_SPL5-2_r1	10923	1172.64	1
136	PR489_Michele_2020316_SPL5-2_r1-11114-SLEKAAEVSW-1-3	0.210958	0.00353357	0.0112745	_.SLEKAAEVSW._	PR489_Michele_2020316_SPL5-2_r1	11114	1119.57	1
137	PR489_Michele_2020316_SPL5-2_r1-18797-MAYMIGQTGI-1-2	0.210672	0.00353357	0.0112927	_.MAYMIGQTGI._	PR489_Michele_2020316_SPL5-2_r1	18797	1084.52	1
138	PR489_Michele_2020316_SPL5-2_r1-19786-RMLINRFTMK-3-5	0.207745	0.00353357	0.0114806	_.RMLINRFTMK._	PR489_Michele_2020316_SPL5-2_r1	19786	437.246	3
139	PR489_Michele_2020316_SPL5-2_r1-28392-TILEPFTRTHPPVLL-2-3	0.206611	0.00353357	0.0115543	_.TILEPFTRTHPPVLL._	PR489_Michele_2020316_SPL5-2_r1	28392	867.502	2
140	PR489_Michele_2020316_SPL5-2_r1-20868-RGLDMNFSKHATVDI-3-4	0.204805	0.00353357	0.0116726	_.RGLDMNFSKHATVDI._	PR489_Michele_2020316_SPL5-2_r1	20868	568.623	3
141	PR489_Michele_2020316_SPL5-2_r1-13438-SASSMINGVV-1-8	0.204589	0.00353357	0.0116867	_.SASSMINGVV._	PR489_Michele_2020316_SPL5-2_r1	13438	964.477	1
142	PR489_Michele_2020316_SPL5-2_r1-2724-GSQLAKRFSK-3-1	0.204431	0.00353357	0.0116972	_.GSQLAKRFSK._	PR489_Michele_2020316_SPL5-2_r1	2724	374.552	3
143	PR489_Michele_2020316_SPL5-2_r1-13018-FPRDVHTWGV-3-4	0.204371	0.00353357	0.0117012	_.FPRDVHTWGV._	PR489_Michele_2020316_SPL5-2_r1	13018	405.208	3
144	PR489_Michele_2020316_SPL5-2_r1-13769-TDAKIILNRPVWRTT-4-7	0.198242	0.00353357	0.0121125	_.TDAKIILNRPVWRTT._	PR489_Michele_2020316_SPL5-2_r1	13769	446.76	4
145	PR489_Michele_2020316_SPL5-2_r1-23422-IYFPGEPTYI-1-2	0.192248	0.00353357	0.0125288	_.IYFPGEPTYI._	PR489_Michele_2020316_SPL5-2_r1	23422	1199.6	1
146	PR489_Michele_2020316_SPL5-2_r1-5850-KARNALDNL-2-9	0.188793	0.00353357	0.0127752	_.KARNALDNL._	PR489_Michele_2020316_SPL5-2_r1	5850	507.788	2
147	PR489_Michele_2020316_SPL5-2_r1-23693-GPMVAGGLLL-1-3	0.187736	0.00353357	0.0128515	_.GPMVAGGLLL._	PR489_Michele_2020316_SPL5-2_r1	23693	927.533	1
148	PR489_Michele_2020316_SPL5-2_r1-7936-MLYGHELYRT-2-2	0.183713	0.00353357	0.0131461	_.MLYGHELYRT._	PR489_Michele_2020316_SPL5-2_r1	7936	641.816	2
149	PR489_Michele_2020316_SPL5-2_r1-2667-SQLAKRFSK-3-3	0.183356	0.00353357	0.0131726	_.SQLAKRFSK._	PR489_Michele_2020316_SPL5-2_r1	2667	355.545	3
150	PR489_Michele_2020316_SPL5-2_r1-15401-TPVESWEEV-1-6	0.183033	0.00353357	0.0131966	_.TPVESWEEV._	PR489_Michele_2020316_SPL5-2_r1	15401	1075.49	1
151	PR489_Michele_2020316_SPL5-2_r1-7263-TPHHDREWGI-2-8	0.181135	0.00353357	0.0133385	_.TPHHDREWGI._	PR489_Michele_2020316_SPL5-2_r1	7263	624.299	2
152	PR489_Michele_2020316_SPL5-2_r1-23365-VGLYIQRSAPVHSFF-2-21	0.180659	0.00353357	0.0133743	_.VGLYIQRSAPVHSFF._	PR489_Michele_2020316_SPL5-2_r1	23365	860.963	2
153	PR489_Michele_2020316_SPL5-2_r1-16118-SPSSFYESL-1-5	0.180004	0.00353357	0.0134238	_.SPSSFYESL._	PR489_Michele_2020316_SPL5-2_r1	16118	1016.46	1
154	PR489_Michele_2020316_SPL5-2_r1-20769-TPEWVADYAM-1-6	0.177476	0.00353357	0.0136163	_.TPEWVADYAM._	PR489_Michele_2020316_SPL5-2_r1	20769	1182.51	1
155	PR489_Michele_2020316_SPL5-2_r1-3453-RVSTPQGLVK-3-1	0.175671	0.00353357	0.0137556	_.RVSTPQGLVK._	PR489_Michele_2020316_SPL5-2_r1	3453	362.221	3
156	PR489_Michele_2020316_SPL5-2_r1-5306-EPNKINNQYMHVGYK-4-1	0.17221	0.00353357	0.0140264	_.EPNKINNQYMHVGYK._	PR489_Michele_2020316_SPL5-2_r1	5306	459.478	4
157	PR489_Michele_2020316_SPL5-2_r1-22215-VPNYNLIVM-1-4	0.171293	0.00353357	0.014099	_.VPNYNLIVM._	PR489_Michele_2020316_SPL5-2_r1	22215	1062.56	1
158	PR489_Michele_2020316_SPL5-2_r1-6446-ALNDTWKMEK-1-8	0.171103	0.00353357	0.0141141	_.ALNDTWKMEK._	PR489_Michele_2020316_SPL5-2_r1	6446	1235.61	1
159	PR489_Michele_2020316_SPL5-2_r1-16717-SGIFVTNEV-1-1	0.16914	0.00353357	0.014271	_.SGIFVTNEV._	PR489_Michele_2020316_SPL5-2_r1	16717	965.493	1
160	PR489_Michele_2020316_SPL5-2_r1-4383-MPVMKRYSA-3-1	0.166732	0.00353357	0.0144659	_.MPVMKRYSA._	PR489_Michele_2020316_SPL5-2_r1	4383	361.521	3
161	PR489_Michele_2020316_SPL5-2_r1-5292-HVTSHGLSL-1-6	0.163434	0.00353357	0.0147371	_.HVTSHGLSL._	PR489_Michele_2020316_SPL5-2_r1	5292	950.506	1
162	PR489_Michele_2020316_SPL5-2_r1-4031-NSRSTSLSM-1-4	0.162995	0.00353357	0.0147736	_.NSRSTSLSM._	PR489_Michele_2020316_SPL5-2_r1	4031	982.461	1
163	PR489_Michele_2020316_SPL5-2_r1-20219-FGSLGGVFTS-1-7	0.162887	0.00353357	0.0147825	_.FGSLGGVFTS._	PR489_Michele_2020316_SPL5-2_r1	20219	971.483	1
164	PR489_Michele_2020316_SPL5-2_r1-9657-TWKIEKASF-2-1	0.160928	0.00353357	0.0149465	_.TWKIEKASF._	PR489_Michele_2020316_SPL5-2_r1	9657	555.303	2
165	PR489_Michele_2020316_SPL5-2_r1-8263-ALTALNDMGK-2-2	0.160178	0.00353357	0.0150098	_.ALTALNDMGK._	PR489_Michele_2020316_SPL5-2_r1	8263	517.271	2
166	PR489_Michele_2020316_SPL5-2_r1-4798-KLSDSKDIY-2-3	0.155806	0.00353357	0.0153839	_.KLSDSKDIY._	PR489_Michele_2020316_SPL5-2_r1	4798	534.782	2
167	PR489_Michele_2020316_SPL5-2_r1-5139-IESEKNETW-2-1	0.153949	0.00353357	0.0155455	_.IESEKNETW._	PR489_Michele_2020316_SPL5-2_r1	5139	568.267	2
168	PR489_Michele_2020316_SPL5-2_r1-3243-MTHRRPTIEK-2-13	0.153842	0.00353357	0.0155549	_.MTHRRPTIEK._	PR489_Michele_2020316_SPL5-2_r1	3243	634.849	2
169	PR489_Michele_2020316_SPL5-2_r1-10865-AGEKALKLSW-2-10	0.151633	0.00353357	0.0157495	_.AGEKALKLSW._	PR489_Michele_2020316_SPL5-2_r1	10865	551.815	2
170	PR489_Michele_2020316_SPL5-2_r1-16413-LANVLNNQTPLPAFK-2-1	0.151513	0.00353357	0.0157602	_.LANVLNNQTPLPAFK._	PR489_Michele_2020316_SPL5-2_r1	16413	820.462	2
171	PR489_Michele_2020316_SPL5-2_r1-6425-SQHNYRPGYF-2-8	0.150879	0.00353357	0.0158165	_.SQHNYRPGYF._	PR489_Michele_2020316_SPL5-2_r1	6425	634.794	2
172	PR489_Michele_2020316_SPL5-2_r1-17295-RNLTVEKTFTSSLAV-3-5	0.149301	0.00353357	0.0159576	_.RNLTVEKTFTSSLAV._	PR489_Michele_2020316_SPL5-2_r1	17295	555.977	3
173	PR489_Michele_2020316_SPL5-2_r1-3213-KSGAIKVLK-2-2	0.149099	0.00353357	0.0159758	_.KSGAIKVLK._	PR489_Michele_2020316_SPL5-2_r1	3213	472.318	2
174	PR489_Michele_2020316_SPL5-2_r1-18682-MAMTTTLSI-1-4	0.148229	0.00353357	0.0160541	_.MAMTTTLSI._	PR489_Michele_2020316_SPL5-2_r1	18682	968.479	1
175	PR489_Michele_2020316_SPL5-2_r1-13692-LPREAVPDVL-2-1	0.1475	0.00353357	0.0161201	_.LPREAVPDVL._	PR489_Michele_2020316_SPL5-2_r1	13692	554.822	2
176	PR489_Michele_2020316_SPL5-2_r1-13722-LPREAVPDVL-1-9	0.144906	0.00353357	0.0163572	_.LPREAVPDVL._	PR489_Michele_2020316_SPL5-2_r1	13722	1108.64	1
177	PR489_Michele_2020316_SPL5-2_r1-2642-MIRPQPMEHK-3-8	0.14341	0.00353357	0.0164955	_.MIRPQPMEHK._	PR489_Michele_2020316_SPL5-2_r1	2642	422.886	3
178	PR489_Michele_2020316_SPL5-2_r1-11511-WSIHAKHEW-2-5	0.143346	0.00353357	0.0165015	_.WSIHAKHEW._	PR489_Michele_2020316_SPL5-2_r1	11511	597.296	2
179	PR489_Michele_2020316_SPL5-2_r1-11276-SPSSKFTNYL-1-7	0.143256	0.00353357	0.0165098	_.SPSSKFTNYL._	PR489_Michele_2020316_SPL5-2_r1	11276	1143.57	1
180	PR489_Michele_2020316_SPL5-2_r1-11281-LPYNAGKMYV-2-1	0.143182	0.00353357	0.0165167	_.LPYNAGKMYV._	PR489_Michele_2020316_SPL5-2_r1	11281	578.297	2
181	PR489_Michele_2020316_SPL5-2_r1-4974-AVSWSGKELK-2-7	0.142376	0.00353357	0.0165918	_.AVSWSGKELK._	PR489_Michele_2020316_SPL5-2_r1	4974	552.805	2
182	PR489_Michele_2020316_SPL5-2_r1-18530-FPPASPNGVF-1-2	0.141431	0.00353357	0.0166802	_.FPPASPNGVF._	PR489_Michele_2020316_SPL5-2_r1	18530	1032.51	1
183	PR489_Michele_2020316_SPL5-2_r1-4452-KPNATDTPI-1-11	0.139778	0.00353357	0.0168361	_.KPNATDTPI._	PR489_Michele_2020316_SPL5-2_r1	4452	956.504	1
184	PR489_Michele_2020316_SPL5-2_r1-19535-SQKTTWLPVL-1-4	0.139223	0.00353357	0.0168887	_.SQKTTWLPVL._	PR489_Michele_2020316_SPL5-2_r1	19535	1172.67	1
185	PR489_Michele_2020316_SPL5-2_r1-8458-ESPARLASAI-2-2	0.139141	0.00353357	0.0168965	_.ESPARLASAI._	PR489_Michele_2020316_SPL5-2_r1	8458	507.782	2
186	PR489_Michele_2020316_SPL5-2_r1-15261-KQLGQVMLL-1-7	0.138766	0.00353357	0.0169322	_.KQLGQVMLL._	PR489_Michele_2020316_SPL5-2_r1	15261	1029.61	1
187	PR489_Michele_2020316_SPL5-2_r1-16705-NEAIMAVGM-1-19	0.1385	0.00353357	0.0169576	_.NEAIMAVGM._	PR489_Michele_2020316_SPL5-2_r1	16705	935.433	1
188	PR489_Michele_2020316_SPL5-2_r1-10195-GEKALKLSW-2-4	0.138072	0.00353357	0.0169984	_.GEKALKLSW._	PR489_Michele_2020316_SPL5-2_r1	10195	516.298	2
189	PR489_Michele_2020316_SPL5-2_r1-6168-SSMINGVVK-1-5	0.137727	0.00353357	0.0170315	_.SSMINGVVK._	PR489_Michele_2020316_SPL5-2_r1	6168	934.502	1
190	PR489_Michele_2020316_SPL5-2_r1-20891-ALIRMPDLPV-1-7	0.136485	0.00353357	0.0171509	_.ALIRMPDLPV._	PR489_Michele_2020316_SPL5-2_r1	20891	1124.65	1
191	PR489_Michele_2020316_SPL5-2_r1-21631-FPAGRFGFL-1-1	0.135422	0.00353357	0.0172537	_.FPAGRFGFL._	PR489_Michele_2020316_SPL5-2_r1	21631	1011.54	1
192	PR489_Michele_2020316_SPL5-2_r1-4531-YPQARQVVA-1-12	0.130163	0.00353357	0.0177716	_.YPQARQVVA._	PR489_Michele_2020316_SPL5-2_r1	4531	1031.56	1
193	PR489_Michele_2020316_SPL5-2_r1-14140-TEMGRLPTF-2-5	0.129125	0.00353357	0.0178757	_.TEMGRLPTF._	PR489_Michele_2020316_SPL5-2_r1	14140	526.265	2
194	PR489_Michele_2020316_SPL5-2_r1-8778-MPVQPVQPA-1-11	0.121466	0.00353357	0.0186622	_.MPVQPVQPA._	PR489_Michele_2020316_SPL5-2_r1	8778	966.507	1
195	PR489_Michele_2020316_SPL5-2_r1-7515-AVMDIISRK-1-10	0.119379	0.00353357	0.0188824	_.AVMDIISRK._	PR489_Michele_2020316_SPL5-2_r1	7515	1032.59	1
196	PR489_Michele_2020316_SPL5-2_r1-19463-YLALTNSPMV-1-1	0.116865	0.00353357	0.0191511	_.YLALTNSPMV._	PR489_Michele_2020316_SPL5-2_r1	19463	1108.57	1
197	PR489_Michele_2020316_SPL5-2_r1-2772-IPRKHGGEI-2-1	0.115378	0.00353357	0.0193118	_.IPRKHGGEI._	PR489_Michele_2020316_SPL5-2_r1	2772	503.793	2
198	PR489_Michele_2020316_SPL5-2_r1-7510-QEKGKSLLF-1-5	0.115049	0.00353357	0.0193475	_.QEKGKSLLF._	PR489_Michele_2020316_SPL5-2_r1	7510	1049.6	1
199	PR489_Michele_2020316_SPL5-2_r1-13110-AYAFKAYQI-2-2	0.114126	0.00353357	0.0194482	_.AYAFKAYQI._	PR489_Michele_2020316_SPL5-2_r1	13110	537.785	2
200	PR489_Michele_2020316_SPL5-2_r1-7833-TVGPWHLGK-1-7	0.112331	0.00353357	0.0196452	_.TVGPWHLGK._	PR489_Michele_2020316_SPL5-2_r1	7833	994.547	1
201	PR489_Michele_2020316_SPL5-2_r1-6621-LTALNDMGK-1-5	0.109355	0.00353357	0.0199764	_.LTALNDMGK._	PR489_Michele_2020316_SPL5-2_r1	6621	962.497	1
202	PR489_Michele_2020316_SPL5-2_r1-10298-RSQVGVGVF-1-11	0.108489	0.00353357	0.0200739	_.RSQVGVGVF._	PR489_Michele_2020316_SPL5-2_r1	10298	948.526	1
203	PR489_Michele_2020316_SPL5-2_r1-20171-NPKDIPLMVL-1-4	0.107171	0.00353357	0.020223	_.NPKDIPLMVL._	PR489_Michele_2020316_SPL5-2_r1	20171	1139.65	1
204	PR489_Michele_2020316_SPL5-2_r1-15168-MEKYQLAVTI-1-15	0.10526	0.00353357	0.0204412	_.MEKYQLAVTI._	PR489_Michele_2020316_SPL5-2_r1	15168	1195.64	1
205	PR489_Michele_2020316_SPL5-2_r1-14200-TMLDVDLRPA-2-1	0.104096	0.00353357	0.0205753	_.TMLDVDLRPA._	PR489_Michele_2020316_SPL5-2_r1	14200	565.797	2
206	PR489_Michele_2020316_SPL5-2_r1-22699-YPLAIPVTMT-1-1	0.0982189	0.00353357	0.0212655	_.YPLAIPVTMT._	PR489_Michele_2020316_SPL5-2_r1	22699	1105.6	1
207	PR489_Michele_2020316_SPL5-2_r1-3233-VTEIGRVPSH-3-3	0.0975896	0.00353357	0.0213407	_.VTEIGRVPSH._	PR489_Michele_2020316_SPL5-2_r1	3233	365.536	3
208	PR489_Michele_2020316_SPL5-2_r1-3012-ATLKNVTEVK-1-9	0.0972819	0.00353357	0.0213776	_.ATLKNVTEVK._	PR489_Michele_2020316_SPL5-2_r1	3012	1102.65	1
209	PR489_Michele_2020316_SPL5-2_r1-25212-GPWHLGKLEL-3-3	0.0937391	0.00353357	0.0218069	_.GPWHLGKLEL._	PR489_Michele_2020316_SPL5-2_r1	25212	383.885	3
210	PR489_Michele_2020316_SPL5-2_r1-7210-VMKRYSAPF-2-2	0.0932185	0.00353357	0.0218707	_.VMKRYSAPF._	PR489_Michele_2020316_SPL5-2_r1	7210	549.792	2
211	PR489_Michele_2020316_SPL5-2_r1-20006-ATFKIQPFL-1-2	0.0929819	0.00353357	0.0218997	_.ATFKIQPFL._	PR489_Michele_2020316_SPL5-2_r1	20006	1064.61	1
212	PR489_Michele_2020316_SPL5-2_r1-22684-IPALPNMTL-1-1	0.0917181	0.00353357	0.0220556	_.IPALPNMTL._	PR489_Michele_2020316_SPL5-2_r1	22684	969.544	1
213	PR489_Michele_2020316_SPL5-2_r1-12425-NARAFFNAAPSKHKL-2-9	0.0905811	0.00353357	0.0221967	_.NARAFFNAAPSKHKL._	PR489_Michele_2020316_SPL5-2_r1	12425	836.458	2
214	PR489_Michele_2020316_SPL5-2_r1-11587-ATTVITPMLR-2-1	0.088969	0.00353357	0.0223983	_.ATTVITPMLR._	PR489_Michele_2020316_SPL5-2_r1	11587	551.818	2
215	PR489_Michele_2020316_SPL5-2_r1-17145-LLQMENKAWL-1-14	0.0888416	0.00353357	0.0224143	_.LLQMENKAWL._	PR489_Michele_2020316_SPL5-2_r1	17145	1245.66	1
216	PR489_Michele_2020316_SPL5-2_r1-3052-NPHLPEKKI-1-1	0.0879528	0.00353357	0.0225264	_.NPHLPEKKI._	PR489_Michele_2020316_SPL5-2_r1	3052	1075.62	1
217	PR489_Michele_2020316_SPL5-2_r1-2644-KLNNMSHHY-3-10	0.0856648	0.00353357	0.0228173	_.KLNNMSHHY._	PR489_Michele_2020316_SPL5-2_r1	2644	381.85	3
218	PR489_Michele_2020316_SPL5-2_r1-6544-TKTYVIIGKYSKPGE-3-3	0.0846963	0.00353357	0.0229416	_.TKTYVIIGKYSKPGE._	PR489_Michele_2020316_SPL5-2_r1	6544	561.982	3
219	PR489_Michele_2020316_SPL5-2_r1-7451-NHALSELPET-2-4	0.0841496	0.00353357	0.023012	_.NHALSELPET._	PR489_Michele_2020316_SPL5-2_r1	7451	555.775	2
220	PR489_Michele_2020316_SPL5-2_r1-17193-QYVYMGQPL-2-3	0.0840893	0.00353357	0.0230198	_.QYVYMGQPL._	PR489_Michele_2020316_SPL5-2_r1	17193	549.768	2
221	PR489_Michele_2020316_SPL5-2_r1-3562-RVRPASRQL-3-1	0.0832316	0.00353357	0.0231308	_.RVRPASRQL._	PR489_Michele_2020316_SPL5-2_r1	3562	361.556	3
222	PR489_Michele_2020316_SPL5-2_r1-22324-LPVWLAYRV-1-14	0.0802767	0.00353357	0.0235171	_.LPVWLAYRV._	PR489_Michele_2020316_SPL5-2_r1	22324	1116.66	1
223	PR489_Michele_2020316_SPL5-2_r1-3689-KTFDSEYVK-1-7	0.079986	0.00353357	0.0235555	_.KTFDSEYVK._	PR489_Michele_2020316_SPL5-2_r1	3689	1116.56	1
224	PR489_Michele_2020316_SPL5-2_r1-14993-IYADDTAGW-1-6	0.0787839	0.00353357	0.0237147	_.IYADDTAGW._	PR489_Michele_2020316_SPL5-2_r1	14993	1011.44	1
225	PR489_Michele_2020316_SPL5-2_r1-16061-YTNSVTNIEL-1-12	0.0782815	0.00353357	0.0237816	_.YTNSVTNIEL._	PR489_Michele_2020316_SPL5-2_r1	16061	1153.57	1
226	PR489_Michele_2020316_SPL5-2_r1-14885-RVILAGPMPV-1-1	0.0772918	0.00353357	0.0239139	_.RVILAGPMPV._	PR489_Michele_2020316_SPL5-2_r1	14885	1052.63	1
227	PR489_Michele_2020316_SPL5-2_r1-22868-GLISSISPLVNRLRD-2-2	0.075996	0.00353357	0.0240882	_.GLISSISPLVNRLRD._	PR489_Michele_2020316_SPL5-2_r1	22868	820.477	2
228	PR489_Michele_2020316_SPL5-2_r1-7706-AANEMGLIEK-2-1	0.0723247	0.00353357	0.0245888	_.AANEMGLIEK._	PR489_Michele_2020316_SPL5-2_r1	7706	538.276	2
229	PR489_Michele_2020316_SPL5-2_r1-20272-LELGQPQWL-1-4	0.0721263	0.00353357	0.0246161	_.LELGQPQWL._	PR489_Michele_2020316_SPL5-2_r1	20272	1083.58	1
230	PR489_Michele_2020316_SPL5-2_r1-5243-APYHSRSAY-3-10	0.0713748	0.00353357	0.02472	_.APYHSRSAY._	PR489_Michele_2020316_SPL5-2_r1	5243	351.17	3
231	PR489_Michele_2020316_SPL5-2_r1-2636-AGKRSLRPQP-3-2	0.0702724	0.00353357	0.0248731	_.AGKRSLRPQP._	PR489_Michele_2020316_SPL5-2_r1	2636	370.556	3
232	PR489_Michele_2020316_SPL5-2_r1-7163-GASKRSWPL-2-5	0.0682982	0.00353357	0.0251496	_.GASKRSWPL._	PR489_Michele_2020316_SPL5-2_r1	7163	501.28	2
233	PR489_Michele_2020316_SPL5-2_r1-4143-INRFTMRHK-2-1	0.0675396	0.00353357	0.0252567	_.INRFTMRHK._	PR489_Michele_2020316_SPL5-2_r1	4143	601.833	2
234	PR489_Michele_2020316_SPL5-2_r1-17229-EPPFGDSYV-1-6	0.0634143	0.00353357	0.0258468	_.EPPFGDSYV._	PR489_Michele_2020316_SPL5-2_r1	17229	1010.45	1
235	PR489_Michele_2020316_SPL5-2_r1-18280-ETNMITLLVK-1-8	0.0620928	0.00353357	0.0260387	_.ETNMITLLVK._	PR489_Michele_2020316_SPL5-2_r1	18280	1161.65	1
236	PR489_Michele_2020316_SPL5-2_r1-26197-LLYLHLYLTV-2-6	0.0583378	0.00353357	0.0265916	_.LLYLHLYLTV._	PR489_Michele_2020316_SPL5-2_r1	26197	624.374	2
237	PR489_Michele_2020316_SPL5-2_r1-12123-SNMLSIINK-1-5	0.0566281	0.00353357	0.0268472	_.SNMLSIINK._	PR489_Michele_2020316_SPL5-2_r1	12123	1019.55	1
238	PR489_Michele_2020316_SPL5-2_r1-4450-FSRENSYSGV-2-9	0.0556269	0.00353357	0.026998	_.FSRENSYSGV._	PR489_Michele_2020316_SPL5-2_r1	4450	573.265	2
239	PR489_Michele_2020316_SPL5-2_r1-7407-MARNLRTVL-2-9	0.0550351	0.00353357	0.0270875	_.MARNLRTVL._	PR489_Michele_2020316_SPL5-2_r1	7407	537.316	2
240	PR489_Michele_2020316_SPL5-2_r1-7506-AVMDIISRK-2-1	0.0544675	0.00353357	0.0271736	_.AVMDIISRK._	PR489_Michele_2020316_SPL5-2_r1	7506	516.797	2
241	PR489_Michele_2020316_SPL5-2_r1-20490-GEAMQALFV-1-5	0.0528043	0.00353357	0.0274275	_.GEAMQALFV._	PR489_Michele_2020316_SPL5-2_r1	20490	965.476	1
242	PR489_Michele_2020316_SPL5-2_r1-23200-FLTYQVPAL-1-5	0.051121	0.00353357	0.0276869	_.FLTYQVPAL._	PR489_Michele_2020316_SPL5-2_r1	23200	1051.58	1
243	PR489_Michele_2020316_SPL5-2_r1-22570-HYWTAPAFEL-2-1	0.0483802	0.00353357	0.0281144	_.HYWTAPAFEL._	PR489_Michele_2020316_SPL5-2_r1	22570	617.798	2
244	PR489_Michele_2020316_SPL5-2_r1-17144-QYVYMGQPL-1-13	0.0473989	0.00353357	0.028269	_.QYVYMGQPL._	PR489_Michele_2020316_SPL5-2_r1	17144	1098.53	1
245	PR489_Michele_2020316_SPL5-2_r1-20139-VPIPNPYAL-1-16	0.0426199	0.00353357	0.029034	_.VPIPNPYAL._	PR489_Michele_2020316_SPL5-2_r1	20139	983.558	1
246	PR489_Michele_2020316_SPL5-2_r1-4448-LNRVARAAL-1-7	0.0398774	0.00353357	0.0294821	_.LNRVARAAL._	PR489_Michele_2020316_SPL5-2_r1	4448	983.61	1
247	PR489_Michele_2020316_SPL5-2_r1-4210-RPISFSTAPK-1-4	0.0385915	0.00353357	0.0296946	_.RPISFSTAPK._	PR489_Michele_2020316_SPL5-2_r1	4210	1103.62	1
248	PR489_Michele_2020316_SPL5-2_r1-8386-FMKDGRSLVV-3-3	0.0378583	0.00353357	0.0298164	_.FMKDGRSLVV._	PR489_Michele_2020316_SPL5-2_r1	8386	384.546	3
249	PR489_Michele_2020316_SPL5-2_r1-26073-VRPIFAYLGPELNPK-2-1	0.0370166	0.00353357	0.0299568	_.VRPIFAYLGPELNPK._	PR489_Michele_2020316_SPL5-2_r1	26073	857.488	2
250	PR489_Michele_2020316_SPL5-2_r1-8535-QTVGPWHLGK-1-5	0.0345712	0.00353357	0.0303685	_.QTVGPWHLGK._	PR489_Michele_2020316_SPL5-2_r1	8535	1122.61	1
251	PR489_Michele_2020316_SPL5-2_r1-28296-AGLSGFVTYLTSETY-2-3	0.034457	0.00353357	0.0303879	_.AGLSGFVTYLTSETY._	PR489_Michele_2020316_SPL5-2_r1	28296	804.894	2
252	PR489_Michele_2020316_SPL5-2_r1-19658-EGFSPIYNNMFSKVT-2-6	0.0332635	0.00353357	0.0305909	_.EGFSPIYNNMFSKVT._	PR489_Michele_2020316_SPL5-2_r1	19658	867.413	2
253	PR489_Michele_2020316_SPL5-2_r1-15294-TTFITPMLR-2-1	0.0317028	0.00353357	0.0308585	_.TTFITPMLR._	PR489_Michele_2020316_SPL5-2_r1	15294	540.3	2
254	PR489_Michele_2020316_SPL5-2_r1-10860-YPYTKLARL-1-5	0.0312929	0.00353357	0.0309291	_.YPYTKLARL._	PR489_Michele_2020316_SPL5-2_r1	10860	1124.65	1
255	PR489_Michele_2020316_SPL5-2_r1-4524-RPRDPSSVL-2-5	0.0278303	0.00353357	0.0315322	_.RPRDPSSVL._	PR489_Michele_2020316_SPL5-2_r1	4524	513.788	2
256	PR489_Michele_2020316_SPL5-2_r1-14562-AQIMEVTAKW-2-7	0.0273461	0.00353357	0.0316175	_.AQIMEVTAKW._	PR489_Michele_2020316_SPL5-2_r1	14562	588.808	2
257	PR489_Michele_2020316_SPL5-2_r1-27597-SPAALPGLLF-1-1	0.0261181	0.00353357	0.0318347	_.SPAALPGLLF._	PR489_Michele_2020316_SPL5-2_r1	27597	985.572	1
258	PR489_Michele_2020316_SPL5-2_r1-21984-AQFLLMKAIY-1-16	0.0249729	0.00353357	0.0320386	_.AQFLLMKAIY._	PR489_Michele_2020316_SPL5-2_r1	21984	1197.67	1
259	PR489_Michele_2020316_SPL5-2_r1-17093-YDPISVQSPRLIPTT-2-6	0.0237263	0.00353357	0.032262	_.YDPISVQSPRLIPTT._	PR489_Michele_2020316_SPL5-2_r1	17093	843.957	2
260	PR489_Michele_2020316_SPL5-2_r1-6454-HVTSHGLSL-2-4	0.023477	0.00353357	0.0323069	_.HVTSHGLSL._	PR489_Michele_2020316_SPL5-2_r1	6454	475.756	2
261	PR489_Michele_2020316_SPL5-2_r1-24566-ELMEYISTIV-1-2	0.023191	0.00353357	0.0323584	_.ELMEYISTIV._	PR489_Michele_2020316_SPL5-2_r1	24566	1197.61	1
262	PR489_Michele_2020316_SPL5-2_r1-15739-RYSNYSFFVQ-2-1	0.0225104	0.00353357	0.0324813	_.RYSNYSFFVQ._	PR489_Michele_2020316_SPL5-2_r1	15739	655.812	2
263	PR489_Michele_2020316_SPL5-2_r1-6906-PYLGKREDQW-1-14	0.022128	0.00353357	0.0325506	_.PYLGKREDQW._	PR489_Michele_2020316_SPL5-2_r1	6906	1291.64	1
264	PR489_Michele_2020316_SPL5-2_r1-17833-ALLGLMALK-2-1	0.0178504	0.00353357	0.0333356	_.ALLGLMALK._	PR489_Michele_2020316_SPL5-2_r1	17833	465.296	2
265	PR489_Michele_2020316_SPL5-2_r1-21922-ILPGHLTIYL-2-2	0.0176684	0.00353357	0.0333694	_.ILPGHLTIYL._	PR489_Michele_2020316_SPL5-2_r1	21922	570.345	2
266	PR489_Michele_2020316_SPL5-2_r1-10648-VQLKGTFTY-1-7	0.0163703	0.00353357	0.0336115	_.VQLKGTFTY._	PR489_Michele_2020316_SPL5-2_r1	10648	1055.64	1
267	PR489_Michele_2020316_SPL5-2_r1-33967-ARIFKQFIPTPLPLN-2-12	0.0161757	0.00353357	0.0336479	_.ARIFKQFIPTPLPLN._	PR489_Michele_2020316_SPL5-2_r1	33967	878.019	2
268	PR489_Michele_2020316_SPL5-2_r1-7424-VRQMEGEGVL-2-1	0.0157016	0.00353357	0.0337369	_.VRQMEGEGVL._	PR489_Michele_2020316_SPL5-2_r1	7424	559.287	2
269	PR489_Michele_2020316_SPL5-2_r1-19792-DDSVYLNFTSMHSIQ-2-11	0.014953	0.00353357	0.0338778	_.DDSVYLNFTSMHSIQ._	PR489_Michele_2020316_SPL5-2_r1	19792	878.895	2
270	PR489_Michele_2020316_SPL5-2_r1-6122-TAGPWHLGK-1-10	0.0086229	0.00353357	0.0350923	_.TAGPWHLGK._	PR489_Michele_2020316_SPL5-2_r1	6122	966.516	1
271	PR489_Michele_2020316_SPL5-2_r1-21969-YTLLERLYPV-2-1	0.00782906	0.00353357	0.0352476	_.YTLLERLYPV._	PR489_Michele_2020316_SPL5-2_r1	21969	633.858	2
272	PR489_Michele_2020316_SPL5-2_r1-5552-SETLHRLSANKLRTS-2-5	0.00657195	0.00353357	0.0354949	_.SETLHRLSANKLRTS._	PR489_Michele_2020316_SPL5-2_r1	5552	856.974	2
273	PR489_Michele_2020316_SPL5-2_r1-3986-LPVETKNRL-2-1	0.00613531	0.00353357	0.0355811	_.LPVETKNRL._	PR489_Michele_2020316_SPL5-2_r1	3986	535.322	2
274	PR489_Michele_2020316_SPL5-2_r1-18694-QMAYWTNPY-1-3	0.00564548	0.00353357	0.0356782	_.QMAYWTNPY._	PR489_Michele_2020316_SPL5-2_r1	18694	1173.5	1
275	PR489_Michele_2020316_SPL5-2_r1-10761-KEGTFHTMW-2-8	0.00440255	0.00353357	0.0359256	_.KEGTFHTMW._	PR489_Michele_2020316_SPL5-2_r1	10761	568.764	2
276	PR489_Michele_2020316_SPL5-2_r1-28951-LLLMLVTPSM-1-3	0.00439563	0.00353357	0.0359269	_.LLLMLVTPSM._	PR489_Michele_2020316_SPL5-2_r1	28951	1117.64	1
277	PR489_Michele_2020316_SPL5-2_r1-7709-APVEIRSQL-2-4	0.00316415	0.00353357	0.0361737	_.APVEIRSQL._	PR489_Michele_2020316_SPL5-2_r1	7709	506.793	2
278	PR489_Michele_2020316_SPL5-2_r1-22740-IYDSDVFSL-1-7	0.00209106	0.00353357	0.03639	_.IYDSDVFSL._	PR489_Michele_2020316_SPL5-2_r1	22740	1058.5	1
279	PR489_Michele_2020316_SPL5-2_r1-10392-RPSITNSVF-2-1	0.000172874	0.00353357	0.0367799	_.RPSITNSVF._	PR489_Michele_2020316_SPL5-2_r1	10392	510.778	2
280	PR489_Michele_2020316_SPL5-2_r1-3513-VSTGPQLAK-2-2	0	0.00353357	0.0368153	_.VSTGPQLAK._	PR489_Michele_2020316_SPL5-2_r1	3513	450.761	2
281	PR489_Michele_2020316_SPL5-2_r1-23055-SPPWVASPKILYQQL-2-3	0	0.00353357	0.0368153	_.SPPWVASPKILYQQL._	PR489_Michele_2020316_SPL5-2_r1	23055	863.979	2
282	PR489_Michele_2020316_SPL5-2_r1-13498-HPPLKMEMAL-1-7	0	0.00353357	0.0368153	_.HPPLKMEMAL._	PR489_Michele_2020316_SPL5-2_r1	13498	1166.61	1
283	PR489_Michele_2020316_SPL5-2_r1-24077-FIIEDDYQYL-1-8	-0.00711879	0.00931677	0.0382994	_.FIIEDDYQYL._	PR489_Michele_2020316_SPL5-2_r1	24077	1318.62	1
284	PR489_Michele_2020316_SPL5-2_r1-10165-TGVMDIISRK-2-7	-0.0104107	0.00931677	0.0390052	_.TGVMDIISRK._	PR489_Michele_2020316_SPL5-2_r1	10165	560.313	2
285	PR489_Michele_2020316_SPL5-2_r1-22509-GIFPYSIPAT-1-9	-0.0112962	0.00931677	0.0391972	_.GIFPYSIPAT._	PR489_Michele_2020316_SPL5-2_r1	22509	1065.56	1
286	PR489_Michele_2020316_SPL5-2_r1-21490-LPNMTLGEL-2-2	-0.013124	0.00931677	0.0395964	_.LPNMTLGEL._	PR489_Michele_2020316_SPL5-2_r1	21490	494.263	2
287	PR489_Michele_2020316_SPL5-2_r1-31339-HAQRIETWIL-2-1	-0.0146388	0.00931677	0.0399302	_.HAQRIETWIL._	PR489_Michele_2020316_SPL5-2_r1	31339	633.851	2
288	PR489_Michele_2020316_SPL5-2_r1-23904-GLISSISPLV-1-4	-0.0151028	0.00931677	0.040033	_.GLISSISPLV._	PR489_Michele_2020316_SPL5-2_r1	23904	985.593	1
289	PR489_Michele_2020316_SPL5-2_r1-34067-HAIMHAKISALMDTS-3-4	-0.0156833	0.00931677	0.040162	_.HAIMHAKISALMDTS._	PR489_Michele_2020316_SPL5-2_r1	34067	542.609	3
290	PR489_Michele_2020316_SPL5-2_r1-9151-RVAGVIGAM-1-4	-0.01958	0.00931677	0.0410382	_.RVAGVIGAM._	PR489_Michele_2020316_SPL5-2_r1	9151	873.497	1
291	PR489_Michele_2020316_SPL5-2_r1-12929-TMFLIAENK-2-1	-0.0204029	0.00931677	0.0412256	_.TMFLIAENK._	PR489_Michele_2020316_SPL5-2_r1	12929	533.783	2
292	PR489_Michele_2020316_SPL5-2_r1-12939-YNFLLNKNLHPDKVS-3-2	-0.0238847	0.00931677	0.0420277	_.YNFLLNKNLHPDKVS._	PR489_Michele_2020316_SPL5-2_r1	12939	601.325	3
293	PR489_Michele_2020316_SPL5-2_r1-14674-TPRGAVMDII-1-7	-0.0240249	0.00931677	0.0420603	_.TPRGAVMDII._	PR489_Michele_2020316_SPL5-2_r1	14674	1072.58	1
294	PR489_Michele_2020316_SPL5-2_r1-34066-REFLHSYKTTMSSFQ-3-3	-0.0242113	0.00931677	0.0421037	_.REFLHSYKTTMSSFQ._	PR489_Michele_2020316_SPL5-2_r1	34066	621.301	3
295	PR489_Michele_2020316_SPL5-2_r1-4756-YPQARQVVA-2-2	-0.0268203	0.00931677	0.0427158	_.YPQARQVVA._	PR489_Michele_2020316_SPL5-2_r1	4756	516.285	2
296	PR489_Michele_2020316_SPL5-2_r1-14138-EKYQLAVTI-2-3	-0.0272816	0.00931677	0.0428248	_.EKYQLAVTI._	PR489_Michele_2020316_SPL5-2_r1	14138	532.803	2
297	PR489_Michele_2020316_SPL5-2_r1-13424-YPTETLQPV-1-7	-0.0299002	0.00931677	0.0434493	_.YPTETLQPV._	PR489_Michele_2020316_SPL5-2_r1	13424	1047.54	1
298	PR489_Michele_2020316_SPL5-2_r1-26649-FLYFAGQLV-1-12	-0.0321364	0.00931677	0.0439895	_.FLYFAGQLV._	PR489_Michele_2020316_SPL5-2_r1	26649	1057.57	1
299	PR489_Michele_2020316_SPL5-2_r1-17656-TMEDTLMTV-1-3	-0.0326298	0.00931677	0.0441096	_.TMEDTLMTV._	PR489_Michele_2020316_SPL5-2_r1	17656	1040.46	1
300	PR489_Michele_2020316_SPL5-2_r1-14790-MWHVTRGAVL-1-11	-0.0332801	0.00931677	0.0442683	_.MWHVTRGAVL._	PR489_Michele_2020316_SPL5-2_r1	14790	1169.62	1
301	PR489_Michele_2020316_SPL5-2_r1-2843-RPKPTKDNHL-3-1	-0.0365875	0.00931677	0.0450842	_.RPKPTKDNHL._	PR489_Michele_2020316_SPL5-2_r1	2843	402.563	3
302	PR489_Michele_2020316_SPL5-2_r1-5734-FASGRKSITL-1-8	-0.0381516	0.00931677	0.0454751	_.FASGRKSITL._	PR489_Michele_2020316_SPL5-2_r1	5734	1079.62	1
303	PR489_Michele_2020316_SPL5-2_r1-12991-FTDPASIAA-1-6	-0.0411878	0.00931677	0.0462432	_.FTDPASIAA._	PR489_Michele_2020316_SPL5-2_r1	12991	892.44	1
304	PR489_Michele_2020316_SPL5-2_r1-2661-KLNNMSHHY-2-27	-0.0429197	0.00931677	0.046687	_.KLNNMSHHY._	PR489_Michele_2020316_SPL5-2_r1	2661	572.272	2
305	PR489_Michele_2020316_SPL5-2_r1-15819-VVLLGQDPY-2-3	-0.0451071	0.00931677	0.0472533	_.VVLLGQDPY._	PR489_Michele_2020316_SPL5-2_r1	15819	502.277	2
306	PR489_Michele_2020316_SPL5-2_r1-25217-SHFYPSVFVF-2-8	-0.0469517	0.00931677	0.0477361	_.SHFYPSVFVF._	PR489_Michele_2020316_SPL5-2_r1	25217	615.304	2
307	PR489_Michele_2020316_SPL5-2_r1-20845-TLLSLTFIK-2-2	-0.0479052	0.00931677	0.0479875	_.TLLSLTFIK._	PR489_Michele_2020316_SPL5-2_r1	20845	518.326	2
308	PR489_Michele_2020316_SPL5-2_r1-16939-QPYIRFNRLGSPIGT-2-7	-0.0509874	0.00931677	0.0488089	_.QPYIRFNRLGSPIGT._	PR489_Michele_2020316_SPL5-2_r1	16939	859.97	2
309	PR489_Michele_2020316_SPL5-2_r1-18815-GEALWALPHAAAAVA-1-9	-0.0520859	0.00931677	0.0491049	_.GEALWALPHAAAAVA._	PR489_Michele_2020316_SPL5-2_r1	18815	1447.77	1
310	PR489_Michele_2020316_SPL5-2_r1-11602-DRANMQAASAEPLLS-2-2	-0.0550436	0.00931677	0.0499105	_.DRANMQAASAEPLLS._	PR489_Michele_2020316_SPL5-2_r1	11602	787.386	2
311	PR489_Michele_2020316_SPL5-2_r1-15464-APTPSPLYGV-2-1	-0.0568708	0.00931677	0.0504145	_.APTPSPLYGV._	PR489_Michele_2020316_SPL5-2_r1	15464	501.269	2
312	PR489_Michele_2020316_SPL5-2_r1-15094-TPFAEYTNSV-1-2	-0.0584342	0.00931677	0.0508497	_.TPFAEYTNSV._	PR489_Michele_2020316_SPL5-2_r1	15094	1128.52	1
313	PR489_Michele_2020316_SPL5-2_r1-20824-ALIRMPDLPV-2-6	-0.0591912	0.00931677	0.0510617	_.ALIRMPDLPV._	PR489_Michele_2020316_SPL5-2_r1	20824	562.828	2
314	PR489_Michele_2020316_SPL5-2_r1-11483-VARLARITL-2-3	-0.060935	0.00931677	0.0515532	_.VARLARITL._	PR489_Michele_2020316_SPL5-2_r1	11483	506.835	2
315	PR489_Michele_2020316_SPL5-2_r1-29349-SSVLLWMASV-1-2	-0.0624218	0.00931677	0.051976	_.SSVLLWMASV._	PR489_Michele_2020316_SPL5-2_r1	29349	1092.58	1
316	PR489_Michele_2020316_SPL5-2_r1-33801-VMKIGIGVLL-2-5	-0.0629992	0.00931677	0.0521411	_.VMKIGIGVLL._	PR489_Michele_2020316_SPL5-2_r1	33801	521.839	2
317	PR489_Michele_2020316_SPL5-2_r1-2957-RGRIGRNPK-3-2	-0.063033	0.00931677	0.0521507	_.RGRIGRNPK._	PR489_Michele_2020316_SPL5-2_r1	2957	351.884	3
318	PR489_Michele_2020316_SPL5-2_r1-19982-SPLYNTMVM-1-13	-0.0631351	0.00931677	0.05218	_.SPLYNTMVM._	PR489_Michele_2020316_SPL5-2_r1	19982	1055.49	1
319	PR489_Michele_2020316_SPL5-2_r1-23622-GLFSYVSAV-1-14	-0.0649764	0.00931677	0.0527101	_.GLFSYVSAV._	PR489_Michele_2020316_SPL5-2_r1	23622	942.493	1
320	PR489_Michele_2020316_SPL5-2_r1-20908-VPVTYGEMVL-2-3	-0.0656873	0.00931677	0.0529162	_.VPVTYGEMVL._	PR489_Michele_2020316_SPL5-2_r1	20908	554.291	2
321	PR489_Michele_2020316_SPL5-2_r1-19465-ITQYVKFSADRLLSA-2-3	-0.0690766	0.00931677	0.0539093	_.ITQYVKFSADRLLSA._	PR489_Michele_2020316_SPL5-2_r1	19465	856.473	2
322	PR489_Michele_2020316_SPL5-2_r1-17928-MTTEDMLAV-1-2	-0.0712645	0.0120482	0.0545598	_.MTTEDMLAV._	PR489_Michele_2020316_SPL5-2_r1	17928	1010.45	1
323	PR489_Michele_2020316_SPL5-2_r1-15621-PASYINNPANLPGWT-2-7	-0.0723876	0.0120482	0.0548966	_.PASYINNPANLPGWT._	PR489_Michele_2020316_SPL5-2_r1	15621	807.9	2
324	PR489_Michele_2020316_SPL5-2_r1-9658-KEGTFHTMW-3-2	-0.073426	0.0120482	0.0552099	_.KEGTFHTMW._	PR489_Michele_2020316_SPL5-2_r1	9658	379.511	3
325	PR489_Michele_2020316_SPL5-2_r1-22000-EIASLPTYL-2-2	-0.0748239	0.0120482	0.0556342	_.EIASLPTYL._	PR489_Michele_2020316_SPL5-2_r1	22000	503.776	2
326	PR489_Michele_2020316_SPL5-2_r1-15955-GVFHTMWHV-2-10	-0.074897	0.0120482	0.0556565	_.GVFHTMWHV._	PR489_Michele_2020316_SPL5-2_r1	15955	557.269	2
327	PR489_Michele_2020316_SPL5-2_r1-33347-AMVLSIVSLF-1-5	-0.0766152	0.0120482	0.0561826	_.AMVLSIVSLF._	PR489_Michele_2020316_SPL5-2_r1	33347	1079.62	1
328	PR489_Michele_2020316_SPL5-2_r1-26625-FILTATDMYI-1-9	-0.0834782	0.0120482	0.0583319	_.FILTATDMYI._	PR489_Michele_2020316_SPL5-2_r1	26625	1187.6	1
329	PR489_Michele_2020316_SPL5-2_r1-20452-NPKDIPLMVL-2-1	-0.0835384	0.0120482	0.0583512	_.NPKDIPLMVL._	PR489_Michele_2020316_SPL5-2_r1	20452	570.328	2
330	PR489_Michele_2020316_SPL5-2_r1-14668-PYLDDYGETD-1-1	-0.0854824	0.0120482	0.0589743	_.PYLDDYGETD._	PR489_Michele_2020316_SPL5-2_r1	14668	1187.47	1
331	PR489_Michele_2020316_SPL5-2_r1-2912-RGSDGTSTY-2-2	-0.0884755	0.0120482	0.0599463	_.RGSDGTSTY._	PR489_Michele_2020316_SPL5-2_r1	2912	472.209	2
332	PR489_Michele_2020316_SPL5-2_r1-16688-QYIFTGQPLN-2-2	-0.0926001	0.015015	0.0613108	_.QYIFTGQPLN._	PR489_Michele_2020316_SPL5-2_r1	16688	590.803	2
333	PR489_Michele_2020316_SPL5-2_r1-17494-SPNGVFAPI-1-4	-0.0928024	0.0153846	0.0613784	_.SPNGVFAPI._	PR489_Michele_2020316_SPL5-2_r1	17494	901.478	1
334	PR489_Michele_2020316_SPL5-2_r1-10853-TMSTHSWVV-1-1	-0.0928168	0.0153846	0.0613832	_.TMSTHSWVV._	PR489_Michele_2020316_SPL5-2_r1	10853	1047.49	1
335	PR489_Michele_2020316_SPL5-2_r1-20785-TPEWVADYAM-2-1	-0.101371	0.0153846	0.0643116	_.TPEWVADYAM._	PR489_Michele_2020316_SPL5-2_r1	20785	591.76	2
336	PR489_Michele_2020316_SPL5-2_r1-26828-FILTATDMYI-2-1	-0.101783	0.0153846	0.064456	_.FILTATDMYI._	PR489_Michele_2020316_SPL5-2_r1	26828	594.305	2
337	PR489_Michele_2020316_SPL5-2_r1-34032-TRNMRIYDGALYHGL-3-4	-0.102377	0.0153846	0.0646648	_.TRNMRIYDGALYHGL._	PR489_Michele_2020316_SPL5-2_r1	34032	593.97	3
338	PR489_Michele_2020316_SPL5-2_r1-2981-GPEREKTQAI-3-6	-0.104685	0.0153846	0.0654817	_.GPEREKTQAI._	PR489_Michele_2020316_SPL5-2_r1	2981	376.871	3
339	PR489_Michele_2020316_SPL5-2_r1-22401-ASAWTLYAV-2-5	-0.104946	0.0153846	0.0655747	_.ASAWTLYAV._	PR489_Michele_2020316_SPL5-2_r1	22401	491.256	2
340	PR489_Michele_2020316_SPL5-2_r1-22261-IPAPDYVVF-1-5	-0.105251	0.0153846	0.0656835	_.IPAPDYVVF._	PR489_Michele_2020316_SPL5-2_r1	22261	1020.54	1
341	PR489_Michele_2020316_SPL5-2_r1-15496-TPVESWEEV-2-2	-0.106815	0.0153846	0.0662443	_.TPVESWEEV._	PR489_Michele_2020316_SPL5-2_r1	15496	538.251	2
342	PR489_Michele_2020316_SPL5-2_r1-5442-AVSWSGKELK-2-4	-0.110135	0.0153846	0.0674499	_.AVSWSGKELK._	PR489_Michele_2020316_SPL5-2_r1	5442	552.804	2
343	PR489_Michele_2020316_SPL5-2_r1-30407-NWLLSPFRGF-2-1	-0.110333	0.0153846	0.0675225	_.NWLLSPFRGF._	PR489_Michele_2020316_SPL5-2_r1	30407	618.83	2
344	PR489_Michele_2020316_SPL5-2_r1-21351-LYAVATTFIT-2-1	-0.111825	0.0153846	0.0680717	_.LYAVATTFIT._	PR489_Michele_2020316_SPL5-2_r1	21351	550.305	2
345	PR489_Michele_2020316_SPL5-2_r1-21481-VIASSGMLW-2-11	-0.113539	0.0153846	0.0687077	_.VIASSGMLW._	PR489_Michele_2020316_SPL5-2_r1	21481	482.252	2
346	PR489_Michele_2020316_SPL5-2_r1-16769-LPLMRNLTV-2-1	-0.114957	0.0153846	0.0692383	_.LPLMRNLTV._	PR489_Michele_2020316_SPL5-2_r1	16769	528.815	2
347	PR489_Michele_2020316_SPL5-2_r1-10176-GRVHIYPSSKIAVKT-2-18	-0.115079	0.0153846	0.0692841	_.GRVHIYPSSKIAVKT._	PR489_Michele_2020316_SPL5-2_r1	10176	828.483	2
348	PR489_Michele_2020316_SPL5-2_r1-23860-WMTTEDMLTV-1-11	-0.118821	0.0153846	0.0707038	_.WMTTEDMLTV._	PR489_Michele_2020316_SPL5-2_r1	23860	1226.54	1
349	PR489_Michele_2020316_SPL5-2_r1-11378-IPAKHFIQI-2-1	-0.12044	0.0153846	0.0713265	_.IPAKHFIQI._	PR489_Michele_2020316_SPL5-2_r1	11378	533.798	2
350	PR489_Michele_2020316_SPL5-2_r1-21940-VPNYNLIVM-2-3	-0.123295	0.0153846	0.0724376	_.VPNYNLIVM._	PR489_Michele_2020316_SPL5-2_r1	21940	531.787	2
351	PR489_Michele_2020316_SPL5-2_r1-15766-EGKIITFSTLRHRAS-4-5	-0.126551	0.0153846	0.073725	_.EGKIITFSTLRHRAS._	PR489_Michele_2020316_SPL5-2_r1	15766	429.744	4
352	PR489_Michele_2020316_SPL5-2_r1-24405-WTLYAVATTV-1-5	-0.131015	0.0153846	0.0755249	_.WTLYAVATTV._	PR489_Michele_2020316_SPL5-2_r1	24405	1124.6	1
353	PR489_Michele_2020316_SPL5-2_r1-21434-SYIAYNPALL-2-1	-0.134933	0.0153846	0.0771392	_.SYIAYNPALL._	PR489_Michele_2020316_SPL5-2_r1	21434	562.803	2
354	PR489_Michele_2020316_SPL5-2_r1-13699-TDAKIILNRPVWRTT-2-8	-0.136714	0.0153846	0.0778835	_.TDAKIILNRPVWRTT._	PR489_Michele_2020316_SPL5-2_r1	13699	892.512	2
355	PR489_Michele_2020316_SPL5-2_r1-33710-TILIKVEYK-2-1	-0.137606	0.0153846	0.0782591	_.TILIKVEYK._	PR489_Michele_2020316_SPL5-2_r1	33710	553.845	2
356	PR489_Michele_2020316_SPL5-2_r1-17811-LAVSGVYPM-1-4	-0.137623	0.0153846	0.0782662	_.LAVSGVYPM._	PR489_Michele_2020316_SPL5-2_r1	17811	936.486	1
357	PR489_Michele_2020316_SPL5-2_r1-15751-KELTLLVGVV-1-13	-0.141478	0.0153846	0.0799089	_.KELTLLVGVV._	PR489_Michele_2020316_SPL5-2_r1	15751	1070.68	1
358	PR489_Michele_2020316_SPL5-2_r1-20994-VYRHYFNYI-3-1	-0.142994	0.0153846	0.0805636	_.VYRHYFNYI._	PR489_Michele_2020316_SPL5-2_r1	20994	425.549	3
359	PR489_Michele_2020316_SPL5-2_r1-25043-VPFNIAGYAL-1-6	-0.143024	0.0153846	0.0805767	_.VPFNIAGYAL._	PR489_Michele_2020316_SPL5-2_r1	25043	1064.58	1
360	PR489_Michele_2020316_SPL5-2_r1-22288-AGVLWDVPSP-2-3	-0.143688	0.0153846	0.0808653	_.AGVLWDVPSP._	PR489_Michele_2020316_SPL5-2_r1	22288	520.774	2
361	PR489_Michele_2020316_SPL5-2_r1-23375-GLFSYVSAV-2-7	-0.146688	0.0153846	0.0821808	_.GLFSYVSAV._	PR489_Michele_2020316_SPL5-2_r1	23375	471.75	2
362	PR489_Michele_2020316_SPL5-2_r1-5792-SETLHRLSANKLRTS-4-2	-0.15001	0.0153846	0.083661	_.SETLHRLSANKLRTS._	PR489_Michele_2020316_SPL5-2_r1	5792	428.99	4
363	PR489_Michele_2020316_SPL5-2_r1-3255-YPVGEKLRN-2-5	-0.150906	0.0153846	0.0840648	_.YPVGEKLRN._	PR489_Michele_2020316_SPL5-2_r1	3255	538.299	2
364	PR489_Michele_2020316_SPL5-2_r1-24038-VYGEALLQTF-2-1	-0.151356	0.0153846	0.0842682	_.VYGEALLQTF._	PR489_Michele_2020316_SPL5-2_r1	24038	570.801	2
365	PR489_Michele_2020316_SPL5-2_r1-8116-VSGKLIHEW-3-5	-0.153696	0.0153846	0.0853331	_.VSGKLIHEW._	PR489_Michele_2020316_SPL5-2_r1	8116	356.866	3
366	PR489_Michele_2020316_SPL5-2_r1-23288-AYSELAYLF-2-2	-0.153922	0.0153846	0.0854365	_.AYSELAYLF._	PR489_Michele_2020316_SPL5-2_r1	23288	538.769	2
367	PR489_Michele_2020316_SPL5-2_r1-24072-EAFDVFQKIYTHYAS-3-3	-0.15423	0.0153846	0.085578	_.EAFDVFQKIYTHYAS._	PR489_Michele_2020316_SPL5-2_r1	24072	606.962	3
368	PR489_Michele_2020316_SPL5-2_r1-29915-VNRSAFTQHSVFYII-2-4	-0.156342	0.0153846	0.086553	_.VNRSAFTQHSVFYII._	PR489_Michele_2020316_SPL5-2_r1	29915	891.47	2
369	PR489_Michele_2020316_SPL5-2_r1-20772-GWKNWQEVPF-1-9	-0.158766	0.0153846	0.0876848	_.GWKNWQEVPF._	PR489_Michele_2020316_SPL5-2_r1	20772	1290.62	1
370	PR489_Michele_2020316_SPL5-2_r1-32451-GGLILSLPVYLSPGL-1-5	-0.159778	0.0153846	0.088161	_.GGLILSLPVYLSPGL._	PR489_Michele_2020316_SPL5-2_r1	32451	1498.89	1
371	PR489_Michele_2020316_SPL5-2_r1-14081-EKYQLAVTI-1-15	-0.160882	0.0153846	0.088684	_.EKYQLAVTI._	PR489_Michele_2020316_SPL5-2_r1	14081	1064.6	1
372	PR489_Michele_2020316_SPL5-2_r1-17802-TSANLSLAAI-2-4	-0.163623	0.0153846	0.0899947	_.TSANLSLAAI._	PR489_Michele_2020316_SPL5-2_r1	17802	480.772	2
373	PR489_Michele_2020316_SPL5-2_r1-10321-TWKIEKASF-3-9	-0.164753	0.0153846	0.0905401	_.TWKIEKASF._	PR489_Michele_2020316_SPL5-2_r1	10321	370.538	3
374	PR489_Michele_20200228_SPL1-2_r1_20200303203802-7233-YRSRSRTYSRSRSRDRMYSR-2-20	-0.167682	0.0153846	0.0919687	_.YRSRSRTYSRSRSRDRMYSR._	PR489_Michele_20200228_SPL1-2_r1_20200303203802	7233	1313.66	1
375	PR489_Michele_2020316_SPL5-2_r1-13664-HPPLKMEMAL-3-7	-0.168117	0.0153846	0.0921829	_.HPPLKMEMAL._	PR489_Michele_2020316_SPL5-2_r1	13664	389.54	3
376	PR489_Michele_2020316_SPL5-2_r1-16721-SGIFVTNEV-2-5	-0.168274	0.0153846	0.0922599	_.SGIFVTNEV._	PR489_Michele_2020316_SPL5-2_r1	16721	483.25	2
377	PR489_Michele_2020316_SPL5-2_r1-19466-QPQWIAASI-2-4	-0.169107	0.0153846	0.0926714	_.QPQWIAASI._	PR489_Michele_2020316_SPL5-2_r1	19466	507.274	2
378	PR489_Michele_2020316_SPL5-2_r1-29548-TASLVMLLV-1-1	-0.17005	0.0153846	0.093139	_.TASLVMLLV._	PR489_Michele_2020316_SPL5-2_r1	29548	946.564	1
379	PR489_Michele_2020316_SPL5-2_r1-7411-TSVGKLIHQV-3-2	-0.170521	0.0153846	0.0933737	_.TSVGKLIHQV._	PR489_Michele_2020316_SPL5-2_r1	7411	361.217	3
380	PR489_Michele_2020316_SPL5-2_r1-24380-WPLNEGIMAV-1-4	-0.171979	0.0153846	0.0941028	_.WPLNEGIMAV._	PR489_Michele_2020316_SPL5-2_r1	24380	1129.57	1
381	PR489_Michele_2020316_SPL5-2_r1-23807-ETALMVIGM-1-1	-0.172116	0.0153846	0.0941717	_.ETALMVIGM._	PR489_Michele_2020316_SPL5-2_r1	23807	964.485	1
382	PR489_Michele_2020316_SPL5-2_r1-14896-PTSFSTPYSAA-1-7	-0.173802	0.0153846	0.0950223	_.PTSFSTPYSAA._	PR489_Michele_2020316_SPL5-2_r1	14896	1130.54	1
383	PR489_Michele_2020316_SPL5-2_r1-23373-ETALMVIGMA-2-5	-0.173947	0.0153846	0.0950958	_.ETALMVIGMA._	PR489_Michele_2020316_SPL5-2_r1	23373	518.264	2
384	PR489_Michele_2020316_SPL5-2_r1-22437-MMLGTGLGGL-2-1	-0.176452	0.0153846	0.0963743	_.MMLGTGLGGL._	PR489_Michele_2020316_SPL5-2_r1	22437	475.246	2
385	PR489_Michele_2020316_SPL5-2_r1-10027-YKKLLKERKEMFSY-4-6	-0.177607	0.0153846	0.0969687	_.YKKLLKERKEMFSY._	PR489_Michele_2020316_SPL5-2_r1	10027	466.51	4
386	PR489_Michele_2020316_SPL5-2_r1-12605-MEDTLMTVK-1-4	-0.177654	0.0153846	0.0969929	_.MEDTLMTVK._	PR489_Michele_2020316_SPL5-2_r1	12605	1067.51	1
387	PR489_Michele_2020316_SPL5-2_r1-21451-LEMMSLGTL-1-1	-0.178578	0.0153846	0.0974717	_.LEMMSLGTL._	PR489_Michele_2020316_SPL5-2_r1	21451	994.495	1
388	PR489_Michele_2020316_SPL5-2_r1-5161-RYMREHTAL-2-6	-0.178714	0.0153846	0.0975422	_.RYMREHTAL._	PR489_Michele_2020316_SPL5-2_r1	5161	588.8	2
389	PR489_Michele_2020316_SPL5-2_r1-18569-YPYTKLARL-3-10	-0.178789	0.0153846	0.0975812	_.YPYTKLARL._	PR489_Michele_2020316_SPL5-2_r1	18569	375.888	3
390	PR489_Michele_2020316_SPL5-2_r1-23888-PEGHLNRVARAALLS-4-6	-0.188091	0.0168675	0.102526	_.PEGHLNRVARAALLS._	PR489_Michele_2020316_SPL5-2_r1	23888	401.731	4
391	PR489_Michele_2020316_SPL5-2_r1-11270-SPSSKFTNYL-2-1	-0.189688	0.0168675	0.103399	_.SPSSKFTNYL._	PR489_Michele_2020316_SPL5-2_r1	11270	572.288	2
392	PR489_Michele_2020316_SPL5-2_r1-15376-LTIMDLHPGA-1-4	-0.190106	0.0168675	0.103628	_.LTIMDLHPGA._	PR489_Michele_2020316_SPL5-2_r1	15376	1067.56	1
393	PR489_Michele_2020316_SPL5-2_r1-26108-FTLTGELQYL-1-3	-0.196178	0.0168675	0.107015	_.FTLTGELQYL._	PR489_Michele_2020316_SPL5-2_r1	26108	1184.62	1
394	PR489_Michele_2020316_SPL5-2_r1-7133-TKTYVIIGKYSKPGE-2-12	-0.196596	0.0168675	0.107252	_.TKTYVIIGKYSKPGE._	PR489_Michele_2020316_SPL5-2_r1	7133	842.47	2
395	PR489_Michele_2020316_SPL5-2_r1-19150-GIWEKVQASTSPSML-2-1	-0.199612	0.0168675	0.108975	_.GIWEKVQASTSPSML._	PR489_Michele_2020316_SPL5-2_r1	19150	817.416	2
396	PR489_Michele_2020316_SPL5-2_r1-10672-YAMDRFHQF-3-3	-0.200001	0.0168675	0.1092	_.YAMDRFHQF._	PR489_Michele_2020316_SPL5-2_r1	10672	405.518	3
397	PR489_Michele_2020316_SPL5-2_r1-10350-IRITSTKNPRITANL-3-5	-0.201084	0.0168675	0.109826	_.IRITSTKNPRITANL._	PR489_Michele_2020316_SPL5-2_r1	10350	566.673	3
398	PR489_Michele_2020316_SPL5-2_r1-19109-RQGNISFIF-1-15	-0.201951	0.0168675	0.11033	_.RQGNISFIF._	PR489_Michele_2020316_SPL5-2_r1	19109	1081.58	1
399	PR489_Michele_2020316_SPL5-2_r1-17491-LKKMKKSSGEL-3-1	-0.203671	0.0168675	0.111336	_.LKKMKKSSGEL._	PR489_Michele_2020316_SPL5-2_r1	17491	416.915	3
400	PR489_Michele_2020316_SPL5-2_r1-15123-PLQVPMVA-1-3	-0.204795	0.0168675	0.111998	_.PLQVPMVA._	PR489_Michele_2020316_SPL5-2_r1	15123	854.48	1
401	PR489_Michele_2020316_SPL5-2_r1-12519-KQMAYWTNPY-1-13	-0.207651	0.0168675	0.113696	_.KQMAYWTNPY._	PR489_Michele_2020316_SPL5-2_r1	12519	1301.6	1
402	PR489_Michele_2020316_SPL5-2_r1-21529-GIVTIDLDPV-1-8	-0.210696	0.0168675	0.115533	_.GIVTIDLDPV._	PR489_Michele_2020316_SPL5-2_r1	21529	1041.58	1
403	PR489_Michele_2020316_SPL5-2_r1-24050-KHMIAGVLF-1-13	-0.211396	0.0168675	0.11596	_.KHMIAGVLF._	PR489_Michele_2020316_SPL5-2_r1	24050	1015.58	1
404	PR489_Michele_2020316_SPL5-2_r1-25428-VLDFASLYPSIIQAH-2-2	-0.212623	0.0168675	0.11671	_.VLDFASLYPSIIQAH._	PR489_Michele_2020316_SPL5-2_r1	25428	837.449	2
405	PR489_Michele_2020316_SPL5-2_r1-3124-TRVGTKHATL-1-5	-0.213092	0.0168675	0.116998	_.TRVGTKHATL._	PR489_Michele_2020316_SPL5-2_r1	3124	1083.63	1
406	PR489_Michele_2020316_SPL5-2_r1-15606-TVVVGDTIGV-1-2	-0.213761	0.0168675	0.11741	_.TVVVGDTIGV._	PR489_Michele_2020316_SPL5-2_r1	15606	959.54	1
407	PR489_Michele_2020316_SPL5-2_r1-5149-RYMREHTAL-3-2	-0.216778	0.0168675	0.119285	_.RYMREHTAL._	PR489_Michele_2020316_SPL5-2_r1	5149	392.87	3
408	PR489_Michele_2020316_SPL5-2_r1-22398-LPLPWTAGA-2-2	-0.218272	0.0168675	0.120224	_.LPLPWTAGA._	PR489_Michele_2020316_SPL5-2_r1	22398	463.261	2
409	PR489_Michele_2020316_SPL5-2_r1-27193-WPLNEGIMAI-1-1	-0.21955	0.0168675	0.121032	_.WPLNEGIMAI._	PR489_Michele_2020316_SPL5-2_r1	27193	1143.59	1
410	PR489_Michele_2020316_SPL5-2_r1-26282-ESLETLMLV-1-10	-0.219816	0.0168675	0.121201	_.ESLETLMLV._	PR489_Michele_2020316_SPL5-2_r1	26282	1034.54	1
411	PR489_Michele_2020316_SPL5-2_r1-22245-VEHWIRANSGRLHNY-4-3	-0.221606	0.0168675	0.122343	_.VEHWIRANSGRLHNY._	PR489_Michele_2020316_SPL5-2_r1	22245	463.74	4
412	PR489_Michele_2020316_SPL5-2_r1-15617-TVVVGDTIGV-2-3	-0.221938	0.0168675	0.122556	_.TVVVGDTIGV._	PR489_Michele_2020316_SPL5-2_r1	15617	480.274	2
413	PR489_Michele_2020316_SPL5-2_r1-16244-APEFATGYNI-1-9	-0.222056	0.0168675	0.122631	_.APEFATGYNI._	PR489_Michele_2020316_SPL5-2_r1	16244	1082.52	1
414	PR489_Michele_2020316_SPL5-2_r1-17791-MMLESGQLGV-1-3	-0.225428	0.0168675	0.124814	_.MMLESGQLGV._	PR489_Michele_2020316_SPL5-2_r1	17791	1064.51	1
415	PR489_Michele_2020316_SPL5-2_r1-11935-ILARWSSFK-3-5	-0.226153	0.0190476	0.125288	_.ILARWSSFK._	PR489_Michele_2020316_SPL5-2_r1	11935	369.882	3
416	PR489_Michele_2020316_SPL5-2_r1-4885-SPPAAQGVPQ-1-9	-0.2355	0.0190476	0.131547	_.SPPAAQGVPQ._	PR489_Michele_2020316_SPL5-2_r1	4885	951.491	1
417	PR489_Michele_2020316_SPL5-2_r1-6279-VYGDKLKNNF-3-1	-0.236604	0.0190476	0.132305	_.VYGDKLKNNF._	PR489_Michele_2020316_SPL5-2_r1	6279	399.88	3
418	PR489_Michele_2020316_SPL5-2_r1-26690-FLYFAGQLV-2-1	-0.236734	0.0190476	0.132395	_.FLYFAGQLV._	PR489_Michele_2020316_SPL5-2_r1	26690	529.29	2
419	PR489_Michele_2020316_SPL5-2_r1-10550-WAYHGSYEV-1-2	-0.23808	0.0190476	0.133324	_.WAYHGSYEV._	PR489_Michele_2020316_SPL5-2_r1	10550	1111.48	1
420	PR489_Michele_2020316_SPL5-2_r1-22928-NWLNNNIQF-1-4	-0.239658	0.0209302	0.134422	_.NWLNNNIQF._	PR489_Michele_2020316_SPL5-2_r1	22928	1162.56	1
421	PR489_Michele_2020316_SPL5-2_r1-2674-RANSGRLHNY-2-10	-0.240179	0.0209302	0.134787	_.RANSGRLHNY._	PR489_Michele_2020316_SPL5-2_r1	2674	594.305	2
422	PR489_Michele_2020316_SPL5-2_r1-4844-RPASRQLTL-1-7	-0.240835	0.0209302	0.135246	_.RPASRQLTL._	PR489_Michele_2020316_SPL5-2_r1	4844	1041.62	1
423	PR489_Michele_2020316_SPL5-2_r1-14102-SASSMINGVV-2-2	-0.241527	0.0209302	0.135733	_.SASSMINGVV._	PR489_Michele_2020316_SPL5-2_r1	14102	482.742	2
424	PR489_Michele_2020316_SPL5-2_r1-22541-SPMYVDLQPF-1-2	-0.241717	0.0209302	0.135867	_.SPMYVDLQPF._	PR489_Michele_2020316_SPL5-2_r1	22541	1196.56	1
425	PR489_Michele_2020316_SPL5-2_r1-27239-WPLNEGIMAI-2-1	-0.244155	0.0209302	0.137596	_.WPLNEGIMAI._	PR489_Michele_2020316_SPL5-2_r1	27239	572.297	2
426	PR489_Michele_2020316_SPL5-2_r1-26120-FTLTGELQYL-2-2	-0.244386	0.0209302	0.13776	_.FTLTGELQYL._	PR489_Michele_2020316_SPL5-2_r1	26120	592.813	2
427	PR489_Michele_2020316_SPL5-2_r1-3588-HPNAAAGSGF-1-3	-0.245982	0.0209302	0.138904	_.HPNAAAGSGF._	PR489_Michele_2020316_SPL5-2_r1	3588	928.426	1
428	PR489_Michele_2020316_SPL5-2_r1-25560-LGISHMEPSFGLILH-2-9	-0.248386	0.0209302	0.140643	_.LGISHMEPSFGLILH._	PR489_Michele_2020316_SPL5-2_r1	25560	825.937	2
429	PR489_Michele_2020316_SPL5-2_r1-8457-QTVGPWHLGK-3-1	-0.24902	0.0209302	0.141105	_.QTVGPWHLGK._	PR489_Michele_2020316_SPL5-2_r1	8457	374.874	3
430	PR489_Michele_2020316_SPL5-2_r1-2853-RPATSAGIA-1-3	-0.252495	0.0231481	0.143661	_.RPATSAGIA._	PR489_Michele_2020316_SPL5-2_r1	2853	843.468	1
431	PR489_Michele_2020316_SPL5-2_r1-28177-NMFDIYWNEY-1-3	-0.254721	0.0231481	0.14532	_.NMFDIYWNEY._	PR489_Michele_2020316_SPL5-2_r1	28177	1394.57	1
432	PR489_Michele_2020316_SPL5-2_r1-10987-YYMATLKNVT-1-8	-0.255387	0.0238612	0.14582	_.YYMATLKNVT._	PR489_Michele_2020316_SPL5-2_r1	10987	1203.61	1
433	PR489_Michele_2020316_SPL5-2_r1-7056-APYHSRSAYI-3-2	-0.256544	0.0238612	0.146692	_.APYHSRSAYI._	PR489_Michele_2020316_SPL5-2_r1	7056	388.865	3
434	PR489_Michele_2020316_SPL5-2_r1-4813-QMLSVREAK-3-2	-0.256678	0.0238612	0.146793	_.QMLSVREAK._	PR489_Michele_2020316_SPL5-2_r1	4813	354.529	3
435	PR489_Michele_2020316_SPL5-2_r1-21553-LMLAASPLYA-2-2	-0.263665	0.0238612	0.152161	_.LMLAASPLYA._	PR489_Michele_2020316_SPL5-2_r1	21553	525.289	2
436	PR489_Michele_2020316_SPL5-2_r1-34070-TRNMRIYDGALYHGL-2-7	-0.266528	0.0238612	0.154411	_.TRNMRIYDGALYHGL._	PR489_Michele_2020316_SPL5-2_r1	34070	890.451	2
437	PR489_Michele_2020316_SPL5-2_r1-10788-NYAMDRFHQF-2-2	-0.267899	0.0238612	0.1555	_.NYAMDRFHQF._	PR489_Michele_2020316_SPL5-2_r1	10788	664.796	2
438	PR489_Michele_2020316_SPL5-2_r1-14995-IQTSGTTTIF-1-8	-0.268712	0.0238612	0.156149	_.IQTSGTTTIF._	PR489_Michele_2020316_SPL5-2_r1	14995	1068.56	1
439	PR489_Michele_2020316_SPL5-2_r1-6065-YSGQYRTARRSVVVG-3-1	-0.269276	0.0238612	0.156599	_.YSGQYRTARRSVVVG._	PR489_Michele_2020316_SPL5-2_r1	6065	566.973	3
440	PR489_Michele_2020316_SPL5-2_r1-13254-TDFQSHQLW-1-7	-0.270547	0.0238612	0.157621	_.TDFQSHQLW._	PR489_Michele_2020316_SPL5-2_r1	13254	1161.53	1
441	PR489_Michele_2020316_SPL5-2_r1-24780-AMALSIVSL-1-5	-0.271366	0.0238612	0.158282	_.AMALSIVSL._	PR489_Michele_2020316_SPL5-2_r1	24780	904.517	1
442	PR489_Michele_2020316_SPL5-2_r1-23290-GEVGAIALDF-1-4	-0.271497	0.0238612	0.158388	_.GEVGAIALDF._	PR489_Michele_2020316_SPL5-2_r1	23290	991.51	1
443	PR489_Michele_2020316_SPL5-2_r1-10398-RPSITNSVF-1-7	-0.271736	0.0238612	0.158581	_.RPSITNSVF._	PR489_Michele_2020316_SPL5-2_r1	10398	1020.55	1
444	PR489_Michele_2020316_SPL5-2_r1-28568-YLGITYPEFL-1-2	-0.27194	0.0238612	0.158747	_.YLGITYPEFL._	PR489_Michele_2020316_SPL5-2_r1	28568	1215.63	1
445	PR489_Michele_2020316_SPL5-2_r1-3231-NEHKSTWHY-3-1	-0.272358	0.0238612	0.159086	_.NEHKSTWHY._	PR489_Michele_2020316_SPL5-2_r1	3231	401.184	3
446	PR489_Michele_20200228_SPL1-2_r1_20200303203802-8824-RTYQKLSY-2-3	-0.272578	0.0238612	0.159265	_.RTYQKLSY._	PR489_Michele_20200228_SPL1-2_r1_20200303203802	8824	529.78	2
447	PR489_Michele_2020316_SPL5-2_r1-16152-TPVTTWEDV-2-1	-0.273558	0.0238612	0.160064	_.TPVTTWEDV._	PR489_Michele_2020316_SPL5-2_r1	16152	524.253	2
448	PR489_Michele_2020316_SPL5-2_r1-6360-GASKRSWPL-1-4	-0.273716	0.0238612	0.160193	_.GASKRSWPL._	PR489_Michele_2020316_SPL5-2_r1	6360	1001.55	1
449	PR489_Michele_2020316_SPL5-2_r1-15711-FLYMHKGVTL-3-6	-0.274076	0.0238612	0.160487	_.FLYMHKGVTL._	PR489_Michele_2020316_SPL5-2_r1	15711	403.555	3
450	PR489_Michele_2020316_SPL5-2_r1-22709-TYVDLNLTL-2-11	-0.274313	0.0238612	0.160682	_.TYVDLNLTL._	PR489_Michele_2020316_SPL5-2_r1	22709	526.288	2
451	PR489_Michele_2020316_SPL5-2_r1-13756-HPPLKMEMAL-2-3	-0.279863	0.0238612	0.165288	_.HPPLKMEMAL._	PR489_Michele_2020316_SPL5-2_r1	13756	583.807	2
452	PR489_Michele_2020316_SPL5-2_r1-17308-FQSHQLWATL-1-3	-0.280229	0.0238612	0.165596	_.FQSHQLWATL._	PR489_Michele_2020316_SPL5-2_r1	17308	1230.62	1
453	PR489_Michele_2020316_SPL5-2_r1-2600-DTPPMQRSTPQRAGS-3-3	-0.281583	0.0238612	0.166739	_.DTPPMQRSTPQRAGS._	PR489_Michele_2020316_SPL5-2_r1	2600	543.817	2
454	PR489_Michele_2020316_SPL5-2_r1-5503-GVVTRNGAYV-1-2	-0.28356	0.0238612	0.168421	_.GVVTRNGAYV._	PR489_Michele_2020316_SPL5-2_r1	5503	1035.56	1
455	PR489_Michele_2020316_SPL5-2_r1-6227-RNPANFHFHSRPQSN-2-4	-0.284516	0.0238612	0.16924	_.RNPANFHFHSRPQSN._	PR489_Michele_2020316_SPL5-2_r1	6227	904.938	2
456	PR489_Michele_2020316_SPL5-2_r1-7320-NPHPPLKMEM-3-6	-0.285344	0.0238612	0.169952	_.NPHPPLKMEM._	PR489_Michele_2020316_SPL5-2_r1	7320	398.531	3
457	PR489_Michele_2020316_SPL5-2_r1-9620-GTSLTQKVVI-1-4	-0.285876	0.0238612	0.170411	_.GTSLTQKVVI._	PR489_Michele_2020316_SPL5-2_r1	9620	1045.63	1
458	PR489_Michele_2020316_SPL5-2_r1-17428-YLRNNGLFVV-1-18	-0.287503	0.0238612	0.171821	_.YLRNNGLFVV._	PR489_Michele_2020316_SPL5-2_r1	17428	1194.66	1
459	PR489_Michele_2020316_SPL5-2_r1-22584-AYSELAYLF-1-15	-0.289611	0.0238612	0.173663	_.AYSELAYLF._	PR489_Michele_2020316_SPL5-2_r1	22584	1076.53	1
460	PR489_Michele_2020316_SPL5-2_r1-16058-TPVTTWEDV-1-9	-0.28986	0.0238612	0.173882	_.TPVTTWEDV._	PR489_Michele_2020316_SPL5-2_r1	16058	1047.5	1
461	PR489_Michele_2020316_SPL5-2_r1-23180-FLTYQVPAL-2-8	-0.291813	0.025974	0.175606	_.FLTYQVPAL._	PR489_Michele_2020316_SPL5-2_r1	23180	526.295	2
462	PR489_Michele_2020316_SPL5-2_r1-21819-IWIKTQYMTF-1-9	-0.293666	0.027027	0.177255	_.IWIKTQYMTF._	PR489_Michele_2020316_SPL5-2_r1	21819	1330.68	1
463	PR489_Michele_2020316_SPL5-2_r1-26460-WTLYAVATTI-1-5	-0.294938	0.027027	0.178396	_.WTLYAVATTI._	PR489_Michele_2020316_SPL5-2_r1	26460	1138.61	1
464	PR489_Michele_2020316_SPL5-2_r1-20520-ASYAEIFPPASPNGV-1-5	-0.29504	0.027027	0.178487	_.ASYAEIFPPASPNGV._	PR489_Michele_2020316_SPL5-2_r1	20520	1519.74	1
465	PR489_Michele_2020316_SPL5-2_r1-23214-EISNMLNIM-1-1	-0.295522	0.027027	0.178921	_.EISNMLNIM._	PR489_Michele_2020316_SPL5-2_r1	23214	1064.51	1
466	PR489_Michele_2020316_SPL5-2_r1-23488-TYVDLNLTL-1-11	-0.295632	0.027027	0.17902	_.TYVDLNLTL._	PR489_Michele_2020316_SPL5-2_r1	23488	1051.57	1
467	PR489_Michele_2020316_SPL5-2_r1-20289-MAWRTIMAV-1-3	-0.296086	0.027027	0.17943	_.MAWRTIMAV._	PR489_Michele_2020316_SPL5-2_r1	20289	1078.55	1
468	PR489_Michele_2020316_SPL5-2_r1-9213-EYESAIKSGF-1-13	-0.296632	0.027027	0.179924	_.EYESAIKSGF._	PR489_Michele_2020316_SPL5-2_r1	9213	1130.54	1
469	PR489_Michele_2020316_SPL5-2_r1-25570-IPYFHTFML-2-2	-0.297028	0.027027	0.180282	_.IPYFHTFML._	PR489_Michele_2020316_SPL5-2_r1	25570	584.797	2
470	PR489_Michele_2020316_SPL5-2_r1-7699-SYKTTMSSF-1-6	-0.298533	0.027027	0.181652	_.SYKTTMSSF._	PR489_Michele_2020316_SPL5-2_r1	7699	1051.48	1
471	PR489_Michele_2020316_SPL5-2_r1-19176-FLSAADDLV-1-6	-0.29992	0.027027	0.182923	_.FLSAADDLV._	PR489_Michele_2020316_SPL5-2_r1	19176	950.482	1
472	PR489_Michele_2020316_SPL5-2_r1-29079-IYDSDVFSLL-1-1	-0.300326	0.027027	0.183296	_.IYDSDVFSLL._	PR489_Michele_2020316_SPL5-2_r1	29079	1171.59	1
473	PR489_Michele_2020316_SPL5-2_r1-20252-MAWRTIMAV-2-1	-0.300434	0.027027	0.183396	_.MAWRTIMAV._	PR489_Michele_2020316_SPL5-2_r1	20252	539.78	2
474	PR489_Michele_2020316_SPL5-2_r1-17163-QPYIRFNRLGSPIGT-3-2	-0.304514	0.027027	0.187186	_.QPYIRFNRLGSPIGT._	PR489_Michele_2020316_SPL5-2_r1	17163	573.649	3
475	PR489_Michele_2020316_SPL5-2_r1-8450-QTVGPWHLGK-2-2	-0.307209	0.027027	0.189727	_.QTVGPWHLGK._	PR489_Michele_2020316_SPL5-2_r1	8450	561.806	2
476	PR489_Michele_2020316_SPL5-2_r1-4856-RPGKRDFKSM-3-1	-0.31314	0.027027	0.195423	_.RPGKRDFKSM._	PR489_Michele_2020316_SPL5-2_r1	4856	407.889	3
477	PR489_Michele_2020316_SPL5-2_r1-13702-TDAKIILNRPVWRTT-3-2	-0.31331	0.027027	0.195588	_.TDAKIILNRPVWRTT._	PR489_Michele_2020316_SPL5-2_r1	13702	595.344	3
478	PR489_Michele_2020316_SPL5-2_r1-17266-SPYGWSSTI-1-3	-0.315907	0.027027	0.198131	_.SPYGWSSTI._	PR489_Michele_2020316_SPL5-2_r1	17266	997.462	1
479	PR489_Michele_2020316_SPL5-2_r1-3127-TPATRSIGHM-2-2	-0.316957	0.027027	0.199166	_.TPATRSIGHM._	PR489_Michele_2020316_SPL5-2_r1	3127	535.774	2
480	PR489_Michele_2020316_SPL5-2_r1-26391-LALLAAFKVR-3-9	-0.321947	0.027027	0.204152	_.LALLAAFKVR._	PR489_Michele_2020316_SPL5-2_r1	26391	367.91	3
481	PR489_Michele_2020316_SPL5-2_r1-24787-ESWEEIPYLG-1-12	-0.325019	0.0289855	0.207273	_.ESWEEIPYLG._	PR489_Michele_2020316_SPL5-2_r1	24787	1222.56	1
482	PR489_Michele_2020316_SPL5-2_r1-23352-ETALMVIGMA-1-8	-0.325811	0.0289855	0.208085	_.ETALMVIGMA._	PR489_Michele_2020316_SPL5-2_r1	23352	1035.52	1
483	PR489_Michele_2020316_SPL5-2_r1-23404-KATLVSSTVPALSFV-1-11	-0.331161	0.0329218	0.213635	_.KATLVSSTVPALSFV._	PR489_Michele_2020316_SPL5-2_r1	23404	1519.87	1
484	PR489_Michele_2020316_SPL5-2_r1-10110-GPRMVVLAA-1-13	-0.332831	0.0329218	0.215393	_.GPRMVVLAA._	PR489_Michele_2020316_SPL5-2_r1	10110	913.528	1
485	PR489_Michele_2020316_SPL5-2_r1-11754-VEMGEAAGI-1-3	-0.333184	0.0329218	0.215767	_.VEMGEAAGI._	PR489_Michele_2020316_SPL5-2_r1	11754	876.413	1
486	PR489_Michele_2020316_SPL5-2_r1-9521-TLKRRSWPLN-2-4	-0.336689	0.0349076	0.219501	_.TLKRRSWPLN._	PR489_Michele_2020316_SPL5-2_r1	9521	635.872	2
487	PR489_Michele_2020316_SPL5-2_r1-34258-IMILKLLTDF-1-13	-0.341203	0.0366599	0.224389	_.IMILKLLTDF._	PR489_Michele_2020316_SPL5-2_r1	34258	1206.72	1
488	PR489_Michele_2020316_SPL5-2_r1-25080-APIQRLLDSL-1-5	-0.343153	0.0366599	0.226528	_.APIQRLLDSL._	PR489_Michele_2020316_SPL5-2_r1	25080	1125.66	1
489	PR489_Michele_2020316_SPL5-2_r1-3993-LPVETKNRL-1-8	-0.343625	0.0366599	0.227049	_.LPVETKNRL._	PR489_Michele_2020316_SPL5-2_r1	3993	1069.64	1
490	PR489_Michele_2020316_SPL5-2_r1-3717-RPQPPNPSM-1-7	-0.34386	0.0366599	0.227309	_.RPQPPNPSM._	PR489_Michele_2020316_SPL5-2_r1	3717	1023.51	1
491	PR489_Michele_2020316_SPL5-2_r1-13053-LPLSTSQQL-1-12	-0.346689	0.0385396	0.230451	_.LPLSTSQQL._	PR489_Michele_2020316_SPL5-2_r1	13053	986.551	1
492	PR489_Michele_2020316_SPL5-2_r1-5967-GPAVSAGSLG-1-8	-0.347161	0.0385396	0.230979	_.GPAVSAGSLG._	PR489_Michele_2020316_SPL5-2_r1	5967	815.425	1
493	PR489_Michele_2020316_SPL5-2_r1-12190-IRITSTKNPRITANL-2-12	-0.349902	0.041502	0.234065	_.IRITSTKNPRITANL._	PR489_Michele_2020316_SPL5-2_r1	12190	849.504	2
494	PR489_Michele_2020316_SPL5-2_r1-4800-HIQAQLGRY-1-5	-0.35113	0.041502	0.235457	_.HIQAQLGRY._	PR489_Michele_2020316_SPL5-2_r1	4800	1085.58	1
495	PR489_Michele_2020316_SPL5-2_r1-17585-IASLPTYLSS-1-9	-0.351982	0.041502	0.236428	_.IASLPTYLSS._	PR489_Michele_2020316_SPL5-2_r1	17585	1051.57	1
496	PR489_Michele_2020316_SPL5-2_r1-29236-IYDSDVFSLL-2-1	-0.352711	0.041502	0.237261	_.IYDSDVFSLL._	PR489_Michele_2020316_SPL5-2_r1	29236	586.298	2
497	PR489_Michele_2020316_SPL5-2_r1-26384-VVVFQPLLSNSLARL-2-2	-0.353286	0.041502	0.23792	_.VVVFQPLLSNSLARL._	PR489_Michele_2020316_SPL5-2_r1	26384	828.496	2
498	PR489_Michele_2020316_SPL5-2_r1-7866-SPFTHARIGM-2-1	-0.35396	0.041502	0.238694	_.SPFTHARIGM._	PR489_Michele_2020316_SPL5-2_r1	7866	558.784	2
499	PR489_Michele_2020316_SPL5-2_r1-15763-APTPSPLYGV-1-2	-0.357583	0.041502	0.24289	_.APTPSPLYGV._	PR489_Michele_2020316_SPL5-2_r1	15763	1001.53	1
500	PR489_Michele_2020316_SPL5-2_r1-16604-LENLMWKQI-2-2	-0.358175	0.041502	0.243582	_.LENLMWKQI._	PR489_Michele_2020316_SPL5-2_r1	16604	587.818	2
501	PR489_Michele_2020316_SPL5-2_r1-15002-STYATTFSV-1-2	-0.358586	0.041502	0.244062	_.STYATTFSV._	PR489_Michele_2020316_SPL5-2_r1	15002	976.462	1
502	PR489_Michele_2020316_SPL5-2_r1-7370-LMRRGDLPV-1-11	-0.359518	0.041502	0.245156	_.LMRRGDLPV._	PR489_Michele_2020316_SPL5-2_r1	7370	1056.6	1
503	PR489_Michele_2020316_SPL5-2_r1-19060-VSSVYEAWDY-1-7	-0.359571	0.041502	0.245219	_.VSSVYEAWDY._	PR489_Michele_2020316_SPL5-2_r1	19060	1218.53	1
504	PR489_Michele_2020316_SPL5-2_r1-14460-SPMKALYPL-1-2	-0.359767	0.041502	0.245449	_.SPMKALYPL._	PR489_Michele_2020316_SPL5-2_r1	14460	1019.56	1
505	PR489_Michele_2020316_SPL5-2_r1-27100-ALGSLGLLF-1-4	-0.360484	0.041502	0.246294	_.ALGSLGLLF._	PR489_Michele_2020316_SPL5-2_r1	27100	890.534	1
506	PR489_Michele_2020316_SPL5-2_r1-19189-GIWEKVQASTSPSML-3-3	-0.361172	0.0451866	0.247107	_.GIWEKVQASTSPSML._	PR489_Michele_2020316_SPL5-2_r1	19189	545.28	3
507	PR489_Michele_2020316_SPL5-2_r1-18560-RYSNYSFFV-1-1	-0.361303	0.0451866	0.247261	_.RYSNYSFFV._	PR489_Michele_2020316_SPL5-2_r1	18560	1182.56	1
508	PR489_Michele_2020316_SPL5-2_r1-7489-APMAVALRVR-3-1	-0.362182	0.0451866	0.248303	_.APMAVALRVR._	PR489_Michele_2020316_SPL5-2_r1	7489	361.886	3
509	PR489_Michele_2020316_SPL5-2_r1-16513-MLAASPLYA-1-2	-0.36247	0.045977	0.248646	_.MLAASPLYA._	PR489_Michele_2020316_SPL5-2_r1	16513	936.486	1
510	PR489_Michele_2020316_SPL5-2_r1-14882-VEPWLRGNQF-2-3	-0.3633	0.045977	0.249635	_.VEPWLRGNQF._	PR489_Michele_2020316_SPL5-2_r1	14882	623.323	2
511	PR489_Michele_2020316_SPL5-2_r1-7431-GYHTQTAGPW-1-1	-0.363651	0.045977	0.250052	_.GYHTQTAGPW._	PR489_Michele_2020316_SPL5-2_r1	7431	1117.57	1
512	PR489_Michele_2020316_SPL5-2_r1-22282-LPNMTLGEL-1-14	-0.363818	0.045977	0.250252	_.LPNMTLGEL._	PR489_Michele_2020316_SPL5-2_r1	22282	987.518	1
513	PR489_Michele_2020316_SPL5-2_r1-14403-SASRAWNVW-2-6	-0.363943	0.045977	0.250402	_.SASRAWNVW._	PR489_Michele_2020316_SPL5-2_r1	14403	538.258	2
514	PR489_Michele_2020316_SPL5-2_r1-14783-LTIMDLHPGA-2-4	-0.364147	0.045977	0.250646	_.LTIMDLHPGA._	PR489_Michele_2020316_SPL5-2_r1	14783	534.281	2
515	PR489_Michele_2020316_SPL5-2_r1-13658-LIHQVFGTAY-1-1	-0.364679	0.045977	0.251283	_.LIHQVFGTAY._	PR489_Michele_2020316_SPL5-2_r1	13658	1148.61	1
516	PR489_Michele_20200228_SPL1-2_r1_20200303203802-12878-KENKTLVFVE-2-1	-0.364714	0.045977	0.251325	_.KENKTLVFVE._	PR489_Michele_20200228_SPL1-2_r1_20200303203802	12878	603.835	2
517	PR489_Michele_2020316_SPL5-2_r1-22330-LPLPWTAGA-1-4	-0.36489	0.045977	0.251537	_.LPLPWTAGA._	PR489_Michele_2020316_SPL5-2_r1	22330	925.514	1
518	PR489_Michele_2020316_SPL5-2_r1-19253-RPLWKLDKA-3-5	-0.365941	0.045977	0.2528	_.RPLWKLDKA._	PR489_Michele_2020316_SPL5-2_r1	19253	376.229	3
519	PR489_Michele_2020316_SPL5-2_r1-9498-EYESAIKSGF-2-2	-0.366346	0.045977	0.253289	_.EYESAIKSGF._	PR489_Michele_2020316_SPL5-2_r1	9498	565.771	2
520	PR489_Michele_2020316_SPL5-2_r1-15725-QVFGTAYGV-1-20	-0.366469	0.045977	0.253437	_.QVFGTAYGV._	PR489_Michele_2020316_SPL5-2_r1	15725	941.473	1
521	PR489_Michele_2020316_SPL5-2_r1-34064-TRNMRIYDGALYHGL-4-1	-0.367966	0.045977	0.25525	_.TRNMRIYDGALYHGL._	PR489_Michele_2020316_SPL5-2_r1	34064	445.729	4
522	PR489_Michele_2020316_SPL5-2_r1-3512-TPTPATRSI-1-1	-0.373656	0.0512334	0.262234	_.TPTPATRSI._	PR489_Michele_2020316_SPL5-2_r1	3512	943.521	1
523	PR489_Michele_2020316_SPL5-2_r1-19389-IPMVTQMMA-1-3	-0.374248	0.0512334	0.262969	_.IPMVTQMMA._	PR489_Michele_2020316_SPL5-2_r1	19389	1021.49	1
524	PR489_Michele_2020316_SPL5-2_r1-17603-GILARWSSFK-3-5	-0.375511	0.0512334	0.264543	_.GILARWSSFK._	PR489_Michele_2020316_SPL5-2_r1	17603	388.889	3
525	PR489_Michele_20200228_SPL1-2_r1_20200303203802-23176-SNAWLETLL-1-16	-0.375896	0.0512334	0.265025	_.SNAWLETLL._	PR489_Michele_20200228_SPL1-2_r1_20200303203802	23176	1046.55	1
526	PR489_Michele_2020316_SPL5-2_r1-14757-RPLGTVITL-1-5	-0.376286	0.0512334	0.265514	_.RPLGTVITL._	PR489_Michele_2020316_SPL5-2_r1	14757	969.608	1
527	PR489_Michele_2020316_SPL5-2_r1-6251-QTAGPWHLGK-1-9	-0.378087	0.0518519	0.267778	_.QTAGPWHLGK._	PR489_Michele_2020316_SPL5-2_r1	6251	1094.57	1
528	PR489_Michele_2020316_SPL5-2_r1-10043-YKPRQIIMVRNPNPH-3-9	-0.378188	0.0518519	0.267906	_.YKPRQIIMVRNPNPH._	PR489_Michele_2020316_SPL5-2_r1	10043	621.677	3
529	PR489_Michele_2020316_SPL5-2_r1-13620-QENVFHTMWH-2-2	-0.382407	0.0518519	0.273272	_.QENVFHTMWH._	PR489_Michele_2020316_SPL5-2_r1	13620	664.795	2
530	PR489_Michele_20200228_SPL1-2_r1_20200303203802-15351-AWTRVDTLL-2-1	-0.383224	0.0518519	0.274321	_.AWTRVDTLL._	PR489_Michele_20200228_SPL1-2_r1_20200303203802	15351	537.797	2
531	PR489_Michele_2020316_SPL5-2_r1-26239-ADPISFLYMHKGVTL-3-1	-0.383744	0.0518519	0.274991	_.ADPISFLYMHKGVTL._	PR489_Michele_2020316_SPL5-2_r1	26239	564.338	3
532	PR489_Michele_2020316_SPL5-2_r1-14345-YSAPFESEGV-1-11	-0.385724	0.0518519	0.27755	_.YSAPFESEGV._	PR489_Michele_2020316_SPL5-2_r1	14345	1085.48	1
533	PR489_Michele_20200228_SPL1-2_r1_20200303203802-6887-SGTETAERVQMKNLL-4-2	-0.38573	0.0518519	0.277558	_.SGTETAERVQMKNLL._	PR489_Michele_20200228_SPL1-2_r1_20200303203802	6887	419.968	4
534	PR489_Michele_20200228_SPL1-2_r1_20200303203802-4465-VLNKHELQRFYSLR-3-10	-0.386205	0.0518519	0.278176	_.VLNKHELQRFYSLR._	PR489_Michele_20200228_SPL1-2_r1_20200303203802	4465	601.666	3
[truncated: 8,096 more rows]

## Sheet: 2-File_inspire
	PSMId	score	q-value	posterior_error_prob	peptide	source	scan	modifiedSeqeunce	m/z	charge
[truncated: 8,238 more rows]

## Sheet: 4-File_baseline
	PSMId	score	q-value	posterior_error_prob	peptide	source	scan	modifiedSeqeunce	m/z	charge
[truncated: 8,631 more rows]

[truncated: 5 more sheets: 4-File_prosit, 4-File_inspire, 8-File_baseline, 8-File_prosit, 8-File_inspire]
