# Supplementary material for: inSPIRE: An Open-Source Tool for Increased Mass Spectrometry Identification Rates Using Prosit Spectral Prediction
Source: Mol Cell Proteomics. 2022 Oct 21;21(12):100432. doi: 10.1016/j.mcpro.2022.100432 (PMC9720494; doi:10.1016/j.mcpro.2022.100432)
Supplement: Supplemental File S9 [file mmc9.xlsx]

## Sheet: Caption
File S9. Peptide identification table used to generate Fig. 5. The PSMs and scores generated by different
rescoring pipelines for the K562-A*02:01 and -B*07:02 HLA-I immunopeptidomes and tryptic proteome digestion
datasets used in Fig. 5.

## Sheet: standard_B07_genc
	PSMId	score	q-value	posterior_error_prob	peptide	source	scan	modifiedSeqeunce	m/z	charge
0	PR487_Michele_20180611_B07_rep1_5082_VLYHYVAVNNPKKQE	1.97249	0.000778816	1.54005e-08	VLYHYVAVNNPKKQE	PR487_Michele_20180611_B07_rep1	5082	VLYHYVAVNNPKKQE	601.324	3
1	PR487_Michele_20180611_B07_rep1_6422_SPSDSYQGKGFVM[+16.0]	1.87221	0.000778816	3.43744e-08	SPSDSYQGKGFVM	PR487_Michele_20180611_B07_rep1	6422	SPSDSYQGKGFVM(ox)	709.818	2
2	PR487_Michele_20180611_B07_rep1_14352_SPFASQSRGYFL	1.69777	0.000778816	1.38922e-07	SPFASQSRGYFL	PR487_Michele_20180611_B07_rep1	14352	SPFASQSRGYFL	680.339	2
3	PR487_Michele_20180611_B07_rep1_6735_VGPFAPGITEKAPEEKK	1.60897	0.000778816	2.82835e-07	VGPFAPGITEKAPEEKK	PR487_Michele_20180611_B07_rep1	6735	VGPFAPGITEKAPEEKK	599.997	3
4	PR487_Michele_20180611_B07_rep1_5264_TPYGGQFERM[+16.0]	1.60052	0.000778816	3.02648e-07	TPYGGQFERM	PR487_Michele_20180611_B07_rep1	5264	TPYGGQFERM(ox)	601.269	2
5	PR487_Michele_20180611_B07_rep1_8445_QVTQPTVGM[+16.0]NFKTPRGPV	1.57246	0.000778816	3.78866e-07	QVTQPTVGMNFKTPRGPV	PR487_Michele_20180611_B07_rep1	8445	QVTQPTVGM(ox)NFKTPRGPV	658.348	3
6	PR487_Michele_20180611_B07_rep1_6190_SPYGGGYGSGGGSGGYGSRRF	1.55012	0.000778816	4.53077e-07	SPYGGGYGSGGGSGGYGSRRF	PR487_Michele_20180611_B07_rep1	6190	SPYGGGYGSGGGSGGYGSRRF	661.63	3
7	PR487_Michele_20180611_B07_rep1_5554_M[+16.0]PSEQIRNQL	1.49333	0.000778816	7.13942e-07	MPSEQIRNQL	PR487_Michele_20180611_B07_rep1	5554	M(ox)PSEQIRNQL	616.309	2
8	PR487_Michele_20180611_B07_rep1_6532_VPKAPGFAQM[+16.0]	1.48652	0.000778816	7.53942e-07	VPKAPGFAQM	PR487_Michele_20180611_B07_rep1	6532	VPKAPGFAQM(ox)	531.276	2
9	PR487_Michele_20180611_B07_rep1_11889_M[+16.0]PDGQFKDISL	1.47358	0.000778816	8.362e-07	MPDGQFKDISL	PR487_Michele_20180611_B07_rep1	11889	M(ox)PDGQFKDISL	633.805	2
10	PR487_Michele_20180611_B07_rep1_9463_VPRFLM[+16.0]SSTM[+16.0]	1.44522	0.000778816	1.04938e-06	VPRFLMSSTM	PR487_Michele_20180611_B07_rep1	9463	VPRFLM(ox)SSTM(ox)	600.791	2
11	PR487_Michele_20180611_B07_rep1_9843_M[+16.0]PSSVKALM[+16.0]L	1.43025	0.000778816	1.18303e-06	MPSSVKALML	PR487_Michele_20180611_B07_rep1	9843	M(ox)PSSVKALM(ox)L	554.791	2
12	PR487_Michele_20180611_B07_rep1_5089_VLYHYVAVNNPKKQE	1.42264	0.000778816	1.25736e-06	VLYHYVAVNNPKKQE	PR487_Michele_20180611_B07_rep1	5089	VLYHYVAVNNPKKQE	451.246	4
13	PR487_Michele_20180611_B07_rep1_11869_HPRSPTPTLPLSTSSFDEQN	1.36898	0.000778816	1.93209e-06	HPRSPTPTLPLSTSSFDEQN	PR487_Michele_20180611_B07_rep1	11869	HPRSPTPTLPLSTSSFDEQN	737.694	3
14	PR487_Michele_20180611_B07_rep1_8002_GPASQQLSGGYGGGYGGQSSM[+16.0]	1.3188	0.000778816	2.88742e-06	GPASQQLSGGYGGGYGGQSSM	PR487_Michele_20180611_B07_rep1	8002	GPASQQLSGGYGGGYGGQSSM(ox)	981.419	2
15	PR487_Michele_20180611_B07_rep1_4256_YPGSHGITAM[+16.0]	1.29729	0.000778816	3.42999e-06	YPGSHGITAM	PR487_Michele_20180611_B07_rep1	4256	YPGSHGITAM(ox)	525.24	2
16	PR487_Michele_20180611_B07_rep1_11289_YPNVNIHNF	1.28885	0.000778816	3.6699e-06	YPNVNIHNF	PR487_Michele_20180611_B07_rep1	11289	YPNVNIHNF	559.275	2
17	PR487_Michele_20180611_B07_rep1_14032_SPRAPEPALEPESLDFSGAGQRL	1.28303	0.000778816	3.84493e-06	SPRAPEPALEPESLDFSGAGQRL	PR487_Michele_20180611_B07_rep1	14032	SPRAPEPALEPESLDFSGAGQRL	808.744	3
18	PR487_Michele_20180611_B07_rep1_7618_SDQSENVDRGAGSIREAGGAF	1.26433	0.000778816	4.46606e-06	SDQSENVDRGAGSIREAGGAF	PR487_Michele_20180611_B07_rep1	7618	SDQSENVDRGAGSIREAGGAF	708.331	3
19	PR487_Michele_20180611_B07_rep1_7292_FPM[+16.0]THGNTGF	1.26176	0.000778816	4.55898e-06	FPMTHGNTGF	PR487_Michele_20180611_B07_rep1	7292	FPM(ox)THGNTGF	562.745	2
20	PR487_Michele_20180611_B07_rep1_7292_RARQIAAKIGGDAGTSL	-0.16188	0.0276825	0.290091	RARQIAAKIGGDAGTSL	PR487_Michele_20180611_B07_rep1	7292	RARQIAAKIGGDAGTSL	562.745	2
21	PR487_Michele_20180611_B07_rep1_6154_APIGPHLQSM[+16.0]	1.25786	0.000778816	4.70325e-06	APIGPHLQSM	PR487_Michele_20180611_B07_rep1	6154	APIGPHLQSM(ox)	533.771	2
22	PR487_Michele_20180611_B07_rep1_6154_IPGHLDPGFL	-0.692735	0.238954	1	IPGHLDPGFL	PR487_Michele_20180611_B07_rep1	6154	IPGHLDPGFL	533.771	2
23	PR487_Michele_20180611_B07_rep1_7973_SPIENIQRV	1.25659	0.000778816	4.75131e-06	SPIENIQRV	PR487_Michele_20180611_B07_rep1	7973	SPIENIQRV	528.296	2
24	PR487_Michele_20180611_B07_rep1_3307_APRLVQKEKID	1.22515	0.000778816	6.11144e-06	APRLVQKEKID	PR487_Michele_20180611_B07_rep1	3307	APRLVQKEKID	432.926	3
25	PR487_Michele_20180611_B07_rep1_8373_APTRFALEM[+16.0]	1.21228	0.000778816	6.77466e-06	APTRFALEM	PR487_Michele_20180611_B07_rep1	8373	APTRFALEM(ox)	526.266	2
26	PR487_Michele_20180611_B07_rep1_8016_HPFPESKPVL	1.20951	0.000778816	6.92668e-06	HPFPESKPVL	PR487_Michele_20180611_B07_rep1	8016	HPFPESKPVL	575.816	2
27	PR487_Michele_20180611_B07_rep1_5364_VPM[+16.0]STYLKM[+16.0]	1.20451	0.000778816	7.2096e-06	VPMSTYLKM	PR487_Michele_20180611_B07_rep1	5364	VPM(ox)STYLKM(ox)	551.269	2
28	PR487_Michele_20180611_B07_rep1_8637_IPRTPLSPSPM[+16.0]	1.19452	0.000778816	7.80988e-06	IPRTPLSPSPM	PR487_Michele_20180611_B07_rep1	8637	IPRTPLSPSPM(ox)	606.326	2
29	PR487_Michele_20180611_B07_rep1_11986_LPKQPPLM[+16.0]L	1.19119	0.000778816	8.02137e-06	LPKQPPLML	PR487_Michele_20180611_B07_rep1	11986	LPKQPPLM(ox)L	526.812	2
30	PR487_Michele_20180611_B07_rep1_12884_IPYHSEVPVSL	1.1905	0.000778816	8.06547e-06	IPYHSEVPVSL	PR487_Michele_20180611_B07_rep1	12884	IPYHSEVPVSL	620.832	2
31	PR487_Michele_20180611_B07_rep1_4218_HPYFNQRKL	1.18094	0.000778816	8.70698e-06	HPYFNQRKL	PR487_Michele_20180611_B07_rep1	4218	HPYFNQRKL	401.552	3
32	PR487_Michele_20180611_B07_rep1_7399_APVEVTHNF	1.17801	0.000778816	8.91367e-06	APVEVTHNF	PR487_Michele_20180611_B07_rep1	7399	APVEVTHNF	507.256	2
33	PR487_Michele_20180611_B07_rep1_5830_SPTGGRM[+16.0]SVF	1.16331	0.000778816	1.00275e-05	SPTGGRMSVF	PR487_Michele_20180611_B07_rep1	5830	SPTGGRM(ox)SVF	527.753	2
34	PR487_Michele_20180611_B07_rep1_10146_IPRLPSM[+16.0]VEA	1.16143	0.000778816	1.01792e-05	IPRLPSMVEA	PR487_Michele_20180611_B07_rep1	10146	IPRLPSM(ox)VEA	564.808	2
35	PR487_Michele_20180611_B07_rep1_10146_PGQPLTKNKF	-0.67091	0.226989	0.996224	PGQPLTKNKF	PR487_Michele_20180611_B07_rep1	10146	PGQPLTKNKF	564.808	2
36	PR487_Michele_20180611_B07_rep1_10146_VELGALDRLAA	-0.892118	0.337846	1	VELGALDRLAA	PR487_Michele_20180611_B07_rep1	10146	VELGALDRLAA	564.808	2
37	PR487_Michele_20180611_B07_rep1_10146_LDSSYFKNR	-0.937515	0.357316	1	LDSSYFKNR	PR487_Michele_20180611_B07_rep1	10146	LDSSYFKNR	564.808	2
38	PR487_Michele_20180611_B07_rep1_5394_M[+16.0]PYSNGRPAL	1.15445	0.000778816	1.07644e-05	MPYSNGRPAL	PR487_Michele_20180611_B07_rep1	5394	M(ox)PYSNGRPAL	561.274	2
39	PR487_Michele_20180611_B07_rep1_12768_APYPASQPPYNPAYM[+16.0]DAPKAAL	1.14711	0.000778816	1.14155e-05	APYPASQPPYNPAYMDAPKAAL	PR487_Michele_20180611_B07_rep1	12768	APYPASQPPYNPAYM(ox)DAPKAAL	783.713	3
40	PR487_Michele_20180611_B07_rep1_8668_VGPFAPGITEKAPEEK	1.14317	0.000778816	1.1782e-05	VGPFAPGITEKAPEEK	PR487_Michele_20180611_B07_rep1	8668	VGPFAPGITEKAPEEK	557.298	3
41	PR487_Michele_20180611_B07_rep1_5478_LPREPSNPERL	1.14313	0.000778816	1.1786e-05	LPREPSNPERL	PR487_Michele_20180611_B07_rep1	5478	LPREPSNPERL	436.574	3
42	PR487_Michele_20180611_B07_rep1_17825_APRLPLPYGF	1.1413	0.000778816	1.19592e-05	APRLPLPYGF	PR487_Michele_20180611_B07_rep1	17825	APRLPLPYGF	565.822	2
43	PR487_Michele_20180611_B07_rep1_8861_VAGM[+16.0]DVELTVEER	1.1264	0.000778816	1.34743e-05	VAGMDVELTVEER	PR487_Michele_20180611_B07_rep1	8861	VAGM(ox)DVELTVEER	732.357	2
44	PR487_Michele_20180611_B07_rep1_12963_APSIFGGTDM[+16.0]	1.12594	0.000778816	1.35241e-05	APSIFGGTDM	PR487_Michele_20180611_B07_rep1	12963	APSIFGGTDM(ox)	1011.44	1
45	PR487_Michele_20180611_B07_rep1_11480_APPRGPLPTL	1.12381	0.000778816	1.37575e-05	APPRGPLPTL	PR487_Michele_20180611_B07_rep1	11480	APPRGPLPTL	509.806	2
46	PR487_Michele_20180611_B07_rep1_11480_GLKPKHRAL	-1.2146	0.453113	1	GLKPKHRAL	PR487_Michele_20180611_B07_rep1	11480	GLKPKHRAL	509.806	2
47	PR487_Michele_20180611_B07_rep1_6971_GPNERIGM[+16.0]VV	1.1234	0.000778816	1.38023e-05	GPNERIGMVV	PR487_Michele_20180611_B07_rep1	6971	GPNERIGM(ox)VV	544.282	2
48	PR487_Michele_20180611_B07_rep1_7265_APAARFNNSQF	1.11238	0.000778816	1.50749e-05	APAARFNNSQF	PR487_Michele_20180611_B07_rep1	7265	APAARFNNSQF	611.802	2
49	PR487_Michele_20180611_B07_rep1_9638_RLRPPIM[+16.0]IM[+16.0]	1.10984	0.000778816	1.53847e-05	RLRPPIMIM	PR487_Michele_20180611_B07_rep1	9638	RLRPPIM(ox)IM(ox)	386.888	3
50	PR487_Michele_20180611_B07_rep1_9373_TPFIRPVM[+16.0]	1.10393	0.000778816	1.61312e-05	TPFIRPVM	PR487_Michele_20180611_B07_rep1	9373	TPFIRPVM(ox)	488.768	2
51	PR487_Michele_20180611_B07_rep1_8995_RPLEM[+16.0]IEPRTL	1.09987	0.000778816	1.66634e-05	RPLEMIEPRTL	PR487_Michele_20180611_B07_rep1	8995	RPLEM(ox)IEPRTL	457.587	3
52	PR487_Michele_20180611_B07_rep1_6958_TPAPGFSSM[+16.0]	1.09846	0.000778816	1.68528e-05	TPAPGFSSM	PR487_Michele_20180611_B07_rep1	6958	TPAPGFSSM(ox)	910.398	1
53	PR487_Michele_20180611_B07_rep1_12491_VPLAATSM[+16.0]L	1.09061	0.000778816	1.79456e-05	VPLAATSML	PR487_Michele_20180611_B07_rep1	12491	VPLAATSM(ox)L	918.497	1
54	PR487_Michele_20180611_B07_rep1_6049_RVSDFGGRSL	1.0868	0.000778816	1.85018e-05	RVSDFGGRSL	PR487_Michele_20180611_B07_rep1	6049	RVSDFGGRSL	547.291	2
55	PR487_Michele_20180611_B07_rep1_3969_QPAPTPLKM[+16.0]	1.08477	0.000778816	1.8805e-05	QPAPTPLKM	PR487_Michele_20180611_B07_rep1	3969	QPAPTPLKM(ox)	499.771	2
56	PR487_Michele_20180611_B07_rep1_10578_KPGDFIHTL	1.08374	0.000778816	1.89605e-05	KPGDFIHTL	PR487_Michele_20180611_B07_rep1	10578	KPGDFIHTL	514.282	2
57	PR487_Michele_20180611_B07_rep1_7229_RPRYLEIRA	1.08322	0.000778816	1.90399e-05	RPRYLEIRA	PR487_Michele_20180611_B07_rep1	7229	RPRYLEIRA	391.9	3
58	PR487_Michele_20180611_B07_rep1_14206_GPSPTFGEL	1.07414	0.000778816	2.04759e-05	GPSPTFGEL	PR487_Michele_20180611_B07_rep1	14206	GPSPTFGEL	904.442	1
59	PR487_Michele_20180611_B07_rep1_14827_IPNSPFHVL	1.07404	0.000778816	2.04914e-05	IPNSPFHVL	PR487_Michele_20180611_B07_rep1	14827	IPNSPFHVL	512.285	2
60	PR487_Michele_20180611_B07_rep1_7542_GSDQSENVDRGAGSIREAGGAF	1.07212	0.000778816	2.08099e-05	GSDQSENVDRGAGSIREAGGAF	PR487_Michele_20180611_B07_rep1	7542	GSDQSENVDRGAGSIREAGGAF	727.337	3
61	PR487_Michele_20180611_B07_rep1_8104_APRPASGPIRPIV	1.07133	0.000778816	2.09408e-05	APRPASGPIRPIV	PR487_Michele_20180611_B07_rep1	8104	APRPASGPIRPIV	444.27	3
62	PR487_Michele_20180611_B07_rep1_8104_PLRESTAI	-0.846278	0.313292	1	PLRESTAI	PR487_Michele_20180611_B07_rep1	8104	PLRESTAI	444.27	3
63	PR487_Michele_20180611_B07_rep1_8009_RPPFYSKTEL	1.07106	0.000778816	2.09869e-05	RPPFYSKTEL	PR487_Michele_20180611_B07_rep1	8009	RPPFYSKTEL	619.332	2
64	PR487_Michele_20180611_B07_rep1_7288_APDKRIYQF	1.07011	0.000778816	2.11479e-05	APDKRIYQF	PR487_Michele_20180611_B07_rep1	7288	APDKRIYQF	569.307	2
65	PR487_Michele_20180611_B07_rep1_14305_SPYFQRPLAL	1.06904	0.000778816	2.13293e-05	SPYFQRPLAL	PR487_Michele_20180611_B07_rep1	14305	SPYFQRPLAL	596.33	2
66	PR487_Michele_20180611_B07_rep1_14179_VPDTSRIYVAL	1.06786	0.000778816	2.15312e-05	VPDTSRIYVAL	PR487_Michele_20180611_B07_rep1	14179	VPDTSRIYVAL	617.346	2
67	PR487_Michele_20180611_B07_rep1_5843_SPQSGNFRQL	1.06301	0.000778816	2.23844e-05	SPQSGNFRQL	PR487_Michele_20180611_B07_rep1	5843	SPQSGNFRQL	567.288	2
68	PR487_Michele_20180611_B07_rep1_5945_HPNPGSITHL	1.05929	0.000778816	2.30613e-05	HPNPGSITHL	PR487_Michele_20180611_B07_rep1	5945	HPNPGSITHL	536.78	2
69	PR487_Michele_20180611_B07_rep1_12650_APSEYRYTLL	1.05816	0.000778816	2.32712e-05	APSEYRYTLL	PR487_Michele_20180611_B07_rep1	12650	APSEYRYTLL	606.819	2
70	PR487_Michele_20180611_B07_rep1_11150_VPYVHLVSM[+16.0]	1.05177	0.000778816	2.4492e-05	VPYVHLVSM	PR487_Michele_20180611_B07_rep1	11150	VPYVHLVSM(ox)	530.778	2
71	PR487_Michele_20180611_B07_rep1_11150_IHETTFNSI	-0.378029	0.0827402	0.712695	IHETTFNSI	PR487_Michele_20180611_B07_rep1	11150	IHETTFNSI	530.778	2
72	PR487_Michele_20180611_B07_rep1_7544_FPM[+16.0]THGNTGF	1.05004	0.000778816	2.48331e-05	FPMTHGNTGF	PR487_Michele_20180611_B07_rep1	7544	FPM(ox)THGNTGF	562.745	2
73	PR487_Michele_20180611_B07_rep1_11700_YPNVGKSSVINTL	1.04918	0.000778816	2.50053e-05	YPNVGKSSVINTL	PR487_Michele_20180611_B07_rep1	11700	YPNVGKSSVINTL	696.38	2
74	PR487_Michele_20180611_B07_rep1_6309_KPFHKIETL	1.04613	0.000778816	2.56236e-05	KPFHKIETL	PR487_Michele_20180611_B07_rep1	6309	KPFHKIETL	556.827	2
75	PR487_Michele_20180611_B07_rep1_13856_APYGGPSGRGQVLVF	1.04604	0.000778816	2.56425e-05	APYGGPSGRGQVLVF	PR487_Michele_20180611_B07_rep1	13856	APYGGPSGRGQVLVF	752.899	2
76	PR487_Michele_20180611_B07_rep1_4785_RPTNPAM[+16.0]QAL	1.04546	0.000778816	2.57613e-05	RPTNPAMQAL	PR487_Michele_20180611_B07_rep1	4785	RPTNPAM(ox)QAL	557.788	2
77	PR487_Michele_20180611_B07_rep1_4785_IVRDIKEKL	-0.0999217	0.0209861	0.200292	IVRDIKEKL	PR487_Michele_20180611_B07_rep1	4785	IVRDIKEKL	557.788	2
78	PR487_Michele_20180611_B07_rep1_13325_KPLFPGM[+16.0]GF	1.03992	0.000778816	2.69298e-05	KPLFPGMGF	PR487_Michele_20180611_B07_rep1	13325	KPLFPGM(ox)GF	505.262	2
79	PR487_Michele_20180611_B07_rep1_11309_APFGPIKSIDM[+16.0]	1.03751	0.000778816	2.74551e-05	APFGPIKSIDM	PR487_Michele_20180611_B07_rep1	11309	APFGPIKSIDM(ox)	596.307	2
80	PR487_Michele_20180611_B07_rep1_12626_YPFKPPKVAF	1.03418	0.000778816	2.8196e-05	YPFKPPKVAF	PR487_Michele_20180611_B07_rep1	12626	YPFKPPKVAF	597.34	2
81	PR487_Michele_20180611_B07_rep1_10358_LPSTPGLGM[+16.0]	1.03296	0.000778816	2.84716e-05	LPSTPGLGM	PR487_Michele_20180611_B07_rep1	10358	LPSTPGLGM(ox)	888.45	1
82	PR487_Michele_20180611_B07_rep1_14271_LPKPPFGM[+16.0]L	1.03272	0.000778816	2.85283e-05	LPKPPFGML	PR487_Michele_20180611_B07_rep1	14271	LPKPPFGM(ox)L	508.286	2
83	PR487_Michele_20180611_B07_rep1_5595_NPDIM[+16.0]RQTL	1.03229	0.000778816	2.86265e-05	NPDIMRQTL	PR487_Michele_20180611_B07_rep1	5595	NPDIM(ox)RQTL	552.279	2
84	PR487_Michele_20180611_B07_rep1_10878_VPKAPGFAQM[+16.0]L	1.03226	0.000778816	2.86325e-05	VPKAPGFAQML	PR487_Michele_20180611_B07_rep1	10878	VPKAPGFAQM(ox)L	587.818	2
85	PR487_Michele_20180611_B07_rep1_8520_TPDPERSVF	1.02904	0.000778816	2.93798e-05	TPDPERSVF	PR487_Michele_20180611_B07_rep1	8520	TPDPERSVF	524.259	2
86	PR487_Michele_20180611_B07_rep1_8520_VRTPLPNLH	-1.24412	0.461139	1	VRTPLPNLH	PR487_Michele_20180611_B07_rep1	8520	VRTPLPNLH	524.259	2
87	PR487_Michele_20180611_B07_rep1_6661_M[+16.0]PRM[+16.0]PSRPELL	1.02491	0.000778816	3.03691e-05	MPRMPSRPELL	PR487_Michele_20180611_B07_rep1	6661	M(ox)PRM(ox)PSRPELL	453.569	3
88	PR487_Michele_20180611_B07_rep1_13998_YPEPRVLTL	1.02096	0.000778816	3.13442e-05	YPEPRVLTL	PR487_Michele_20180611_B07_rep1	13998	YPEPRVLTL	544.311	2
89	PR487_Michele_20180611_B07_rep1_10447_LPIEAPIRM[+16.0]	1.01962	0.000778816	3.1683e-05	LPIEAPIRM	PR487_Michele_20180611_B07_rep1	10447	LPIEAPIRM(ox)	528.3	2
90	PR487_Michele_20180611_B07_rep1_10511_VPGASTM[+16.0]VL	1.01905	0.000778816	3.18276e-05	VPGASTMVL	PR487_Michele_20180611_B07_rep1	10511	VPGASTM(ox)VL	890.466	1
91	PR487_Michele_20180611_B07_rep1_10804_KPAEYGYVSL	1.01721	0.000778816	3.23001e-05	KPAEYGYVSL	PR487_Michele_20180611_B07_rep1	10804	KPAEYGYVSL	563.793	2
92	PR487_Michele_20180611_B07_rep1_9838_APDGNGGLYRAL	1.01606	0.000778816	3.25986e-05	APDGNGGLYRAL	PR487_Michele_20180611_B07_rep1	9838	APDGNGGLYRAL	602.309	2
93	PR487_Michele_20180611_B07_rep1_5219_HPDKDVRLL	1.01276	0.000778816	3.3471e-05	HPDKDVRLL	PR487_Michele_20180611_B07_rep1	5219	HPDKDVRLL	364.877	3
94	PR487_Michele_20180611_B07_rep1_14009_IPAPGSGVSF	1.01103	0.000778816	3.39377e-05	IPAPGSGVSF	PR487_Michele_20180611_B07_rep1	14009	IPAPGSGVSF	931.489	1
95	PR487_Michele_20180611_B07_rep1_7977_RPREAEVRFL	1.00765	0.000778816	3.48681e-05	RPREAEVRFL	PR487_Michele_20180611_B07_rep1	7977	RPREAEVRFL	424.911	3
96	PR487_Michele_20180611_B07_rep1_5855_IPQKQREITL	1.00594	0.000778816	3.53506e-05	IPQKQREITL	PR487_Michele_20180611_B07_rep1	5855	IPQKQREITL	613.366	2
97	PR487_Michele_20180611_B07_rep1_12174_SPRTLDSLM[+16.0]QF	1.00549	0.000778816	3.54756e-05	SPRTLDSLMQF	PR487_Michele_20180611_B07_rep1	12174	SPRTLDSLM(ox)QF	655.824	2
98	PR487_Michele_20180611_B07_rep1_13623_QPRLM[+16.0]EPIYL	1.00446	0.000778816	3.57694e-05	QPRLMEPIYL	PR487_Michele_20180611_B07_rep1	13623	QPRLM(ox)EPIYL	638.342	2
99	PR487_Michele_20180611_B07_rep1_4189_APGIRDHESL	1.00266	0.000778816	3.62901e-05	APGIRDHESL	PR487_Michele_20180611_B07_rep1	4189	APGIRDHESL	547.783	2
100	PR487_Michele_20180611_B07_rep1_7956_TPHQTFVRL	1.0007	0.000778816	3.68645e-05	TPHQTFVRL	PR487_Michele_20180611_B07_rep1	7956	TPHQTFVRL	549.806	2
101	PR487_Michele_20180611_B07_rep1_9252_RPYEPINSI	0.994743	0.000778816	3.86647e-05	RPYEPINSI	PR487_Michele_20180611_B07_rep1	9252	RPYEPINSI	544.79	2
102	PR487_Michele_20180611_B07_rep1_5938_GSHSM[+16.0]RYFYTSVSRPG	0.991482	0.000778816	3.96873e-05	GSHSMRYFYTSVSRPG	PR487_Michele_20180611_B07_rep1	5938	GSHSM(ox)RYFYTSVSRPG	616.621	3
103	PR487_Michele_20180611_B07_rep1_9304_YPSDSFRQSL	0.991413	0.000778816	3.97094e-05	YPSDSFRQSL	PR487_Michele_20180611_B07_rep1	9304	YPSDSFRQSL	600.288	2
104	PR487_Michele_20180611_B07_rep1_6566_APSEKFLNM[+16.0]	0.988402	0.000778816	4.06784e-05	APSEKFLNM	PR487_Michele_20180611_B07_rep1	6566	APSEKFLNM(ox)	526.758	2
105	PR487_Michele_20180611_B07_rep1_11942_NPNTGIGAF	0.986886	0.000778816	4.11751e-05	NPNTGIGAF	PR487_Michele_20180611_B07_rep1	11942	NPNTGIGAF	890.437	1
106	PR487_Michele_20180611_B07_rep1_7406_APKGSVLQEAKL	0.986409	0.000778816	4.13325e-05	APKGSVLQEAKL	PR487_Michele_20180611_B07_rep1	7406	APKGSVLQEAKL	621.328	2
107	PR487_Michele_20180611_B07_rep1_7283_GPSGAYREGVL	0.984875	0.000778816	4.18434e-05	GPSGAYREGVL	PR487_Michele_20180611_B07_rep1	7283	GPSGAYREGVL	553.286	2
108	PR487_Michele_20180611_B07_rep1_7129_LPRQPPM[+16.0]SL	0.98359	0.000778816	4.22761e-05	LPRQPPMSL	PR487_Michele_20180611_B07_rep1	7129	LPRQPPM(ox)SL	527.789	2
109	PR487_Michele_20180611_B07_rep1_11010_GPVYPHPVL	0.982438	0.000778816	4.26677e-05	GPVYPHPVL	PR487_Michele_20180611_B07_rep1	11010	GPVYPHPVL	489.774	2
110	PR487_Michele_20180611_B07_rep1_9471_SPALGVHSF	0.980305	0.000778816	4.34028e-05	SPALGVHSF	PR487_Michele_20180611_B07_rep1	9471	SPALGVHSF	457.74	2
111	PR487_Michele_20180611_B07_rep1_8576_GPM[+16.0]NLRAAF	0.980047	0.000778816	4.34924e-05	GPMNLRAAF	PR487_Michele_20180611_B07_rep1	8576	GPM(ox)NLRAAF	496.753	2
112	PR487_Michele_20180611_B07_rep1_5609_LPHAPGVQM[+16.0]	0.979996	0.000778816	4.35104e-05	LPHAPGVQM	PR487_Michele_20180611_B07_rep1	5609	LPHAPGVQM(ox)	483.248	2
113	PR487_Michele_20180611_B07_rep1_7051_APRPDRLVNRL	0.978139	0.000778816	4.4162e-05	APRPDRLVNRL	PR487_Michele_20180611_B07_rep1	7051	APRPDRLVNRL	436.261	3
114	PR487_Michele_20180611_B07_rep1_8559_PNAGRGLVRL	0.975863	0.000778816	4.49741e-05	PNAGRGLVRL	PR487_Michele_20180611_B07_rep1	8559	PNAGRGLVRL	526.82	2
115	PR487_Michele_20180611_B07_rep1_9682_APHPFPHPAF	0.97247	0.000778816	4.62127e-05	APHPFPHPAF	PR487_Michele_20180611_B07_rep1	9682	APHPFPHPAF	559.282	2
116	PR487_Michele_20180611_B07_rep1_12844_IPYNPQQFPGQPAM[+16.0]	0.969761	0.000778816	4.7226e-05	IPYNPQQFPGQPAM	PR487_Michele_20180611_B07_rep1	12844	IPYNPQQFPGQPAM(ox)	802.382	2
117	PR487_Michele_20180611_B07_rep1_8147_FPDNQRPAL	0.969246	0.000778816	4.74209e-05	FPDNQRPAL	PR487_Michele_20180611_B07_rep1	8147	FPDNQRPAL	529.275	2
118	PR487_Michele_20180611_B07_rep1_10060_VPLLRDTDSSVA	0.968123	0.000778816	4.78491e-05	VPLLRDTDSSVA	PR487_Michele_20180611_B07_rep1	10060	VPLLRDTDSSVA	636.843	2
119	PR487_Michele_20180611_B07_rep1_10060_PIAKINGEVSSISSKFET	-0.168515	0.0285575	0.301038	PIAKINGEVSSISSKFET	PR487_Michele_20180611_B07_rep1	10060	PIAKINGEVSSISSKFET	636.843	2
120	PR487_Michele_20180611_B07_rep1_6752_SPQEARNM[+16.0]LL	0.965843	0.000778816	4.87306e-05	SPQEARNMLL	PR487_Michele_20180611_B07_rep1	6752	SPQEARNM(ox)LL	587.798	2
121	PR487_Michele_20180611_B07_rep1_7505_APRPAAPANNPPPPSL	0.965122	0.000778816	4.90131e-05	APRPAAPANNPPPPSL	PR487_Michele_20180611_B07_rep1	7505	APRPAAPANNPPPPSL	783.923	2
122	PR487_Michele_20180611_B07_rep1_7825_SPASIRTTDF	0.963153	0.000778816	4.97917e-05	SPASIRTTDF	PR487_Michele_20180611_B07_rep1	7825	SPASIRTTDF	547.777	2
123	PR487_Michele_20180611_B07_rep1_13350_LPRPPM[+16.0]LLA	0.962315	0.000778816	5.01271e-05	LPRPPMLLA	PR487_Michele_20180611_B07_rep1	13350	LPRPPM(ox)LLA	512.304	2
124	PR487_Michele_20180611_B07_rep1_9273_YPDRIM[+16.0]NTF	0.962016	0.000778816	5.02472e-05	YPDRIMNTF	PR487_Michele_20180611_B07_rep1	9273	YPDRIM(ox)NTF	586.314	2
125	PR487_Michele_20180611_B07_rep1_7878_NPRFPGNLQM[+16.0]	0.961849	0.000778816	5.03142e-05	NPRFPGNLQM	PR487_Michele_20180611_B07_rep1	7878	NPRFPGNLQM(ox)	595.293	2
126	PR487_Michele_20180611_B07_rep1_15162_SPYIRALGF	0.96153	0.000778816	5.04429e-05	SPYIRALGF	PR487_Michele_20180611_B07_rep1	15162	SPYIRALGF	512.285	2
127	PR487_Michele_20180611_B07_rep1_8169_TPRPTDPIPTSEVN	0.960966	0.000778816	5.06713e-05	TPRPTDPIPTSEVN	PR487_Michele_20180611_B07_rep1	8169	TPRPTDPIPTSEVN	762.388	2
128	PR487_Michele_20180611_B07_rep1_4396_KPANM[+16.0]LERL	0.960506	0.000778816	5.08582e-05	KPANMLERL	PR487_Michele_20180611_B07_rep1	4396	KPANM(ox)LERL	544.3	2
129	PR487_Michele_20180611_B07_rep1_4396_LDVSLSATGPQ	-0.87682	0.329978	1	LDVSLSATGPQ	PR487_Michele_20180611_B07_rep1	4396	LDVSLSATGPQ	544.3	2
130	PR487_Michele_20180611_B07_rep1_3144_RPRPGTGLGRVM[+16.0]	0.958854	0.000778816	5.15352e-05	RPRPGTGLGRVM	PR487_Michele_20180611_B07_rep1	3144	RPRPGTGLGRVM(ox)	438.247	3
131	PR487_Michele_20180611_B07_rep1_10407_KPAFAKLSEL	0.957181	0.000778816	5.22301e-05	KPAFAKLSEL	PR487_Michele_20180611_B07_rep1	10407	KPAFAKLSEL	552.327	2
132	PR487_Michele_20180611_B07_rep1_7902_FPDNQRPAL	0.956947	0.000778816	5.23281e-05	FPDNQRPAL	PR487_Michele_20180611_B07_rep1	7902	FPDNQRPAL	529.275	2
133	PR487_Michele_20180611_B07_rep1_5929_NPNM[+16.0]RLSQL	0.956378	0.000778816	5.25672e-05	NPNMRLSQL	PR487_Michele_20180611_B07_rep1	5929	NPNM(ox)RLSQL	544.779	2
134	PR487_Michele_20180611_B07_rep1_5929_QSLSLQREQ	-0.955091	0.363935	1	QSLSLQREQ	PR487_Michele_20180611_B07_rep1	5929	QSLSLQREQ	544.779	2
135	PR487_Michele_20180611_B07_rep1_5689_DPM[+16.0]KARVVL	0.955475	0.000778816	5.29486e-05	DPMKARVVL	PR487_Michele_20180611_B07_rep1	5689	DPM(ox)KARVVL	522.797	2
136	PR487_Michele_20180611_B07_rep1_12812_SPQEFIHEL	0.95464	0.000778816	5.33038e-05	SPQEFIHEL	PR487_Michele_20180611_B07_rep1	12812	SPQEFIHEL	550.275	2
137	PR487_Michele_20180611_B07_rep1_12812_EQLLLLGTLT	-0.828107	0.306262	1	EQLLLLGTLT	PR487_Michele_20180611_B07_rep1	12812	EQLLLLGTLT	550.275	2
138	PR487_Michele_20180611_B07_rep1_11338_SPNYRVINI	0.947858	0.000778816	5.62782e-05	SPNYRVINI	PR487_Michele_20180611_B07_rep1	11338	SPNYRVINI	538.299	2
139	PR487_Michele_20180611_B07_rep1_6937_SPM[+16.0]PFHPSQV	0.94642	0.000778816	5.69299e-05	SPMPFHPSQV	PR487_Michele_20180611_B07_rep1	6937	SPM(ox)PFHPSQV	571.769	2
140	PR487_Michele_20180611_B07_rep1_5043_NPKFAEHGETL	0.944277	0.000778816	5.79152e-05	NPKFAEHGETL	PR487_Michele_20180611_B07_rep1	5043	NPKFAEHGETL	621.81	2
141	PR487_Michele_20180611_B07_rep1_9187_RPRYLEIRAV	0.944108	0.000778816	5.79935e-05	RPRYLEIRAV	PR487_Michele_20180611_B07_rep1	9187	RPRYLEIRAV	424.923	3
142	PR487_Michele_20180611_B07_rep1_2585_KPRNQGGYGGSSSSSSYGSGRRF	0.941617	0.000778816	5.91616e-05	KPRNQGGYGGSSSSSSYGSGRRF	PR487_Michele_20180611_B07_rep1	2585	KPRNQGGYGGSSSSSSYGSGRRF	595.535	4
143	PR487_Michele_20180611_B07_rep1_4610_RPRTDGENVF	0.940998	0.000778816	5.94555e-05	RPRTDGENVF	PR487_Michele_20180611_B07_rep1	4610	RPRTDGENVF	595.799	2
144	PR487_Michele_20180611_B07_rep1_4313_SPKNIGGSHSVL	0.938356	0.000778816	6.07268e-05	SPKNIGGSHSVL	PR487_Michele_20180611_B07_rep1	4313	SPKNIGGSHSVL	598.332	2
145	PR487_Michele_20180611_B07_rep1_13631_APFKFDM[+16.0]EL	0.937208	0.000778816	6.12876e-05	APFKFDMEL	PR487_Michele_20180611_B07_rep1	13631	APFKFDM(ox)EL	557.268	2
146	PR487_Michele_20180611_B07_rep1_3224_SPVGVNHRL	0.935521	0.000778816	6.2121e-05	SPVGVNHRL	PR487_Michele_20180611_B07_rep1	3224	SPVGVNHRL	489.778	2
147	PR487_Michele_20180611_B07_rep1_3224_VIDFSKPFMTLGI	-2.56828	0.548004	1	VIDFSKPFMTLGI	PR487_Michele_20180611_B07_rep1	3224	VIDFSKPFMTLGI	489.778	2
148	PR487_Michele_20180611_B07_rep1_10976_TPM[+16.0]FREYSL	0.929431	0.000778816	6.52248e-05	TPMFREYSL	PR487_Michele_20180611_B07_rep1	10976	TPM(ox)FREYSL	580.276	2
149	PR487_Michele_20180611_B07_rep1_5365_IIQSIRM[+16.0]GM[+16.0]	0.924401	0.000778816	6.79055e-05	IIQSIRMGM	PR487_Michele_20180611_B07_rep1	5365	IIQSIRM(ox)GM(ox)	540.781	2
150	PR487_Michele_20180611_B07_rep1_12436_SPYQNIKIL	0.924013	0.000778816	6.81163e-05	SPYQNIKIL	PR487_Michele_20180611_B07_rep1	12436	SPYQNIKIL	538.312	2
151	PR487_Michele_20180611_B07_rep1_5469_DPM[+16.0]KARVVL	0.923171	0.000778816	6.85771e-05	DPMKARVVL	PR487_Michele_20180611_B07_rep1	5469	DPM(ox)KARVVL	522.797	2
152	PR487_Michele_20180611_B07_rep1_12401_YPFKPPKVAF	0.921837	0.000778816	6.93139e-05	YPFKPPKVAF	PR487_Michele_20180611_B07_rep1	12401	YPFKPPKVAF	597.339	2
153	PR487_Michele_20180611_B07_rep1_4908_TPAPPGPATM[+16.0]	0.919687	0.000778816	7.05174e-05	TPAPPGPATM	PR487_Michele_20180611_B07_rep1	4908	TPAPPGPATM(ox)	478.231	2
154	PR487_Michele_20180611_B07_rep1_5943_IPRDPSQQEL	0.915896	0.000778816	7.26904e-05	IPRDPSQQEL	PR487_Michele_20180611_B07_rep1	5943	IPRDPSQQEL	591.81	2
155	PR487_Michele_20180611_B07_rep1_8303_RPYPQVQM[+16.0]L	0.915064	0.000778816	7.3176e-05	RPYPQVQML	PR487_Michele_20180611_B07_rep1	8303	RPYPQVQM(ox)L	574.3	2
156	PR487_Michele_20180611_B07_rep1_6321_LPHEGSSPSL	0.914351	0.000778816	7.35952e-05	LPHEGSSPSL	PR487_Michele_20180611_B07_rep1	6321	LPHEGSSPSL	512.259	2
157	PR487_Michele_20180611_B07_rep1_5049_RPAEVGGM[+16.0]QL	0.913542	0.000778816	7.40735e-05	RPAEVGGMQL	PR487_Michele_20180611_B07_rep1	5049	RPAEVGGM(ox)QL	537.274	2
158	PR487_Michele_20180611_B07_rep1_12372_LQGDPALQDAGDSSRKEYFI	0.912846	0.000778816	7.44872e-05	LQGDPALQDAGDSSRKEYFI	PR487_Michele_20180611_B07_rep1	12372	LQGDPALQDAGDSSRKEYFI	737.363	3
159	PR487_Michele_20180611_B07_rep1_5080_HPNRTVPTAL	0.909628	0.000778816	7.64312e-05	HPNRTVPTAL	PR487_Michele_20180611_B07_rep1	5080	HPNRTVPTAL	553.309	2
160	PR487_Michele_20180611_B07_rep1_15140_SPVFRLETL	0.908638	0.000778816	7.70394e-05	SPVFRLETL	PR487_Michele_20180611_B07_rep1	15140	SPVFRLETL	531.303	2
161	PR487_Michele_20180611_B07_rep1_5947_YPM[+16.0]LNKKGPVPA	0.908477	0.000778816	7.7139e-05	YPMLNKKGPVPA	PR487_Michele_20180611_B07_rep1	5947	YPM(ox)LNKKGPVPA	665.863	2
162	PR487_Michele_20180611_B07_rep1_8055_APNDPRGGTLL	0.907181	0.000778816	7.79432e-05	APNDPRGGTLL	PR487_Michele_20180611_B07_rep1	8055	APNDPRGGTLL	555.799	2
163	PR487_Michele_20180611_B07_rep1_13210_WAVRIPGGPA	0.906635	0.000778816	7.82847e-05	WAVRIPGGPA	PR487_Michele_20180611_B07_rep1	13210	WAVRIPGGPA	512.291	2
164	PR487_Michele_20180611_B07_rep1_5258_HPGYFGKVGM[+16.0]	0.906448	0.000778816	7.84025e-05	HPGYFGKVGM	PR487_Michele_20180611_B07_rep1	5258	HPGYFGKVGM(ox)	554.766	2
165	PR487_Michele_20180611_B07_rep1_4750_FPKPGGSQDKSL	0.906215	0.000778816	7.85488e-05	FPKPGGSQDKSL	PR487_Michele_20180611_B07_rep1	4750	FPKPGGSQDKSL	630.833	2
166	PR487_Michele_20180611_B07_rep1_7161_SPYFRDHSAL	0.903943	0.000778816	7.99903e-05	SPYFRDHSAL	PR487_Michele_20180611_B07_rep1	7161	SPYFRDHSAL	596.792	2
167	PR487_Michele_20180611_B07_rep1_6749_VGPFAPGITEKAPEEKK	0.903514	0.000778816	8.02658e-05	VGPFAPGITEKAPEEKK	PR487_Michele_20180611_B07_rep1	6749	VGPFAPGITEKAPEEKK	450.249	4
168	PR487_Michele_20180611_B07_rep1_5260_HPRDVYSNL	0.903439	0.000778816	8.03139e-05	HPRDVYSNL	PR487_Michele_20180611_B07_rep1	5260	HPRDVYSNL	550.778	2
169	PR487_Michele_20180611_B07_rep1_5901_NPRNFSDNQL	0.903143	0.000778816	8.05045e-05	NPRNFSDNQL	PR487_Michele_20180611_B07_rep1	5901	NPRNFSDNQL	602.789	2
170	PR487_Michele_20180611_B07_rep1_9053_M[+16.0]PDSLRSGEYL	0.9015	0.000778816	8.15705e-05	MPDSLRSGEYL	PR487_Michele_20180611_B07_rep1	9053	M(ox)PDSLRSGEYL	642.301	2
171	PR487_Michele_20180611_B07_rep1_7671_RVHIGQVIM[+16.0]	0.901441	0.000778816	8.16093e-05	RVHIGQVIM	PR487_Michele_20180611_B07_rep1	7671	RVHIGQVIM(ox)	534.803	2
172	PR487_Michele_20180611_B07_rep1_8947_LPASVHPQL	0.900301	0.000778816	8.23573e-05	LPASVHPQL	PR487_Michele_20180611_B07_rep1	8947	LPASVHPQL	481.277	2
173	PR487_Michele_20180611_B07_rep1_7282_SPDPHKGLVL	0.897945	0.000778816	8.39256e-05	SPDPHKGLVL	PR487_Michele_20180611_B07_rep1	7282	SPDPHKGLVL	531.801	2
174	PR487_Michele_20180611_B07_rep1_13440_VPRASVPDGFL	0.897713	0.000778816	8.40816e-05	VPRASVPDGFL	PR487_Michele_20180611_B07_rep1	13440	VPRASVPDGFL	579.319	2
175	PR487_Michele_20180611_B07_rep1_6365_PAPIHNQF	0.896949	0.000778816	8.45975e-05	PAPIHNQF	PR487_Michele_20180611_B07_rep1	6365	PAPIHNQF	923.474	1
176	PR487_Michele_20180611_B07_rep1_11775_SPHIPYKLL	0.895787	0.000778816	8.53881e-05	SPHIPYKLL	PR487_Michele_20180611_B07_rep1	11775	SPHIPYKLL	534.316	2
177	PR487_Michele_20180611_B07_rep1_7841_APSRGFVV	0.893373	0.000778816	8.70549e-05	APSRGFVV	PR487_Michele_20180611_B07_rep1	7841	APSRGFVV	416.737	2
178	PR487_Michele_20180611_B07_rep1_5591_HPARPTVESF	0.888405	0.000778816	9.05871e-05	HPARPTVESF	PR487_Michele_20180611_B07_rep1	5591	HPARPTVESF	570.793	2
179	PR487_Michele_20180611_B07_rep1_10722_IPRVLPEKL	0.887851	0.000778816	9.099e-05	IPRVLPEKL	PR487_Michele_20180611_B07_rep1	10722	IPRVLPEKL	532.845	2
180	PR487_Michele_20180611_B07_rep1_6969_QIIQSIRM[+16.0]GM[+16.0]	0.885954	0.000778816	9.23822e-05	QIIQSIRMGM	PR487_Michele_20180611_B07_rep1	6969	QIIQSIRM(ox)GM(ox)	604.81	2
181	PR487_Michele_20180611_B07_rep1_10129_KPAFFAEKL	0.885737	0.000778816	9.25429e-05	KPAFFAEKL	PR487_Michele_20180611_B07_rep1	10129	KPAFFAEKL	525.803	2
182	PR487_Michele_20180611_B07_rep1_5307_LPYNNKDRDAL	0.883025	0.000778816	9.45743e-05	LPYNNKDRDAL	PR487_Michele_20180611_B07_rep1	5307	LPYNNKDRDAL	440.23	3
183	PR487_Michele_20180611_B07_rep1_7319_YPSDHRITTF	0.882483	0.000778816	9.49858e-05	YPSDHRITTF	PR487_Michele_20180611_B07_rep1	7319	YPSDHRITTF	412.872	3
184	PR487_Michele_20180611_B07_rep1_13758_IPM[+16.0]GPPRLPL	0.882044	0.000778816	9.53204e-05	IPMGPPRLPL	PR487_Michele_20180611_B07_rep1	13758	IPM(ox)GPPRLPL	553.823	2
185	PR487_Michele_20180611_B07_rep1_11318_RPAFFAERL	0.880373	0.000778816	9.66036e-05	RPAFFAERL	PR487_Michele_20180611_B07_rep1	11318	RPAFFAERL	553.809	2
186	PR487_Michele_20180611_B07_rep1_9033_RPAQFLPEM[+16.0]	0.879879	0.000778816	9.69867e-05	RPAQFLPEM	PR487_Michele_20180611_B07_rep1	9033	RPAQFLPEM(ox)	552.779	2
187	PR487_Michele_20180611_B07_rep1_5090_SPQNVPEKL	0.879766	0.000778816	9.70745e-05	SPQNVPEKL	PR487_Michele_20180611_B07_rep1	5090	SPQNVPEKL	506.277	2
188	PR487_Michele_20180611_B07_rep1_5090_NSKAYTSNK	-0.882651	0.333542	1	NSKAYTSNK	PR487_Michele_20180611_B07_rep1	5090	NSKAYTSNK	506.277	2
189	PR487_Michele_20180611_B07_rep1_8419_SPDTLRRVF	0.879666	0.000778816	9.71522e-05	SPDTLRRVF	PR487_Michele_20180611_B07_rep1	8419	SPDTLRRVF	545.804	2
190	PR487_Michele_20180611_B07_rep1_5715_KPLSNM[+16.0]KIL	0.878644	0.000778816	9.79503e-05	KPLSNMKIL	PR487_Michele_20180611_B07_rep1	5715	KPLSNM(ox)KIL	530.315	2
191	PR487_Michele_20180611_B07_rep1_8057_APEQRPLQL	0.878235	0.000778816	9.8272e-05	APEQRPLQL	PR487_Michele_20180611_B07_rep1	8057	APEQRPLQL	526.298	2
192	PR487_Michele_20180611_B07_rep1_10982_SPVDIRPQL	0.878132	0.000778816	9.83532e-05	SPVDIRPQL	PR487_Michele_20180611_B07_rep1	10982	SPVDIRPQL	512.793	2
193	PR487_Michele_20180611_B07_rep1_10890_RPYM[+16.0]VSDVL	0.877904	0.000778816	9.85327e-05	RPYMVSDVL	PR487_Michele_20180611_B07_rep1	10890	RPYM(ox)VSDVL	548.279	2
194	PR487_Michele_20180611_B07_rep1_14091_FPNKPPLTF	0.877213	0.000778816	9.90791e-05	FPNKPPLTF	PR487_Michele_20180611_B07_rep1	14091	FPNKPPLTF	530.795	2
195	PR487_Michele_20180611_B07_rep1_8871_VPNQKELTEL	0.877069	0.000778816	9.91935e-05	VPNQKELTEL	PR487_Michele_20180611_B07_rep1	8871	VPNQKELTEL	585.822	2
196	PR487_Michele_20180611_B07_rep1_7856_RPENRSFYL	0.876541	0.000778816	9.96133e-05	RPENRSFYL	PR487_Michele_20180611_B07_rep1	7856	RPENRSFYL	591.307	2
197	PR487_Michele_20180611_B07_rep1_9140_RPDERRFAVF	0.876164	0.000778816	9.9915e-05	RPDERRFAVF	PR487_Michele_20180611_B07_rep1	9140	RPDERRFAVF	431.567	3
198	PR487_Michele_20180611_B07_rep1_5970_QPQFQRQGL	0.874602	0.000778816	0.000101173	QPQFQRQGL	PR487_Michele_20180611_B07_rep1	5970	QPQFQRQGL	551.294	2
199	PR487_Michele_20180611_B07_rep1_4341_AAFDGRHSQTL	0.874541	0.000778816	0.000101221	AAFDGRHSQTL	PR487_Michele_20180611_B07_rep1	4341	AAFDGRHSQTL	601.799	2
200	PR487_Michele_20180611_B07_rep1_8172_APHLVGPHL	0.873428	0.000778816	0.000102128	APHLVGPHL	PR487_Michele_20180611_B07_rep1	8172	APHLVGPHL	470.772	2
201	PR487_Michele_20180611_B07_rep1_8172_HPIRPKPP	-1.12661	0.42943	1	HPIRPKPP	PR487_Michele_20180611_B07_rep1	8172	HPIRPKPP	470.772	2
202	PR487_Michele_20180611_B07_rep1_4774_RPKQEKAFSL	0.872596	0.000778816	0.00010281	RPKQEKAFSL	PR487_Michele_20180611_B07_rep1	4774	RPKQEKAFSL	401.9	3
203	PR487_Michele_20180611_B07_rep1_4856_NPSANYHAL	0.872272	0.000778816	0.000103078	NPSANYHAL	PR487_Michele_20180611_B07_rep1	4856	NPSANYHAL	493.738	2
204	PR487_Michele_20180611_B07_rep1_2558_HPHSGSGRSVL	0.872043	0.000778816	0.000103266	HPHSGSGRSVL	PR487_Michele_20180611_B07_rep1	2558	HPHSGSGRSVL	378.532	3
205	PR487_Michele_20180611_B07_rep1_2558_VSDKYNLKPIPLKRQS	-0.641141	0.2103	0.988231	VSDKYNLKPIPLKRQS	PR487_Michele_20180611_B07_rep1	2558	VSDKYNLKPIPLKRQS	378.532	3
206	PR487_Michele_20180611_B07_rep1_2558_RLLQVNHVR	-1.01168	0.387835	1	RLLQVNHVR	PR487_Michele_20180611_B07_rep1	2558	RLLQVNHVR	378.532	3
207	PR487_Michele_20180611_B07_rep1_5332_RPTLEGREL	0.870078	0.000778816	0.000104904	RPTLEGREL	PR487_Michele_20180611_B07_rep1	5332	RPTLEGREL	535.801	2
208	PR487_Michele_20180611_B07_rep1_4862_RPDDRSQGAII	0.869872	0.000778816	0.000105078	RPDDRSQGAII	PR487_Michele_20180611_B07_rep1	4862	RPDDRSQGAII	614.326	2
209	PR487_Michele_20180611_B07_rep1_11606_FPDNQRPLL	0.869642	0.000778816	0.00010527	FPDNQRPLL	PR487_Michele_20180611_B07_rep1	11606	FPDNQRPLL	550.298	2
210	PR487_Michele_20180611_B07_rep1_8154_SPVPHPEL	0.867985	0.000778816	0.000106677	SPVPHPEL	PR487_Michele_20180611_B07_rep1	8154	SPVPHPEL	438.235	2
211	PR487_Michele_20180611_B07_rep1_7338_RPSETFARF	0.867089	0.000778816	0.000107444	RPSETFARF	PR487_Michele_20180611_B07_rep1	7338	RPSETFARF	555.788	2
212	PR487_Michele_20180611_B07_rep1_10380_TPIPGTIEM[+16.0]	0.866998	0.000778816	0.000107523	TPIPGTIEM	PR487_Michele_20180611_B07_rep1	10380	TPIPGTIEM(ox)	974.487	1
213	PR487_Michele_20180611_B07_rep1_5962_VPRVPTHTL	0.865144	0.000778816	0.000109131	VPRVPTHTL	PR487_Michele_20180611_B07_rep1	5962	VPRVPTHTL	510.304	2
214	PR487_Michele_20180611_B07_rep1_5962_SPGLTSKESL	0.258352	0.00240964	0.0139246	SPGLTSKESL	PR487_Michele_20180611_B07_rep1	5962	SPGLTSKESL	510.304	2
215	PR487_Michele_20180611_B07_rep1_5962_RPAKVQKPP	-1.09252	0.420563	1	RPAKVQKPP	PR487_Michele_20180611_B07_rep1	5962	RPAKVQKPP	510.304	2
216	PR487_Michele_20180611_B07_rep1_7938_EPRVINQM[+16.0]L	0.864459	0.000778816	0.000109731	EPRVINQML	PR487_Michele_20180611_B07_rep1	7938	EPRVINQM(ox)L	558.297	2
217	PR487_Michele_20180611_B07_rep1_11496_M[+16.0]PSDKTIGGGDDSFNTF	0.863607	0.000778816	0.000110482	MPSDKTIGGGDDSFNTF	PR487_Michele_20180611_B07_rep1	11496	M(ox)PSDKTIGGGDDSFNTF	902.889	2
218	PR487_Michele_20180611_B07_rep1_11496_APLPGM[+16.0]TSL	0.669311	0.000778816	0.000523425	APLPGMTSL	PR487_Michele_20180611_B07_rep1	11496	APLPGM(ox)TSL	902.889	2
219	PR487_Michele_20180611_B07_rep1_4066_HPEPPKAEL	0.86233	0.000778816	0.000111617	HPEPPKAEL	PR487_Michele_20180611_B07_rep1	4066	HPEPPKAEL	509.273	2
220	PR487_Michele_20180611_B07_rep1_4066_RVASPKLVM[+16.0]	0.0820147	0.00554097	0.0552437	RVASPKLVM	PR487_Michele_20180611_B07_rep1	4066	RVASPKLVM(ox)	509.273	2
221	PR487_Michele_20180611_B07_rep1_11632_YPSKQFDVL	0.861403	0.000778816	0.000112449	YPSKQFDVL	PR487_Michele_20180611_B07_rep1	11632	YPSKQFDVL	548.787	2
222	PR487_Michele_20180611_B07_rep1_6891_YPGQPHPAL	0.858722	0.000778816	0.000114889	YPGQPHPAL	PR487_Michele_20180611_B07_rep1	6891	YPGQPHPAL	490.254	2
223	PR487_Michele_20180611_B07_rep1_5004_TPRLPQRNL	0.856536	0.000778816	0.000116918	TPRLPQRNL	PR487_Michele_20180611_B07_rep1	5004	TPRLPQRNL	365.552	3
224	PR487_Michele_20180611_B07_rep1_5004_RPYSAAFQR	-0.792118	0.292218	1	RPYSAAFQR	PR487_Michele_20180611_B07_rep1	5004	RPYSAAFQR	365.552	3
225	PR487_Michele_20180611_B07_rep1_8376_SPAFKVREF	0.855609	0.000778816	0.000117788	SPAFKVREF	PR487_Michele_20180611_B07_rep1	8376	SPAFKVREF	540.796	2
226	PR487_Michele_20180611_B07_rep1_6688_LTLPPNDHVNSNN	0.855354	0.000778816	0.000118029	LTLPPNDHVNSNN	PR487_Michele_20180611_B07_rep1	6688	LTLPPNDHVNSNN	717.853	2
227	PR487_Michele_20180611_B07_rep1_9235_APRLPSTM[+16.0]L	0.854146	0.000778816	0.000119176	APRLPSTML	PR487_Michele_20180611_B07_rep1	9235	APRLPSTM(ox)L	501.276	2
228	PR487_Michele_20180611_B07_rep1_10759_APKYGSYNVF	0.854036	0.000778816	0.000119281	APKYGSYNVF	PR487_Michele_20180611_B07_rep1	10759	APKYGSYNVF	573.284	2
229	PR487_Michele_20180611_B07_rep1_16178_GPLLPGQSF	0.850271	0.000778816	0.000122931	GPLLPGQSF	PR487_Michele_20180611_B07_rep1	16178	GPLLPGQSF	915.493	1
230	PR487_Michele_20180611_B07_rep1_6864_GPM[+16.0]FSGKSTEL	0.84956	0.000778816	0.000123634	GPMFSGKSTEL	PR487_Michele_20180611_B07_rep1	6864	GPM(ox)FSGKSTEL	585.279	2
231	PR487_Michele_20180611_B07_rep1_12904_RPIKPSPPYFGL	0.849101	0.000778816	0.000124088	RPIKPSPPYFGL	PR487_Michele_20180611_B07_rep1	12904	RPIKPSPPYFGL	686.393	2
232	PR487_Michele_20180611_B07_rep1_6959_SPTGQPTAL	0.849079	0.000778816	0.000124111	SPTGQPTAL	PR487_Michele_20180611_B07_rep1	6959	SPTGQPTAL	871.452	1
233	PR487_Michele_20180611_B07_rep1_10231_EPRPNFNTPQAL	0.847545	0.000778816	0.000125644	EPRPNFNTPQAL	PR487_Michele_20180611_B07_rep1	10231	EPRPNFNTPQAL	692.354	2
234	PR487_Michele_20180611_B07_rep1_10305_LPSASHFSQL	0.847013	0.000778816	0.00012618	LPSASHFSQL	PR487_Michele_20180611_B07_rep1	10305	LPSASHFSQL	543.783	2
235	PR487_Michele_20180611_B07_rep1_9263_KPFYFHGV	0.845035	0.000778816	0.000128194	KPFYFHGV	PR487_Michele_20180611_B07_rep1	9263	KPFYFHGV	497.761	2
236	PR487_Michele_20180611_B07_rep1_4989_NPNLRKNVL	0.84423	0.000778816	0.000129024	NPNLRKNVL	PR487_Michele_20180611_B07_rep1	4989	NPNLRKNVL	534.32	2
237	PR487_Michele_20180611_B07_rep1_4989_EGRYRVLSS	-0.593015	0.186569	0.969018	EGRYRVLSS	PR487_Michele_20180611_B07_rep1	4989	EGRYRVLSS	534.32	2
238	PR487_Michele_20180611_B07_rep1_4989_VNEKETLAY	-1.03088	0.396362	1	VNEKETLAY	PR487_Michele_20180611_B07_rep1	4989	VNEKETLAY	534.32	2
239	PR487_Michele_20180611_B07_rep1_7742_YPNKPPTVRF	0.844016	0.000778816	0.000129244	YPNKPPTVRF	PR487_Michele_20180611_B07_rep1	7742	YPNKPPTVRF	406.892	3
240	PR487_Michele_20180611_B07_rep1_7742_KNPKTAGP	-0.753537	0.273402	1	KNPKTAGP	PR487_Michele_20180611_B07_rep1	7742	KNPKTAGP	406.892	3
241	PR487_Michele_20180611_B07_rep1_9894_APYPASQPPYNPA	0.843669	0.000778816	0.000129604	APYPASQPPYNPA	PR487_Michele_20180611_B07_rep1	9894	APYPASQPPYNPA	686.83	2
242	PR487_Michele_20180611_B07_rep1_10153_APDVGRM[+16.0]GIEI	0.840921	0.000778816	0.000132487	APDVGRMGIEI	PR487_Michele_20180611_B07_rep1	10153	APDVGRM(ox)GIEI	587.301	2
243	PR487_Michele_20180611_B07_rep1_11926_HPYRAFPVL	0.838616	0.000778816	0.000134955	HPYRAFPVL	PR487_Michele_20180611_B07_rep1	11926	HPYRAFPVL	550.306	2
244	PR487_Michele_20180611_B07_rep1_8183_RPDM[+16.0]KYIGF	0.837484	0.000778816	0.000136183	RPDMKYIGF	PR487_Michele_20180611_B07_rep1	8183	RPDM(ox)KYIGF	571.787	2
245	PR487_Michele_20180611_B07_rep1_4738_SPRGHLTSLQDA	0.836732	0.000778816	0.000137006	SPRGHLTSLQDA	PR487_Michele_20180611_B07_rep1	4738	SPRGHLTSLQDA	427.89	3
246	PR487_Michele_20180611_B07_rep1_4738_LSASAHRL	-1.23587	0.459294	1	LSASAHRL	PR487_Michele_20180611_B07_rep1	4738	LSASAHRL	427.89	3
247	PR487_Michele_20180611_B07_rep1_7110_TPSEPHPVL	0.836398	0.000778816	0.000137373	TPSEPHPVL	PR487_Michele_20180611_B07_rep1	7110	TPSEPHPVL	488.759	2
248	PR487_Michele_20180611_B07_rep1_7110_HPDRLPLQ	-1.13239	0.430788	1	HPDRLPLQ	PR487_Michele_20180611_B07_rep1	7110	HPDRLPLQ	488.759	2
249	PR487_Michele_20180611_B07_rep1_9347_APSELLRKF	0.835375	0.000778816	0.000138503	APSELLRKF	PR487_Michele_20180611_B07_rep1	9347	APSELLRKF	530.811	2
250	PR487_Michele_20180611_B07_rep1_11851_HPRSPTPTLPLSTSSFDEQN	0.835269	0.000778816	0.000138621	HPRSPTPTLPLSTSSFDEQN	PR487_Michele_20180611_B07_rep1	11851	HPRSPTPTLPLSTSSFDEQN	737.403	3
251	PR487_Michele_20180611_B07_rep1_8581_APFPHGDSAL	0.835051	0.000778816	0.000138862	APFPHGDSAL	PR487_Michele_20180611_B07_rep1	8581	APFPHGDSAL	506.248	2
252	PR487_Michele_20180611_B07_rep1_5137_SPGVM[+16.0]GTSV	0.834085	0.000778816	0.000139941	SPGVMGTSV	PR487_Michele_20180611_B07_rep1	5137	SPGVM(ox)GTSV	850.398	1
253	PR487_Michele_20180611_B07_rep1_12066_TPLDEKSLAL	0.831353	0.000778816	0.000143035	TPLDEKSLAL	PR487_Michele_20180611_B07_rep1	12066	TPLDEKSLAL	543.806	2
254	PR487_Michele_20180611_B07_rep1_4112_SPYGGGYGSGGGSGGYGSR	0.831147	0.000778816	0.000143272	SPYGGGYGSGGGSGGYGSR	PR487_Michele_20180611_B07_rep1	4112	SPYGGGYGSGGGSGGYGSR	840.356	2
255	PR487_Michele_20180611_B07_rep1_8674_QPYSGSPANL	0.830844	0.000778816	0.000143619	QPYSGSPANL	PR487_Michele_20180611_B07_rep1	8674	QPYSGSPANL	1033.49	1
256	PR487_Michele_20180611_B07_rep1_19492_M[+16.0]PFPGPLL	0.829412	0.000778816	0.000145275	MPFPGPLL	PR487_Michele_20180611_B07_rep1	19492	M(ox)PFPGPLL	887.47	1
257	PR487_Michele_20180611_B07_rep1_7009_RVEPLRNEL	0.829402	0.000778816	0.000145287	RVEPLRNEL	PR487_Michele_20180611_B07_rep1	7009	RVEPLRNEL	563.322	2
258	PR487_Michele_20180611_B07_rep1_7009_PVAQRRTVSI	-0.49842	0.133844	0.894464	PVAQRRTVSI	PR487_Michele_20180611_B07_rep1	7009	PVAQRRTVSI	563.322	2
259	PR487_Michele_20180611_B07_rep1_10230_LVM[+16.0]APRTVL	0.8277	0.000778816	0.00014728	LVMAPRTVL	PR487_Michele_20180611_B07_rep1	10230	LVM(ox)APRTVL	508.302	2
260	PR487_Michele_20180611_B07_rep1_10230_PYGATKHLQ	-1.09515	0.42168	1	PYGATKHLQ	PR487_Michele_20180611_B07_rep1	10230	PYGATKHLQ	508.302	2
261	PR487_Michele_20180611_B07_rep1_6336_VPHKIITHL	0.827618	0.000778816	0.000147377	VPHKIITHL	PR487_Michele_20180611_B07_rep1	6336	VPHKIITHL	529.33	2
262	PR487_Michele_20180611_B07_rep1_7538_RAEYGRLGL	0.827588	0.000778816	0.000147412	RAEYGRLGL	PR487_Michele_20180611_B07_rep1	7538	RAEYGRLGL	517.791	2
263	PR487_Michele_20180611_B07_rep1_7336_APALTSRQF	0.82654	0.000778816	0.000148654	APALTSRQF	PR487_Michele_20180611_B07_rep1	7336	APALTSRQF	495.772	2
264	PR487_Michele_20180611_B07_rep1_7336_ALPRTYMASVYNT	-0.591711	0.186313	0.968358	ALPRTYMASVYNT	PR487_Michele_20180611_B07_rep1	7336	ALPRTYMASVYNT	495.772	2
265	PR487_Michele_20180611_B07_rep1_5342_KPKYQINNI	0.826076	0.000778816	0.000149209	KPKYQINNI	PR487_Michele_20180611_B07_rep1	5342	KPKYQINNI	559.323	2
266	PR487_Michele_20180611_B07_rep1_7015_ENVDRGAGSIREAGGAF	0.825084	0.000778816	0.000150397	ENVDRGAGSIREAGGAF	PR487_Michele_20180611_B07_rep1	7015	ENVDRGAGSIREAGGAF	569.28	3
267	PR487_Michele_20180611_B07_rep1_5678_RPVDQLRHL	0.824538	0.000778816	0.000151057	RPVDQLRHL	PR487_Michele_20180611_B07_rep1	5678	RPVDQLRHL	378.557	3
268	PR487_Michele_20180611_B07_rep1_13692_APAGGFGGF	0.823917	0.000778816	0.000151809	APAGGFGGF	PR487_Michele_20180611_B07_rep1	13692	APAGGFGGF	780.367	1
269	PR487_Michele_20180611_B07_rep1_9794_IPRIEDGNNF	0.820935	0.000778816	0.000155477	IPRIEDGNNF	PR487_Michele_20180611_B07_rep1	9794	IPRIEDGNNF	587.796	2
270	PR487_Michele_20180611_B07_rep1_7266_RPRSPAGQVAAASPL	0.820903	0.000778816	0.000155517	RPRSPAGQVAAASPL	PR487_Michele_20180611_B07_rep1	7266	RPRSPAGQVAAASPL	739.416	2
271	PR487_Michele_20180611_B07_rep1_11207_APEIRNDYYL	0.820695	0.000778816	0.000155777	APEIRNDYYL	PR487_Michele_20180611_B07_rep1	11207	APEIRNDYYL	627.311	2
272	PR487_Michele_20180611_B07_rep1_4897_APDSQRLKL	0.819426	0.000778816	0.000157367	APDSQRLKL	PR487_Michele_20180611_B07_rep1	4897	APDSQRLKL	514.298	2
273	PR487_Michele_20180611_B07_rep1_12520_FPDNQRPFL	0.818787	0.000778816	0.000158175	FPDNQRPFL	PR487_Michele_20180611_B07_rep1	12520	FPDNQRPFL	567.291	2
274	PR487_Michele_20180611_B07_rep1_7431_APKGSVLQEAKL	0.818769	0.000778816	0.000158198	APKGSVLQEAKL	PR487_Michele_20180611_B07_rep1	7431	APKGSVLQEAKL	620.867	2
275	PR487_Michele_20180611_B07_rep1_13529_FPVLGGSSM[+16.0]	0.818391	0.000778816	0.000158677	FPVLGGSSM	PR487_Michele_20180611_B07_rep1	13529	FPVLGGSSM(ox)	910.434	1
276	PR487_Michele_20180611_B07_rep1_17185_YPFFRGVTI	0.818385	0.000778816	0.000158684	YPFFRGVTI	PR487_Michele_20180611_B07_rep1	17185	YPFFRGVTI	550.304	2
277	PR487_Michele_20180611_B07_rep1_13235_YPHGPPGPLGL	0.818244	0.000778816	0.000158864	YPHGPPGPLGL	PR487_Michele_20180611_B07_rep1	13235	YPHGPPGPLGL	552.796	2
278	PR487_Michele_20180611_B07_rep1_6982_RPHYSLRTL	0.818198	0.000778816	0.000158922	RPHYSLRTL	PR487_Michele_20180611_B07_rep1	6982	RPHYSLRTL	381.552	3
279	PR487_Michele_20180611_B07_rep1_8387_RPHGSHGLFL	0.817137	0.000778816	0.000160278	RPHGSHGLFL	PR487_Michele_20180611_B07_rep1	8387	RPHGSHGLFL	374.205	3
280	PR487_Michele_20180611_B07_rep1_6287_LPQYRDAVM[+16.0]	0.816774	0.000778816	0.000160744	LPQYRDAVM	PR487_Michele_20180611_B07_rep1	6287	LPQYRDAVM(ox)	554.777	2
281	PR487_Michele_20180611_B07_rep1_4949_RPNDIYVNM[+16.0]	0.815662	0.000778816	0.000162182	RPNDIYVNM	PR487_Michele_20180611_B07_rep1	4949	RPNDIYVNM(ox)	569.272	2
282	PR487_Michele_20180611_B07_rep1_6112_NPDKRFTDL	0.815515	0.000778816	0.000162372	NPDKRFTDL	PR487_Michele_20180611_B07_rep1	6112	NPDKRFTDL	553.286	2
283	PR487_Michele_20180611_B07_rep1_10304_SPLGSGEGL	0.814834	0.000778816	0.00016326	SPLGSGEGL	PR487_Michele_20180611_B07_rep1	10304	SPLGSGEGL	816.41	1
284	PR487_Michele_20180611_B07_rep1_12433_LPAPPHIDV	0.814519	0.000778816	0.000163672	LPAPPHIDV	PR487_Michele_20180611_B07_rep1	12433	LPAPPHIDV	479.772	2
285	PR487_Michele_20180611_B07_rep1_2964_RPRPGTGLGRVM[+16.0]	0.814331	0.000778816	0.00016392	RPRPGTGLGRVM	PR487_Michele_20180611_B07_rep1	2964	RPRPGTGLGRVM(ox)	438.247	3
286	PR487_Michele_20180611_B07_rep1_8569_TPSLVKSTSQL	0.81398	0.000778816	0.00016438	TPSLVKSTSQL	PR487_Michele_20180611_B07_rep1	8569	TPSLVKSTSQL	580.83	2
287	PR487_Michele_20180611_B07_rep1_6933_LTLPPNDHVNSNN	0.813976	0.000778816	0.000164386	LTLPPNDHVNSNN	PR487_Michele_20180611_B07_rep1	6933	LTLPPNDHVNSNN	717.852	2
288	PR487_Michele_20180611_B07_rep1_9665_HPELFHQL	0.813686	0.000778816	0.000164768	HPELFHQL	PR487_Michele_20180611_B07_rep1	9665	HPELFHQL	510.766	2
289	PR487_Michele_20180611_B07_rep1_10918_LPNFKQNEF	0.813681	0.000778816	0.000164774	LPNFKQNEF	PR487_Michele_20180611_B07_rep1	10918	LPNFKQNEF	568.79	2
290	PR487_Michele_20180611_B07_rep1_6786_LPSARTDEQAL	0.812548	0.000778816	0.000166276	LPSARTDEQAL	PR487_Michele_20180611_B07_rep1	6786	LPSARTDEQAL	600.815	2
291	PR487_Michele_20180611_B07_rep1_10367_APQPSVTGL	0.811189	0.000778816	0.000168096	APQPSVTGL	PR487_Michele_20180611_B07_rep1	10367	APQPSVTGL	869.474	1
292	PR487_Michele_20180611_B07_rep1_12937_RPYFDVEPAQV	0.810335	0.000778816	0.000169248	RPYFDVEPAQV	PR487_Michele_20180611_B07_rep1	12937	RPYFDVEPAQV	660.833	2
293	PR487_Michele_20180611_B07_rep1_8417_RPYTNKVITL	0.809175	0.000778816	0.000170828	RPYTNKVITL	PR487_Michele_20180611_B07_rep1	8417	RPYTNKVITL	402.24	3
294	PR487_Michele_20180611_B07_rep1_8417_PTGGIFNP	-1.98483	0.528529	1	PTGGIFNP	PR487_Michele_20180611_B07_rep1	8417	PTGGIFNP	402.24	3
295	PR487_Michele_20180611_B07_rep1_15735_TPSTPFSDL	0.808197	0.000778816	0.00017217	TPSTPFSDL	PR487_Michele_20180611_B07_rep1	15735	TPSTPFSDL	964.464	1
296	PR487_Michele_20180611_B07_rep1_10958_NPM[+16.0]VTGTSVL	0.807869	0.000778816	0.000172623	NPMVTGTSVL	PR487_Michele_20180611_B07_rep1	10958	NPM(ox)VTGTSVL	1034.52	1
297	PR487_Michele_20180611_B07_rep1_11388_FPDNQRPLL	0.807311	0.000778816	0.000173396	FPDNQRPLL	PR487_Michele_20180611_B07_rep1	11388	FPDNQRPLL	550.298	2
298	PR487_Michele_20180611_B07_rep1_11388_PDNRPALGSTA	-0.828879	0.306877	1	PDNRPALGSTA	PR487_Michele_20180611_B07_rep1	11388	PDNRPALGSTA	550.298	2
299	PR487_Michele_20180611_B07_rep1_9177_VPDSSGPERIL	0.807192	0.000778816	0.000173562	VPDSSGPERIL	PR487_Michele_20180611_B07_rep1	9177	VPDSSGPERIL	585.312	2
300	PR487_Michele_20180611_B07_rep1_11201_TPAGDIM[+16.0]EL	0.804875	0.000778816	0.000176811	TPAGDIMEL	PR487_Michele_20180611_B07_rep1	11201	TPAGDIM(ox)EL	962.45	1
301	PR487_Michele_20180611_B07_rep1_6016_LPAFKRKTL	0.804874	0.000778816	0.000176812	LPAFKRKTL	PR487_Michele_20180611_B07_rep1	6016	LPAFKRKTL	537.345	2
302	PR487_Michele_20180611_B07_rep1_8377_HPTGKM[+16.0]FIL	0.802867	0.000778816	0.000179676	HPTGKMFIL	PR487_Michele_20180611_B07_rep1	8377	HPTGKM(ox)FIL	530.287	2
303	PR487_Michele_20180611_B07_rep1_8970_HPIEGSTTVF	0.802594	0.000778816	0.00018007	HPIEGSTTVF	PR487_Michele_20180611_B07_rep1	8970	HPIEGSTTVF	544.275	2
304	PR487_Michele_20180611_B07_rep1_8970_PLDASFRAVL	-1.04561	0.403524	1	PLDASFRAVL	PR487_Michele_20180611_B07_rep1	8970	PLDASFRAVL	544.275	2
305	PR487_Michele_20180611_B07_rep1_7394_RPIFKDTQGSL	0.801398	0.000778816	0.000181803	RPIFKDTQGSL	PR487_Michele_20180611_B07_rep1	7394	RPIFKDTQGSL	631.349	2
306	PR487_Michele_20180611_B07_rep1_8096_APRPASGPIRPIV	0.800824	0.000778816	0.00018264	APRPASGPIRPIV	PR487_Michele_20180611_B07_rep1	8096	APRPASGPIRPIV	665.902	2
307	PR487_Michele_20180611_B07_rep1_4336_SPKNIGGSHSVL	0.800035	0.000778816	0.000183798	SPKNIGGSHSVL	PR487_Michele_20180611_B07_rep1	4336	SPKNIGGSHSVL	598.324	2
308	PR487_Michele_20180611_B07_rep1_12211_SPSPSGSVLFTDEGVPK	0.799638	0.000778816	0.000184382	SPSPSGSVLFTDEGVPK	PR487_Michele_20180611_B07_rep1	12211	SPSPSGSVLFTDEGVPK	852.428	2
309	PR487_Michele_20180611_B07_rep1_12834_SPDLPTGSL	0.798967	0.000778816	0.000185376	SPDLPTGSL	PR487_Michele_20180611_B07_rep1	12834	SPDLPTGSL	885.482	1
310	PR487_Michele_20180611_B07_rep1_9316_APTDPPTGL	0.798206	0.000778816	0.000186508	APTDPPTGL	PR487_Michele_20180611_B07_rep1	9316	APTDPPTGL	868.441	1
311	PR487_Michele_20180611_B07_rep1_6992_LPRQPPM[+16.0]SL	0.797953	0.000778816	0.000186887	LPRQPPMSL	PR487_Michele_20180611_B07_rep1	6992	LPRQPPM(ox)SL	527.288	2
312	PR487_Michele_20180611_B07_rep1_11409_APGLIKTSF	0.796226	0.000778816	0.000189489	APGLIKTSF	PR487_Michele_20180611_B07_rep1	11409	APGLIKTSF	467.274	2
313	PR487_Michele_20180611_B07_rep1_8277_APKRPPSAFF	0.79468	0.000778816	0.000191849	APKRPPSAFF	PR487_Michele_20180611_B07_rep1	8277	APKRPPSAFF	559.311	2
314	PR487_Michele_20180611_B07_rep1_13837_SPLSGGNVAF	0.79437	0.000778816	0.000192325	SPLSGGNVAF	PR487_Michele_20180611_B07_rep1	13837	SPLSGGNVAF	948.479	1
315	PR487_Michele_20180611_B07_rep1_8240_LPNGPTAHF	0.79362	0.000778816	0.000193484	LPNGPTAHF	PR487_Michele_20180611_B07_rep1	8240	LPNGPTAHF	477.292	2
316	PR487_Michele_20180611_B07_rep1_8240_ITAPPSRVL	-0.0949999	0.0205271	0.194133	ITAPPSRVL	PR487_Michele_20180611_B07_rep1	8240	ITAPPSRVL	477.292	2
317	PR487_Michele_20180611_B07_rep1_8422_APVNAGPSSL	0.793033	0.000778816	0.000194395	APVNAGPSSL	PR487_Michele_20180611_B07_rep1	8422	APVNAGPSSL	912.479	1
318	PR487_Michele_20180611_B07_rep1_2565_RPAGAAPRPPPKPM[+16.0]	0.792972	0.000778816	0.00019449	RPAGAAPRPPPKPM	PR487_Michele_20180611_B07_rep1	2565	RPAGAAPRPPPKPM(ox)	486.938	3
319	PR487_Michele_20180611_B07_rep1_10644_APSYPM[+16.0]ASL	0.792957	0.000778816	0.000194513	APSYPMASL	PR487_Michele_20180611_B07_rep1	10644	APSYPM(ox)ASL	952.445	1
320	PR487_Michele_20180611_B07_rep1_5519_VPQPHPQTL	0.790417	0.000778816	0.000198509	VPQPHPQTL	PR487_Michele_20180611_B07_rep1	5519	VPQPHPQTL	508.78	2
321	PR487_Michele_20180611_B07_rep1_5519_PQTDDKINS	-0.763101	0.279712	1	PQTDDKINS	PR487_Michele_20180611_B07_rep1	5519	PQTDDKINS	508.78	2
322	PR487_Michele_20180611_B07_rep1_8538_VPNAGRGLVRL	0.78751	0.000778816	0.000203183	VPNAGRGLVRL	PR487_Michele_20180611_B07_rep1	8538	VPNAGRGLVRL	384.572	3
323	PR487_Michele_20180611_B07_rep1_6687_TPVAGSQSL	0.786317	0.000778816	0.000205134	TPVAGSQSL	PR487_Michele_20180611_B07_rep1	6687	TPVAGSQSL	859.453	1
324	PR487_Michele_20180611_B07_rep1_9069_M[+16.0]PAEEFREL	0.786246	0.000778816	0.000205251	MPAEEFREL	PR487_Michele_20180611_B07_rep1	9069	M(ox)PAEEFREL	569.266	2
325	PR487_Michele_20180611_B07_rep1_9792_LVM[+16.0]APRTVL	0.785869	0.000778816	0.000205871	LVMAPRTVL	PR487_Michele_20180611_B07_rep1	9792	LVM(ox)APRTVL	508.302	2
326	PR487_Michele_20180611_B07_rep1_6080_RISEQFTAM[+16.0]	0.785647	0.000778816	0.000206236	RISEQFTAM	PR487_Michele_20180611_B07_rep1	6080	RISEQFTAM(ox)	548.294	2
327	PR487_Michele_20180611_B07_rep1_10673_EPAFPHTDL	0.785214	0.000778816	0.000206953	EPAFPHTDL	PR487_Michele_20180611_B07_rep1	10673	EPAFPHTDL	513.748	2
328	PR487_Michele_20180611_B07_rep1_5179_VPSKPPM[+16.0]SL	0.785032	0.000778816	0.000207256	VPSKPPMSL	PR487_Michele_20180611_B07_rep1	5179	VPSKPPM(ox)SL	486.265	2
329	PR487_Michele_20180611_B07_rep1_4559_QPFHREDQL	0.784939	0.000778816	0.000207409	QPFHREDQL	PR487_Michele_20180611_B07_rep1	4559	QPFHREDQL	585.288	2
330	PR487_Michele_20180611_B07_rep1_7403_HPFLQRQQL	0.78482	0.000778816	0.000207607	HPFLQRQQL	PR487_Michele_20180611_B07_rep1	7403	HPFLQRQQL	583.825	2
331	PR487_Michele_20180611_B07_rep1_7403_LMIETTEDTI	-0.502463	0.136279	0.898889	LMIETTEDTI	PR487_Michele_20180611_B07_rep1	7403	LMIETTEDTI	583.825	2
332	PR487_Michele_20180611_B07_rep1_8413_VPVSGTQGL	0.783913	0.000778816	0.00020912	VPVSGTQGL	PR487_Michele_20180611_B07_rep1	8413	VPVSGTQGL	857.473	1
333	PR487_Michele_20180611_B07_rep1_10760_LDQEIIEVDPDTKEM[+16.0]LK	0.783856	0.000778816	0.000209215	LDQEIIEVDPDTKEMLK	PR487_Michele_20180611_B07_rep1	10760	LDQEIIEVDPDTKEM(ox)LK	678.009	3
334	PR487_Michele_20180611_B07_rep1_8926_YLRPPNTSL	0.783819	0.000778816	0.000209278	YLRPPNTSL	PR487_Michele_20180611_B07_rep1	8926	YLRPPNTSL	530.793	2
335	PR487_Michele_20180611_B07_rep1_11976_VPLAQAQAL	0.782904	0.000778816	0.000210817	VPLAQAQAL	PR487_Michele_20180611_B07_rep1	11976	VPLAQAQAL	910.537	1
336	PR487_Michele_20180611_B07_rep1_7165_APRPFGSVSSPKVT	0.78287	0.000778816	0.000210873	APRPFGSVSSPKVT	PR487_Michele_20180611_B07_rep1	7165	APRPFGSVSSPKVT	477.265	3
337	PR487_Michele_20180611_B07_rep1_11530_SPNAEIHIL	0.782573	0.000778816	0.000211375	SPNAEIHIL	PR487_Michele_20180611_B07_rep1	11530	SPNAEIHIL	497.272	2
338	PR487_Michele_20180611_B07_rep1_10787_KPVNPSPLSQL	0.781958	0.000778816	0.000212419	KPVNPSPLSQL	PR487_Michele_20180611_B07_rep1	10787	KPVNPSPLSQL	590.34	2
339	PR487_Michele_20180611_B07_rep1_6844_SPDSSRPARFL	0.781125	0.000778816	0.00021384	SPDSSRPARFL	PR487_Michele_20180611_B07_rep1	6844	SPDSSRPARFL	616.823	2
340	PR487_Michele_20180611_B07_rep1_4450_RPYEKGRLI	0.780751	0.000778816	0.000214481	RPYEKGRLI	PR487_Michele_20180611_B07_rep1	4450	RPYEKGRLI	377.893	3
341	PR487_Michele_20180611_B07_rep1_6291_YPDIKHGGL	0.780025	0.000778816	0.000215732	YPDIKHGGL	PR487_Michele_20180611_B07_rep1	6291	YPDIKHGGL	500.266	2
342	PR487_Michele_20180611_B07_rep1_8755_HPHPFLNSV	0.779166	0.000778816	0.00021722	HPHPFLNSV	PR487_Michele_20180611_B07_rep1	8755	HPHPFLNSV	524.272	2
343	PR487_Michele_20180611_B07_rep1_10409_IPRITIEM[+16.0]	0.77913	0.000778816	0.000217283	IPRITIEM	PR487_Michele_20180611_B07_rep1	10409	IPRITIEM(ox)	494.778	2
344	PR487_Michele_20180611_B07_rep1_9795_SPQAPTHFL	0.77838	0.000778816	0.000218593	SPQAPTHFL	PR487_Michele_20180611_B07_rep1	9795	SPQAPTHFL	499.259	2
345	PR487_Michele_20180611_B07_rep1_7463_RIAPAFSSM[+16.0]	0.778183	0.000778816	0.000218937	RIAPAFSSM	PR487_Michele_20180611_B07_rep1	7463	RIAPAFSSM(ox)	498.253	2
346	PR487_Michele_20180611_B07_rep1_7463_ILELLSVPL	-0.932859	0.355562	1	ILELLSVPL	PR487_Michele_20180611_B07_rep1	7463	ILELLSVPL	498.253	2
347	PR487_Michele_20180611_B07_rep1_7463_QVVQRRPGG	-1.23865	0.460167	1	QVVQRRPGG	PR487_Michele_20180611_B07_rep1	7463	QVVQRRPGG	498.253	2
348	PR487_Michele_20180611_B07_rep1_7627_DTLRDPGSQL	0.77748	0.000778816	0.000220173	DTLRDPGSQL	PR487_Michele_20180611_B07_rep1	7627	DTLRDPGSQL	551.279	2
349	PR487_Michele_20180611_B07_rep1_5120_NPDFKAGVM[+16.0]	0.77707	0.000778816	0.000220897	NPDFKAGVM	PR487_Michele_20180611_B07_rep1	5120	NPDFKAGVM(ox)	497.751	2
350	PR487_Michele_20180611_B07_rep1_10954_VADPPRDSKGLAAAEPTANGGLALA	0.776947	0.000778816	0.000221113	VADPPRDSKGLAAAEPTANGGLALA	PR487_Michele_20180611_B07_rep1	10954	VADPPRDSKGLAAAEPTANGGLALA	788.084	3
351	PR487_Michele_20180611_B07_rep1_4629_IPVSSHNSL	0.77612	0.000778816	0.000222584	IPVSSHNSL	PR487_Michele_20180611_B07_rep1	4629	IPVSSHNSL	953.503	1
352	PR487_Michele_20180611_B07_rep1_5241_GPEADRHLL	0.776061	0.000778816	0.000222689	GPEADRHLL	PR487_Michele_20180611_B07_rep1	5241	GPEADRHLL	504.267	2
353	PR487_Michele_20180611_B07_rep1_5241_VPTKRPPVL	0.34206	0.00189573	0.0071583	VPTKRPPVL	PR487_Michele_20180611_B07_rep1	5241	VPTKRPPVL	504.267	2
354	PR487_Michele_20180611_B07_rep1_5241_TPLPAMAPLP	-1.43757	0.492073	1	TPLPAMAPLP	PR487_Michele_20180611_B07_rep1	5241	TPLPAMAPLP	504.267	2
355	PR487_Michele_20180611_B07_rep1_7325_YPSDHRITTF	0.775216	0.000778816	0.0002242	YPSDHRITTF	PR487_Michele_20180611_B07_rep1	7325	YPSDHRITTF	618.804	2
356	PR487_Michele_20180611_B07_rep1_11657_SPYLGQM[+16.0]I	0.773158	0.000778816	0.000227924	SPYLGQMI	PR487_Michele_20180611_B07_rep1	11657	SPYLGQM(ox)I	924.449	1
357	PR487_Michele_20180611_B07_rep1_11757_NPRIPYTEL	0.771662	0.000778816	0.000230671	NPRIPYTEL	PR487_Michele_20180611_B07_rep1	11757	NPRIPYTEL	551.799	2
358	PR487_Michele_20180611_B07_rep1_11757_TENVIRENQ	-1.39889	0.489204	1	TENVIRENQ	PR487_Michele_20180611_B07_rep1	11757	TENVIRENQ	551.799	2
359	PR487_Michele_20180611_B07_rep1_12396_APYRPPDISL	0.771461	0.000778816	0.000231043	APYRPPDISL	PR487_Michele_20180611_B07_rep1	12396	APYRPPDISL	564.807	2
360	PR487_Michele_20180611_B07_rep1_8772_SPNQKLLAV	0.770532	0.000778816	0.000232767	SPNQKLLAV	PR487_Michele_20180611_B07_rep1	8772	SPNQKLLAV	485.29	2
361	PR487_Michele_20180611_B07_rep1_4599_VPSAANGASHAL	0.770467	0.000778816	0.000232888	VPSAANGASHAL	PR487_Michele_20180611_B07_rep1	4599	VPSAANGASHAL	547.783	2
362	PR487_Michele_20180611_B07_rep1_12273_VPKPPSIEEF	0.769988	0.000778816	0.000233784	VPKPPSIEEF	PR487_Michele_20180611_B07_rep1	12273	VPKPPSIEEF	571.807	2
363	PR487_Michele_20180611_B07_rep1_21769_APFEPLASGIL	0.76861	0.000778816	0.000236376	APFEPLASGIL	PR487_Michele_20180611_B07_rep1	21769	APFEPLASGIL	1114.61	1
364	PR487_Michele_20180611_B07_rep1_12776_SPRNLGFETSAF	0.768302	0.000778816	0.00023696	SPRNLGFETSAF	PR487_Michele_20180611_B07_rep1	12776	SPRNLGFETSAF	663.328	2
365	PR487_Michele_20180611_B07_rep1_12408_YPRLGGFVM[+16.0]	0.76823	0.000778816	0.000237097	YPRLGGFVM	PR487_Michele_20180611_B07_rep1	12408	YPRLGGFVM(ox)	528.271	2
366	PR487_Michele_20180611_B07_rep1_12408_PPPPRAVIPL	-0.81285	0.300132	1	PPPPRAVIPL	PR487_Michele_20180611_B07_rep1	12408	PPPPRAVIPL	528.271	2
367	PR487_Michele_20180611_B07_rep1_4083_QPHLSRQDL	0.768046	0.000778816	0.000237447	QPHLSRQDL	PR487_Michele_20180611_B07_rep1	4083	QPHLSRQDL	547.292	2
368	PR487_Michele_20180611_B07_rep1_6208_SPAGGGAEAL	0.766274	0.000778816	0.000240839	SPAGGGAEAL	PR487_Michele_20180611_B07_rep1	6208	SPAGGGAEAL	829.405	1
369	PR487_Michele_20180611_B07_rep1_9523_SPEAREAM[+16.0]FL	0.765924	0.000778816	0.000241516	SPEAREAMFL	PR487_Michele_20180611_B07_rep1	9523	SPEAREAM(ox)FL	583.779	2
370	PR487_Michele_20180611_B07_rep1_4469_APKLDPEEM[+16.0]	0.764834	0.000778816	0.000243633	APKLDPEEM	PR487_Michele_20180611_B07_rep1	4469	APKLDPEEM(ox)	523.247	2
371	PR487_Michele_20180611_B07_rep1_16346_FPVGPGTGF	0.764289	0.000778816	0.000244697	FPVGPGTGF	PR487_Michele_20180611_B07_rep1	16346	FPVGPGTGF	878.441	1
372	PR487_Michele_20180611_B07_rep1_9664_LPHGLGGIGM[+16.0]	0.763995	0.000778816	0.000245274	LPHGLGGIGM	PR487_Michele_20180611_B07_rep1	9664	LPHGLGGIGM(ox)	484.255	2
373	PR487_Michele_20180611_B07_rep1_7804_NPQERTLTL	0.763393	0.000778816	0.000246459	NPQERTLTL	PR487_Michele_20180611_B07_rep1	7804	NPQERTLTL	536.293	2
374	PR487_Michele_20180611_B07_rep1_7438_IVDGNHRLTL	0.7626	0.000778816	0.000248029	IVDGNHRLTL	PR487_Michele_20180611_B07_rep1	7438	IVDGNHRLTL	379.884	3
375	PR487_Michele_20180611_B07_rep1_10625_APITDPQQL	0.761841	0.000778816	0.000249541	APITDPQQL	PR487_Michele_20180611_B07_rep1	10625	APITDPQQL	982.52	1
376	PR487_Michele_20180611_B07_rep1_11979_M[+16.0]PHDLITQL	0.760643	0.000778816	0.000251945	MPHDLITQL	PR487_Michele_20180611_B07_rep1	11979	M(ox)PHDLITQL	542.279	2
377	PR487_Michele_20180611_B07_rep1_8405_APM[+16.0]PPIIHA	0.760562	0.000778816	0.000252109	APMPPIIHA	PR487_Michele_20180611_B07_rep1	8405	APM(ox)PPIIHA	481.76	2
378	PR487_Michele_20180611_B07_rep1_7404_KPSPAM[+16.0]DVQF	0.759793	0.000778816	0.000253666	KPSPAMDVQF	PR487_Michele_20180611_B07_rep1	7404	KPSPAM(ox)DVQF	568.276	2
379	PR487_Michele_20180611_B07_rep1_10802_FPHLPGKTF	0.757523	0.000778816	0.000258318	FPHLPGKTF	PR487_Michele_20180611_B07_rep1	10802	FPHLPGKTF	522.287	2
380	PR487_Michele_20180611_B07_rep1_10633_QPSIPGGPV	0.756612	0.000778816	0.000260209	QPSIPGGPV	PR487_Michele_20180611_B07_rep1	10633	QPSIPGGPV	851.462	1
381	PR487_Michele_20180611_B07_rep1_2972_RPLPGPHKQL	0.75654	0.000778816	0.000260358	RPLPGPHKQL	PR487_Michele_20180611_B07_rep1	2972	RPLPGPHKQL	381.564	3
382	PR487_Michele_20180611_B07_rep1_7496_APRAGPDPRLL	0.755937	0.000778816	0.000261619	APRAGPDPRLL	PR487_Michele_20180611_B07_rep1	7496	APRAGPDPRLL	388.228	3
383	PR487_Michele_20180611_B07_rep1_7496_PPSPGASY	-1.48688	0.497238	1	PPSPGASY	PR487_Michele_20180611_B07_rep1	7496	PPSPGASY	388.228	3
384	PR487_Michele_20180611_B07_rep1_18987_M[+16.0]PYNYPVLL	0.755484	0.000778816	0.000262569	MPYNYPVLL	PR487_Michele_20180611_B07_rep1	18987	M(ox)PYNYPVLL	563.285	2
385	PR487_Michele_20180611_B07_rep1_4965_SPGGVYATRSSAV	0.753717	0.000778816	0.000266311	SPGGVYATRSSAV	PR487_Michele_20180611_B07_rep1	4965	SPGGVYATRSSAV	626.32	2
386	PR487_Michele_20180611_B07_rep1_14270_YPRLYPEL	0.753575	0.000778816	0.000266613	YPRLYPEL	PR487_Michele_20180611_B07_rep1	14270	YPRLYPEL	525.787	2
387	PR487_Michele_20180611_B07_rep1_8448_HPIYNIKSL	0.752779	0.000778816	0.000268317	HPIYNIKSL	PR487_Michele_20180611_B07_rep1	8448	HPIYNIKSL	542.81	2
388	PR487_Michele_20180611_B07_rep1_4801_KPRNVQILNM[+16.0]	0.751962	0.000778816	0.000270078	KPRNVQILNM	PR487_Michele_20180611_B07_rep1	4801	KPRNVQILNM(ox)	410.232	3
389	PR487_Michele_20180611_B07_rep1_13633_SPYGSSLDL	0.751552	0.000778816	0.000270967	SPYGSSLDL	PR487_Michele_20180611_B07_rep1	13633	SPYGSSLDL	938.447	1
390	PR487_Michele_20180611_B07_rep1_11759_VPM[+16.0]FRNVSL	0.7493	0.000778816	0.000275895	VPMFRNVSL	PR487_Michele_20180611_B07_rep1	11759	VPM(ox)FRNVSL	539.789	2
391	PR487_Michele_20180611_B07_rep1_3431_RPHSYVKTI	0.749172	0.000778816	0.000276179	RPHSYVKTI	PR487_Michele_20180611_B07_rep1	3431	RPHSYVKTI	367.546	3
392	PR487_Michele_20180611_B07_rep1_9667_QPYSGSPANF	0.748936	0.000778816	0.000276702	QPYSGSPANF	PR487_Michele_20180611_B07_rep1	9667	QPYSGSPANF	1067.48	1
393	PR487_Michele_20180611_B07_rep1_12100_VPAPVTM[+16.0]DSF	0.748772	0.000778816	0.000277065	VPAPVTMDSF	PR487_Michele_20180611_B07_rep1	12100	VPAPVTM(ox)DSF	540.258	2
394	PR487_Michele_20180611_B07_rep1_9376_TPNAGDTTVL	0.748286	0.000778816	0.000278146	TPNAGDTTVL	PR487_Michele_20180611_B07_rep1	9376	TPNAGDTTVL	988.496	1
395	PR487_Michele_20180611_B07_rep1_10276_VPAFYRETV	0.747487	0.000778816	0.000279931	VPAFYRETV	PR487_Michele_20180611_B07_rep1	10276	VPAFYRETV	541.287	2
396	PR487_Michele_20180611_B07_rep1_3080_RPYENFQNTEGKGTA	0.747425	0.000778816	0.00028007	RPYENFQNTEGKGTA	PR487_Michele_20180611_B07_rep1	3080	RPYENFQNTEGKGTA	571.273	3
397	PR487_Michele_20180611_B07_rep1_3172_SIRQPSLHM[+16.0]	0.747358	0.000778816	0.000280219	SIRQPSLHM	PR487_Michele_20180611_B07_rep1	3172	SIRQPSLHM(ox)	362.19	3
398	PR487_Michele_20180611_B07_rep1_12557_YPEELKPVL	0.747297	0.000778816	0.000280357	YPEELKPVL	PR487_Michele_20180611_B07_rep1	12557	YPEELKPVL	544.305	2
399	PR487_Michele_20180611_B07_rep1_7423_NPAM[+16.0]TRELL	0.7467	0.000778816	0.000281699	NPAMTRELL	PR487_Michele_20180611_B07_rep1	7423	NPAM(ox)TRELL	530.776	2
400	PR487_Michele_20180611_B07_rep1_4401_M[+16.0]PQYQKEL	0.746527	0.000778816	0.000282089	MPQYQKEL	PR487_Michele_20180611_B07_rep1	4401	M(ox)PQYQKEL	526.758	2
401	PR487_Michele_20180611_B07_rep1_13592_KPFDPARTPLVL	0.746432	0.000778816	0.000282306	KPFDPARTPLVL	PR487_Michele_20180611_B07_rep1	13592	KPFDPARTPLVL	677.399	2
402	PR487_Michele_20180611_B07_rep1_5587_TPAPPTHAL	0.746163	0.000778816	0.000282912	TPAPPTHAL	PR487_Michele_20180611_B07_rep1	5587	TPAPPTHAL	452.748	2
403	PR487_Michele_20180611_B07_rep1_10210_NPNLSGHLL	0.745361	0.000778816	0.000284735	NPNLSGHLL	PR487_Michele_20180611_B07_rep1	10210	NPNLSGHLL	482.764	2
404	PR487_Michele_20180611_B07_rep1_14687_APAEYGYIRTVL	0.744745	0.000778816	0.000286143	APAEYGYIRTVL	PR487_Michele_20180611_B07_rep1	14687	APAEYGYIRTVL	676.864	2
405	PR487_Michele_20180611_B07_rep1_13334_SPPLVGSSAL	0.744506	0.000778816	0.000286691	SPPLVGSSAL	PR487_Michele_20180611_B07_rep1	13334	SPPLVGSSAL	927.514	1
406	PR487_Michele_20180611_B07_rep1_8361_SPRLPVGGFR	0.744207	0.000778816	0.000287379	SPRLPVGGFR	PR487_Michele_20180611_B07_rep1	8361	SPRLPVGGFR	362.545	3
407	PR487_Michele_20180611_B07_rep1_5979_SPAGGGAEAL	0.742627	0.000778816	0.000291037	SPAGGGAEAL	PR487_Michele_20180611_B07_rep1	5979	SPAGGGAEAL	829.405	1
408	PR487_Michele_20180611_B07_rep1_3595_RPM[+16.0]YSKPSI	0.74164	0.000778816	0.000293346	RPMYSKPSI	PR487_Michele_20180611_B07_rep1	3595	RPM(ox)YSKPSI	365.527	3
409	PR487_Michele_20180611_B07_rep1_8121_SPVM[+16.0]VSNPATRM[+16.0]L	0.741467	0.000778816	0.000293753	SPVMVSNPATRML	PR487_Michele_20180611_B07_rep1	8121	SPVM(ox)VSNPATRM(ox)L	717.857	2
410	PR487_Michele_20180611_B07_rep1_11813_LPKSPPYTAF	0.741365	0.000778816	0.000293993	LPKSPPYTAF	PR487_Michele_20180611_B07_rep1	11813	LPKSPPYTAF	560.806	2
411	PR487_Michele_20180611_B07_rep1_9776_RPADSM[+16.0]LNVL	0.740988	0.000778816	0.000294881	RPADSMLNVL	PR487_Michele_20180611_B07_rep1	9776	RPADSM(ox)LNVL	566.296	2
412	PR487_Michele_20180611_B07_rep1_5726_M[+16.0]TQQPRPVL	0.740964	0.000778816	0.000294937	MTQQPRPVL	PR487_Michele_20180611_B07_rep1	5726	M(ox)TQQPRPVL	543.292	2
413	PR487_Michele_20180611_B07_rep1_10255_SPTDPFNRQTL	0.738699	0.000778816	0.000300334	SPTDPFNRQTL	PR487_Michele_20180611_B07_rep1	10255	SPTDPFNRQTL	638.32	2
414	PR487_Michele_20180611_B07_rep1_11488_NPRYFPM[+16.0]SL	0.737741	0.000778816	0.000302648	NPRYFPMSL	PR487_Michele_20180611_B07_rep1	11488	NPRYFPM(ox)SL	570.779	2
415	PR487_Michele_20180611_B07_rep1_12338_LPSNTKFVAL	0.737724	0.000778816	0.000302689	LPSNTKFVAL	PR487_Michele_20180611_B07_rep1	12338	LPSNTKFVAL	545.319	2
416	PR487_Michele_20180611_B07_rep1_14551_SPYLRPLTL	0.736661	0.000778816	0.000305276	SPYLRPLTL	PR487_Michele_20180611_B07_rep1	14551	SPYLRPLTL	530.313	2
417	PR487_Michele_20180611_B07_rep1_6098_RVSDFGGRSL	0.73647	0.000778816	0.000305743	RVSDFGGRSL	PR487_Michele_20180611_B07_rep1	6098	RVSDFGGRSL	365.197	3
418	PR487_Michele_20180611_B07_rep1_6889_VPKPGTAPTSL	0.736308	0.000778816	0.00030614	VPKPGTAPTSL	PR487_Michele_20180611_B07_rep1	6889	VPKPGTAPTSL	534.309	2
419	PR487_Michele_20180611_B07_rep1_8977_APGSARRPLLL	0.736058	0.000778816	0.000306753	APGSARRPLLL	PR487_Michele_20180611_B07_rep1	8977	APGSARRPLLL	575.857	2
420	PR487_Michele_20180611_B07_rep1_7526_PAGVPM[+16.0]STYLKM[+16.0]	0.734691	0.000778816	0.000310129	PAGVPMSTYLKM	PR487_Michele_20180611_B07_rep1	7526	PAGVPM(ox)STYLKM(ox)	663.826	2
421	PR487_Michele_20180611_B07_rep1_14382_APRIITGPAPVL	0.733485	0.000778816	0.000313137	APRIITGPAPVL	PR487_Michele_20180611_B07_rep1	14382	APRIITGPAPVL	602.874	2
422	PR487_Michele_20180611_B07_rep1_9300_TPINKPPVL	0.733033	0.000778816	0.000314272	TPINKPPVL	PR487_Michele_20180611_B07_rep1	9300	TPINKPPVL	489.803	2
423	PR487_Michele_20180611_B07_rep1_9945_RPDADLKTYF	0.732655	0.000778816	0.000315224	RPDADLKTYF	PR487_Michele_20180611_B07_rep1	9945	RPDADLKTYF	613.314	2
424	PR487_Michele_20180611_B07_rep1_11414_SPM[+16.0]EGTGISL	0.729885	0.000778816	0.000322293	SPMEGTGISL	PR487_Michele_20180611_B07_rep1	11414	SPM(ox)EGTGISL	1007.47	1
425	PR487_Michele_20180611_B07_rep1_9096_KPDSDRFVF	0.729178	0.000778816	0.000324122	KPDSDRFVF	PR487_Michele_20180611_B07_rep1	9096	KPDSDRFVF	555.782	2
426	PR487_Michele_20180611_B07_rep1_5608_RPDNTGRGYVL	0.728266	0.000778816	0.000326497	RPDNTGRGYVL	PR487_Michele_20180611_B07_rep1	5608	RPDNTGRGYVL	416.554	3
427	PR487_Michele_20180611_B07_rep1_5608_YGLGGLRP	-1.62626	0.508277	1	YGLGGLRP	PR487_Michele_20180611_B07_rep1	5608	YGLGGLRP	416.554	3
428	PR487_Michele_20180611_B07_rep1_9112_RPAALRGALLG	0.728224	0.000778816	0.000326608	RPAALRGALLG	PR487_Michele_20180611_B07_rep1	9112	RPAALRGALLG	547.843	2
429	PR487_Michele_20180611_B07_rep1_7932_RPGRGEPRFISV	0.727871	0.000778816	0.000327533	RPGRGEPRFISV	PR487_Michele_20180611_B07_rep1	7932	RPGRGEPRFISV	457.593	3
430	PR487_Michele_20180611_B07_rep1_10087_SPAGSIVHEL	0.72761	0.000778816	0.000328216	SPAGSIVHEL	PR487_Michele_20180611_B07_rep1	10087	SPAGSIVHEL	505.269	2
431	PR487_Michele_20180611_B07_rep1_10087_APAIRKEIL	-0.572833	0.177778	0.957803	APAIRKEIL	PR487_Michele_20180611_B07_rep1	10087	APAIRKEIL	505.269	2
432	PR487_Michele_20180611_B07_rep1_5786_IPRNQLQSV	0.726884	0.000778816	0.000330131	IPRNQLQSV	PR487_Michele_20180611_B07_rep1	5786	IPRNQLQSV	527.803	2
433	PR487_Michele_20180611_B07_rep1_5786_ADVEKHLEL	-1.10482	0.424159	1	ADVEKHLEL	PR487_Michele_20180611_B07_rep1	5786	ADVEKHLEL	527.803	2
434	PR487_Michele_20180611_B07_rep1_18581_M[+16.0]PADIATLL	0.726513	0.000778816	0.000331112	MPADIATLL	PR487_Michele_20180611_B07_rep1	18581	M(ox)PADIATLL	960.506	1
435	PR487_Michele_20180611_B07_rep1_8042_RPAERLDYL	0.725909	0.000778816	0.000332716	RPAERLDYL	PR487_Michele_20180611_B07_rep1	8042	RPAERLDYL	378.208	3
436	PR487_Michele_20180611_B07_rep1_10486_ISEQFTAM[+16.0]FR	0.724941	0.000778816	0.000335305	ISEQFTAMFR	PR487_Michele_20180611_B07_rep1	10486	ISEQFTAM(ox)FR	623.301	2
437	PR487_Michele_20180611_B07_rep1_5670_NPHDRVVAL	0.724151	0.000778816	0.000337434	NPHDRVVAL	PR487_Michele_20180611_B07_rep1	5670	NPHDRVVAL	510.783	2
438	PR487_Michele_20180611_B07_rep1_10272_RPKLNEGVVEF	0.72376	0.000778816	0.000338491	RPKLNEGVVEF	PR487_Michele_20180611_B07_rep1	10272	RPKLNEGVVEF	644.356	2
439	PR487_Michele_20180611_B07_rep1_13260_KPDSDRFVFL	0.722095	0.000778816	0.000343032	KPDSDRFVFL	PR487_Michele_20180611_B07_rep1	13260	KPDSDRFVFL	612.325	2
440	PR487_Michele_20180611_B07_rep1_4432_APEVLPKPRM[+16.0]	0.719867	0.000778816	0.000349206	APEVLPKPRM	PR487_Michele_20180611_B07_rep1	4432	APEVLPKPRM(ox)	385.218	3
441	PR487_Michele_20180611_B07_rep1_12847_SPAEFVTRF	0.719626	0.000778816	0.000349882	SPAEFVTRF	PR487_Michele_20180611_B07_rep1	12847	SPAEFVTRF	527.271	2
442	PR487_Michele_20180611_B07_rep1_11413_VVYPGAIAM[+16.0]	0.71937	0.000778816	0.000350598	VVYPGAIAM	PR487_Michele_20180611_B07_rep1	11413	VVYPGAIAM(ox)	936.486	1
443	PR487_Michele_20180611_B07_rep1_12797_AASSVRVTFL	0.717703	0.000778816	0.000355308	AASSVRVTFL	PR487_Michele_20180611_B07_rep1	12797	AASSVRVTFL	525.801	2
444	PR487_Michele_20180611_B07_rep1_6837_SPVVHVRGL	0.716972	0.000778816	0.000357396	SPVVHVRGL	PR487_Michele_20180611_B07_rep1	6837	SPVVHVRGL	482.29	2
445	PR487_Michele_20180611_B07_rep1_14782_SPRYIFTM[+16.0]L	0.716133	0.000778816	0.000359803	SPRYIFTML	PR487_Michele_20180611_B07_rep1	14782	SPRYIFTM(ox)L	572.297	2
446	PR487_Michele_20180611_B07_rep1_5720_RPSVLRGDHL	0.715635	0.000778816	0.00036124	RPSVLRGDHL	PR487_Michele_20180611_B07_rep1	5720	RPSVLRGDHL	383.888	3
447	PR487_Michele_20180611_B07_rep1_8037_RPAERLDYL	0.714739	0.000778816	0.00036384	RPAERLDYL	PR487_Michele_20180611_B07_rep1	8037	RPAERLDYL	566.809	2
448	PR487_Michele_20180611_B07_rep1_13961_SPPAGLFTSA	0.713967	0.000778816	0.000366096	SPPAGLFTSA	PR487_Michele_20180611_B07_rep1	13961	SPPAGLFTSA	947.484	1
449	PR487_Michele_20180611_B07_rep1_8395_RPDNPREFF	0.713932	0.000778816	0.0003662	RPDNPREFF	PR487_Michele_20180611_B07_rep1	8395	RPDNPREFF	589.292	2
450	PR487_Michele_20180611_B07_rep1_8608_YPHNGM[+16.0]IDL	0.713867	0.000778816	0.000366391	YPHNGMIDL	PR487_Michele_20180611_B07_rep1	8608	YPHNGM(ox)IDL	538.248	2
451	PR487_Michele_20180611_B07_rep1_5110_RPENVHGGIL	0.71318	0.000778816	0.000368411	RPENVHGGIL	PR487_Michele_20180611_B07_rep1	5110	RPENVHGGIL	546.301	2
452	PR487_Michele_20180611_B07_rep1_8070_RPPVDIRENL	0.712971	0.000778816	0.000369027	RPPVDIRENL	PR487_Michele_20180611_B07_rep1	8070	RPPVDIRENL	604.841	2
453	PR487_Michele_20180611_B07_rep1_16246_TPGNFFHVL	0.712737	0.000778816	0.000369719	TPGNFFHVL	PR487_Michele_20180611_B07_rep1	16246	TPGNFFHVL	516.269	2
454	PR487_Michele_20180611_B07_rep1_16357_SPQGQFVVL	0.71259	0.000778816	0.000370157	SPQGQFVVL	PR487_Michele_20180611_B07_rep1	16357	SPQGQFVVL	974.531	1
455	PR487_Michele_20180611_B07_rep1_12201_VPYHGEVPVSL	0.710872	0.000778816	0.000375282	VPYHGEVPVSL	PR487_Michele_20180611_B07_rep1	12201	VPYHGEVPVSL	598.819	2
456	PR487_Michele_20180611_B07_rep1_9800_GPGPGPTTPL	0.710856	0.000778816	0.00037533	GPGPGPTTPL	PR487_Michele_20180611_B07_rep1	9800	GPGPGPTTPL	893.472	1
457	PR487_Michele_20180611_B07_rep1_4626_RIHPVSTM[+16.0]V	0.71079	0.000778816	0.000375528	RIHPVSTMV	PR487_Michele_20180611_B07_rep1	4626	RIHPVSTM(ox)V	528.288	2
458	PR487_Michele_20180611_B07_rep1_10904_SPFASQSRGYF	0.710393	0.000778816	0.000376724	SPFASQSRGYF	PR487_Michele_20180611_B07_rep1	10904	SPFASQSRGYF	1246.59	1
459	PR487_Michele_20180611_B07_rep1_10057_APEEHPVLL	0.71007	0.000778816	0.000377698	APEEHPVLL	PR487_Michele_20180611_B07_rep1	10057	APEEHPVLL	502.774	2
460	PR487_Michele_20180611_B07_rep1_4993_APGPATREAGSAL	0.709795	0.000778816	0.00037853	APGPATREAGSAL	PR487_Michele_20180611_B07_rep1	4993	APGPATREAGSAL	599.315	2
461	PR487_Michele_20180611_B07_rep1_2563_PAGAAPRPPPKPM[+16.0]	0.709626	0.000778816	0.000379043	PAGAAPRPPPKPM	PR487_Michele_20180611_B07_rep1	2563	PAGAAPRPPPKPM(ox)	434.904	3
462	PR487_Michele_20180611_B07_rep1_7457_RPSGKGIVEF	0.709545	0.000778816	0.000379288	RPSGKGIVEF	PR487_Michele_20180611_B07_rep1	7457	RPSGKGIVEF	545.306	2
463	PR487_Michele_20180611_B07_rep1_13886_GPLPPHLAL	0.709065	0.000778816	0.000380751	GPLPPHLAL	PR487_Michele_20180611_B07_rep1	13886	GPLPPHLAL	457.777	2
464	PR487_Michele_20180611_B07_rep1_10666_SPNGTIRNIL	0.708547	0.000778816	0.000382333	SPNGTIRNIL	PR487_Michele_20180611_B07_rep1	10666	SPNGTIRNIL	542.809	2
465	PR487_Michele_20180611_B07_rep1_9036_RPDDKRILEF	0.706836	0.000778816	0.000387606	RPDDKRILEF	PR487_Michele_20180611_B07_rep1	9036	RPDDKRILEF	644.855	2
466	PR487_Michele_20180611_B07_rep1_14452_GPVYPHPVLL	0.706642	0.000778816	0.000388207	GPVYPHPVLL	PR487_Michele_20180611_B07_rep1	14452	GPVYPHPVLL	546.316	2
467	PR487_Michele_20180611_B07_rep1_9028_SPTYKGLLM[+16.0]	0.706126	0.000778816	0.000389817	SPTYKGLLM	PR487_Michele_20180611_B07_rep1	9028	SPTYKGLLM(ox)	513.271	2
468	PR487_Michele_20180611_B07_rep1_8669_APSSRGLGAAEFGGAA	0.706094	0.000778816	0.000389913	APSSRGLGAAEFGGAA	PR487_Michele_20180611_B07_rep1	8669	APSSRGLGAAEFGGAA	709.855	2
469	PR487_Michele_20180611_B07_rep1_8669_FQGELLWAWVVA	-1.35138	0.481366	1	FQGELLWAWVVA	PR487_Michele_20180611_B07_rep1	8669	FQGELLWAWVVA	709.855	2
470	PR487_Michele_20180611_B07_rep1_5994_APSRSLNEL	0.705873	0.000778816	0.000390605	APSRSLNEL	PR487_Michele_20180611_B07_rep1	5994	APSRSLNEL	493.767	2
471	PR487_Michele_20180611_B07_rep1_13712_IPNEIIHAL	0.705756	0.000778816	0.000390971	IPNEIIHAL	PR487_Michele_20180611_B07_rep1	13712	IPNEIIHAL	510.298	2
472	PR487_Michele_20180611_B07_rep1_6711_QPLESGTHF	0.7055	0.000778816	0.000391773	QPLESGTHF	PR487_Michele_20180611_B07_rep1	6711	QPLESGTHF	508.246	2
473	PR487_Michele_20180611_B07_rep1_6711_HASSTSVLVD	-0.905388	0.344396	1	HASSTSVLVD	PR487_Michele_20180611_B07_rep1	6711	HASSTSVLVD	508.246	2
474	PR487_Michele_20180611_B07_rep1_15349_TPAGNFVTL	0.705069	0.000778816	0.000393128	TPAGNFVTL	PR487_Michele_20180611_B07_rep1	15349	TPAGNFVTL	919.489	1
475	PR487_Michele_20180611_B07_rep1_6828_M[+16.0]PSPVSPKL	0.704301	0.000778816	0.000395551	MPSPVSPKL	PR487_Michele_20180611_B07_rep1	6828	M(ox)PSPVSPKL	486.265	2
476	PR487_Michele_20180611_B07_rep1_7130_RPQKPSLEF	0.703629	0.000778816	0.000397686	RPQKPSLEF	PR487_Michele_20180611_B07_rep1	7130	RPQKPSLEF	551.306	2
477	PR487_Michele_20180611_B07_rep1_7130_SPLLPMPAEF	-1.0369	0.39883	1	SPLLPMPAEF	PR487_Michele_20180611_B07_rep1	7130	SPLLPMPAEF	551.306	2
478	PR487_Michele_20180611_B07_rep1_9400_VPDSSGPERIL	0.703438	0.000778816	0.000398294	VPDSSGPERIL	PR487_Michele_20180611_B07_rep1	9400	VPDSSGPERIL	585.312	2
479	PR487_Michele_20180611_B07_rep1_9400_YPDPYSRASL	0.505678	0.000778816	0.00193893	YPDPYSRASL	PR487_Michele_20180611_B07_rep1	9400	YPDPYSRASL	585.312	2
480	PR487_Michele_20180611_B07_rep1_11561_SPNAEIHIL	0.703378	0.000778816	0.000398487	SPNAEIHIL	PR487_Michele_20180611_B07_rep1	11561	SPNAEIHIL	993.537	1
481	PR487_Michele_20180611_B07_rep1_5668_IIQSIRM[+16.0]GM[+16.0]	0.703307	0.000778816	0.000398711	IIQSIRMGM	PR487_Michele_20180611_B07_rep1	5668	IIQSIRM(ox)GM(ox)	540.263	2
482	PR487_Michele_20180611_B07_rep1_8159_TPAHFQTDL	0.703268	0.000778816	0.000398836	TPAHFQTDL	PR487_Michele_20180611_B07_rep1	8159	TPAHFQTDL	515.254	2
483	PR487_Michele_20180611_B07_rep1_4242_SPQDKRTLL	0.703011	0.000778816	0.000399658	SPQDKRTLL	PR487_Michele_20180611_B07_rep1	4242	SPQDKRTLL	529.304	2
484	PR487_Michele_20180611_B07_rep1_2907_LVRQQINEM[+16.0]	0.702973	0.000778816	0.00039978	LVRQQINEM	PR487_Michele_20180611_B07_rep1	2907	LVRQQINEM(ox)	573.801	2
485	PR487_Michele_20180611_B07_rep1_6137_TPM[+16.0]VRINKI	0.702757	0.000778816	0.000400471	TPMVRINKI	PR487_Michele_20180611_B07_rep1	6137	TPM(ox)VRINKI	544.318	2
486	PR487_Michele_20180611_B07_rep1_7077_HPDYGSHIQAL	0.702606	0.000778816	0.000400956	HPDYGSHIQAL	PR487_Michele_20180611_B07_rep1	7077	HPDYGSHIQAL	619.302	2
487	PR487_Michele_20180611_B07_rep1_5852_RPLDPKSEAQL	0.702062	0.000778816	0.000402707	RPLDPKSEAQL	PR487_Michele_20180611_B07_rep1	5852	RPLDPKSEAQL	627.347	2
488	PR487_Michele_20180611_B07_rep1_11401_GPM[+16.0]GGGLTL	0.70034	0.000778816	0.000408296	GPMGGGLTL	PR487_Michele_20180611_B07_rep1	11401	GPM(ox)GGGLTL	818.408	1
489	PR487_Michele_20180611_B07_rep1_16286_YPYSVTPPSL	0.699911	0.000778816	0.000409703	YPYSVTPPSL	PR487_Michele_20180611_B07_rep1	16286	YPYSVTPPSL	562.287	2
490	PR487_Michele_20180611_B07_rep1_15083_SPLISPKPLAL	0.699301	0.000778816	0.000411706	SPLISPKPLAL	PR487_Michele_20180611_B07_rep1	15083	SPLISPKPLAL	568.358	2
491	PR487_Michele_20180611_B07_rep1_14057_M[+16.0]PAQYALTSSL	0.698923	0.000778816	0.000412955	MPAQYALTSSL	PR487_Michele_20180611_B07_rep1	14057	M(ox)PAQYALTSSL	599.296	2
492	PR487_Michele_20180611_B07_rep1_10461_SPKYSLYEV	0.698589	0.000778816	0.00041406	SPKYSLYEV	PR487_Michele_20180611_B07_rep1	10461	SPKYSLYEV	543.279	2
493	PR487_Michele_20180611_B07_rep1_9764_APVNVTTEV	0.698178	0.000778816	0.000415424	APVNVTTEV	PR487_Michele_20180611_B07_rep1	9764	APVNVTTEV	929.495	1
494	PR487_Michele_20180611_B07_rep1_8451_APGEPGSAF	0.697103	0.000778816	0.000419014	APGEPGSAF	PR487_Michele_20180611_B07_rep1	8451	APGEPGSAF	832.385	1
495	PR487_Michele_20180611_B07_rep1_3831_SPLEAHKANTL	0.696529	0.000778816	0.000420944	SPLEAHKANTL	PR487_Michele_20180611_B07_rep1	3831	SPLEAHKANTL	590.82	2
496	PR487_Michele_20180611_B07_rep1_10099_PPVSPGTAL	0.696085	0.000778816	0.000422445	PPVSPGTAL	PR487_Michele_20180611_B07_rep1	10099	PPVSPGTAL	838.467	1
497	PR487_Michele_20180611_B07_rep1_3087_YPHATHDL	0.695696	0.000778816	0.000423762	YPHATHDL	PR487_Michele_20180611_B07_rep1	3087	YPHATHDL	477.228	2
498	PR487_Michele_20180611_B07_rep1_10044_SPKFSELVM[+16.0]	0.694646	0.000778816	0.000427338	SPKFSELVM	PR487_Michele_20180611_B07_rep1	10044	SPKFSELVM(ox)	527.268	2
499	PR487_Michele_20180611_B07_rep1_10044_PPVLVNTDSL	-0.95285	0.362629	1	PPVLVNTDSL	PR487_Michele_20180611_B07_rep1	10044	PPVLVNTDSL	527.268	2
500	PR487_Michele_20180611_B07_rep1_14608_YPNERFELL	0.6945	0.000778816	0.00042784	YPNERFELL	PR487_Michele_20180611_B07_rep1	14608	YPNERFELL	590.804	2
501	PR487_Michele_20180611_B07_rep1_5797_KPKFAESTEI	0.694184	0.000778816	0.000428921	KPKFAESTEI	PR487_Michele_20180611_B07_rep1	5797	KPKFAESTEI	575.31	2
502	PR487_Michele_20180611_B07_rep1_13034_HPRYFGPNLL	0.694022	0.000778816	0.00042948	HPRYFGPNLL	PR487_Michele_20180611_B07_rep1	13034	HPRYFGPNLL	607.328	2
503	PR487_Michele_20180611_B07_rep1_11461_SPFYQEGV	0.693925	0.000778816	0.000429813	SPFYQEGV	PR487_Michele_20180611_B07_rep1	11461	SPFYQEGV	926.425	1
504	PR487_Michele_20180611_B07_rep1_17920_SPISHFLDL	0.693458	0.000778816	0.000431421	SPISHFLDL	PR487_Michele_20180611_B07_rep1	17920	SPISHFLDL	514.774	2
505	PR487_Michele_20180611_B07_rep1_10005_M[+16.0]PDSTLPGSRVL	0.692944	0.000778816	0.000433201	MPDSTLPGSRVL	PR487_Michele_20180611_B07_rep1	10005	M(ox)PDSTLPGSRVL	644.832	2
506	PR487_Michele_20180611_B07_rep1_5693_NPM[+16.0]VTGTSV	0.692837	0.000778816	0.000433573	NPMVTGTSV	PR487_Michele_20180611_B07_rep1	5693	NPM(ox)VTGTSV	921.435	1
507	PR487_Michele_20180611_B07_rep1_5928_DPM[+16.0]KARVVL	0.692315	0.000778816	0.000435388	DPMKARVVL	PR487_Michele_20180611_B07_rep1	5928	DPM(ox)KARVVL	522.797	2
508	PR487_Michele_20180611_B07_rep1_10333_APKHFLPEM[+16.0]L	0.692262	0.000778816	0.000435573	APKHFLPEML	PR487_Michele_20180611_B07_rep1	10333	APKHFLPEM(ox)L	599.819	2
509	PR487_Michele_20180611_B07_rep1_11280_FPNIPGKSL	0.692213	0.000778816	0.000435743	FPNIPGKSL	PR487_Michele_20180611_B07_rep1	11280	FPNIPGKSL	486.779	2
510	PR487_Michele_20180611_B07_rep1_10252_FPQYPDKEL	0.692181	0.000778816	0.000435854	FPQYPDKEL	PR487_Michele_20180611_B07_rep1	10252	FPQYPDKEL	568.785	2
511	PR487_Michele_20180611_B07_rep1_7691_GPAEAHYAF	0.691593	0.000778816	0.000437913	GPAEAHYAF	PR487_Michele_20180611_B07_rep1	7691	GPAEAHYAF	481.722	2
512	PR487_Michele_20180611_B07_rep1_9043_RPDDKRILEF	0.691042	0.000778816	0.000439849	RPDDKRILEF	PR487_Michele_20180611_B07_rep1	9043	RPDDKRILEF	430.238	3
513	PR487_Michele_20180611_B07_rep1_4709_IPNQQSRLPA	0.691022	0.000778816	0.000439919	IPNQQSRLPA	PR487_Michele_20180611_B07_rep1	4709	IPNQQSRLPA	562.314	2
514	PR487_Michele_20180611_B07_rep1_4216_APSSSASHGPF	0.690953	0.000778816	0.000440162	APSSSASHGPF	PR487_Michele_20180611_B07_rep1	4216	APSSSASHGPF	522.741	2
515	PR487_Michele_20180611_B07_rep1_10205_LVQDVANNTNEEAGDGTTTATVLAR	0.690914	0.000778816	0.0004403	LVQDVANNTNEEAGDGTTTATVLAR	PR487_Michele_20180611_B07_rep1	10205	LVQDVANNTNEEAGDGTTTATVLAR	854.088	3
516	PR487_Michele_20180611_B07_rep1_14379_SPGNSFVGL	0.690154	0.000778816	0.000442986	SPGNSFVGL	PR487_Michele_20180611_B07_rep1	14379	SPGNSFVGL	877.442	1
517	PR487_Michele_20180611_B07_rep1_10128_VVRVPTATL	0.689718	0.000778816	0.000444535	VVRVPTATL	PR487_Michele_20180611_B07_rep1	10128	VVRVPTATL	478.301	2
518	PR487_Michele_20180611_B07_rep1_3165_KPRYPPDSV	0.68953	0.000778816	0.000445205	KPRYPPDSV	PR487_Michele_20180611_B07_rep1	3165	KPRYPPDSV	529.786	2
519	PR487_Michele_20180611_B07_rep1_7219_YPNVGKSSF	0.689509	0.000778816	0.000445279	YPNVGKSSF	PR487_Michele_20180611_B07_rep1	7219	YPNVGKSSF	499.751	2
520	PR487_Michele_20180611_B07_rep1_12527_M[+16.0]PSASRVILL	0.688302	0.000778816	0.000449602	MPSASRVILL	PR487_Michele_20180611_B07_rep1	12527	M(ox)PSASRVILL	551.818	2
521	PR487_Michele_20180611_B07_rep1_6730_SPM[+16.0]PGTLTA	0.687254	0.000778816	0.00045339	SPMPGTLTA	PR487_Michele_20180611_B07_rep1	6730	SPM(ox)PGTLTA	890.429	1
522	PR487_Michele_20180611_B07_rep1_2748_LARPPPASA	0.687145	0.000778816	0.000453787	LARPPPASA	PR487_Michele_20180611_B07_rep1	2748	LARPPPASA	440.256	2
523	PR487_Michele_20180611_B07_rep1_5734_QPM[+16.0]DTRQYL	0.68635	0.000778816	0.000456685	QPMDTRQYL	PR487_Michele_20180611_B07_rep1	5734	QPM(ox)DTRQYL	584.277	2
524	PR487_Michele_20180611_B07_rep1_7746_RVQDVRRLL	0.684642	0.000778816	0.000462972	RVQDVRRLL	PR487_Michele_20180611_B07_rep1	7746	RVQDVRRLL	385.575	3
525	PR487_Michele_20180611_B07_rep1_5243_HPAGPRTVF	0.68385	0.000778816	0.000465916	HPAGPRTVF	PR487_Michele_20180611_B07_rep1	5243	HPAGPRTVF	491.267	2
526	PR487_Michele_20180611_B07_rep1_5243_PAGARPKRK	-0.819998	0.30313	1	PAGARPKRK	PR487_Michele_20180611_B07_rep1	5243	PAGARPKRK	491.267	2
527	PR487_Michele_20180611_B07_rep1_6288_APSQQQPM[+16.0]L	0.68365	0.000778816	0.000466663	APSQQQPML	PR487_Michele_20180611_B07_rep1	6288	APSQQQPM(ox)L	508.247	2
528	PR487_Michele_20180611_B07_rep1_6288_TPLFLRGVL	-1.13729	0.43201	1	TPLFLRGVL	PR487_Michele_20180611_B07_rep1	6288	TPLFLRGVL	508.247	2
529	PR487_Michele_20180611_B07_rep1_11547_QVRLPDGTSL	0.683186	0.000778816	0.000468398	QVRLPDGTSL	PR487_Michele_20180611_B07_rep1	11547	QVRLPDGTSL	543.301	2
530	PR487_Michele_20180611_B07_rep1_4298_SPKNIGGSHSVL	0.682717	0.000778816	0.00047016	SPKNIGGSHSVL	PR487_Michele_20180611_B07_rep1	4298	SPKNIGGSHSVL	399.219	3
531	PR487_Michele_20180611_B07_rep1_4348_QPHQVEQTEL	0.682478	0.000778816	0.000471061	QPHQVEQTEL	PR487_Michele_20180611_B07_rep1	4348	QPHQVEQTEL	604.799	2
532	PR487_Michele_20180611_B07_rep1_11625_SPNFREAVTL	0.682443	0.000778816	0.000471193	SPNFREAVTL	PR487_Michele_20180611_B07_rep1	11625	SPNFREAVTL	567.3	2
533	PR487_Michele_20180611_B07_rep1_5399_RVDSTRAIERL	0.682242	0.000778816	0.000471954	RVDSTRAIERL	PR487_Michele_20180611_B07_rep1	5399	RVDSTRAIERL	439.58	3
534	PR487_Michele_20180611_B07_rep1_10782_VPNATIRNVL	0.681381	0.000778816	0.000475217	VPNATIRNVL	PR487_Michele_20180611_B07_rep1	10782	VPNATIRNVL	548.827	2
535	PR487_Michele_20180611_B07_rep1_10782_PGAGLGVGQGPW	-0.537685	0.155273	0.932555	PGAGLGVGQGPW	PR487_Michele_20180611_B07_rep1	10782	PGAGLGVGQGPW	548.827	2
536	PR487_Michele_20180611_B07_rep1_3149_SPNQARAQAAL	0.68101	0.000778816	0.000476631	SPNQARAQAAL	PR487_Michele_20180611_B07_rep1	3149	SPNQARAQAAL	563.802	2
537	PR487_Michele_20180611_B07_rep1_3149_AASKLPRVRE	-0.635907	0.207565	0.986561	AASKLPRVRE	PR487_Michele_20180611_B07_rep1	3149	AASKLPRVRE	563.802	2
538	PR487_Michele_20180611_B07_rep1_14140_VPAEPSSLL	0.680863	0.000778816	0.000477191	VPAEPSSLL	PR487_Michele_20180611_B07_rep1	14140	VPAEPSSLL	912.505	1
539	PR487_Michele_20180611_B07_rep1_5509_VRELDGRTL	0.678907	0.000778816	0.000484722	VRELDGRTL	PR487_Michele_20180611_B07_rep1	5509	VRELDGRTL	529.801	2
540	PR487_Michele_20180611_B07_rep1_3141_APYPHPATT	0.678426	0.000778816	0.000486593	APYPHPATT	PR487_Michele_20180611_B07_rep1	3141	APYPHPATT	477.737	2
541	PR487_Michele_20180611_B07_rep1_13807_FIRVVGSEF	0.678362	0.000778816	0.000486842	FIRVVGSEF	PR487_Michele_20180611_B07_rep1	13807	FIRVVGSEF	527.29	2
542	PR487_Michele_20180611_B07_rep1_4859_RPDDRSQGAII	0.677973	0.000778816	0.00048836	RPDDRSQGAII	PR487_Michele_20180611_B07_rep1	4859	RPDDRSQGAII	409.886	3
543	PR487_Michele_20180611_B07_rep1_2609_RPKVPDQSV	0.676935	0.000778816	0.000492436	RPKVPDQSV	PR487_Michele_20180611_B07_rep1	2609	RPKVPDQSV	513.292	2
544	PR487_Michele_20180611_B07_rep1_12434_AANPNRFITL	0.67653	0.000778816	0.000494033	AANPNRFITL	PR487_Michele_20180611_B07_rep1	12434	AANPNRFITL	558.812	2
545	PR487_Michele_20180611_B07_rep1_9597_SPDQNSM[+16.0]LSQL	0.675509	0.000778816	0.000498091	SPDQNSMLSQL	PR487_Michele_20180611_B07_rep1	9597	SPDQNSM(ox)LSQL	618.282	2
546	PR487_Michele_20180611_B07_rep1_10892_SPLM[+16.0]GAQSF	0.674758	0.000778816	0.000501094	SPLMGAQSF	PR487_Michele_20180611_B07_rep1	10892	SPLM(ox)GAQSF	953.44	1
547	PR487_Michele_20180611_B07_rep1_13168_SPAPTITSL	0.674673	0.000778816	0.000501433	SPAPTITSL	PR487_Michele_20180611_B07_rep1	13168	SPAPTITSL	886.488	1
548	PR487_Michele_20180611_B07_rep1_6624_AAM[+16.0]KALQAL	0.674542	0.000778816	0.000501961	AAMKALQAL	PR487_Michele_20180611_B07_rep1	6624	AAM(ox)KALQAL	466.765	2
549	PR487_Michele_20180611_B07_rep1_8774_LPRGYGETAL	0.674481	0.000778816	0.000502203	LPRGYGETAL	PR487_Michele_20180611_B07_rep1	8774	LPRGYGETAL	538.79	2
550	PR487_Michele_20180611_B07_rep1_8076_KVRYPDRITL	0.674209	0.000778816	0.0005033	KVRYPDRITL	PR487_Michele_20180611_B07_rep1	8076	KVRYPDRITL	420.919	3
551	PR487_Michele_20180611_B07_rep1_14964_LPAGGAPTVF	0.674102	0.000778816	0.00050373	LPAGGAPTVF	PR487_Michele_20180611_B07_rep1	14964	LPAGGAPTVF	929.51	1
552	PR487_Michele_20180611_B07_rep1_9813_IPHM[+16.0]DIEAL	0.673752	0.000778816	0.000505146	IPHMDIEAL	PR487_Michele_20180611_B07_rep1	9813	IPHM(ox)DIEAL	527.766	2
553	PR487_Michele_20180611_B07_rep1_5312_KPTAERFIAM[+16.0]	0.673326	0.000778816	0.000506871	KPTAERFIAM	PR487_Michele_20180611_B07_rep1	5312	KPTAERFIAM(ox)	590.314	2
554	PR487_Michele_20180611_B07_rep1_10980_M[+16.0]PAITGTGL	0.67325	0.000778816	0.000507177	MPAITGTGL	PR487_Michele_20180611_B07_rep1	10980	M(ox)PAITGTGL	876.45	1
555	PR487_Michele_20180611_B07_rep1_11489_LVASEDGAVDAPAPDEPEGGDGAAP	0.672821	0.000778816	0.000508925	LVASEDGAVDAPAPDEPEGGDGAAP	PR487_Michele_20180611_B07_rep1	11489	LVASEDGAVDAPAPDEPEGGDGAAP	1154.02	2
556	PR487_Michele_20180611_B07_rep1_8833_AVDPNRAVPL	0.672618	0.000778816	0.00050975	AVDPNRAVPL	PR487_Michele_20180611_B07_rep1	8833	AVDPNRAVPL	526.299	2
557	PR487_Michele_20180611_B07_rep1_12052_YPKFKYAVL	0.672576	0.000778816	0.000509924	YPKFKYAVL	PR487_Michele_20180611_B07_rep1	12052	YPKFKYAVL	564.826	2
558	PR487_Michele_20180611_B07_rep1_12052_SELPIELESL	-0.921726	0.352339	1	SELPIELESL	PR487_Michele_20180611_B07_rep1	12052	SELPIELESL	564.826	2
559	PR487_Michele_20180611_B07_rep1_9734_HPVVHPLDL	0.670036	0.000778816	0.000520397	HPVVHPLDL	PR487_Michele_20180611_B07_rep1	9734	HPVVHPLDL	513.79	2
560	PR487_Michele_20180611_B07_rep1_11902_M[+16.0]PSQFRDIL	0.669752	0.000778816	0.000521581	MPSQFRDIL	PR487_Michele_20180611_B07_rep1	11902	M(ox)PSQFRDIL	561.784	2
561	PR487_Michele_20180611_B07_rep1_10682_KPRPIIPM[+16.0]L	0.66974	0.000778816	0.00052163	KPRPIIPML	PR487_Michele_20180611_B07_rep1	10682	KPRPIIPM(ox)L	540.834	2
562	PR487_Michele_20180611_B07_rep1_10682_NPYSRLM[+16.0]AL	0.537168	0.000778816	0.00150719	NPYSRLMAL	PR487_Michele_20180611_B07_rep1	10682	NPYSRLM(ox)AL	540.834	2
563	PR487_Michele_20180611_B07_rep1_10682_PTINNSGQYS	-0.973939	0.371859	1	PTINNSGQYS	PR487_Michele_20180611_B07_rep1	10682	PTINNSGQYS	540.834	2
564	PR487_Michele_20180611_B07_rep1_12119_TPPVTQPVSL	0.668025	0.000778816	0.000528842	TPPVTQPVSL	PR487_Michele_20180611_B07_rep1	12119	TPPVTQPVSL	1038.58	1
565	PR487_Michele_20180611_B07_rep1_10627_HPYPPGPGVAL	0.667683	0.000778816	0.000530291	HPYPPGPGVAL	PR487_Michele_20180611_B07_rep1	10627	HPYPPGPGVAL	552.797	2
566	PR487_Michele_20180611_B07_rep1_17687_SPIDPQPLSF	0.667497	0.000778816	0.000531081	SPIDPQPLSF	PR487_Michele_20180611_B07_rep1	17687	SPIDPQPLSF	550.785	2
567	PR487_Michele_20180611_B07_rep1_17687_LPFRDQVIL	-0.656296	0.219097	0.992602	LPFRDQVIL	PR487_Michele_20180611_B07_rep1	17687	LPFRDQVIL	550.785	2
568	PR487_Michele_20180611_B07_rep1_9841_VM[+16.0]APRTVL	0.666265	0.000778816	0.000536348	VMAPRTVL	PR487_Michele_20180611_B07_rep1	9841	VM(ox)APRTVL	451.76	2
569	PR487_Michele_20180611_B07_rep1_13903_KPIFSKIVSL	0.664542	0.000778816	0.000543797	KPIFSKIVSL	PR487_Michele_20180611_B07_rep1	13903	KPIFSKIVSL	566.361	2
570	PR487_Michele_20180611_B07_rep1_8082_LIDEGHAATQL	0.664219	0.000778816	0.000545201	LIDEGHAATQL	PR487_Michele_20180611_B07_rep1	8082	LIDEGHAATQL	584.303	2
571	PR487_Michele_20180611_B07_rep1_8082_QEGYFGQVKI	-1.08526	0.417944	1	QEGYFGQVKI	PR487_Michele_20180611_B07_rep1	8082	QEGYFGQVKI	584.303	2
572	PR487_Michele_20180611_B07_rep1_6641_HPIHQGITEL	0.663957	0.000778816	0.000546349	HPIHQGITEL	PR487_Michele_20180611_B07_rep1	6641	HPIHQGITEL	572.809	2
573	PR487_Michele_20180611_B07_rep1_8776_SPALTISKV	0.663878	0.000778816	0.000546695	SPALTISKV	PR487_Michele_20180611_B07_rep1	8776	SPALTISKV	458.279	2
574	PR487_Michele_20180611_B07_rep1_6620_SPLGKEDTL	0.663653	0.000778816	0.000547679	SPLGKEDTL	PR487_Michele_20180611_B07_rep1	6620	SPLGKEDTL	480.255	2
575	PR487_Michele_20180611_B07_rep1_6973_SPLRPGLATM[+16.0]	0.663406	0.000778816	0.000548764	SPLRPGLATM	PR487_Michele_20180611_B07_rep1	6973	SPLRPGLATM(ox)	529.767	2
576	PR487_Michele_20180611_B07_rep1_19100_LPPEIVPATL	0.662867	0.000778816	0.000551136	LPPEIVPATL	PR487_Michele_20180611_B07_rep1	19100	LPPEIVPATL	1049.62	1
577	PR487_Michele_20180611_B07_rep1_17322_VPAPVPLM[+16.0]SL	0.662847	0.000778816	0.000551223	VPAPVPLMSL	PR487_Michele_20180611_B07_rep1	17322	VPAPVPLM(ox)SL	1039.59	1
578	PR487_Michele_20180611_B07_rep1_6594_LPAAGVGDM[+16.0]	0.662106	0.000778816	0.000554504	LPAAGVGDM	PR487_Michele_20180611_B07_rep1	6594	LPAAGVGDM(ox)	846.403	1
579	PR487_Michele_20180611_B07_rep1_4036_HPLEGTHEL	0.661789	0.000778816	0.000555913	HPLEGTHEL	PR487_Michele_20180611_B07_rep1	4036	HPLEGTHEL	516.759	2
580	PR487_Michele_20180611_B07_rep1_4036_LPPRPHSASA	-0.744037	0.268161	1	LPPRPHSASA	PR487_Michele_20180611_B07_rep1	4036	LPPRPHSASA	516.759	2
581	PR487_Michele_20180611_B07_rep1_7515_IPRGPASQF	0.661667	0.000778816	0.000556457	IPRGPASQF	PR487_Michele_20180611_B07_rep1	7515	IPRGPASQF	486.766	2
582	PR487_Michele_20180611_B07_rep1_7515_EISRPEEL	-0.902332	0.342252	1	EISRPEEL	PR487_Michele_20180611_B07_rep1	7515	EISRPEEL	486.766	2
583	PR487_Michele_20180611_B07_rep1_7515_PQQTKITSA	-1.08806	0.41874	1	PQQTKITSA	PR487_Michele_20180611_B07_rep1	7515	PQQTKITSA	486.766	2
584	PR487_Michele_20180611_B07_rep1_10994_QPAPPSGYFM[+16.0]	0.661517	0.000778816	0.000557126	QPAPPSGYFM	PR487_Michele_20180611_B07_rep1	10994	QPAPPSGYFM(ox)	555.75	2
585	PR487_Michele_20180611_B07_rep1_10801_SPGLKVTGF	0.661203	0.000778816	0.000558525	SPGLKVTGF	PR487_Michele_20180611_B07_rep1	10801	SPGLKVTGF	453.258	2
586	PR487_Michele_20180611_B07_rep1_10801_KNIPSIFNTPEP	-0.508173	0.138512	0.90494	KNIPSIFNTPEP	PR487_Michele_20180611_B07_rep1	10801	KNIPSIFNTPEP	453.258	2
587	PR487_Michele_20180611_B07_rep1_5578_SPRIATTTASAATAA	0.661185	0.000778816	0.000558608	SPRIATTTASAATAA	PR487_Michele_20180611_B07_rep1	5578	SPRIATTTASAATAA	695.37	2
588	PR487_Michele_20180611_B07_rep1_9030_FPSM[+16.0]PSPRL	0.661097	0.000778816	0.000559001	FPSMPSPRL	PR487_Michele_20180611_B07_rep1	9030	FPSM(ox)PSPRL	524.268	2
589	PR487_Michele_20180611_B07_rep1_9010_KPDFKELTV	0.660826	0.000778816	0.000560214	KPDFKELTV	PR487_Michele_20180611_B07_rep1	9010	KPDFKELTV	538.803	2
590	PR487_Michele_20180611_B07_rep1_9010_VTPSMTLTRA	-0.837507	0.309866	1	VTPSMTLTRA	PR487_Michele_20180611_B07_rep1	9010	VTPSMTLTRA	538.803	2
591	PR487_Michele_20180611_B07_rep1_12783_VPVSGM[+16.0]ITI	0.659805	0.000778816	0.000564812	VPVSGMITI	PR487_Michele_20180611_B07_rep1	12783	VPVSGM(ox)ITI	932.513	1
592	PR487_Michele_20180611_B07_rep1_8226_RPGLSPYRAL	0.658559	0.000778816	0.000570475	RPGLSPYRAL	PR487_Michele_20180611_B07_rep1	8226	RPGLSPYRAL	565.327	2
593	PR487_Michele_20180611_B07_rep1_5051_TPPPRFRPAGAAPRPPPKPM[+16.0]	0.658064	0.000778816	0.000572739	TPPPRFRPAGAAPRPPPKPM	PR487_Michele_20180611_B07_rep1	5051	TPPPRFRPAGAAPRPPPKPM(ox)	539.299	4
594	PR487_Michele_20180611_B07_rep1_3433_FPHTTPSM[+16.0]	0.657497	0.000778816	0.000575344	FPHTTPSM	PR487_Michele_20180611_B07_rep1	3433	FPHTTPSM(ox)	467.211	2
595	PR487_Michele_20180611_B07_rep1_5094_TPLERAQHL	0.657025	0.000778816	0.000577522	TPLERAQHL	PR487_Michele_20180611_B07_rep1	5094	TPLERAQHL	532.796	2
596	PR487_Michele_20180611_B07_rep1_5094_NRLQSLGYN	-0.68055	0.232338	0.998333	NRLQSLGYN	PR487_Michele_20180611_B07_rep1	5094	NRLQSLGYN	532.796	2
597	PR487_Michele_20180611_B07_rep1_9248_DSSGPERIL	0.656349	0.000778816	0.000580655	DSSGPERIL	PR487_Michele_20180611_B07_rep1	9248	DSSGPERIL	973.495	1
598	PR487_Michele_20180611_B07_rep1_5514_TPKEAFRQL	0.656319	0.000778816	0.000580795	TPKEAFRQL	PR487_Michele_20180611_B07_rep1	5514	TPKEAFRQL	363.873	3
599	PR487_Michele_20180611_B07_rep1_12735_FPDNQRPFL	0.656266	0.000778816	0.000581043	FPDNQRPFL	PR487_Michele_20180611_B07_rep1	12735	FPDNQRPFL	567.291	2
600	PR487_Michele_20180611_B07_rep1_12735_PDTSRIYVAL	-0.162827	0.0278797	0.291638	PDTSRIYVAL	PR487_Michele_20180611_B07_rep1	12735	PDTSRIYVAL	567.291	2
601	PR487_Michele_20180611_B07_rep1_8211_HPNSNIYNTL	0.655773	0.000778816	0.000583342	HPNSNIYNTL	PR487_Michele_20180611_B07_rep1	8211	HPNSNIYNTL	586.789	2
602	PR487_Michele_20180611_B07_rep1_20994_YPSLPTPLL	0.655604	0.000778816	0.000584132	YPSLPTPLL	PR487_Michele_20180611_B07_rep1	20994	YPSLPTPLL	1000.57	1
603	PR487_Michele_20180611_B07_rep1_4939_RPAEYDPKAL	0.655547	0.000778816	0.000584395	RPAEYDPKAL	PR487_Michele_20180611_B07_rep1	4939	RPAEYDPKAL	580.309	2
604	PR487_Michele_20180611_B07_rep1_11533_FPNAIEHTL	0.654974	0.000778816	0.000587083	FPNAIEHTL	PR487_Michele_20180611_B07_rep1	11533	FPNAIEHTL	521.273	2
605	PR487_Michele_20180611_B07_rep1_11533_QEDVRLIGL	-0.458025	0.115687	0.843937	QEDVRLIGL	PR487_Michele_20180611_B07_rep1	11533	QEDVRLIGL	521.273	2
606	PR487_Michele_20180611_B07_rep1_12326_GPYGGGGQYF	0.654652	0.000778816	0.000588599	GPYGGGGQYF	PR487_Michele_20180611_B07_rep1	12326	GPYGGGGQYF	1002.43	1
607	PR487_Michele_20180611_B07_rep1_5996_APPKPINRPF	0.653866	0.000778816	0.000592313	APPKPINRPF	PR487_Michele_20180611_B07_rep1	5996	APPKPINRPF	379.904	3
608	PR487_Michele_20180611_B07_rep1_5996_RAQRPRLQL	0.0776785	0.00554097	0.0570973	RAQRPRLQL	PR487_Michele_20180611_B07_rep1	5996	RAQRPRLQL	379.904	3
609	PR487_Michele_20180611_B07_rep1_5996_NKIRPNRQL	-0.967118	0.369139	1	NKIRPNRQL	PR487_Michele_20180611_B07_rep1	5996	NKIRPNRQL	379.904	3
610	PR487_Michele_20180611_B07_rep1_9472_RPPYYTPNQL	0.65372	0.000778816	0.000593005	RPPYYTPNQL	PR487_Michele_20180611_B07_rep1	9472	RPPYYTPNQL	624.822	2
611	PR487_Michele_20180611_B07_rep1_10248_SPVSGGVNL	0.653395	0.000778816	0.000594551	SPVSGGVNL	PR487_Michele_20180611_B07_rep1	10248	SPVSGGVNL	829.442	1
612	PR487_Michele_20180611_B07_rep1_10327_KPDFKATLL	0.653378	0.000778816	0.000594632	KPDFKATLL	PR487_Michele_20180611_B07_rep1	10327	KPDFKATLL	516.808	2
613	PR487_Michele_20180611_B07_rep1_4082_VPKTTGEGTSL	0.652794	0.000778816	0.000597419	VPKTTGEGTSL	PR487_Michele_20180611_B07_rep1	4082	VPKTTGEGTSL	545.293	2
614	PR487_Michele_20180611_B07_rep1_9640_IPQGGRGAIQF	0.652551	0.000778816	0.000598582	IPQGGRGAIQF	PR487_Michele_20180611_B07_rep1	9640	IPQGGRGAIQF	572.317	2
615	PR487_Michele_20180611_B07_rep1_14486_IPNFDVREI	0.652158	0.000778816	0.000600466	IPNFDVREI	PR487_Michele_20180611_B07_rep1	14486	IPNFDVREI	551.798	2
616	PR487_Michele_20180611_B07_rep1_17105_VPAVPTVGF	0.651987	0.000778816	0.000601289	VPAVPTVGF	PR487_Michele_20180611_B07_rep1	17105	VPAVPTVGF	886.503	1
617	PR487_Michele_20180611_B07_rep1_13656_VPDDDRSLINL	0.651774	0.000778816	0.000602318	VPDDDRSLINL	PR487_Michele_20180611_B07_rep1	13656	VPDDDRSLINL	628.827	2
618	PR487_Michele_20180611_B07_rep1_8734_SPYHLGPGPRL	0.651677	0.000778816	0.000602787	SPYHLGPGPRL	PR487_Michele_20180611_B07_rep1	8734	SPYHLGPGPRL	398.552	3
619	PR487_Michele_20180611_B07_rep1_6617_APFQGDQRSL	0.65077	0.000778816	0.000607176	APFQGDQRSL	PR487_Michele_20180611_B07_rep1	6617	APFQGDQRSL	559.783	2
620	PR487_Michele_20180611_B07_rep1_6617_FPPPPLPPWA	-1.26995	0.466418	1	FPPPPLPPWA	PR487_Michele_20180611_B07_rep1	6617	FPPPPLPPWA	559.783	2
621	PR487_Michele_20180611_B07_rep1_5952_RPIEGNVRL	0.650634	0.000778816	0.000607838	RPIEGNVRL	PR487_Michele_20180611_B07_rep1	5952	RPIEGNVRL	351.526	3
622	PR487_Michele_20180611_B07_rep1_16754_YPYLGPSTL	0.65028	0.000778816	0.000609561	YPYLGPSTL	PR487_Michele_20180611_B07_rep1	16754	YPYLGPSTL	505.763	2
623	PR487_Michele_20180611_B07_rep1_9225_NPSSVIHVV	0.649613	0.000778816	0.000612826	NPSSVIHVV	PR487_Michele_20180611_B07_rep1	9225	NPSSVIHVV	476.266	2
624	PR487_Michele_20180611_B07_rep1_7500_QPRGPHALGAPSL	0.649321	0.000778816	0.00061426	QPRGPHALGAPSL	PR487_Michele_20180611_B07_rep1	7500	QPRGPHALGAPSL	434.242	3
625	PR487_Michele_20180611_B07_rep1_6125_NIRNIGKTL	0.649225	0.000778816	0.000614732	NIRNIGKTL	PR487_Michele_20180611_B07_rep1	6125	NIRNIGKTL	514.813	2
626	PR487_Michele_20180611_B07_rep1_3367_RPHHKILDM[+16.0]	0.648704	0.000778816	0.000617304	RPHHKILDM	PR487_Michele_20180611_B07_rep1	3367	RPHHKILDM(ox)	388.21	3
627	PR487_Michele_20180611_B07_rep1_12302_VPVGPHLSL	0.64842	0.000778816	0.000618705	VPVGPHLSL	PR487_Michele_20180611_B07_rep1	12302	VPVGPHLSL	459.774	2
628	PR487_Michele_20180611_B07_rep1_8228_RPGLSPYRAL	0.64804	0.000778816	0.000620593	RPGLSPYRAL	PR487_Michele_20180611_B07_rep1	8228	RPGLSPYRAL	377.221	3
629	PR487_Michele_20180611_B07_rep1_8228_GPLARAGL	-0.589802	0.185351	0.967375	GPLARAGL	PR487_Michele_20180611_B07_rep1	8228	GPLARAGL	377.221	3
630	PR487_Michele_20180611_B07_rep1_8228_YPRPTELRV	-0.736744	0.264042	1	YPRPTELRV	PR487_Michele_20180611_B07_rep1	8228	YPRPTELRV	377.221	3
631	PR487_Michele_20180611_B07_rep1_5034_LPRPPPPEM[+16.0]	0.647954	0.000778816	0.000621022	LPRPPPPEM	PR487_Michele_20180611_B07_rep1	5034	LPRPPPPEM(ox)	525.276	2
632	PR487_Michele_20180611_B07_rep1_6825_RIIDRTNTTL	0.647167	0.000778816	0.000624946	RIIDRTNTTL	PR487_Michele_20180611_B07_rep1	6825	RIIDRTNTTL	601.846	2
633	PR487_Michele_20180611_B07_rep1_15119_APFLRNVEL	0.647011	0.000778816	0.000625724	APFLRNVEL	PR487_Michele_20180611_B07_rep1	15119	APFLRNVEL	529.804	2
634	PR487_Michele_20180611_B07_rep1_15119_SPYLRPLTL	0.182059	0.00341647	0.0254321	SPYLRPLTL	PR487_Michele_20180611_B07_rep1	15119	SPYLRPLTL	529.804	2
635	PR487_Michele_20180611_B07_rep1_4285_SPFKDRDHF	0.64672	0.000778816	0.000627185	SPFKDRDHF	PR487_Michele_20180611_B07_rep1	4285	SPFKDRDHF	383.236	3
636	PR487_Michele_20180611_B07_rep1_4285_RVAQKKASFL	0.553346	0.000778816	0.0013242	RVAQKKASFL	PR487_Michele_20180611_B07_rep1	4285	RVAQKKASFL	383.236	3
637	PR487_Michele_20180611_B07_rep1_4285_GVHTGAKP	-1.23459	0.458942	1	GVHTGAKP	PR487_Michele_20180611_B07_rep1	4285	GVHTGAKP	383.236	3
638	PR487_Michele_20180611_B07_rep1_3377_APDSPNRSF	0.646205	0.000778816	0.000629777	APDSPNRSF	PR487_Michele_20180611_B07_rep1	3377	APDSPNRSF	495.736	2
639	PR487_Michele_20180611_B07_rep1_10507_IPRPPGGVL	0.646058	0.000778816	0.000630517	IPRPPGGVL	PR487_Michele_20180611_B07_rep1	10507	IPRPPGGVL	453.282	2
640	PR487_Michele_20180611_B07_rep1_4433_ALNATRAAVEE	0.644395	0.000778816	0.000638967	ALNATRAAVEE	PR487_Michele_20180611_B07_rep1	4433	ALNATRAAVEE	572.802	2
641	PR487_Michele_20180611_B07_rep1_7510_LRRVLSGQDDEEQGLTAQ	0.64394	0.000778816	0.000641298	LRRVLSGQDDEEQGLTAQ	PR487_Michele_20180611_B07_rep1	7510	LRRVLSGQDDEEQGLTAQ	672.678	3
642	PR487_Michele_20180611_B07_rep1_9856_KPALPPPLM[+16.0]	0.642888	0.000778816	0.000646721	KPALPPPLM	PR487_Michele_20180611_B07_rep1	9856	KPALPPPLM(ox)	490.286	2
643	PR487_Michele_20180611_B07_rep1_14509_SPFASQSRGYFL	0.642888	0.000778816	0.000646723	SPFASQSRGYFL	PR487_Michele_20180611_B07_rep1	14509	SPFASQSRGYFL	680.37	2
644	PR487_Michele_20180611_B07_rep1_19308_M[+16.0]PFPGPLL	0.642551	0.000778816	0.000648467	MPFPGPLL	PR487_Michele_20180611_B07_rep1	19308	M(ox)PFPGPLL	887.471	2
645	PR487_Michele_20180611_B07_rep1_12793_WPHDTIGSL	0.642284	0.000778816	0.000649854	WPHDTIGSL	PR487_Michele_20180611_B07_rep1	12793	WPHDTIGSL	513.256	2
646	PR487_Michele_20180611_B07_rep1_6316_SPESRVENTL	0.642284	0.000778816	0.000649856	SPESRVENTL	PR487_Michele_20180611_B07_rep1	6316	SPESRVENTL	566.286	2
647	PR487_Michele_20180611_B07_rep1_9787_QPRYPVNSVNI	0.642171	0.000778816	0.000650441	QPRYPVNSVNI	PR487_Michele_20180611_B07_rep1	9787	QPRYPVNSVNI	643.846	2
648	PR487_Michele_20180611_B07_rep1_11524_YPM[+16.0]PELGRAL	0.641886	0.000778816	0.000651928	YPMPELGRAL	PR487_Michele_20180611_B07_rep1	11524	YPM(ox)PELGRAL	581.801	2
649	PR487_Michele_20180611_B07_rep1_12483_SPYLPRGDPVL	0.641774	0.000778816	0.000652512	SPYLPRGDPVL	PR487_Michele_20180611_B07_rep1	12483	SPYLPRGDPVL	607.332	2
650	PR487_Michele_20180611_B07_rep1_12483_PGRDINVTGVW	-0.748973	0.270823	1	PGRDINVTGVW	PR487_Michele_20180611_B07_rep1	12483	PGRDINVTGVW	607.332	2
651	PR487_Michele_20180611_B07_rep1_6879_RPFEEGKKISL	0.641476	0.000778816	0.000654073	RPFEEGKKISL	PR487_Michele_20180611_B07_rep1	6879	RPFEEGKKISL	435.251	3
652	PR487_Michele_20180611_B07_rep1_11025_SPSFPRPSL	0.641316	0.000778816	0.000654912	SPSFPRPSL	PR487_Michele_20180611_B07_rep1	11025	SPSFPRPSL	494.266	2
653	PR487_Michele_20180611_B07_rep1_6567_RPQDLDSAIM[+16.0]	0.641088	0.000778816	0.000656108	RPQDLDSAIM	PR487_Michele_20180611_B07_rep1	6567	RPQDLDSAIM(ox)	581.282	2
654	PR487_Michele_20180611_B07_rep1_6475_SPRSSTVHIL	0.64105	0.000778816	0.000656308	SPRSSTVHIL	PR487_Michele_20180611_B07_rep1	6475	SPRSSTVHIL	366.208	3
655	PR487_Michele_20180611_B07_rep1_6629_LPAPPTQNM[+16.0]	0.640981	0.000778816	0.000656667	LPAPPTQNM	PR487_Michele_20180611_B07_rep1	6629	LPAPPTQNM(ox)	492.745	2
656	PR487_Michele_20180611_B07_rep1_6629_APSPAKEER	-1.20505	0.4518	1	APSPAKEER	PR487_Michele_20180611_B07_rep1	6629	APSPAKEER	492.745	2
657	PR487_Michele_20180611_B07_rep1_9451_RVSPPHLTL	0.640896	0.000778816	0.000657118	RVSPPHLTL	PR487_Michele_20180611_B07_rep1	9451	RVSPPHLTL	510.303	2
658	PR487_Michele_20180611_B07_rep1_8150_KIALPHGQL	0.640682	0.000778816	0.000658245	KIALPHGQL	PR487_Michele_20180611_B07_rep1	8150	KIALPHGQL	488.8	2
659	PR487_Michele_20180611_B07_rep1_5427_SPDHRHIYL	0.640442	0.000778816	0.000659506	SPDHRHIYL	PR487_Michele_20180611_B07_rep1	5427	SPDHRHIYL	569.294	2
660	PR487_Michele_20180611_B07_rep1_10292_HPFDSRIM[+16.0]L	0.639515	0.000778816	0.000664421	HPFDSRIML	PR487_Michele_20180611_B07_rep1	10292	HPFDSRIM(ox)L	566.285	2
661	PR487_Michele_20180611_B07_rep1_6919_RVRDINEAF	0.638066	0.000778816	0.000672174	RVRDINEAF	PR487_Michele_20180611_B07_rep1	6919	RVRDINEAF	560.299	2
662	PR487_Michele_20180611_B07_rep1_3476_NPHKEPIRL	0.637462	0.000778816	0.00067543	NPHKEPIRL	PR487_Michele_20180611_B07_rep1	3476	NPHKEPIRL	368.549	3
663	PR487_Michele_20180611_B07_rep1_3476_HPGEAIDRLP	-0.41509	0.0979752	0.778222	HPGEAIDRLP	PR487_Michele_20180611_B07_rep1	3476	HPGEAIDRLP	368.549	3
664	PR487_Michele_20180611_B07_rep1_11045_SPASSFHVL	0.636726	0.000778816	0.000679422	SPASSFHVL	PR487_Michele_20180611_B07_rep1	11045	SPASSFHVL	472.745	2
665	PR487_Michele_20180611_B07_rep1_13256_LPAASQPQVF	0.636573	0.000778816	0.000680254	LPAASQPQVF	PR487_Michele_20180611_B07_rep1	13256	LPAASQPQVF	529.287	2
666	PR487_Michele_20180611_B07_rep1_13256_TKWNKRNL	-1.53029	0.499465	1	TKWNKRNL	PR487_Michele_20180611_B07_rep1	13256	TKWNKRNL	529.287	2
667	PR487_Michele_20180611_B07_rep1_7085_RPQELPRL	0.636565	0.000778816	0.0006803	RPQELPRL	PR487_Michele_20180611_B07_rep1	7085	RPQELPRL	504.801	2
668	PR487_Michele_20180611_B07_rep1_7703_RPPSFTPHTL	0.635929	0.000778816	0.000683769	RPPSFTPHTL	PR487_Michele_20180611_B07_rep1	7703	RPPSFTPHTL	576.812	2
669	PR487_Michele_20180611_B07_rep1_5777_APEEHPVL	0.63551	0.000778816	0.000686067	APEEHPVL	PR487_Michele_20180611_B07_rep1	5777	APEEHPVL	891.458	1
670	PR487_Michele_20180611_B07_rep1_15718_TPFAGGLGQNAL	0.634736	0.000778816	0.000690333	TPFAGGLGQNAL	PR487_Michele_20180611_B07_rep1	15718	TPFAGGLGQNAL	573.301	2
671	PR487_Michele_20180611_B07_rep1_15543_RPYQPLGALVV	0.634545	0.000778816	0.000691387	RPYQPLGALVV	PR487_Michele_20180611_B07_rep1	15543	RPYQPLGALVV	606.859	2
672	PR487_Michele_20180611_B07_rep1_10885_NPLYRESVL	0.634017	0.000778816	0.000694317	NPLYRESVL	PR487_Michele_20180611_B07_rep1	10885	NPLYRESVL	545.799	2
673	PR487_Michele_20180611_B07_rep1_8038_IPFEKKPAL	0.633811	0.000778816	0.000695462	IPFEKKPAL	PR487_Michele_20180611_B07_rep1	8038	IPFEKKPAL	521.818	2
674	PR487_Michele_20180611_B07_rep1_14722_LPSDLRTISL	0.633703	0.000778816	0.000696062	LPSDLRTISL	PR487_Michele_20180611_B07_rep1	14722	LPSDLRTISL	557.827	2
675	PR487_Michele_20180611_B07_rep1_8179_SPM[+16.0]YGQAGL	0.633677	0.000778816	0.000696205	SPMYGQAGL	PR487_Michele_20180611_B07_rep1	8179	SPM(ox)YGQAGL	939.424	1
676	PR487_Michele_20180611_B07_rep1_6604_HPELKATF	0.633507	0.000778816	0.000697156	HPELKATF	PR487_Michele_20180611_B07_rep1	6604	HPELKATF	471.756	2
677	PR487_Michele_20180611_B07_rep1_6604_VKEHTTVK	-1.38815	0.487503	1	VKEHTTVK	PR487_Michele_20180611_B07_rep1	6604	VKEHTTVK	471.756	2
678	PR487_Michele_20180611_B07_rep1_11165_RPFISEGTTL	0.633245	0.000778816	0.000698618	RPFISEGTTL	PR487_Michele_20180611_B07_rep1	11165	RPFISEGTTL	560.803	2
679	PR487_Michele_20180611_B07_rep1_6232_RPDDVHVNI	0.633182	0.000778816	0.00069897	RPDDVHVNI	PR487_Michele_20180611_B07_rep1	6232	RPDDVHVNI	532.778	2
680	PR487_Michele_20180611_B07_rep1_11768_KPFAEVRIL	0.632659	0.000778816	0.000701906	KPFAEVRIL	PR487_Michele_20180611_B07_rep1	11768	KPFAEVRIL	536.829	2
681	PR487_Michele_20180611_B07_rep1_6233_SAAM[+16.0]PGASL	0.632653	0.000778816	0.000701935	SAAMPGASL	PR487_Michele_20180611_B07_rep1	6233	SAAM(ox)PGASL	820.388	1
682	PR487_Michele_20180611_B07_rep1_5139_TPRTPRTPQL	0.632651	0.000778816	0.00070195	TPRTPRTPQL	PR487_Michele_20180611_B07_rep1	5139	TPRTPRTPQL	583.836	2
683	PR487_Michele_20180611_B07_rep1_13969_YPFKPPKITF	0.63234	0.000778816	0.0007037	YPFKPPKITF	PR487_Michele_20180611_B07_rep1	13969	YPFKPPKITF	413.238	3
684	PR487_Michele_20180611_B07_rep1_13891_FQNPFRSEL	0.63203	0.000778816	0.000705445	FQNPFRSEL	PR487_Michele_20180611_B07_rep1	13891	FQNPFRSEL	569.288	2
685	PR487_Michele_20180611_B07_rep1_6775_SPYGAPGTPRM[+16.0]NL	0.631462	0.000778816	0.000708661	SPYGAPGTPRMNL	PR487_Michele_20180611_B07_rep1	6775	SPYGAPGTPRM(ox)NL	688.835	2
686	PR487_Michele_20180611_B07_rep1_5419_GPDYPRQSI	0.631383	0.000778816	0.000709108	GPDYPRQSI	PR487_Michele_20180611_B07_rep1	5419	GPDYPRQSI	516.759	2
687	PR487_Michele_20180611_B07_rep1_5419_VPQGKYKVL	-0.126816	0.0246883	0.236476	VPQGKYKVL	PR487_Michele_20180611_B07_rep1	5419	VPQGKYKVL	516.759	2
688	PR487_Michele_20180611_B07_rep1_7387_RPQPPPDPL	0.631047	0.000778816	0.000711018	RPQPPPDPL	PR487_Michele_20180611_B07_rep1	7387	RPQPPPDPL	508.78	2
689	PR487_Michele_20180611_B07_rep1_5563_YPRGIPPQSQM[+16.0]	0.630873	0.000778816	0.000712011	YPRGIPPQSQM	PR487_Michele_20180611_B07_rep1	5563	YPRGIPPQSQM(ox)	645.319	2
690	PR487_Michele_20180611_B07_rep1_12269_IPYGERITL	0.630867	0.000778816	0.000712042	IPYGERITL	PR487_Michele_20180611_B07_rep1	12269	IPYGERITL	531.303	2
691	PR487_Michele_20180611_B07_rep1_7420_APKGSVLQEAKL	0.630835	0.000778816	0.000712226	APKGSVLQEAKL	PR487_Michele_20180611_B07_rep1	7420	APKGSVLQEAKL	414.247	3
692	PR487_Michele_20180611_B07_rep1_14266_APFQSM[+16.0]QTVF	0.629927	0.000778816	0.000717421	APFQSMQTVF	PR487_Michele_20180611_B07_rep1	14266	APFQSM(ox)QTVF	586.276	2
693	PR487_Michele_20180611_B07_rep1_14042_FPNKPPLTF	0.629535	0.000778816	0.000719677	FPNKPPLTF	PR487_Michele_20180611_B07_rep1	14042	FPNKPPLTF	530.289	2
694	PR487_Michele_20180611_B07_rep1_6205_RPGAERAIIHV	0.629358	0.000778816	0.000720698	RPGAERAIIHV	PR487_Michele_20180611_B07_rep1	6205	RPGAERAIIHV	406.907	3
695	PR487_Michele_20180611_B07_rep1_8128_RPKPSSSPVIF	0.629149	0.000778816	0.000721901	RPKPSSSPVIF	PR487_Michele_20180611_B07_rep1	8128	RPKPSSSPVIF	607.849	2
696	PR487_Michele_20180611_B07_rep1_8128_PVLYGIFLYM	-1.42695	0.491192	1	PVLYGIFLYM	PR487_Michele_20180611_B07_rep1	8128	PVLYGIFLYM	607.849	2
697	PR487_Michele_20180611_B07_rep1_3180_APRKVLGSSTSATNSTSVSS	0.628887	0.000778816	0.000723421	APRKVLGSSTSATNSTSVSS	PR487_Michele_20180611_B07_rep1	3180	APRKVLGSSTSATNSTSVSS	646.336	3
698	PR487_Michele_20180611_B07_rep1_10269_GPYGGKVYF	0.628737	0.000778816	0.000724286	GPYGGKVYF	PR487_Michele_20180611_B07_rep1	10269	GPYGGKVYF	493.301	2
699	PR487_Michele_20180611_B07_rep1_9717_SPYVSPKESPF	0.628399	0.000778816	0.000726249	SPYVSPKESPF	PR487_Michele_20180611_B07_rep1	9717	SPYVSPKESPF	619.309	2
700	PR487_Michele_20180611_B07_rep1_12297_KPYFPPRIL	0.627477	0.000778816	0.000731628	KPYFPPRIL	PR487_Michele_20180611_B07_rep1	12297	KPYFPPRIL	377.562	3
701	PR487_Michele_20180611_B07_rep1_20979_SPFLPGFSQSL	0.627059	0.000778816	0.000734081	SPFLPGFSQSL	PR487_Michele_20180611_B07_rep1	20979	SPFLPGFSQSL	590.306	2
702	PR487_Michele_20180611_B07_rep1_4591_RPEASRTGEGSTVF	0.626877	0.000778816	0.000735155	RPEASRTGEGSTVF	PR487_Michele_20180611_B07_rep1	4591	RPEASRTGEGSTVF	498.583	3
703	PR487_Michele_20180611_B07_rep1_9545_SPRDITTIKL	0.626796	0.000778816	0.000735632	SPRDITTIKL	PR487_Michele_20180611_B07_rep1	9545	SPRDITTIKL	381.896	3
704	PR487_Michele_20180611_B07_rep1_7274_IAAVPATAM[+16.0]	0.626034	0.000778816	0.00074013	IAAVPATAM	PR487_Michele_20180611_B07_rep1	7274	IAAVPATAM(ox)	860.454	1
705	PR487_Michele_20180611_B07_rep1_4587_SPRGHLTSLQDAM[+16.0]	0.625767	0.000778816	0.000741715	SPRGHLTSLQDAM	PR487_Michele_20180611_B07_rep1	4587	SPRGHLTSLQDAM(ox)	476.902	3
706	PR487_Michele_20180611_B07_rep1_2911_RPYSDSTAKL	0.625668	0.000778816	0.000742303	RPYSDSTAKL	PR487_Michele_20180611_B07_rep1	2911	RPYSDSTAKL	569.299	2
707	PR487_Michele_20180611_B07_rep1_17977_SPASDTYIVF	0.625569	0.000778816	0.00074289	SPASDTYIVF	PR487_Michele_20180611_B07_rep1	17977	SPASDTYIVF	550.269	2
708	PR487_Michele_20180611_B07_rep1_14074_LPALRPTVL	0.624847	0.000778816	0.000747198	LPALRPTVL	PR487_Michele_20180611_B07_rep1	14074	LPALRPTVL	490.321	2
709	PR487_Michele_20180611_B07_rep1_11605_LPKSPPYTAF	0.624751	0.000778816	0.000747768	LPKSPPYTAF	PR487_Michele_20180611_B07_rep1	11605	LPKSPPYTAF	560.805	2
710	PR487_Michele_20180611_B07_rep1_10498_EPYGTGLRAL	0.624739	0.000778816	0.000747843	EPYGTGLRAL	PR487_Michele_20180611_B07_rep1	10498	EPYGTGLRAL	538.79	2
711	PR487_Michele_20180611_B07_rep1_11016_APYRDLPASL	0.624588	0.000778816	0.000748744	APYRDLPASL	PR487_Michele_20180611_B07_rep1	11016	APYRDLPASL	551.798	2
712	PR487_Michele_20180611_B07_rep1_16076_TPYEYPYTL	0.624557	0.000778816	0.000748932	TPYEYPYTL	PR487_Michele_20180611_B07_rep1	16076	TPYEYPYTL	573.772	2
713	PR487_Michele_20180611_B07_rep1_4606_APYRGQLASPSSQSA	0.624527	0.000778816	0.000749112	APYRGQLASPSSQSA	PR487_Michele_20180611_B07_rep1	4606	APYRGQLASPSSQSA	760.38	2
714	PR487_Michele_20180611_B07_rep1_5881_KPFAGRPM[+16.0]I	0.62402	0.000778816	0.000752156	KPFAGRPMI	PR487_Michele_20180611_B07_rep1	5881	KPFAGRPM(ox)I	516.786	2
715	PR487_Michele_20180611_B07_rep1_6355_APAPPSSGLG	0.622613	0.000778816	0.000760676	APAPPSSGLG	PR487_Michele_20180611_B07_rep1	6355	APAPPSSGLG	853.442	1
716	PR487_Michele_20180611_B07_rep1_10213_IPYKPNYSL	0.622257	0.000778816	0.000762847	IPYKPNYSL	PR487_Michele_20180611_B07_rep1	10213	IPYKPNYSL	547.798	2
717	PR487_Michele_20180611_B07_rep1_13233_KPRTVATPLNQVANPNSAIFG	0.622199	0.000778816	0.000763203	KPRTVATPLNQVANPNSAIFG	PR487_Michele_20180611_B07_rep1	13233	KPRTVATPLNQVANPNSAIFG	732.402	3
718	PR487_Michele_20180611_B07_rep1_4852_LPDQDQRSQL	0.621873	0.000778816	0.000765196	LPDQDQRSQL	PR487_Michele_20180611_B07_rep1	4852	LPDQDQRSQL	600.305	2
719	PR487_Michele_20180611_B07_rep1_5445_SPEERLQRL	0.621785	0.000778816	0.000765733	SPEERLQRL	PR487_Michele_20180611_B07_rep1	5445	SPEERLQRL	564.312	2
720	PR487_Michele_20180611_B07_rep1_5445_EPMWHLWQ	-1.87175	0.52419	1	EPMWHLWQ	PR487_Michele_20180611_B07_rep1	5445	EPMWHLWQ	564.312	2
721	PR487_Michele_20180611_B07_rep1_10472_RPPNYSGTIAL	0.6211	0.000778816	0.000769946	RPPNYSGTIAL	PR487_Michele_20180611_B07_rep1	10472	RPPNYSGTIAL	594.822	2
722	PR487_Michele_20180611_B07_rep1_7580_KLSDSRIAL	0.620801	0.000778816	0.000771793	KLSDSRIAL	PR487_Michele_20180611_B07_rep1	7580	KLSDSRIAL	501.801	2
723	PR487_Michele_20180611_B07_rep1_4828_RPAEVGGM[+16.0]QL	0.620535	0.000778816	0.000773435	RPAEVGGMQL	PR487_Michele_20180611_B07_rep1	4828	RPAEVGGM(ox)QL	537.274	2
724	PR487_Michele_20180611_B07_rep1_7386_VPAFRDEHL	0.620421	0.000778816	0.000774141	VPAFRDEHL	PR487_Michele_20180611_B07_rep1	7386	VPAFRDEHL	542.283	2
725	PR487_Michele_20180611_B07_rep1_7386_EPRELLTKV	-0.395523	0.0912296	0.744555	EPRELLTKV	PR487_Michele_20180611_B07_rep1	7386	EPRELLTKV	542.283	2
726	PR487_Michele_20180611_B07_rep1_16172_GPLLPGQSF	0.620199	0.000778816	0.00077552	GPLLPGQSF	PR487_Michele_20180611_B07_rep1	16172	GPLLPGQSF	914.499	1
727	PR487_Michele_20180611_B07_rep1_17970_SPASDTYIVF	0.620185	0.000778816	0.000775603	SPASDTYIVF	PR487_Michele_20180611_B07_rep1	17970	SPASDTYIVF	1099.53	1
728	PR487_Michele_20180611_B07_rep1_7635_RPERPM[+16.0]AFL	0.620142	0.000778816	0.000775875	RPERPMAFL	PR487_Michele_20180611_B07_rep1	7635	RPERPM(ox)AFL	566.8	2
729	PR487_Michele_20180611_B07_rep1_7635_GVGLTVGTPDFA	-0.791685	0.291981	1	GVGLTVGTPDFA	PR487_Michele_20180611_B07_rep1	7635	GVGLTVGTPDFA	566.8	2
730	PR487_Michele_20180611_B07_rep1_6169_APTSSATTGL	0.620083	0.000778816	0.00077624	APTSSATTGL	PR487_Michele_20180611_B07_rep1	6169	APTSSATTGL	905.458	1
731	PR487_Michele_20180611_B07_rep1_8198_RPLENTGQTVL	0.61998	0.000778816	0.000776882	RPLENTGQTVL	PR487_Michele_20180611_B07_rep1	8198	RPLENTGQTVL	614.834	2
732	PR487_Michele_20180611_B07_rep1_9654_LPHNRLVSL	0.61997	0.000778816	0.000776941	LPHNRLVSL	PR487_Michele_20180611_B07_rep1	9654	LPHNRLVSL	524.817	2
733	PR487_Michele_20180611_B07_rep1_11745_SPNAEIHIL	0.61976	0.000778816	0.000778249	SPNAEIHIL	PR487_Michele_20180611_B07_rep1	11745	SPNAEIHIL	497.272	2
734	PR487_Michele_20180611_B07_rep1_9334_TPTPAGPTI	0.61975	0.000778816	0.000778313	TPTPAGPTI	PR487_Michele_20180611_B07_rep1	9334	TPTPAGPTI	854.462	1
735	PR487_Michele_20180611_B07_rep1_6131_NPRNFSDNQL	0.619693	0.000778816	0.000778665	NPRNFSDNQL	PR487_Michele_20180611_B07_rep1	6131	NPRNFSDNQL	602.789	2
736	PR487_Michele_20180611_B07_rep1_9027_IPQERGLSSL	0.619596	0.000778816	0.000779273	IPQERGLSSL	PR487_Michele_20180611_B07_rep1	9027	IPQERGLSSL	550.309	2
737	PR487_Michele_20180611_B07_rep1_5863_VPRQPTVTSV	0.619544	0.000778816	0.000779596	VPRQPTVTSV	PR487_Michele_20180611_B07_rep1	5863	VPRQPTVTSV	542.311	2
738	PR487_Michele_20180611_B07_rep1_5863_STNEVTRIY	-0.506889	0.138512	0.903599	STNEVTRIY	PR487_Michele_20180611_B07_rep1	5863	STNEVTRIY	542.311	2
739	PR487_Michele_20180611_B07_rep1_7680_RPPSFTPHTL	0.61949	0.000778816	0.000779935	RPPSFTPHTL	PR487_Michele_20180611_B07_rep1	7680	RPPSFTPHTL	384.877	3
740	PR487_Michele_20180611_B07_rep1_7680_VQMKHLLRQ	-1.46827	0.495468	1	VQMKHLLRQ	PR487_Michele_20180611_B07_rep1	7680	VQMKHLLRQ	384.877	3
741	PR487_Michele_20180611_B07_rep1_10345_APAAPGRALLY	0.619243	0.000778816	0.000781478	APAAPGRALLY	PR487_Michele_20180611_B07_rep1	10345	APAAPGRALLY	550.317	2
742	PR487_Michele_20180611_B07_rep1_11243_SPNQSLRLGL	0.618846	0.000778816	0.000783961	SPNQSLRLGL	PR487_Michele_20180611_B07_rep1	11243	SPNQSLRLGL	542.809	2
743	PR487_Michele_20180611_B07_rep1_11243_PVWGRATGEI	-0.471755	0.121027	0.862381	PVWGRATGEI	PR487_Michele_20180611_B07_rep1	11243	PVWGRATGEI	542.809	2
744	PR487_Michele_20180611_B07_rep1_10098_GPARPSLDF	0.618765	0.000778816	0.000784468	GPARPSLDF	PR487_Michele_20180611_B07_rep1	10098	GPARPSLDF	480.251	2
745	PR487_Michele_20180611_B07_rep1_11082_SPREVFFRV	0.618749	0.000778816	0.00078457	SPREVFFRV	PR487_Michele_20180611_B07_rep1	11082	SPREVFFRV	379.545	3
746	PR487_Michele_20180611_B07_rep1_10075_LPPLPKRPAL	0.618294	0.000778816	0.000787435	LPPLPKRPAL	PR487_Michele_20180611_B07_rep1	10075	LPPLPKRPAL	367.909	3
747	PR487_Michele_20180611_B07_rep1_18730_APLGVGLGL	0.617787	0.000778816	0.000790639	APLGVGLGL	PR487_Michele_20180611_B07_rep1	18730	APLGVGLGL	796.493	1
748	PR487_Michele_20180611_B07_rep1_9348_HPRYFGPNL	0.617761	0.000778816	0.000790799	HPRYFGPNL	PR487_Michele_20180611_B07_rep1	9348	HPRYFGPNL	550.785	2
749	PR487_Michele_20180611_B07_rep1_3867_VPKTTGEGTSL	0.617728	0.000778816	0.000791007	VPKTTGEGTSL	PR487_Michele_20180611_B07_rep1	3867	VPKTTGEGTSL	545.293	2
750	PR487_Michele_20180611_B07_rep1_3867_STGIPTSQPTT	-0.763076	0.279712	1	STGIPTSQPTT	PR487_Michele_20180611_B07_rep1	3867	STGIPTSQPTT	545.293	2
751	PR487_Michele_20180611_B07_rep1_4723_IIQSIRM[+16.0]GM[+16.0]	0.616773	0.000778816	0.000797083	IIQSIRMGM	PR487_Michele_20180611_B07_rep1	4723	IIQSIRM(ox)GM(ox)	540.781	2
752	PR487_Michele_20180611_B07_rep1_9221_RPVSSTGINF	0.615856	0.000778816	0.000802949	RPVSSTGINF	PR487_Michele_20180611_B07_rep1	9221	RPVSSTGINF	539.288	2
753	PR487_Michele_20180611_B07_rep1_10963_TPGNRIVYL	0.615245	0.000778816	0.000806889	TPGNRIVYL	PR487_Michele_20180611_B07_rep1	10963	TPGNRIVYL	516.796	2
754	PR487_Michele_20180611_B07_rep1_6116_RISEQFTAM[+16.0]	0.615017	0.000778816	0.000808365	RISEQFTAM	PR487_Michele_20180611_B07_rep1	6116	RISEQFTAM(ox)	549.766	2
755	PR487_Michele_20180611_B07_rep1_7049_VPHGAGYEL	0.614855	0.000778816	0.000809408	VPHGAGYEL	PR487_Michele_20180611_B07_rep1	7049	VPHGAGYEL	471.738	2
756	PR487_Michele_20180611_B07_rep1_6663_LPNHAIREL	0.614714	0.000778816	0.000810324	LPNHAIREL	PR487_Michele_20180611_B07_rep1	6663	LPNHAIREL	531.806	2
757	PR487_Michele_20180611_B07_rep1_12529_FPQM[+16.0]GRFTL	0.614512	0.000778816	0.000811637	FPQMGRFTL	PR487_Michele_20180611_B07_rep1	12529	FPQM(ox)GRFTL	556.782	2
758	PR487_Michele_20180611_B07_rep1_8573_VPNAGRGLVRL	0.61449	0.000778816	0.000811779	VPNAGRGLVRL	PR487_Michele_20180611_B07_rep1	8573	VPNAGRGLVRL	576.354	2
759	PR487_Michele_20180611_B07_rep1_5604_RPNDIM[+16.0]AEV	0.614004	0.000778816	0.00081494	RPNDIMAEV	PR487_Michele_20180611_B07_rep1	5604	RPNDIM(ox)AEV	530.758	2
760	PR487_Michele_20180611_B07_rep1_6001_RPAFPVKKL	0.613955	0.000778816	0.000815262	RPAFPVKKL	PR487_Michele_20180611_B07_rep1	6001	RPAFPVKKL	352.562	3
761	PR487_Michele_20180611_B07_rep1_6001_VPRTRGEEL	-0.929429	0.354182	1	VPRTRGEEL	PR487_Michele_20180611_B07_rep1	6001	VPRTRGEEL	352.562	3
762	PR487_Michele_20180611_B07_rep1_6662_RNSFRYNGL	0.613318	0.000778816	0.000819432	RNSFRYNGL	PR487_Michele_20180611_B07_rep1	6662	RNSFRYNGL	563.791	2
763	PR487_Michele_20180611_B07_rep1_15301_M[+16.0]PFYNPAQL	0.612975	0.000778816	0.000821682	MPFYNPAQL	PR487_Michele_20180611_B07_rep1	15301	M(ox)PFYNPAQL	548.76	2
764	PR487_Michele_20180611_B07_rep1_5228_RPQLRQDVV	0.612777	0.000778816	0.000822985	RPQLRQDVV	PR487_Michele_20180611_B07_rep1	5228	RPQLRQDVV	555.822	2
765	PR487_Michele_20180611_B07_rep1_12323_SPFGM[+16.0]LGM[+16.0]	0.612473	0.000778816	0.000824989	SPFGMLGM	PR487_Michele_20180611_B07_rep1	12323	SPFGM(ox)LGM(ox)	871.369	1
766	PR487_Michele_20180611_B07_rep1_11166_QPDLSKAVSL	0.612385	0.000778816	0.000825573	QPDLSKAVSL	PR487_Michele_20180611_B07_rep1	11166	QPDLSKAVSL	529.298	2
767	PR487_Michele_20180611_B07_rep1_15532_APYGGPIAL	0.612223	0.000778816	0.000826645	APYGGPIAL	PR487_Michele_20180611_B07_rep1	15532	APYGGPIAL	858.472	1
768	PR487_Michele_20180611_B07_rep1_8912_SPSGGSTVSF	0.611859	0.000778816	0.000829058	SPSGGSTVSF	PR487_Michele_20180611_B07_rep1	8912	SPSGGSTVSF	925.426	1
769	PR487_Michele_20180611_B07_rep1_10981_VPSGGAVF	0.611545	0.000778816	0.00083114	VPSGGAVF	PR487_Michele_20180611_B07_rep1	10981	VPSGGAVF	733.388	1
770	PR487_Michele_20180611_B07_rep1_2995_HPKYPDGKTF	0.611544	0.000778816	0.000831146	HPKYPDGKTF	PR487_Michele_20180611_B07_rep1	2995	HPKYPDGKTF	397.205	3
771	PR487_Michele_20180611_B07_rep1_5708_HLKPISREL	0.610846	0.000778816	0.000835807	HLKPISREL	PR487_Michele_20180611_B07_rep1	5708	HLKPISREL	364.889	3
772	PR487_Michele_20180611_B07_rep1_10585_APRIPVTLNM[+16.0]	0.61061	0.000778816	0.000837384	APRIPVTLNM	PR487_Michele_20180611_B07_rep1	10585	APRIPVTLNM(ox)	564.314	2
773	PR487_Michele_20180611_B07_rep1_4773_HPGTVQSEL	0.610361	0.000778816	0.000839056	HPGTVQSEL	PR487_Michele_20180611_B07_rep1	4773	HPGTVQSEL	484.246	2
774	PR487_Michele_20180611_B07_rep1_4773_PASVVLKRV	-0.895317	0.338404	1	PASVVLKRV	PR487_Michele_20180611_B07_rep1	4773	PASVVLKRV	484.246	2
775	PR487_Michele_20180611_B07_rep1_18381_M[+16.0]PDDLLTTL	0.610225	0.000778816	0.000839971	MPDDLLTTL	PR487_Michele_20180611_B07_rep1	18381	M(ox)PDDLLTTL	1034.51	1
776	PR487_Michele_20180611_B07_rep1_4109_LPHSVNSKL	0.609919	0.000778816	0.000842029	LPHSVNSKL	PR487_Michele_20180611_B07_rep1	4109	LPHSVNSKL	497.788	2
777	PR487_Michele_20180611_B07_rep1_4109_RRHLKEQHGKTT	-0.935667	0.356591	1	RRHLKEQHGKTT	PR487_Michele_20180611_B07_rep1	4109	RRHLKEQHGKTT	497.788	2
778	PR487_Michele_20180611_B07_rep1_6989_SENVDRGAGSIREAGGAF	0.609703	0.000778816	0.000843489	SENVDRGAGSIREAGGAF	PR487_Michele_20180611_B07_rep1	6989	SENVDRGAGSIREAGGAF	598.291	3
779	PR487_Michele_20180611_B07_rep1_5316_YPRGIPPQSQM[+16.0]	0.609515	0.000778816	0.000844758	YPRGIPPQSQM	PR487_Michele_20180611_B07_rep1	5316	YPRGIPPQSQM(ox)	645.32	2
780	PR487_Michele_20180611_B07_rep1_8313_APGLPNGREL	0.609469	0.000778816	0.000845065	APGLPNGREL	PR487_Michele_20180611_B07_rep1	8313	APGLPNGREL	512.283	2
781	PR487_Michele_20180611_B07_rep1_6039_RPAPPPEAL	0.609278	0.000778816	0.000846359	RPAPPPEAL	PR487_Michele_20180611_B07_rep1	6039	RPAPPPEAL	474.269	2
782	PR487_Michele_20180611_B07_rep1_5224_SPQGTAQGEL	0.608916	0.000778816	0.000848817	SPQGTAQGEL	PR487_Michele_20180611_B07_rep1	5224	SPQGTAQGEL	987.473	1
783	PR487_Michele_20180611_B07_rep1_15040_KPESFFTQF	0.608849	0.000778816	0.000849274	KPESFFTQF	PR487_Michele_20180611_B07_rep1	15040	KPESFFTQF	565.779	2
784	PR487_Michele_20180611_B07_rep1_7564_RVM[+16.0]EYINRL	0.608689	0.000778816	0.000850358	RVMEYINRL	PR487_Michele_20180611_B07_rep1	7564	RVM(ox)EYINRL	605.324	2
785	PR487_Michele_20180611_B07_rep1_7564_IETQSSSSEEI	-0.325771	0.0627843	0.609684	IETQSSSSEEI	PR487_Michele_20180611_B07_rep1	7564	IETQSSSSEEI	605.324	2
786	PR487_Michele_20180611_B07_rep1_14983_VSFELFADK	0.607766	0.000778816	0.000856665	VSFELFADK	PR487_Michele_20180611_B07_rep1	14983	VSFELFADK	528.274	2
787	PR487_Michele_20180611_B07_rep1_8761_RPHKEILEF	0.607761	0.000778816	0.000856698	RPHKEILEF	PR487_Michele_20180611_B07_rep1	8761	RPHKEILEF	390.22	3
788	PR487_Michele_20180611_B07_rep1_8606_KPKDPLKISL	0.607568	0.000778816	0.000858026	KPKDPLKISL	PR487_Michele_20180611_B07_rep1	8606	KPKDPLKISL	569.864	2
789	PR487_Michele_20180611_B07_rep1_8606_ISKVVPAPEAK	-0.994742	0.381127	1	ISKVVPAPEAK	PR487_Michele_20180611_B07_rep1	8606	ISKVVPAPEAK	569.864	2
790	PR487_Michele_20180611_B07_rep1_10521_IVAPGKGIL	0.607303	0.000778816	0.000859848	IVAPGKGIL	PR487_Michele_20180611_B07_rep1	10521	IVAPGKGIL	434.287	2
791	PR487_Michele_20180611_B07_rep1_10521_PAGLPDKMTIEM	-0.480068	0.123955	0.872918	PAGLPDKMTIEM	PR487_Michele_20180611_B07_rep1	10521	PAGLPDKMTIEM	434.287	2
792	PR487_Michele_20180611_B07_rep1_6623_HPAM[+16.0]LSKVL	0.607051	0.000778816	0.00086158	HPAMLSKVL	PR487_Michele_20180611_B07_rep1	6623	HPAM(ox)LSKVL	505.79	3
793	PR487_Michele_20180611_B07_rep1_6623_GPRLQVNQV	0.359196	0.00189573	0.00624475	GPRLQVNQV	PR487_Michele_20180611_B07_rep1	6623	GPRLQVNQV	505.79	3
794	PR487_Michele_20180611_B07_rep1_4825_KPRNVQILNM[+16.0]	0.607035	0.000778816	0.000861695	KPRNVQILNM	PR487_Michele_20180611_B07_rep1	4825	KPRNVQILNM(ox)	614.845	2
795	PR487_Michele_20180611_B07_rep1_7326_RPDPAGHLTL	0.606958	0.000778816	0.000862223	RPDPAGHLTL	PR487_Michele_20180611_B07_rep1	7326	RPDPAGHLTL	538.796	2
796	PR487_Michele_20180611_B07_rep1_16699_IPENVDITL	0.606851	0.000778816	0.000862963	IPENVDITL	PR487_Michele_20180611_B07_rep1	16699	IPENVDITL	1013.55	1
797	PR487_Michele_20180611_B07_rep1_7346_APAPPSSGL	0.606755	0.000778816	0.000863627	APAPPSSGL	PR487_Michele_20180611_B07_rep1	7346	APAPPSSGL	796.421	1
798	PR487_Michele_20180611_B07_rep1_4625_PRFGGKEL	0.606666	0.000778816	0.000864245	PRFGGKEL	PR487_Michele_20180611_B07_rep1	4625	PRFGGKEL	452.256	2
799	PR487_Michele_20180611_B07_rep1_9511_KPSPIYGGL	0.60639	0.000778816	0.000866149	KPSPIYGGL	PR487_Michele_20180611_B07_rep1	9511	KPSPIYGGL	931.524	1
800	PR487_Michele_20180611_B07_rep1_9601_APSYGAAGL	0.605904	0.000778816	0.000869531	APSYGAAGL	PR487_Michele_20180611_B07_rep1	9601	APSYGAAGL	806.404	1
801	PR487_Michele_20180611_B07_rep1_15936_APAPEGPIVL	0.605087	0.000778816	0.000875236	APAPEGPIVL	PR487_Michele_20180611_B07_rep1	15936	APAPEGPIVL	963.551	1
802	PR487_Michele_20180611_B07_rep1_4102_SPGVGKTSL	0.604604	0.000778816	0.00087862	SPGVGKTSL	PR487_Michele_20180611_B07_rep1	4102	SPGVGKTSL	423.24	2
803	PR487_Michele_20180611_B07_rep1_13719_YPQFSGQSF	0.603925	0.000778816	0.000883411	YPQFSGQSF	PR487_Michele_20180611_B07_rep1	13719	YPQFSGQSF	1060.47	1
804	PR487_Michele_20180611_B07_rep1_7191_RPPKVKITEL	0.603905	0.000778816	0.00088355	RPPKVKITEL	PR487_Michele_20180611_B07_rep1	7191	RPPKVKITEL	394.252	3
805	PR487_Michele_20180611_B07_rep1_7191_VGYFRARTDP	-0.768782	0.280477	1	VGYFRARTDP	PR487_Michele_20180611_B07_rep1	7191	VGYFRARTDP	394.252	3
806	PR487_Michele_20180611_B07_rep1_2821_RPNTGKQLKL	0.603859	0.000778816	0.000883875	RPNTGKQLKL	PR487_Michele_20180611_B07_rep1	2821	RPNTGKQLKL	385.572	3
807	PR487_Michele_20180611_B07_rep1_4639_SPSSKYVKL	0.603608	0.000778816	0.000885652	SPSSKYVKL	PR487_Michele_20180611_B07_rep1	4639	SPSSKYVKL	504.79	2
808	PR487_Michele_20180611_B07_rep1_4639_AGSARSFSPK	-0.715571	0.252529	1	AGSARSFSPK	PR487_Michele_20180611_B07_rep1	4639	AGSARSFSPK	504.79	2
809	PR487_Michele_20180611_B07_rep1_7299_APRAPPGPAGL	0.603274	0.000778816	0.000888029	APRAPPGPAGL	PR487_Michele_20180611_B07_rep1	7299	APRAPPGPAGL	502.288	2
810	PR487_Michele_20180611_B07_rep1_7299_PQPQVTWF	-0.99405	0.380708	1	PQPQVTWF	PR487_Michele_20180611_B07_rep1	7299	PQPQVTWF	502.288	2
811	PR487_Michele_20180611_B07_rep1_11910_IPQPTPASL	0.603141	0.000778816	0.000888973	IPQPTPASL	PR487_Michele_20180611_B07_rep1	11910	IPQPTPASL	923.52	1
812	PR487_Michele_20180611_B07_rep1_13353_APGGGAFTTL	0.602651	0.000778816	0.000892464	APGGGAFTTL	PR487_Michele_20180611_B07_rep1	13353	APGGGAFTTL	891.456	1
813	PR487_Michele_20180611_B07_rep1_7809_LPDDPRQM[+16.0]TL	0.602558	0.000778816	0.000893129	LPDDPRQMTL	PR487_Michele_20180611_B07_rep1	7809	LPDDPRQM(ox)TL	601.297	2
814	PR487_Michele_20180611_B07_rep1_16281_SPYTKIFQF	0.60239	0.000778816	0.000894334	SPYTKIFQF	PR487_Michele_20180611_B07_rep1	16281	SPYTKIFQF	565.798	2
815	PR487_Michele_20180611_B07_rep1_12954_FPDNQRPFL	0.602114	0.000778816	0.000896307	FPDNQRPFL	PR487_Michele_20180611_B07_rep1	12954	FPDNQRPFL	567.291	2
816	PR487_Michele_20180611_B07_rep1_11731_KPNEFASQINL	0.601761	0.000778816	0.000898845	KPNEFASQINL	PR487_Michele_20180611_B07_rep1	11731	KPNEFASQINL	630.833	2
817	PR487_Michele_20180611_B07_rep1_16035_SPKGGSGTAGTEPSDIIIPL	0.601208	0.000778816	0.00090283	SPKGGSGTAGTEPSDIIIPL	PR487_Michele_20180611_B07_rep1	16035	SPKGGSGTAGTEPSDIIIPL	949	2
818	PR487_Michele_20180611_B07_rep1_4197_RPHETGGYM[+16.0]L	0.601077	0.000778816	0.000903778	RPHETGGYML	PR487_Michele_20180611_B07_rep1	4197	RPHETGGYM(ox)L	392.854	3
819	PR487_Michele_20180611_B07_rep1_19277_M[+16.0]PNALSALSDL	0.601071	0.000778816	0.000903826	MPNALSALSDL	PR487_Michele_20180611_B07_rep1	19277	M(ox)PNALSALSDL	574.287	2
820	PR487_Michele_20180611_B07_rep1_15042_IPRILGPGL	0.599924	0.000778816	0.000912161	IPRILGPGL	PR487_Michele_20180611_B07_rep1	15042	IPRILGPGL	468.306	2
821	PR487_Michele_20180611_B07_rep1_14449_YVDDTQFVRF	0.59989	0.000778816	0.000912403	YVDDTQFVRF	PR487_Michele_20180611_B07_rep1	14449	YVDDTQFVRF	645.312	2
822	PR487_Michele_20180611_B07_rep1_8650_YPNPKPEVL	0.599852	0.000778816	0.000912685	YPNPKPEVL	PR487_Michele_20180611_B07_rep1	8650	YPNPKPEVL	528.79	2
823	PR487_Michele_20180611_B07_rep1_4619_RPRTDGENVF	0.599588	0.000778816	0.000914618	RPRTDGENVF	PR487_Michele_20180611_B07_rep1	4619	RPRTDGENVF	397.536	3
824	PR487_Michele_20180611_B07_rep1_4539_RPYEKGRLI	0.599415	0.000778816	0.000915882	RPYEKGRLI	PR487_Michele_20180611_B07_rep1	4539	RPYEKGRLI	378.225	3
825	PR487_Michele_20180611_B07_rep1_5573_LPHEVDKSEL	0.598309	0.000778816	0.000924023	LPHEVDKSEL	PR487_Michele_20180611_B07_rep1	5573	LPHEVDKSEL	583.806	2
826	PR487_Michele_20180611_B07_rep1_15780_YPIEPSGVL	0.598248	0.000778816	0.000924475	YPIEPSGVL	PR487_Michele_20180611_B07_rep1	15780	YPIEPSGVL	974.521	1
827	PR487_Michele_20180611_B07_rep1_7422_M[+16.0]PLPGTKAL	0.598233	0.000778816	0.000924588	MPLPGTKAL	PR487_Michele_20180611_B07_rep1	7422	M(ox)PLPGTKAL	472.267	2
828	PR487_Michele_20180611_B07_rep1_3250_GPRISRSQSEL	0.597994	0.000778816	0.000926359	GPRISRSQSEL	PR487_Michele_20180611_B07_rep1	3250	GPRISRSQSEL	615.333	2
829	PR487_Michele_20180611_B07_rep1_13548_RPSLPLPHF	0.597737	0.000778816	0.000928269	RPSLPLPHF	PR487_Michele_20180611_B07_rep1	13548	RPSLPLPHF	532.307	2
830	PR487_Michele_20180611_B07_rep1_10406_SPLRPQNYL	0.597697	0.000778816	0.00092856	SPLRPQNYL	PR487_Michele_20180611_B07_rep1	10406	SPLRPQNYL	544.298	2
831	PR487_Michele_20180611_B07_rep1_5237_RPYAGAVQKF	0.597425	0.000778816	0.000930587	RPYAGAVQKF	PR487_Michele_20180611_B07_rep1	5237	RPYAGAVQKF	568.815	2
832	PR487_Michele_20180611_B07_rep1_15937_APGYLPTSL	0.596219	0.000778816	0.00093961	APGYLPTSL	PR487_Michele_20180611_B07_rep1	15937	APGYLPTSL	918.495	1
833	PR487_Michele_20180611_B07_rep1_11800_APAIGRYIRTL	0.596175	0.000778816	0.000939947	APAIGRYIRTL	PR487_Michele_20180611_B07_rep1	11800	APAIGRYIRTL	410.915	3
834	PR487_Michele_20180611_B07_rep1_11681_APSDLRTIQTF	0.596173	0.000778816	0.000939955	APSDLRTIQTF	PR487_Michele_20180611_B07_rep1	11681	APSDLRTIQTF	624.833	2
835	PR487_Michele_20180611_B07_rep1_12463_PFKPPKVAF	0.596011	0.000778816	0.000941179	PFKPPKVAF	PR487_Michele_20180611_B07_rep1	12463	PFKPPKVAF	515.808	2
836	PR487_Michele_20180611_B07_rep1_5675_APEYFRRKL	0.59544	0.000778816	0.000945492	APEYFRRKL	PR487_Michele_20180611_B07_rep1	5675	APEYFRRKL	393.893	3
837	PR487_Michele_20180611_B07_rep1_4322_RPDRDNDLRL	0.595207	0.000778816	0.000947251	RPDRDNDLRL	PR487_Michele_20180611_B07_rep1	4322	RPDRDNDLRL	423.894	3
838	PR487_Michele_20180611_B07_rep1_4322_FLTAPYYGSRITVHKNGTLEIR	-0.433837	0.104234	0.808362	FLTAPYYGSRITVHKNGTLEIR	PR487_Michele_20180611_B07_rep1	4322	FLTAPYYGSRITVHKNGTLEIR	423.894	3
839	PR487_Michele_20180611_B07_rep1_3909_SASVQRADTSL	0.594274	0.000778816	0.000954352	SASVQRADTSL	PR487_Michele_20180611_B07_rep1	3909	SASVQRADTSL	567.791	2
840	PR487_Michele_20180611_B07_rep1_6212_APAGRKVGLIAA	0.594272	0.000778816	0.000954365	APAGRKVGLIAA	PR487_Michele_20180611_B07_rep1	6212	APAGRKVGLIAA	562.351	2
841	PR487_Michele_20180611_B07_rep1_8966_FSRAPVSAL	0.594269	0.000778816	0.000954389	FSRAPVSAL	PR487_Michele_20180611_B07_rep1	8966	FSRAPVSAL	474.269	2
842	PR487_Michele_20180611_B07_rep1_8000_LPNGRFKEF	0.593969	0.000778816	0.000956685	LPNGRFKEF	PR487_Michele_20180611_B07_rep1	8000	LPNGRFKEF	554.301	2
843	PR487_Michele_20180611_B07_rep1_8022_SPM[+16.0]PPSEVKL	0.5937	0.000778816	0.000958749	SPMPPSEVKL	PR487_Michele_20180611_B07_rep1	8022	SPM(ox)PPSEVKL	550.786	2
844	PR487_Michele_20180611_B07_rep1_8022_HPHAVNEIAL	0.188973	0.00341647	0.0240871	HPHAVNEIAL	PR487_Michele_20180611_B07_rep1	8022	HPHAVNEIAL	550.786	2
845	PR487_Michele_20180611_B07_rep1_11178_APVSPHSTFF	0.593669	0.000778816	0.000958988	APVSPHSTFF	PR487_Michele_20180611_B07_rep1	11178	APVSPHSTFF	545.272	2
846	PR487_Michele_20180611_B07_rep1_11328_GPFPGKFNEV	0.59363	0.000778816	0.000959283	GPFPGKFNEV	PR487_Michele_20180611_B07_rep1	11328	GPFPGKFNEV	546.28	2
847	PR487_Michele_20180611_B07_rep1_6586_KPRVPPATAF	0.593591	0.000778816	0.000959587	KPRVPPATAF	PR487_Michele_20180611_B07_rep1	6586	KPRVPPATAF	542.319	2
848	PR487_Michele_20180611_B07_rep1_10917_SPELRTYL	0.593471	0.000778816	0.000960503	SPELRTYL	PR487_Michele_20180611_B07_rep1	10917	SPELRTYL	489.766	2
849	PR487_Michele_20180611_B07_rep1_10917_MLSASPRMS	-1.26209	0.464774	1	MLSASPRMS	PR487_Michele_20180611_B07_rep1	10917	MLSASPRMS	489.766	2
850	PR487_Michele_20180611_B07_rep1_13559_HPREVDPFIL	0.593467	0.000778816	0.000960535	HPREVDPFIL	PR487_Michele_20180611_B07_rep1	13559	HPREVDPFIL	611.833	2
851	PR487_Michele_20180611_B07_rep1_15965_SPTSYFTSGL	0.593333	0.000778816	0.000961567	SPTSYFTSGL	PR487_Michele_20180611_B07_rep1	15965	SPTSYFTSGL	530.253	2
852	PR487_Michele_20180611_B07_rep1_4321_RVQKIRPSI	0.593233	0.000778816	0.000962338	RVQKIRPSI	PR487_Michele_20180611_B07_rep1	4321	RVQKIRPSI	366.236	3
853	PR487_Michele_20180611_B07_rep1_4321_QEPDKILPR	-0.216731	0.0355778	0.387547	QEPDKILPR	PR487_Michele_20180611_B07_rep1	4321	QEPDKILPR	366.236	3
854	PR487_Michele_20180611_B07_rep1_7033_FPRAPSTSDSV	0.593224	0.000778816	0.000962406	FPRAPSTSDSV	PR487_Michele_20180611_B07_rep1	7033	FPRAPSTSDSV	582.288	2
855	PR487_Michele_20180611_B07_rep1_13445_VPAATFQSI	0.592987	0.000778816	0.000964233	VPAATFQSI	PR487_Michele_20180611_B07_rep1	13445	VPAATFQSI	933.504	1
856	PR487_Michele_20180611_B07_rep1_10940_YPAPGLKTF	0.592826	0.000778816	0.000965478	YPAPGLKTF	PR487_Michele_20180611_B07_rep1	10940	YPAPGLKTF	497.274	2
857	PR487_Michele_20180611_B07_rep1_7018_TPSAM[+16.0]AEL	0.592826	0.000778816	0.000965478	TPSAMAEL	PR487_Michele_20180611_B07_rep1	7018	TPSAM(ox)AEL	835.387	1
858	PR487_Michele_20180611_B07_rep1_10166_YPAQGVQQF	0.592034	0.000778816	0.000971621	YPAQGVQQF	PR487_Michele_20180611_B07_rep1	10166	YPAQGVQQF	1037.51	1
859	PR487_Michele_20180611_B07_rep1_12254_SPRVGGFGF	0.591992	0.000778816	0.000971947	SPRVGGFGF	PR487_Michele_20180611_B07_rep1	12254	SPRVGGFGF	462.24	2
860	PR487_Michele_20180611_B07_rep1_9439_NPDM[+16.0]RVQIL	0.59183	0.000778816	0.000973205	NPDMRVQIL	PR487_Michele_20180611_B07_rep1	9439	NPDM(ox)RVQIL	551.29	2
861	PR487_Michele_20180611_B07_rep1_13940_IPNEIIHAL	0.591319	0.000778816	0.000977197	IPNEIIHAL	PR487_Michele_20180611_B07_rep1	13940	IPNEIIHAL	510.298	2
862	PR487_Michele_20180611_B07_rep1_13940_ARAEVRRY	-1.82214	0.521036	1	ARAEVRRY	PR487_Michele_20180611_B07_rep1	13940	ARAEVRRY	510.298	2
863	PR487_Michele_20180611_B07_rep1_11412_LPDLGHAQDL	0.590823	0.000778816	0.000981084	LPDLGHAQDL	PR487_Michele_20180611_B07_rep1	11412	LPDLGHAQDL	539.78	2
864	PR487_Michele_20180611_B07_rep1_11412_PDTHQGTPEP	-0.85227	0.318145	1	PDTHQGTPEP	PR487_Michele_20180611_B07_rep1	11412	PDTHQGTPEP	539.78	2
865	PR487_Michele_20180611_B07_rep1_11880_YPPAPFM[+16.0]HI	0.590817	0.000778816	0.000981128	YPPAPFMHI	PR487_Michele_20180611_B07_rep1	11880	YPPAPFM(ox)HI	544.765	2
866	PR487_Michele_20180611_B07_rep1_11880_RPRFDVSLV	0.38931	0.00163934	0.00491178	RPRFDVSLV	PR487_Michele_20180611_B07_rep1	11880	RPRFDVSLV	544.765	2
867	PR487_Michele_20180611_B07_rep1_10119_APDQEVRIL	0.590404	0.000778816	0.000984377	APDQEVRIL	PR487_Michele_20180611_B07_rep1	10119	APDQEVRIL	520.791	2
868	PR487_Michele_20180611_B07_rep1_4911_YIRDVAKQV	0.589405	0.000778816	0.000992276	YIRDVAKQV	PR487_Michele_20180611_B07_rep1	4911	YIRDVAKQV	364.545	3
869	PR487_Michele_20180611_B07_rep1_5194_GPM[+16.0]KIQTL	0.589245	0.000778816	0.000993547	GPMKIQTL	PR487_Michele_20180611_B07_rep1	5194	GPM(ox)KIQTL	452.252	2
870	PR487_Michele_20180611_B07_rep1_5194_SPSAGVHTF	0.214287	0.00327273	0.0197322	SPSAGVHTF	PR487_Michele_20180611_B07_rep1	5194	SPSAGVHTF	452.252	2
871	PR487_Michele_20180611_B07_rep1_11156_VPPLPGKAF	0.589224	0.000778816	0.000993713	VPPLPGKAF	PR487_Michele_20180611_B07_rep1	11156	VPPLPGKAF	463.279	2
872	PR487_Michele_20180611_B07_rep1_16082_GPDTPFTAI	0.588809	0.000778816	0.000997019	GPDTPFTAI	PR487_Michele_20180611_B07_rep1	16082	GPDTPFTAI	918.457	1
873	PR487_Michele_20180611_B07_rep1_4851_KPRAGTEIRF	0.588426	0.000778816	0.00100009	KPRAGTEIRF	PR487_Michele_20180611_B07_rep1	4851	KPRAGTEIRF	392.228	3
874	PR487_Michele_20180611_B07_rep1_17831_SPYQGGVFF	0.58828	0.000778816	0.00100125	SPYQGGVFF	PR487_Michele_20180611_B07_rep1	17831	SPYQGGVFF	1001.47	1
875	PR487_Michele_20180611_B07_rep1_13516_GNPTVEVDLFTSK	0.587576	0.000778816	0.00100691	GNPTVEVDLFTSK	PR487_Michele_20180611_B07_rep1	13516	GNPTVEVDLFTSK	703.861	2
876	PR487_Michele_20180611_B07_rep1_18545_LPQLTGPVL	0.587429	0.000778816	0.0010081	LPQLTGPVL	PR487_Michele_20180611_B07_rep1	18545	LPQLTGPVL	936.506	1
877	PR487_Michele_20180611_B07_rep1_14389_IPNEIIHAL	0.58742	0.000778816	0.00100817	IPNEIIHAL	PR487_Michele_20180611_B07_rep1	14389	IPNEIIHAL	510.298	2
878	PR487_Michele_20180611_B07_rep1_13414_LPNFGSHVL	0.587236	0.000778816	0.00100965	LPNFGSHVL	PR487_Michele_20180611_B07_rep1	13414	LPNFGSHVL	492.269	2
879	PR487_Michele_20180611_B07_rep1_5123_APADRQQYL	0.587081	0.000778816	0.00101091	APADRQQYL	PR487_Michele_20180611_B07_rep1	5123	APADRQQYL	531.272	2
880	PR487_Michele_20180611_B07_rep1_7516_RPSPSFTHF	0.586987	0.000778816	0.00101166	RPSPSFTHF	PR487_Michele_20180611_B07_rep1	7516	RPSPSFTHF	538.27	2
881	PR487_Michele_20180611_B07_rep1_11418_HSFGGGTGSGFTSL	0.586704	0.000778816	0.00101396	HSFGGGTGSGFTSL	PR487_Michele_20180611_B07_rep1	11418	HSFGGGTGSGFTSL	656.303	2
882	PR487_Michele_20180611_B07_rep1_3207_RSDYDREAL	0.585522	0.000778816	0.0010236	RSDYDREAL	PR487_Michele_20180611_B07_rep1	3207	RSDYDREAL	562.77	2
883	PR487_Michele_20180611_B07_rep1_10777_RPLYKNIVL	0.584456	0.000778816	0.00103236	RPLYKNIVL	PR487_Michele_20180611_B07_rep1	10777	RPLYKNIVL	558.351	2
884	PR487_Michele_20180611_B07_rep1_7483_APAQARPTVF	0.58443	0.000778816	0.00103258	APAQARPTVF	PR487_Michele_20180611_B07_rep1	7483	APAQARPTVF	529.294	2
885	PR487_Michele_20180611_B07_rep1_14274_SPTM[+16.0]GLYL	0.584379	0.000778816	0.00103301	SPTMGLYL	PR487_Michele_20180611_B07_rep1	14274	SPTM(ox)GLYL	897.44	1
886	PR487_Michele_20180611_B07_rep1_8208_KPIESFNEY	0.584015	0.000778816	0.00103602	KPIESFNEY	PR487_Michele_20180611_B07_rep1	8208	KPIESFNEY	563.775	2
887	PR487_Michele_20180611_B07_rep1_14705_YPEGLAQL	0.583686	0.000778816	0.00103875	YPEGLAQL	PR487_Michele_20180611_B07_rep1	14705	YPEGLAQL	890.463	1
888	PR487_Michele_20180611_B07_rep1_10655_NPSLKQQLF	0.583595	0.000778816	0.0010395	NPSLKQQLF	PR487_Michele_20180611_B07_rep1	10655	NPSLKQQLF	537.8	2
889	PR487_Michele_20180611_B07_rep1_13027_RPSPGGVFTQF	0.583174	0.000778816	0.00104301	RPSPGGVFTQF	PR487_Michele_20180611_B07_rep1	13027	RPSPGGVFTQF	596.809	2
890	PR487_Michele_20180611_B07_rep1_3872_RPSETHADYL	0.583117	0.000778816	0.00104349	RPSETHADYL	PR487_Michele_20180611_B07_rep1	3872	RPSETHADYL	396.859	3
891	PR487_Michele_20180611_B07_rep1_10239_SPVGGSYNL	0.582866	0.000778816	0.00104559	SPVGGSYNL	PR487_Michele_20180611_B07_rep1	10239	SPVGGSYNL	893.435	1
892	PR487_Michele_20180611_B07_rep1_8701_SPDGTRTPAVTL	0.582801	0.000778816	0.00104613	SPDGTRTPAVTL	PR487_Michele_20180611_B07_rep1	8701	SPDGTRTPAVTL	607.823	2
893	PR487_Michele_20180611_B07_rep1_20536_IPFSGALEL	0.582756	0.000778816	0.00104651	IPFSGALEL	PR487_Michele_20180611_B07_rep1	20536	IPFSGALEL	946.524	1
894	PR487_Michele_20180611_B07_rep1_12037_LPQPNRALSF	0.58247	0.000778816	0.00104891	LPQPNRALSF	PR487_Michele_20180611_B07_rep1	12037	LPQPNRALSF	571.82	2
895	PR487_Michele_20180611_B07_rep1_19762_LPAQGLIEF	0.581703	0.000778816	0.00105536	LPAQGLIEF	PR487_Michele_20180611_B07_rep1	19762	LPAQGLIEF	987.551	1
896	PR487_Michele_20180611_B07_rep1_7715_VPVSGTQGL	0.581689	0.000778816	0.00105549	VPVSGTQGL	PR487_Michele_20180611_B07_rep1	7715	VPVSGTQGL	857.474	1
897	PR487_Michele_20180611_B07_rep1_12912_RPFGLSTENF	0.581614	0.000778816	0.00105612	RPFGLSTENF	PR487_Michele_20180611_B07_rep1	12912	RPFGLSTENF	584.293	2
898	PR487_Michele_20180611_B07_rep1_8661_APSEYRYTL	0.580798	0.000778816	0.00106304	APSEYRYTL	PR487_Michele_20180611_B07_rep1	8661	APSEYRYTL	550.275	2
899	PR487_Michele_20180611_B07_rep1_9564_SPLDSAARDEL	0.580499	0.000778816	0.00106558	SPLDSAARDEL	PR487_Michele_20180611_B07_rep1	9564	SPLDSAARDEL	587.291	2
900	PR487_Michele_20180611_B07_rep1_9564_EVQGISEHYL	-0.613834	0.197474	0.978481	EVQGISEHYL	PR487_Michele_20180611_B07_rep1	9564	EVQGISEHYL	587.291	2
901	PR487_Michele_20180611_B07_rep1_14807_TPYNYPVPV	0.580472	0.000778816	0.00106581	TPYNYPVPV	PR487_Michele_20180611_B07_rep1	14807	TPYNYPVPV	1049.53	1
902	PR487_Michele_20180611_B07_rep1_8801_TPDVRIDTRL	0.580019	0.000778816	0.00106969	TPDVRIDTRL	PR487_Michele_20180611_B07_rep1	8801	TPDVRIDTRL	395.891	3
903	PR487_Michele_20180611_B07_rep1_13488_KPFGYGYPTL	0.580003	0.000778816	0.00106982	KPFGYGYPTL	PR487_Michele_20180611_B07_rep1	13488	KPFGYGYPTL	571.799	2
904	PR487_Michele_20180611_B07_rep1_7094_SPAAAYPHTSL	0.579937	0.000778816	0.00107039	SPAAAYPHTSL	PR487_Michele_20180611_B07_rep1	7094	SPAAAYPHTSL	557.78	2
905	PR487_Michele_20180611_B07_rep1_7094_PAGSLPHAPRI	-0.745556	0.268576	1	PAGSLPHAPRI	PR487_Michele_20180611_B07_rep1	7094	PAGSLPHAPRI	557.78	2
906	PR487_Michele_20180611_B07_rep1_16537_VPVPPNVAF	0.579702	0.000778816	0.0010724	VPVPPNVAF	PR487_Michele_20180611_B07_rep1	16537	VPVPPNVAF	939.53	1
907	PR487_Michele_20180611_B07_rep1_7343_HPRDDRYFL	0.579688	0.000778816	0.00107252	HPRDDRYFL	PR487_Michele_20180611_B07_rep1	7343	HPRDDRYFL	406.872	3
908	PR487_Michele_20180611_B07_rep1_8267_DQSENVDRGAGSIREAGGAF	0.579598	0.000778816	0.00107329	DQSENVDRGAGSIREAGGAF	PR487_Michele_20180611_B07_rep1	8267	DQSENVDRGAGSIREAGGAF	679.319	3
909	PR487_Michele_20180611_B07_rep1_12632_VPALQQEL	0.579156	0.000778816	0.0010771	VPALQQEL	PR487_Michele_20180611_B07_rep1	12632	VPALQQEL	897.504	1
910	PR487_Michele_20180611_B07_rep1_11460_SPNVGHLVL	0.578386	0.000778816	0.00108376	SPNVGHLVL	PR487_Michele_20180611_B07_rep1	11460	SPNVGHLVL	468.27	2
911	PR487_Michele_20180611_B07_rep1_7922_SPTGRIEGF	0.578261	0.000778816	0.00108484	SPTGRIEGF	PR487_Michele_20180611_B07_rep1	7922	SPTGRIEGF	482.248	2
912	PR487_Michele_20180611_B07_rep1_7922_RSAIEIYL	-0.866422	0.324444	1	RSAIEIYL	PR487_Michele_20180611_B07_rep1	7922	RSAIEIYL	482.248	2
913	PR487_Michele_20180611_B07_rep1_7922_VASTTATALK	-1.45935	0.494545	1	VASTTATALK	PR487_Michele_20180611_B07_rep1	7922	VASTTATALK	482.248	2
914	PR487_Michele_20180611_B07_rep1_15148_RVFIGNLNTL	0.578156	0.000778816	0.00108575	RVFIGNLNTL	PR487_Michele_20180611_B07_rep1	15148	RVFIGNLNTL	573.835	2
915	PR487_Michele_20180611_B07_rep1_5006_SPPQQQPPRL	0.577891	0.000778816	0.00108806	SPPQQQPPRL	PR487_Michele_20180611_B07_rep1	5006	SPPQQQPPRL	574.315	2
916	PR487_Michele_20180611_B07_rep1_12127_GPYGGGGQYF	0.577884	0.000778816	0.00108812	GPYGGGGQYF	PR487_Michele_20180611_B07_rep1	12127	GPYGGGGQYF	501.719	2
917	PR487_Michele_20180611_B07_rep1_21577_APFEPLASGIL	0.577566	0.000778816	0.0010909	APFEPLASGIL	PR487_Michele_20180611_B07_rep1	21577	APFEPLASGIL	1114.61	1
918	PR487_Michele_20180611_B07_rep1_10335_LPSPSDTTSVYHSPGRNVL	0.577444	0.000778816	0.00109196	LPSPSDTTSVYHSPGRNVL	PR487_Michele_20180611_B07_rep1	10335	LPSPSDTTSVYHSPGRNVL	676.345	3
919	PR487_Michele_20180611_B07_rep1_5438_DPATIRKAL	0.577016	0.000778816	0.0010957	DPATIRKAL	PR487_Michele_20180611_B07_rep1	5438	DPATIRKAL	492.796	2
920	PR487_Michele_20180611_B07_rep1_5522_EPGPRPAL	0.576383	0.000778816	0.00110127	EPGPRPAL	PR487_Michele_20180611_B07_rep1	5522	EPGPRPAL	418.735	2
921	PR487_Michele_20180611_B07_rep1_11685_VASGPFREAGFPGQASSPLGRANG	0.576143	0.000778816	0.00110339	VASGPFREAGFPGQASSPLGRANG	PR487_Michele_20180611_B07_rep1	11685	VASGPFREAGFPGQASSPLGRANG	777.394	3
922	PR487_Michele_20180611_B07_rep1_7056_SPSPATDGKVF	0.575734	0.000778816	0.001107	SPSPATDGKVF	PR487_Michele_20180611_B07_rep1	7056	SPSPATDGKVF	553.28	2
923	PR487_Michele_20180611_B07_rep1_14843_TPIGDGPVL	0.575601	0.000778816	0.00110818	TPIGDGPVL	PR487_Michele_20180611_B07_rep1	14843	TPIGDGPVL	868.479	1
924	PR487_Michele_20180611_B07_rep1_13057_LPGLPAPSM[+16.0]	0.575483	0.000778816	0.00110923	LPGLPAPSM	PR487_Michele_20180611_B07_rep1	13057	LPGLPAPSM(ox)	898.469	1
925	PR487_Michele_20180611_B07_rep1_4840_RPGSHLGTSTL	0.575061	0.000778816	0.00111298	RPGSHLGTSTL	PR487_Michele_20180611_B07_rep1	4840	RPGSHLGTSTL	375.872	3
926	PR487_Michele_20180611_B07_rep1_4840_KLLNLPASLR	-1.06457	0.410372	1	KLLNLPASLR	PR487_Michele_20180611_B07_rep1	4840	KLLNLPASLR	375.872	3
927	PR487_Michele_20180611_B07_rep1_3931_M[+16.0]PHLSM[+16.0]QQV	0.574164	0.000778816	0.001121	MPHLSMQQV	PR487_Michele_20180611_B07_rep1	3931	M(ox)PHLSM(ox)QQV	551.755	2
928	PR487_Michele_20180611_B07_rep1_15444_FVSAGIQTSF	0.574058	0.000778816	0.00112195	FVSAGIQTSF	PR487_Michele_20180611_B07_rep1	15444	FVSAGIQTSF	528.772	2
929	PR487_Michele_20180611_B07_rep1_15444_NEIRWLLI	-0.570552	0.176587	0.956396	NEIRWLLI	PR487_Michele_20180611_B07_rep1	15444	NEIRWLLI	528.772	2
930	PR487_Michele_20180611_B07_rep1_4782_SPRIATTTASAATA	0.573948	0.000778816	0.00112294	SPRIATTTASAATA	PR487_Michele_20180611_B07_rep1	4782	SPRIATTTASAATA	659.852	2
931	PR487_Michele_20180611_B07_rep1_14188_IPNEIIHAL	0.573642	0.000778816	0.00112569	IPNEIIHAL	PR487_Michele_20180611_B07_rep1	14188	IPNEIIHAL	510.298	2
932	PR487_Michele_20180611_B07_rep1_6806_APILKRAL	0.573166	0.000778816	0.00112999	APILKRAL	PR487_Michele_20180611_B07_rep1	6806	APILKRAL	441.3	2
933	PR487_Michele_20180611_B07_rep1_5581_NPRKEPVYL	0.572785	0.000778816	0.00113344	NPRKEPVYL	PR487_Michele_20180611_B07_rep1	5581	NPRKEPVYL	558.314	2
934	PR487_Michele_20180611_B07_rep1_6458_KPKLM[+16.0]YQEL	0.572773	0.000778816	0.00113355	KPKLMYQEL	PR487_Michele_20180611_B07_rep1	6458	KPKLM(ox)YQEL	583.318	2
935	PR487_Michele_20180611_B07_rep1_11548_LPRFQPRVL	0.572523	0.000778816	0.00113581	LPRFQPRVL	PR487_Michele_20180611_B07_rep1	11548	LPRFQPRVL	375.901	3
936	PR487_Michele_20180611_B07_rep1_4517_IIQSIRM[+16.0]GM[+16.0]	0.57237	0.000778816	0.00113721	IIQSIRMGM	PR487_Michele_20180611_B07_rep1	4517	IIQSIRM(ox)GM(ox)	540.781	2
937	PR487_Michele_20180611_B07_rep1_6524_QPATPGLGM[+16.0]	0.572253	0.000778816	0.00113828	QPATPGLGM	PR487_Michele_20180611_B07_rep1	6524	QPATPGLGM(ox)	887.431	1
938	PR487_Michele_20180611_B07_rep1_6964_RPESLHQVSF	0.57214	0.000778816	0.00113931	RPESLHQVSF	PR487_Michele_20180611_B07_rep1	6964	RPESLHQVSF	600.312	2
939	PR487_Michele_20180611_B07_rep1_17503_RPADYLFM[+16.0]L	0.572005	0.000778816	0.00114053	RPADYLFML	PR487_Michele_20180611_B07_rep1	17503	RPADYLFM(ox)L	571.289	2
940	PR487_Michele_20180611_B07_rep1_8563_RPNLPLKV	0.571653	0.000778816	0.00114375	RPNLPLKV	PR487_Michele_20180611_B07_rep1	8563	RPNLPLKV	468.803	2
941	PR487_Michele_20180611_B07_rep1_11258_SPDPHKGLVLL	0.571208	0.000778816	0.00114783	SPDPHKGLVLL	PR487_Michele_20180611_B07_rep1	11258	SPDPHKGLVLL	588.344	2
942	PR487_Michele_20180611_B07_rep1_7419_SPEGRLYQV	0.570979	0.000778816	0.00114994	SPEGRLYQV	PR487_Michele_20180611_B07_rep1	7419	SPEGRLYQV	524.775	2
943	PR487_Michele_20180611_B07_rep1_3104_LPRDNPRNTRF	0.570931	0.000778816	0.00115038	LPRDNPRNTRF	PR487_Michele_20180611_B07_rep1	3104	LPRDNPRNTRF	462.585	3
944	PR487_Michele_20180611_B07_rep1_3104_PKPPPPPPP	-0.410693	0.0965066	0.770848	PKPPPPPPP	PR487_Michele_20180611_B07_rep1	3104	PKPPPPPPP	462.585	3
945	PR487_Michele_20180611_B07_rep1_13185_APTPIQAL	0.570317	0.000778816	0.00115604	APTPIQAL	PR487_Michele_20180611_B07_rep1	13185	APTPIQAL	810.472	1
946	PR487_Michele_20180611_B07_rep1_5064_APALVSKKL	0.570135	0.000778816	0.00115774	APALVSKKL	PR487_Michele_20180611_B07_rep1	5064	APALVSKKL	463.805	2
947	PR487_Michele_20180611_B07_rep1_5064_DHNKERGSFITS	-0.812169	0.29967	1	DHNKERGSFITS	PR487_Michele_20180611_B07_rep1	5064	DHNKERGSFITS	463.805	2
948	PR487_Michele_20180611_B07_rep1_11753_TPPVTQPVSL	0.569955	0.000778816	0.0011594	TPPVTQPVSL	PR487_Michele_20180611_B07_rep1	11753	TPPVTQPVSL	1038.58	1
949	PR487_Michele_20180611_B07_rep1_13243_APGNPVLAV	0.569824	0.000778816	0.00116062	APGNPVLAV	PR487_Michele_20180611_B07_rep1	13243	APGNPVLAV	837.483	1
950	PR487_Michele_20180611_B07_rep1_8191_APSLKNAAF	0.569397	0.000778816	0.00116459	APSLKNAAF	PR487_Michele_20180611_B07_rep1	8191	APSLKNAAF	459.756	2
951	PR487_Michele_20180611_B07_rep1_13571_QPFGDHIISV	0.568158	0.000778816	0.0011762	QPFGDHIISV	PR487_Michele_20180611_B07_rep1	13571	QPFGDHIISV	556.79	2
952	PR487_Michele_20180611_B07_rep1_11985_KPYNVYITV	0.567632	0.000778816	0.00118116	KPYNVYITV	PR487_Michele_20180611_B07_rep1	11985	KPYNVYITV	548.805	2
953	PR487_Michele_20180611_B07_rep1_14989_TPSPIIQQL	0.567465	0.000778816	0.00118273	TPSPIIQQL	PR487_Michele_20180611_B07_rep1	14989	TPSPIIQQL	996.573	1
954	PR487_Michele_20180611_B07_rep1_13328_FPSYRDVTL	0.567405	0.000778816	0.0011833	FPSYRDVTL	PR487_Michele_20180611_B07_rep1	13328	FPSYRDVTL	549.285	2
955	PR487_Michele_20180611_B07_rep1_10275_GPYGGKVYF	0.567308	0.000778816	0.00118422	GPYGGKVYF	PR487_Michele_20180611_B07_rep1	10275	GPYGGKVYF	494.251	2
956	PR487_Michele_20180611_B07_rep1_16091_APASGYLTF	0.566545	0.000778816	0.00119147	APASGYLTF	PR487_Michele_20180611_B07_rep1	16091	APASGYLTF	926.462	1
957	PR487_Michele_20180611_B07_rep1_12678_IPDAKHVFTTF	0.56641	0.000778816	0.00119276	IPDAKHVFTTF	PR487_Michele_20180611_B07_rep1	12678	IPDAKHVFTTF	638.34	2
958	PR487_Michele_20180611_B07_rep1_7783_APAPSTVHF	0.566297	0.000778816	0.00119385	APAPSTVHF	PR487_Michele_20180611_B07_rep1	7783	APAPSTVHF	463.74	2
959	PR487_Michele_20180611_B07_rep1_13521_SPFSSFPRGSL	0.56605	0.000778816	0.0011962	SPFSSFPRGSL	PR487_Michele_20180611_B07_rep1	13521	SPFSSFPRGSL	591.301	2
960	PR487_Michele_20180611_B07_rep1_11832_HPADSVVSVL	0.565965	0.000778816	0.00119702	HPADSVVSVL	PR487_Michele_20180611_B07_rep1	11832	HPADSVVSVL	512.277	2
961	PR487_Michele_20180611_B07_rep1_9239_KPNPNQIISV	0.565646	0.000778816	0.00120008	KPNPNQIISV	PR487_Michele_20180611_B07_rep1	9239	KPNPNQIISV	555.319	2
962	PR487_Michele_20180611_B07_rep1_11853_AGAAVRIGSVL	0.565501	0.000778816	0.00120147	AGAAVRIGSVL	PR487_Michele_20180611_B07_rep1	11853	AGAAVRIGSVL	507.309	2
963	PR487_Michele_20180611_B07_rep1_3647_SPKIASHQF	0.565491	0.000778816	0.00120157	SPKIASHQF	PR487_Michele_20180611_B07_rep1	3647	SPKIASHQF	507.772	2
964	PR487_Michele_20180611_B07_rep1_7597_RVRVPYRVV	0.565184	0.000778816	0.00120452	RVRVPYRVV	PR487_Michele_20180611_B07_rep1	7597	RVRVPYRVV	381.908	3
965	PR487_Michele_20180611_B07_rep1_7337_SPAKIHVF	0.565052	0.000778816	0.0012058	SPAKIHVF	PR487_Michele_20180611_B07_rep1	7337	SPAKIHVF	449.761	2
966	PR487_Michele_20180611_B07_rep1_2889_APRPASGPIRP	0.564853	0.000778816	0.00120771	APRPASGPIRP	PR487_Michele_20180611_B07_rep1	2889	APRPASGPIRP	373.552	3
967	PR487_Michele_20180611_B07_rep1_17395_LPSLRILYM[+16.0]	0.564619	0.000778816	0.00120998	LPSLRILYM	PR487_Michele_20180611_B07_rep1	17395	LPSLRILYM(ox)	561.323	2
968	PR487_Michele_20180611_B07_rep1_3014_APKRPPSAF	0.564076	0.000778816	0.00121525	APKRPPSAF	PR487_Michele_20180611_B07_rep1	3014	APKRPPSAF	485.777	2
969	PR487_Michele_20180611_B07_rep1_3014_PRKPSGDSQ	-1.13399	0.430788	1	PRKPSGDSQ	PR487_Michele_20180611_B07_rep1	3014	PRKPSGDSQ	485.777	2
970	PR487_Michele_20180611_B07_rep1_4494_SPADRQLVA	0.564053	0.000778816	0.00121548	SPADRQLVA	PR487_Michele_20180611_B07_rep1	4494	SPADRQLVA	478.762	2
971	PR487_Michele_20180611_B07_rep1_4326_YPHAVGKNTL	0.563795	0.000778816	0.00121798	YPHAVGKNTL	PR487_Michele_20180611_B07_rep1	4326	YPHAVGKNTL	550.298	2
972	PR487_Michele_20180611_B07_rep1_4326_LLFHNNKTL	-0.425426	0.101405	0.795106	LLFHNNKTL	PR487_Michele_20180611_B07_rep1	4326	LLFHNNKTL	550.298	2
973	PR487_Michele_20180611_B07_rep1_15629_LPAGQSVLL	0.563763	0.000778816	0.0012183	LPAGQSVLL	PR487_Michele_20180611_B07_rep1	15629	LPAGQSVLL	897.541	1
974	PR487_Michele_20180611_B07_rep1_20459_LPSLRILYM[+16.0]	0.56351	0.000778816	0.00122077	LPSLRILYM	PR487_Michele_20180611_B07_rep1	20459	LPSLRILYM(ox)	561.322	2
975	PR487_Michele_20180611_B07_rep1_13724_PNEIIHAL	0.56343	0.000778816	0.00122155	PNEIIHAL	PR487_Michele_20180611_B07_rep1	13724	PNEIIHAL	453.756	2
976	PR487_Michele_20180611_B07_rep1_10897_RPPEITGQVSL	0.56308	0.000778816	0.00122497	RPPEITGQVSL	PR487_Michele_20180611_B07_rep1	10897	RPPEITGQVSL	598.836	2
977	PR487_Michele_20180611_B07_rep1_13680_SPANPAHILSL	0.562929	0.000778816	0.00122646	SPANPAHILSL	PR487_Michele_20180611_B07_rep1	13680	SPANPAHILSL	560.313	2
978	PR487_Michele_20180611_B07_rep1_16558_VPVPPNVAF	0.5627	0.000778816	0.00122871	VPVPPNVAF	PR487_Michele_20180611_B07_rep1	16558	VPVPPNVAF	470.269	2
979	PR487_Michele_20180611_B07_rep1_7127_APTPARPVL	0.562604	0.000778816	0.00122965	APTPARPVL	PR487_Michele_20180611_B07_rep1	7127	APTPARPVL	461.777	2
980	PR487_Michele_20180611_B07_rep1_7127_PTTVHLQQ	-0.816087	0.301595	1	PTTVHLQQ	PR487_Michele_20180611_B07_rep1	7127	PTTVHLQQ	461.777	2
981	PR487_Michele_20180611_B07_rep1_7414_VM[+16.0]APRTVL	0.562567	0.000778816	0.00123001	VMAPRTVL	PR487_Michele_20180611_B07_rep1	7414	VM(ox)APRTVL	451.76	2
982	PR487_Michele_20180611_B07_rep1_12901_SPTGTGLSF	0.562118	0.000778816	0.00123444	SPTGTGLSF	PR487_Michele_20180611_B07_rep1	12901	SPTGTGLSF	866.426	1
983	PR487_Michele_20180611_B07_rep1_5775_SPYTPAPAM[+16.0]	0.561442	0.000778816	0.00124113	SPYTPAPAM	PR487_Michele_20180611_B07_rep1	5775	SPYTPAPAM(ox)	475.718	2
984	PR487_Michele_20180611_B07_rep1_4860_RPGSHLGTSTL	0.561371	0.000778816	0.00124184	RPGSHLGTSTL	PR487_Michele_20180611_B07_rep1	4860	RPGSHLGTSTL	563.304	2
985	PR487_Michele_20180611_B07_rep1_11582_APDAKSFVL	0.561196	0.000778816	0.00124359	APDAKSFVL	PR487_Michele_20180611_B07_rep1	11582	APDAKSFVL	947.521	1
986	PR487_Michele_20180611_B07_rep1_7287_APARSYVL	0.560524	0.000778816	0.00125029	APARSYVL	PR487_Michele_20180611_B07_rep1	7287	APARSYVL	438.75	2
987	PR487_Michele_20180611_B07_rep1_16090_M[+16.0]PDLPNVGL	0.56037	0.000778816	0.00125183	MPDLPNVGL	PR487_Michele_20180611_B07_rep1	16090	M(ox)PDLPNVGL	971.486	1
988	PR487_Michele_20180611_B07_rep1_7464_RPRPSEDTFL	0.560317	0.000778816	0.00125236	RPRPSEDTFL	PR487_Michele_20180611_B07_rep1	7464	RPRPSEDTFL	609.317	2
989	PR487_Michele_20180611_B07_rep1_10660_SPGEPSPVL	0.560249	0.000778816	0.00125304	SPGEPSPVL	PR487_Michele_20180611_B07_rep1	10660	SPGEPSPVL	882.457	1
990	PR487_Michele_20180611_B07_rep1_2720_RPQPGRENF	0.560248	0.000778816	0.00125305	RPQPGRENF	PR487_Michele_20180611_B07_rep1	2720	RPQPGRENF	367.525	3
991	PR487_Michele_20180611_B07_rep1_2720_TRRDFRSY	-0.874898	0.329339	1	TRRDFRSY	PR487_Michele_20180611_B07_rep1	2720	TRRDFRSY	367.525	3
992	PR487_Michele_20180611_B07_rep1_14174_APIRPDIVNF	0.560048	0.000778816	0.00125506	APIRPDIVNF	PR487_Michele_20180611_B07_rep1	14174	APIRPDIVNF	571.322	2
993	PR487_Michele_20180611_B07_rep1_7953_GPSNVGTEL	0.560022	0.000778816	0.00125532	GPSNVGTEL	PR487_Michele_20180611_B07_rep1	7953	GPSNVGTEL	873.432	1
994	PR487_Michele_20180611_B07_rep1_6875_EPGPPYTTDM[+16.0]	0.56002	0.000778816	0.00125534	EPGPPYTTDM	PR487_Michele_20180611_B07_rep1	6875	EPGPPYTTDM(ox)	562.235	2
995	PR487_Michele_20180611_B07_rep1_9579_VPTAKFQEL	0.559833	0.000778816	0.00125722	VPTAKFQEL	PR487_Michele_20180611_B07_rep1	9579	VPTAKFQEL	516.79	2
996	PR487_Michele_20180611_B07_rep1_8095_GPATREAGSALL	0.559543	0.000778816	0.00126014	GPATREAGSALL	PR487_Michele_20180611_B07_rep1	8095	GPATREAGSALL	571.812	2
997	PR487_Michele_20180611_B07_rep1_19819_APLAVFQM[+16.0]L	0.559539	0.000778816	0.00126018	APLAVFQML	PR487_Michele_20180611_B07_rep1	19819	APLAVFQM(ox)L	1005.54	1
998	PR487_Michele_20180611_B07_rep1_14213_QPNPLPLRL	0.559232	0.000778816	0.00126328	QPNPLPLRL	PR487_Michele_20180611_B07_rep1	14213	QPNPLPLRL	524.319	2
999	PR487_Michele_20180611_B07_rep1_6585_SPRQSDVM[+16.0]IV	0.559055	0.000778816	0.00126507	SPRQSDVMIV	PR487_Michele_20180611_B07_rep1	6585	SPRQSDVM(ox)IV	574.293	2
1000	PR487_Michele_20180611_B07_rep1_9062_SPGSSPTVL	0.558438	0.000778816	0.00127133	SPGSSPTVL	PR487_Michele_20180611_B07_rep1	9062	SPGSSPTVL	844.441	1
1001	PR487_Michele_20180611_B07_rep1_9111_LPSRKLVAL	0.558415	0.000778816	0.00127157	LPSRKLVAL	PR487_Michele_20180611_B07_rep1	9111	LPSRKLVAL	498.832	2
1002	PR487_Michele_20180611_B07_rep1_8924_SPKRDLIAL	0.558412	0.000778816	0.00127159	SPKRDLIAL	PR487_Michele_20180611_B07_rep1	8924	SPKRDLIAL	506.811	2
1003	PR487_Michele_20180611_B07_rep1_11253_RPIAAGDISTF	0.557957	0.000778816	0.00127623	RPIAAGDISTF	PR487_Michele_20180611_B07_rep1	11253	RPIAAGDISTF	574.309	2
1004	PR487_Michele_20180611_B07_rep1_9126_SPVYVGRVV	0.557904	0.000778816	0.00127677	SPVYVGRVV	PR487_Michele_20180611_B07_rep1	9126	SPVYVGRVV	488.285	2
1005	PR487_Michele_20180611_B07_rep1_6056_LPDKHSVTAL	0.556377	0.000778816	0.00129248	LPDKHSVTAL	PR487_Michele_20180611_B07_rep1	6056	LPDKHSVTAL	540.806	2
1006	PR487_Michele_20180611_B07_rep1_11144_RPFISEGTTL	0.556343	0.000778816	0.00129282	RPFISEGTTL	PR487_Michele_20180611_B07_rep1	11144	RPFISEGTTL	560.301	2
1007	PR487_Michele_20180611_B07_rep1_5868_PQKQREITL	0.556222	0.000778816	0.00129408	PQKQREITL	PR487_Michele_20180611_B07_rep1	5868	PQKQREITL	556.825	2
1008	PR487_Michele_20180611_B07_rep1_3440_TPQDLPQRKSSL	0.5559	0.000778816	0.00129741	TPQDLPQRKSSL	PR487_Michele_20180611_B07_rep1	3440	TPQDLPQRKSSL	685.375	2
1009	PR487_Michele_20180611_B07_rep1_15197_SPFPTGSAF	0.555867	0.000778816	0.00129776	SPFPTGSAF	PR487_Michele_20180611_B07_rep1	15197	SPFPTGSAF	910.431	1
1010	PR487_Michele_20180611_B07_rep1_6615_HPNGNITEL	0.555816	0.000778816	0.00129829	HPNGNITEL	PR487_Michele_20180611_B07_rep1	6615	HPNGNITEL	994.495	1
1011	PR487_Michele_20180611_B07_rep1_12387_GPAIPSHLL	0.555559	0.000778816	0.00130096	GPAIPSHLL	PR487_Michele_20180611_B07_rep1	12387	GPAIPSHLL	452.766	2
1012	PR487_Michele_20180611_B07_rep1_7497_GPQEERALL	0.555432	0.000778816	0.00130228	GPQEERALL	PR487_Michele_20180611_B07_rep1	7497	GPQEERALL	506.775	2
1013	PR487_Michele_20180611_B07_rep1_3358_KPRTVATPLN	0.554988	0.000778816	0.00130692	KPRTVATPLN	PR487_Michele_20180611_B07_rep1	3358	KPRTVATPLN	366.221	3
1014	PR487_Michele_20180611_B07_rep1_9729_APASPFRQL	0.55483	0.000778816	0.00130857	APASPFRQL	PR487_Michele_20180611_B07_rep1	9729	APASPFRQL	493.775	2
1015	PR487_Michele_20180611_B07_rep1_13763_HPRYLIPEL	0.55422	0.000778816	0.00131498	HPRYLIPEL	PR487_Michele_20180611_B07_rep1	13763	HPRYLIPEL	569.325	2
1016	PR487_Michele_20180611_B07_rep1_4877_IPDKVRGSAL	0.554114	0.000778816	0.00131609	IPDKVRGSAL	PR487_Michele_20180611_B07_rep1	4877	IPDKVRGSAL	352.545	3
1017	PR487_Michele_20180611_B07_rep1_5622_APAGRKVGLIA	0.553444	0.000778816	0.00132316	APAGRKVGLIA	PR487_Michele_20180611_B07_rep1	5622	APAGRKVGLIA	526.832	2
1018	PR487_Michele_20180611_B07_rep1_8468_RVAPPRALL	0.553052	0.000778816	0.00132732	RVAPPRALL	PR487_Michele_20180611_B07_rep1	8468	RVAPPRALL	496.822	2
1019	PR487_Michele_20180611_B07_rep1_7342_YPNQPTRFGKL	0.552928	0.000778816	0.00132864	YPNQPTRFGKL	PR487_Michele_20180611_B07_rep1	7342	YPNQPTRFGKL	440.907	3
1020	PR487_Michele_20180611_B07_rep1_3728_M[+16.0]PRPQAVGSSNYA	0.552886	0.000778816	0.00132908	MPRPQAVGSSNYA	PR487_Michele_20180611_B07_rep1	3728	M(ox)PRPQAVGSSNYA	697.33	2
1021	PR487_Michele_20180611_B07_rep1_7017_RPPDVGHVL	0.552805	0.000778816	0.00132994	RPPDVGHVL	PR487_Michele_20180611_B07_rep1	7017	RPPDVGHVL	495.28	2
1022	PR487_Michele_20180611_B07_rep1_5549_RPEPPSTSTL	0.55277	0.000778816	0.00133032	RPEPPSTSTL	PR487_Michele_20180611_B07_rep1	5549	RPEPPSTSTL	542.785	2
1023	PR487_Michele_20180611_B07_rep1_7115_RIREEIDKF	0.552446	0.000778816	0.00133377	RIREEIDKF	PR487_Michele_20180611_B07_rep1	7115	RIREEIDKF	402.559	3
1024	PR487_Michele_20180611_B07_rep1_10467_APVASPAAL	0.552346	0.000778816	0.00133484	APVASPAAL	PR487_Michele_20180611_B07_rep1	10467	APVASPAAL	796.457	1
1025	PR487_Michele_20180611_B07_rep1_17774_GPAAIALM[+16.0]I	0.552259	0.000778816	0.00133577	GPAAIALMI	PR487_Michele_20180611_B07_rep1	17774	GPAAIALM(ox)I	872.491	1
1026	PR487_Michele_20180611_B07_rep1_12869_SPLPVGQNSL	0.551769	0.000778816	0.00134101	SPLPVGQNSL	PR487_Michele_20180611_B07_rep1	12869	SPLPVGQNSL	506.277	2
1027	PR487_Michele_20180611_B07_rep1_19147_YPNPLPVL	0.55162	0.000778816	0.00134261	YPNPLPVL	PR487_Michele_20180611_B07_rep1	19147	YPNPLPVL	912.52	1
1028	PR487_Michele_20180611_B07_rep1_13446_YPAAVPQAL	0.551396	0.000778816	0.00134502	YPAAVPQAL	PR487_Michele_20180611_B07_rep1	13446	YPAAVPQAL	928.52	1
1029	PR487_Michele_20180611_B07_rep1_9994_SPQM[+16.0]SQFQSL	0.550836	0.000778816	0.00135106	SPQMSQFQSL	PR487_Michele_20180611_B07_rep1	9994	SPQM(ox)SQFQSL	584.768	2
1030	PR487_Michele_20180611_B07_rep1_5871_SPRPSGPGPSSF	0.55058	0.000778816	0.00135383	SPRPSGPGPSSF	PR487_Michele_20180611_B07_rep1	5871	SPRPSGPGPSSF	586.789	2
1031	PR487_Michele_20180611_B07_rep1_3590_KPYQKVGL	0.550518	0.000778816	0.00135451	KPYQKVGL	PR487_Michele_20180611_B07_rep1	3590	KPYQKVGL	466.782	2
1032	PR487_Michele_20180611_B07_rep1_7665_APTIVGKSSL	0.550326	0.000778816	0.00135659	APTIVGKSSL	PR487_Michele_20180611_B07_rep1	7665	APTIVGKSSL	486.79	2
1033	PR487_Michele_20180611_B07_rep1_13107_APADGFSDL	0.550248	0.000778816	0.00135743	APADGFSDL	PR487_Michele_20180611_B07_rep1	13107	APADGFSDL	892.404	1
1034	PR487_Michele_20180611_B07_rep1_5909_APSDNRVTSF	0.550059	0.000778816	0.00135949	APSDNRVTSF	PR487_Michele_20180611_B07_rep1	5909	APSDNRVTSF	547.267	2
1035	PR487_Michele_20180611_B07_rep1_13215_SPYHTIVDF	0.550013	0.000778816	0.00135999	SPYHTIVDF	PR487_Michele_20180611_B07_rep1	13215	SPYHTIVDF	539.764	2
1036	PR487_Michele_20180611_B07_rep1_4499_GPEKRLLEM[+16.0]	0.549819	0.000778816	0.0013621	GPEKRLLEM	PR487_Michele_20180611_B07_rep1	4499	GPEKRLLEM(ox)	544.793	2
1037	PR487_Michele_20180611_B07_rep1_15985_SPANLPAVL	0.549653	0.000778816	0.00136391	SPANLPAVL	PR487_Michele_20180611_B07_rep1	15985	SPANLPAVL	441.258	2
1038	PR487_Michele_20180611_B07_rep1_4795_TPRPGSAESAL	0.54958	0.000778816	0.00136471	TPRPGSAESAL	PR487_Michele_20180611_B07_rep1	4795	TPRPGSAESAL	543.283	2
1039	PR487_Michele_20180611_B07_rep1_16002_SPYPGIDL	0.549108	0.000778816	0.00136987	SPYPGIDL	PR487_Michele_20180611_B07_rep1	16002	SPYPGIDL	861.436	1
1040	PR487_Michele_20180611_B07_rep1_16002_AVPSVFGKG	-1.10092	0.422551	1	AVPSVFGKG	PR487_Michele_20180611_B07_rep1	16002	AVPSVFGKG	861.436	1
1041	PR487_Michele_20180611_B07_rep1_11613_NPNSKIVLL	0.548817	0.000778816	0.00137307	NPNSKIVLL	PR487_Michele_20180611_B07_rep1	11613	NPNSKIVLL	997.604	1
1042	PR487_Michele_20180611_B07_rep1_14259_FPHPLPSL	0.548327	0.000778816	0.00137846	FPHPLPSL	PR487_Michele_20180611_B07_rep1	14259	FPHPLPSL	454.256	2
1043	PR487_Michele_20180611_B07_rep1_5633_RPRAGASISTL	0.548325	0.000778816	0.00137848	RPRAGASISTL	PR487_Michele_20180611_B07_rep1	5633	RPRAGASISTL	564.828	2
1044	PR487_Michele_20180611_B07_rep1_5379_RPTLEGREL	0.548018	0.000778816	0.00138188	RPTLEGREL	PR487_Michele_20180611_B07_rep1	5379	RPTLEGREL	357.536	3
1045	PR487_Michele_20180611_B07_rep1_5379_GRRKKRPDG	-1.1155	0.427042	1	GRRKKRPDG	PR487_Michele_20180611_B07_rep1	5379	GRRKKRPDG	357.536	3
1046	PR487_Michele_20180611_B07_rep1_17367_APADYFRIL	0.548	0.000778816	0.00138207	APADYFRIL	PR487_Michele_20180611_B07_rep1	17367	APADYFRIL	533.29	2
1047	PR487_Michele_20180611_B07_rep1_12445_APIIRVGGAL	0.547507	0.000778816	0.00138754	APIIRVGGAL	PR487_Michele_20180611_B07_rep1	12445	APIIRVGGAL	483.808	2
1048	PR487_Michele_20180611_B07_rep1_8230_RPLENTGQTVL	0.547477	0.000778816	0.00138786	RPLENTGQTVL	PR487_Michele_20180611_B07_rep1	8230	RPLENTGQTVL	614.339	2
1049	PR487_Michele_20180611_B07_rep1_10545_EPM[+16.0]GGRPFGL	0.54745	0.000778816	0.00138817	EPMGGRPFGL	PR487_Michele_20180611_B07_rep1	10545	EPM(ox)GGRPFGL	538.762	2
1050	PR487_Michele_20180611_B07_rep1_13850_APAPPSSGLGF	0.547332	0.000778816	0.00138948	APAPPSSGLGF	PR487_Michele_20180611_B07_rep1	13850	APAPPSSGLGF	500.759	2
1051	PR487_Michele_20180611_B07_rep1_5768_APYAKGGKIGL	0.547065	0.000778816	0.00139245	APYAKGGKIGL	PR487_Michele_20180611_B07_rep1	5768	APYAKGGKIGL	537.291	2
1052	PR487_Michele_20180611_B07_rep1_12271_SPRLPVGGF	0.547064	0.000778816	0.00139246	SPRLPVGGF	PR487_Michele_20180611_B07_rep1	12271	SPRLPVGGF	465.264	2
1053	PR487_Michele_20180611_B07_rep1_12271_FGYSLSGSL	-0.66561	0.224265	0.994973	FGYSLSGSL	PR487_Michele_20180611_B07_rep1	12271	FGYSLSGSL	465.264	2
1054	PR487_Michele_20180611_B07_rep1_12271_PVKEQESI	-1.12194	0.428337	1	PVKEQESI	PR487_Michele_20180611_B07_rep1	12271	PVKEQESI	465.264	2
1055	PR487_Michele_20180611_B07_rep1_7124_GPRTPNPYASDNSSL	0.546952	0.000778816	0.00139371	GPRTPNPYASDNSSL	PR487_Michele_20180611_B07_rep1	7124	GPRTPNPYASDNSSL	788.373	2
1056	PR487_Michele_20180611_B07_rep1_14045_APRLPITGL	0.546849	0.000778816	0.00139485	APRLPITGL	PR487_Michele_20180611_B07_rep1	14045	APRLPITGL	469.296	2
1057	PR487_Michele_20180611_B07_rep1_15805_VPSVPIQQF	0.546554	0.000778816	0.00139816	VPSVPIQQF	PR487_Michele_20180611_B07_rep1	15805	VPSVPIQQF	507.784	2
1058	PR487_Michele_20180611_B07_rep1_9346_YTRQTGIVL	0.546192	0.000778816	0.00140221	YTRQTGIVL	PR487_Michele_20180611_B07_rep1	9346	YTRQTGIVL	525.801	2
1059	PR487_Michele_20180611_B07_rep1_14636_SPVSFQEL	0.544578	0.000778816	0.00142044	SPVSFQEL	PR487_Michele_20180611_B07_rep1	14636	SPVSFQEL	906.456	1
1060	PR487_Michele_20180611_B07_rep1_12499_NLPKQPPLAL	0.544259	0.000778816	0.00142406	NLPKQPPLAL	PR487_Michele_20180611_B07_rep1	12499	NLPKQPPLAL	545.834	2
1061	PR487_Michele_20180611_B07_rep1_8521_SPSEIVKQI	0.544248	0.000778816	0.00142419	SPSEIVKQI	PR487_Michele_20180611_B07_rep1	8521	SPSEIVKQI	500.788	2
1062	PR487_Michele_20180611_B07_rep1_8521_ESPHAEDSE	-1.22923	0.456613	1	ESPHAEDSE	PR487_Michele_20180611_B07_rep1	8521	ESPHAEDSE	500.788	2
1063	PR487_Michele_20180611_B07_rep1_8820_APAKIITAV	0.543993	0.000778816	0.0014271	APAKIITAV	PR487_Michele_20180611_B07_rep1	8820	APAKIITAV	442.284	2
1064	PR487_Michele_20180611_B07_rep1_5495_VPHQPFSQA	0.543588	0.000778816	0.00143173	VPHQPFSQA	PR487_Michele_20180611_B07_rep1	5495	VPHQPFSQA	505.756	2
1065	PR487_Michele_20180611_B07_rep1_19854_FPAAPIPTL	0.543278	0.000778816	0.00143529	FPAAPIPTL	PR487_Michele_20180611_B07_rep1	19854	FPAAPIPTL	926.535	1
1066	PR487_Michele_20180611_B07_rep1_21373_SVVAVPLPL	0.542666	0.000778816	0.00144233	SVVAVPLPL	PR487_Michele_20180611_B07_rep1	21373	SVVAVPLPL	894.566	1
1067	PR487_Michele_20180611_B07_rep1_15164_LPNKVDPLVSL	0.542533	0.000778816	0.00144386	LPNKVDPLVSL	PR487_Michele_20180611_B07_rep1	15164	LPNKVDPLVSL	597.858	2
1068	PR487_Michele_20180611_B07_rep1_7525_LRRVLSGQDDEEQGLTAQ	0.542129	0.000778816	0.00144854	LRRVLSGQDDEEQGLTAQ	PR487_Michele_20180611_B07_rep1	7525	LRRVLSGQDDEEQGLTAQ	672.343	3
1069	PR487_Michele_20180611_B07_rep1_8288_RPKSVDFDSL	0.542121	0.000778816	0.00144863	RPKSVDFDSL	PR487_Michele_20180611_B07_rep1	8288	RPKSVDFDSL	582.306	2
1070	PR487_Michele_20180611_B07_rep1_8455_NPTRQPLAL	0.541928	0.000778816	0.00145087	NPTRQPLAL	PR487_Michele_20180611_B07_rep1	8455	NPTRQPLAL	505.293	2
1071	PR487_Michele_20180611_B07_rep1_8455_PLAVLRDRA	-0.629433	0.205264	0.984373	PLAVLRDRA	PR487_Michele_20180611_B07_rep1	8455	PLAVLRDRA	505.293	2
1072	PR487_Michele_20180611_B07_rep1_6360_GPREAFRQL	0.541313	0.000778816	0.00145803	GPREAFRQL	PR487_Michele_20180611_B07_rep1	6360	GPREAFRQL	358.533	3
1073	PR487_Michele_20180611_B07_rep1_6360_LPQKPHLKL	0.0179729	0.00822143	0.0891906	LPQKPHLKL	PR487_Michele_20180611_B07_rep1	6360	LPQKPHLKL	358.533	3
1074	PR487_Michele_20180611_B07_rep1_15696_LPELGQEL	0.541184	0.000778816	0.00145954	LPELGQEL	PR487_Michele_20180611_B07_rep1	15696	LPELGQEL	898.488	1
1075	PR487_Michele_20180611_B07_rep1_17075_WPKDVGIVAL	0.541169	0.000778816	0.00145971	WPKDVGIVAL	PR487_Michele_20180611_B07_rep1	17075	WPKDVGIVAL	549.322	2
1076	PR487_Michele_20180611_B07_rep1_4462_GPASVGKTSL	0.540783	0.000778816	0.00146422	GPASVGKTSL	PR487_Michele_20180611_B07_rep1	4462	GPASVGKTSL	458.759	2
1077	PR487_Michele_20180611_B07_rep1_12144_HPYGLGPPSL	0.540547	0.000778816	0.00146699	HPYGLGPPSL	PR487_Michele_20180611_B07_rep1	12144	HPYGLGPPSL	519.274	2
1078	PR487_Michele_20180611_B07_rep1_5261_RPDM[+16.0]GYNTL	0.540496	0.000778816	0.00146759	RPDMGYNTL	PR487_Michele_20180611_B07_rep1	5261	RPDM(ox)GYNTL	541.75	2
1079	PR487_Michele_20180611_B07_rep1_6533_NARGLGSEL	0.540439	0.000778816	0.00146825	NARGLGSEL	PR487_Michele_20180611_B07_rep1	6533	NARGLGSEL	458.746	2
1080	PR487_Michele_20180611_B07_rep1_9864_HPKRPLLAF	0.540392	0.000778816	0.00146881	HPKRPLLAF	PR487_Michele_20180611_B07_rep1	9864	HPKRPLLAF	539.829	2
1081	PR487_Michele_20180611_B07_rep1_4145_PGIRDHESL	0.540027	0.000778816	0.00147311	PGIRDHESL	PR487_Michele_20180611_B07_rep1	4145	PGIRDHESL	512.264	2
1082	PR487_Michele_20180611_B07_rep1_7540_TPEEERNLL	0.539906	0.000778816	0.00147454	TPEEERNLL	PR487_Michele_20180611_B07_rep1	7540	TPEEERNLL	550.783	2
1083	PR487_Michele_20180611_B07_rep1_14885_FPRPVVAF	0.539259	0.000778816	0.00148219	FPRPVVAF	PR487_Michele_20180611_B07_rep1	14885	FPRPVVAF	466.772	3
1084	PR487_Michele_20180611_B07_rep1_13458_YPAAVPQAL	0.538914	0.000778816	0.00148628	YPAAVPQAL	PR487_Michele_20180611_B07_rep1	13458	YPAAVPQAL	929.509	1
1085	PR487_Michele_20180611_B07_rep1_11609_IPSGSVTAL	0.538771	0.000778816	0.00148798	IPSGSVTAL	PR487_Michele_20180611_B07_rep1	11609	IPSGSVTAL	844.478	1
1086	PR487_Michele_20180611_B07_rep1_7664_RPQAPATVGL	0.538443	0.000778816	0.00149189	RPQAPATVGL	PR487_Michele_20180611_B07_rep1	7664	RPQAPATVGL	505.293	2
1087	PR487_Michele_20180611_B07_rep1_16069_YPSINPPTL	0.5375	0.000778816	0.00150319	YPSINPPTL	PR487_Michele_20180611_B07_rep1	16069	YPSINPPTL	1001.53	1
1088	PR487_Michele_20180611_B07_rep1_4501_YPYGDGNRSV	0.537474	0.000778816	0.00150351	YPYGDGNRSV	PR487_Michele_20180611_B07_rep1	4501	YPYGDGNRSV	564.26	2
1089	PR487_Michele_20180611_B07_rep1_5352_RPYGRRPQYSNPPVQGEVM[+16.0]	0.536947	0.000778816	0.00150986	RPYGRRPQYSNPPVQGEVM	PR487_Michele_20180611_B07_rep1	5352	RPYGRRPQYSNPPVQGEVM(ox)	562.533	4
1090	PR487_Michele_20180611_B07_rep1_8720_SPDGQTIAV	0.536631	0.000778816	0.00151368	SPDGQTIAV	PR487_Michele_20180611_B07_rep1	8720	SPDGQTIAV	887.447	1
1091	PR487_Michele_20180611_B07_rep1_16650_APDAFVGPAL	0.536428	0.000778816	0.00151614	APDAFVGPAL	PR487_Michele_20180611_B07_rep1	16650	APDAFVGPAL	479.256	2
1092	PR487_Michele_20180611_B07_rep1_15151_RIDFSKLTSL	0.536218	0.000778816	0.00151869	RIDFSKLTSL	PR487_Michele_20180611_B07_rep1	15151	RIDFSKLTSL	590.34	2
1093	PR487_Michele_20180611_B07_rep1_10492_YPHEPTAVF	0.536181	0.000778816	0.00151914	YPHEPTAVF	PR487_Michele_20180611_B07_rep1	10492	YPHEPTAVF	530.758	2
1094	PR487_Michele_20180611_B07_rep1_16074_KPQVSSIFTSF	0.536078	0.000778816	0.00152039	KPQVSSIFTSF	PR487_Michele_20180611_B07_rep1	16074	KPQVSSIFTSF	620.833	2
1095	PR487_Michele_20180611_B07_rep1_7628_SPM[+16.0]SDVVSREL	0.535909	0.000778816	0.00152245	SPMSDVVSREL	PR487_Michele_20180611_B07_rep1	7628	SPM(ox)SDVVSREL	618.3	2
1096	PR487_Michele_20180611_B07_rep1_12333_TPADARIQIL	0.535741	0.000778816	0.0015245	TPADARIQIL	PR487_Michele_20180611_B07_rep1	12333	TPADARIQIL	549.319	2
1097	PR487_Michele_20180611_B07_rep1_14001_SPKIPGIDL	0.535629	0.000778816	0.00152586	SPKIPGIDL	PR487_Michele_20180611_B07_rep1	14001	SPKIPGIDL	470.279	2
1098	PR487_Michele_20180611_B07_rep1_9503_ASQSRGYFL	0.535104	0.000778816	0.00153229	ASQSRGYFL	PR487_Michele_20180611_B07_rep1	9503	ASQSRGYFL	514.762	2
1099	PR487_Michele_20180611_B07_rep1_6210_RPSQFPHSL	0.534969	0.000778816	0.00153394	RPSQFPHSL	PR487_Michele_20180611_B07_rep1	6210	RPSQFPHSL	534.783	2
1100	PR487_Michele_20180611_B07_rep1_7831_RPENRSFYL	0.534695	0.000778816	0.00153731	RPENRSFYL	PR487_Michele_20180611_B07_rep1	7831	RPENRSFYL	394.54	3
1101	PR487_Michele_20180611_B07_rep1_10160_KPAFFAEKL	0.534597	0.000778816	0.00153851	KPAFFAEKL	PR487_Michele_20180611_B07_rep1	10160	KPAFFAEKL	350.871	3
1102	PR487_Michele_20180611_B07_rep1_5037_RPRDDLDRL	0.534497	0.000778816	0.00153974	RPRDDLDRL	PR487_Michele_20180611_B07_rep1	5037	RPRDDLDRL	385.879	3
1103	PR487_Michele_20180611_B07_rep1_11114_TPSPPKPTGIF	0.533984	0.000778816	0.00154608	TPSPPKPTGIF	PR487_Michele_20180611_B07_rep1	11114	TPSPPKPTGIF	571.316	2
1104	PR487_Michele_20180611_B07_rep1_3738_YPRPGTPAA	0.533734	0.000778816	0.00154917	YPRPGTPAA	PR487_Michele_20180611_B07_rep1	3738	YPRPGTPAA	465.246	2
1105	PR487_Michele_20180611_B07_rep1_13939_TPIGDGPVL	0.533686	0.000778816	0.00154976	TPIGDGPVL	PR487_Michele_20180611_B07_rep1	13939	TPIGDGPVL	434.742	2
1106	PR487_Michele_20180611_B07_rep1_8402_RPSSLRQYL	0.533357	0.000778816	0.00155385	RPSSLRQYL	PR487_Michele_20180611_B07_rep1	8402	RPSSLRQYL	560.317	2
1107	PR487_Michele_20180611_B07_rep1_6279_GPGAGPRTPPM[+16.0]TL	0.533186	0.000778816	0.00155597	GPGAGPRTPPMTL	PR487_Michele_20180611_B07_rep1	6279	GPGAGPRTPPM(ox)TL	634.327	2
1108	PR487_Michele_20180611_B07_rep1_8943_RPDYRNITF	0.533151	0.000778816	0.00155641	RPDYRNITF	PR487_Michele_20180611_B07_rep1	8943	RPDYRNITF	394.54	3
1109	PR487_Michele_20180611_B07_rep1_10180_HPAGPRTVFF	0.532426	0.000778816	0.00156546	HPAGPRTVFF	PR487_Michele_20180611_B07_rep1	10180	HPAGPRTVFF	564.8	2
1110	PR487_Michele_20180611_B07_rep1_4252_APYRGQLASPS	0.532241	0.000778816	0.00156779	APYRGQLASPS	PR487_Michele_20180611_B07_rep1	4252	APYRGQLASPS	573.799	2
1111	PR487_Michele_20180611_B07_rep1_7996_RVAPAHGLF	0.532184	0.000778816	0.0015685	RVAPAHGLF	PR487_Michele_20180611_B07_rep1	7996	RVAPAHGLF	484.277	2
1112	PR487_Michele_20180611_B07_rep1_12996_APRLPSTM[+16.0]LL	0.53218	0.000778816	0.00156855	APRLPSTMLL	PR487_Michele_20180611_B07_rep1	12996	APRLPSTM(ox)LL	557.818	2
1113	PR487_Michele_20180611_B07_rep1_16607_TPKPSFFDF	0.53157	0.000778816	0.00157623	TPKPSFFDF	PR487_Michele_20180611_B07_rep1	16607	TPKPSFFDF	543.269	2
1114	PR487_Michele_20180611_B07_rep1_10772_YPSESSVL	0.531111	0.000778816	0.00158202	YPSESSVL	PR487_Michele_20180611_B07_rep1	10772	YPSESSVL	881.426	1
1115	PR487_Michele_20180611_B07_rep1_8138_YPASAGTSL	0.530425	0.000778816	0.00159073	YPASAGTSL	PR487_Michele_20180611_B07_rep1	8138	YPASAGTSL	866.426	1
1116	PR487_Michele_20180611_B07_rep1_8931_RPLEM[+16.0]IEPRTL	0.530253	0.000778816	0.00159292	RPLEMIEPRTL	PR487_Michele_20180611_B07_rep1	8931	RPLEM(ox)IEPRTL	685.877	2
1117	PR487_Michele_20180611_B07_rep1_10761_SPYAGAAGF	0.530152	0.000778816	0.00159421	SPYAGAAGF	PR487_Michele_20180611_B07_rep1	10761	SPYAGAAGF	840.389	1
1118	PR487_Michele_20180611_B07_rep1_5582_RPDKKKILF	0.529889	0.000778816	0.00159756	RPDKKKILF	PR487_Michele_20180611_B07_rep1	5582	RPDKKKILF	382.245	3
1119	PR487_Michele_20180611_B07_rep1_21135_APPQVLAFGL	0.529252	0.000778816	0.00160572	APPQVLAFGL	PR487_Michele_20180611_B07_rep1	21135	APPQVLAFGL	1012.58	1
1120	PR487_Michele_20180611_B07_rep1_13600_KPFDPARTPLVL	0.528726	0.000778816	0.00161249	KPFDPARTPLVL	PR487_Michele_20180611_B07_rep1	13600	KPFDPARTPLVL	452.269	2
1121	PR487_Michele_20180611_B07_rep1_14290_SPLAPGPFSKL	0.528634	0.000778816	0.00161369	SPLAPGPFSKL	PR487_Michele_20180611_B07_rep1	14290	SPLAPGPFSKL	557.319	2
1122	PR487_Michele_20180611_B07_rep1_9685_RPRPPPFLGP	0.528061	0.000778816	0.0016211	RPRPPPFLGP	PR487_Michele_20180611_B07_rep1	9685	RPRPPPFLGP	567.332	2
1123	PR487_Michele_20180611_B07_rep1_4347_RPKLPDNEV	0.527963	0.000778816	0.00162237	RPKLPDNEV	PR487_Michele_20180611_B07_rep1	4347	RPKLPDNEV	534.296	2
1124	PR487_Michele_20180611_B07_rep1_10771_LPKDKLISL	0.527894	0.000778816	0.00162326	LPKDKLISL	PR487_Michele_20180611_B07_rep1	10771	LPKDKLISL	513.832	2
1125	PR487_Michele_20180611_B07_rep1_8743_SPRGYFHTF	0.527768	0.000778816	0.00162491	SPRGYFHTF	PR487_Michele_20180611_B07_rep1	8743	SPRGYFHTF	556.27	2
1126	PR487_Michele_20180611_B07_rep1_6363_PPVRPVGPGRAL	0.52775	0.000778816	0.00162513	PPVRPVGPGRAL	PR487_Michele_20180611_B07_rep1	6363	PPVRPVGPGRAL	405.916	3
1127	PR487_Michele_20180611_B07_rep1_7781_VPRPPATL	0.527731	0.000778816	0.00162538	VPRPPATL	PR487_Michele_20180611_B07_rep1	7781	VPRPPATL	425.761	2
1128	PR487_Michele_20180611_B07_rep1_7781_AYGSLQNP	-0.549962	0.164537	0.942273	AYGSLQNP	PR487_Michele_20180611_B07_rep1	7781	AYGSLQNP	425.761	2
1129	PR487_Michele_20180611_B07_rep1_9542_VPDEHFSTL	0.527443	0.000778816	0.00162913	VPDEHFSTL	PR487_Michele_20180611_B07_rep1	9542	VPDEHFSTL	522.753	2
1130	PR487_Michele_20180611_B07_rep1_9542_IPPSKDSHY	-1.65749	0.511593	1	IPPSKDSHY	PR487_Michele_20180611_B07_rep1	9542	IPPSKDSHY	522.753	2
1131	PR487_Michele_20180611_B07_rep1_10444_KLREPNFTL	0.527345	0.000778816	0.00163042	KLREPNFTL	PR487_Michele_20180611_B07_rep1	10444	KLREPNFTL	559.322	2
1132	PR487_Michele_20180611_B07_rep1_18194_YPSEFATYL	0.527081	0.000778816	0.00163386	YPSEFATYL	PR487_Michele_20180611_B07_rep1	18194	YPSEFATYL	1090.51	1
1133	PR487_Michele_20180611_B07_rep1_5951_VPKKPGPPVL	0.526999	0.000778816	0.00163492	VPKKPGPPVL	PR487_Michele_20180611_B07_rep1	5951	VPKKPGPPVL	516.334	2
1134	PR487_Michele_20180611_B07_rep1_6545_IPSSSRNAITSSY	0.526893	0.000778816	0.00163632	IPSSSRNAITSSY	PR487_Michele_20180611_B07_rep1	6545	IPSSSRNAITSSY	691.849	2
1135	PR487_Michele_20180611_B07_rep1_7306_VPRTPLAGP	0.526732	0.000778816	0.00163843	VPRTPLAGP	PR487_Michele_20180611_B07_rep1	7306	VPRTPLAGP	454.271	2
1136	PR487_Michele_20180611_B07_rep1_7306_RPLEGTSF	0.0132298	0.00822143	0.0923333	RPLEGTSF	PR487_Michele_20180611_B07_rep1	7306	RPLEGTSF	454.271	2
1137	PR487_Michele_20180611_B07_rep1_13738_SAAFPGASL	0.52625	0.000778816	0.00164476	SAAFPGASL	PR487_Michele_20180611_B07_rep1	13738	SAAFPGASL	820.42	1
1138	PR487_Michele_20180611_B07_rep1_8928_RPSPDYPM[+16.0]L	0.526011	0.000778816	0.0016479	RPSPDYPML	PR487_Michele_20180611_B07_rep1	8928	RPSPDYPM(ox)L	546.263	2
1139	PR487_Michele_20180611_B07_rep1_6196_APSGPSGTL	0.525929	0.000778816	0.00164898	APSGPSGTL	PR487_Michele_20180611_B07_rep1	6196	APSGPSGTL	786.399	1
1140	PR487_Michele_20180611_B07_rep1_2878_VPRGQGSQF	0.525673	0.000778816	0.00165237	VPRGQGSQF	PR487_Michele_20180611_B07_rep1	2878	VPRGQGSQF	488.254	2
1141	PR487_Michele_20180611_B07_rep1_8562_VPSLQRYREL	0.525122	0.000778816	0.00165966	VPSLQRYREL	PR487_Michele_20180611_B07_rep1	8562	VPSLQRYREL	420.908	3
1142	PR487_Michele_20180611_B07_rep1_6146_RPSTGTGVM[+16.0]L	0.524754	0.000778816	0.00166456	RPSTGTGVML	PR487_Michele_20180611_B07_rep1	6146	RPSTGTGVM(ox)L	517.769	2
1143	PR487_Michele_20180611_B07_rep1_6146_YPVATQKDL	0.0648557	0.00621996	0.0629237	YPVATQKDL	PR487_Michele_20180611_B07_rep1	6146	YPVATQKDL	517.769	2
1144	PR487_Michele_20180611_B07_rep1_10977_APAYLPRSL	0.524428	0.000778816	0.0016689	APAYLPRSL	PR487_Michele_20180611_B07_rep1	10977	APAYLPRSL	494.284	2
1145	PR487_Michele_20180611_B07_rep1_5404_VPGPQHTEL	0.524403	0.000778816	0.00166923	VPGPQHTEL	PR487_Michele_20180611_B07_rep1	5404	VPGPQHTEL	489.256	2
1146	PR487_Michele_20180611_B07_rep1_5404_GTSIPLHDH	-0.898563	0.34067	1	GTSIPLHDH	PR487_Michele_20180611_B07_rep1	5404	GTSIPLHDH	489.256	2
1147	PR487_Michele_20180611_B07_rep1_4530_YPKGAGEM[+16.0]L	0.524345	0.000778816	0.00167001	YPKGAGEML	PR487_Michele_20180611_B07_rep1	4530	YPKGAGEM(ox)L	491.239	2
1148	PR487_Michele_20180611_B07_rep1_4530_NKVDSLLHG	-0.5845	0.183431	0.964549	NKVDSLLHG	PR487_Michele_20180611_B07_rep1	4530	NKVDSLLHG	491.239	2
1149	PR487_Michele_20180611_B07_rep1_11387_VPDAKIRIF	0.524139	0.000778816	0.00167276	VPDAKIRIF	PR487_Michele_20180611_B07_rep1	11387	VPDAKIRIF	529.822	2
1150	PR487_Michele_20180611_B07_rep1_11387_DPAKGLFYF	-0.811333	0.29967	1	DPAKGLFYF	PR487_Michele_20180611_B07_rep1	11387	DPAKGLFYF	529.822	2
1151	PR487_Michele_20180611_B07_rep1_14887_DPYSGKLISL	0.523836	0.000778816	0.00167683	DPYSGKLISL	PR487_Michele_20180611_B07_rep1	14887	DPYSGKLISL	546.801	2
1152	PR487_Michele_20180611_B07_rep1_12430_IPHPLIM[+16.0]GV	0.523667	0.000778816	0.00167909	IPHPLIMGV	PR487_Michele_20180611_B07_rep1	12430	IPHPLIM(ox)GV	497.272	2
1153	PR487_Michele_20180611_B07_rep1_12430_SPDPSKHLL	-0.840592	0.311563	1	SPDPSKHLL	PR487_Michele_20180611_B07_rep1	12430	SPDPSKHLL	497.272	2
1154	PR487_Michele_20180611_B07_rep1_12870_APGPRVLGF	0.523296	0.000778816	0.00168408	APGPRVLGF	PR487_Michele_20180611_B07_rep1	12870	APGPRVLGF	457.266	2
1155	PR487_Michele_20180611_B07_rep1_12631_SPSPLGGI	0.523236	0.000778816	0.00168489	SPSPLGGI	PR487_Michele_20180611_B07_rep1	12631	SPSPLGGI	727.399	1
1156	PR487_Michele_20180611_B07_rep1_11167_APSRSPVFTQL	0.522856	0.000778816	0.00169002	APSRSPVFTQL	PR487_Michele_20180611_B07_rep1	11167	APSRSPVFTQL	601.829	2
1157	PR487_Michele_20180611_B07_rep1_16637_APDAFVGPAL	0.52279	0.000778816	0.00169091	APDAFVGPAL	PR487_Michele_20180611_B07_rep1	16637	APDAFVGPAL	957.504	1
1158	PR487_Michele_20180611_B07_rep1_4282_RPTDKPLRL	0.522551	0.000778816	0.00169414	RPTDKPLRL	PR487_Michele_20180611_B07_rep1	4282	RPTDKPLRL	365.892	3
1159	PR487_Michele_20180611_B07_rep1_9082_SPM[+16.0]IVGSPRAL	0.522515	0.000778816	0.00169463	SPMIVGSPRAL	PR487_Michele_20180611_B07_rep1	9082	SPM(ox)IVGSPRAL	572.313	2
1160	PR487_Michele_20180611_B07_rep1_4654_SPNTDREVL	0.522429	0.000778816	0.0016958	SPNTDREVL	PR487_Michele_20180611_B07_rep1	4654	SPNTDREVL	515.762	2
1161	PR487_Michele_20180611_B07_rep1_16026_QPAGVPEIL	0.522323	0.000778816	0.00169724	QPAGVPEIL	PR487_Michele_20180611_B07_rep1	16026	QPAGVPEIL	923.52	1
1162	PR487_Michele_20180611_B07_rep1_11644_APFTEGGSL	0.521777	0.000778816	0.00170467	APFTEGGSL	PR487_Michele_20180611_B07_rep1	11644	APFTEGGSL	878.427	1
1163	PR487_Michele_20180611_B07_rep1_14985_LVRPVFGEL	0.521706	0.000778816	0.00170564	LVRPVFGEL	PR487_Michele_20180611_B07_rep1	14985	LVRPVFGEL	515.306	2
1164	PR487_Michele_20180611_B07_rep1_8888_PGVRAVEL	0.521697	0.000778816	0.00170576	PGVRAVEL	PR487_Michele_20180611_B07_rep1	8888	PGVRAVEL	420.751	2
1165	PR487_Michele_20180611_B07_rep1_4875_APIQGNREEL	0.521669	0.000778816	0.00170615	APIQGNREEL	PR487_Michele_20180611_B07_rep1	4875	APIQGNREEL	563.796	2
1166	PR487_Michele_20180611_B07_rep1_12522_VPAPTNVL	0.521552	0.000778816	0.00170775	VPAPTNVL	PR487_Michele_20180611_B07_rep1	12522	VPAPTNVL	810.472	1
1167	PR487_Michele_20180611_B07_rep1_7857_LPAEHGVL	0.5213	0.000778816	0.00171118	LPAEHGVL	PR487_Michele_20180611_B07_rep1	7857	LPAEHGVL	418.237	2
1168	PR487_Michele_20180611_B07_rep1_9154_APSGTSLEV	0.521291	0.000778816	0.00171131	APSGTSLEV	PR487_Michele_20180611_B07_rep1	9154	APSGTSLEV	860.435	1
1169	PR487_Michele_20180611_B07_rep1_4890_APRLQSEV	0.521215	0.000778816	0.00171235	APRLQSEV	PR487_Michele_20180611_B07_rep1	4890	APRLQSEV	450.251	2
1170	PR487_Michele_20180611_B07_rep1_11563_VPYDPGLKAGAL	0.521055	0.000778816	0.00171454	VPYDPGLKAGAL	PR487_Michele_20180611_B07_rep1	11563	VPYDPGLKAGAL	600.834	2
1171	PR487_Michele_20180611_B07_rep1_8997_VPNQKRLTLL	0.520396	0.000778816	0.00172361	VPNQKRLTLL	PR487_Michele_20180611_B07_rep1	8997	VPNQKRLTLL	394.584	3
1172	PR487_Michele_20180611_B07_rep1_10326_APDPRLAAL	0.520394	0.000778816	0.00172363	APDPRLAAL	PR487_Michele_20180611_B07_rep1	10326	APDPRLAAL	462.269	2
1173	PR487_Michele_20180611_B07_rep1_10658_VPAGVGVGV	0.520067	0.000778816	0.00172814	VPAGVGVGV	PR487_Michele_20180611_B07_rep1	10658	VPAGVGVGV	754.445	1
1174	PR487_Michele_20180611_B07_rep1_5556_FPRDPKRLTP	0.51967	0.000778816	0.00173365	FPRDPKRLTP	PR487_Michele_20180611_B07_rep1	5556	FPRDPKRLTP	409.572	3
1175	PR487_Michele_20180611_B07_rep1_12890_NPAQDFSTL	0.519647	0.000778816	0.00173396	NPAQDFSTL	PR487_Michele_20180611_B07_rep1	12890	NPAQDFSTL	992.469	1
1176	PR487_Michele_20180611_B07_rep1_3794_RPLENTGQTV	0.519119	0.000778816	0.0017413	RPLENTGQTV	PR487_Michele_20180611_B07_rep1	3794	RPLENTGQTV	557.796	2
1177	PR487_Michele_20180611_B07_rep1_6423_SPVNGKLSV	0.518944	0.000778816	0.00174374	SPVNGKLSV	PR487_Michele_20180611_B07_rep1	6423	SPVNGKLSV	450.761	2
1178	PR487_Michele_20180611_B07_rep1_15108_LPSDLRTISL	0.518933	0.000778816	0.00174389	LPSDLRTISL	PR487_Michele_20180611_B07_rep1	15108	LPSDLRTISL	557.828	2
1179	PR487_Michele_20180611_B07_rep1_6225_TLRDPGSQL	0.518148	0.000778816	0.00175488	TLRDPGSQL	PR487_Michele_20180611_B07_rep1	6225	TLRDPGSQL	493.767	2
1180	PR487_Michele_20180611_B07_rep1_9718_VPRPVLRAL	0.518065	0.000778816	0.00175604	VPRPVLRAL	PR487_Michele_20180611_B07_rep1	9718	VPRPVLRAL	510.837	2
1181	PR487_Michele_20180611_B07_rep1_11282_KPYAFDRVF	0.517942	0.000778816	0.00175777	KPYAFDRVF	PR487_Michele_20180611_B07_rep1	11282	KPYAFDRVF	571.803	2
1182	PR487_Michele_20180611_B07_rep1_4026_GPESRPTEL	0.517129	0.000778816	0.00176924	GPESRPTEL	PR487_Michele_20180611_B07_rep1	4026	GPESRPTEL	493.251	2
1183	PR487_Michele_20180611_B07_rep1_16993_LPYGDISEL	0.517055	0.000778816	0.00177028	LPYGDISEL	PR487_Michele_20180611_B07_rep1	16993	LPYGDISEL	1006.51	1
1184	PR487_Michele_20180611_B07_rep1_21722_LPFGGVPTVL	0.51665	0.000778816	0.00177604	LPFGGVPTVL	PR487_Michele_20180611_B07_rep1	21722	LPFGGVPTVL	999.587	1
1185	PR487_Michele_20180611_B07_rep1_9251_PDSSGPERIL	0.516511	0.000778816	0.001778	PDSSGPERIL	PR487_Michele_20180611_B07_rep1	9251	PDSSGPERIL	1070.55	1
1186	PR487_Michele_20180611_B07_rep1_5959_PRVPTHTL	0.5163	0.000778816	0.001781	PRVPTHTL	PR487_Michele_20180611_B07_rep1	5959	PRVPTHTL	460.769	2
1187	PR487_Michele_20180611_B07_rep1_10886_SPALKQIEI	0.516124	0.000778816	0.00178352	SPALKQIEI	PR487_Michele_20180611_B07_rep1	10886	SPALKQIEI	499.798	2
1188	PR487_Michele_20180611_B07_rep1_11429_NPFLRQEL	0.515908	0.000778816	0.00178661	NPFLRQEL	PR487_Michele_20180611_B07_rep1	11429	NPFLRQEL	508.78	2
1189	PR487_Michele_20180611_B07_rep1_6297_KPAPGTGGLKF	0.515832	0.000778816	0.00178769	KPAPGTGGLKF	PR487_Michele_20180611_B07_rep1	6297	KPAPGTGGLKF	536.811	2
1190	PR487_Michele_20180611_B07_rep1_12992_QPLGTLPQAVM[+16.0]	0.515363	0.000778816	0.0017944	QPLGTLPQAVM	PR487_Michele_20180611_B07_rep1	12992	QPLGTLPQAVM(ox)	585.813	2
1191	PR487_Michele_20180611_B07_rep1_6822_VPSPAHIEKL	0.515362	0.000778816	0.00179442	VPSPAHIEKL	PR487_Michele_20180611_B07_rep1	6822	VPSPAHIEKL	364.213	3
1192	PR487_Michele_20180611_B07_rep1_7494_QVQGPRPVL	0.515307	0.000778816	0.00179521	QVQGPRPVL	PR487_Michele_20180611_B07_rep1	7494	QVQGPRPVL	497.295	2
1193	PR487_Michele_20180611_B07_rep1_2559_APRPPASPGRPE	0.515275	0.000778816	0.00179567	APRPPASPGRPE	PR487_Michele_20180611_B07_rep1	2559	APRPPASPGRPE	410.743	4
1194	PR487_Michele_20180611_B07_rep1_2559_APRKGKEKKEEQVI	0.351469	0.00189573	0.00664137	APRKGKEKKEEQVI	PR487_Michele_20180611_B07_rep1	2559	APRKGKEKKEEQVI	410.743	4
1195	PR487_Michele_20180611_B07_rep1_6718_RPSTPHTITL	0.515257	0.000778816	0.00179593	RPSTPHTITL	PR487_Michele_20180611_B07_rep1	6718	RPSTPHTITL	374.88	3
1196	PR487_Michele_20180611_B07_rep1_16877_LPAKILVEF	0.515195	0.000778816	0.00179682	LPAKILVEF	PR487_Michele_20180611_B07_rep1	16877	LPAKILVEF	515.321	2
1197	PR487_Michele_20180611_B07_rep1_7032_TPFKGGTL	0.515152	0.000778816	0.00179744	TPFKGGTL	PR487_Michele_20180611_B07_rep1	7032	TPFKGGTL	820.457	1
1198	PR487_Michele_20180611_B07_rep1_6777_APVGSGSAL	0.515139	0.000778816	0.00179763	APVGSGSAL	PR487_Michele_20180611_B07_rep1	6777	APVGSGSAL	758.404	1
1199	PR487_Michele_20180611_B07_rep1_3176_HPKYPDGKTF	0.514945	0.000778816	0.00180042	HPKYPDGKTF	PR487_Michele_20180611_B07_rep1	3176	HPKYPDGKTF	397.205	3
1200	PR487_Michele_20180611_B07_rep1_3176_ATQLDTDGALW	-1.50584	0.497608	1	ATQLDTDGALW	PR487_Michele_20180611_B07_rep1	3176	ATQLDTDGALW	397.205	3
1201	PR487_Michele_20180611_B07_rep1_11887_RPEEGFVEL	0.514612	0.000778816	0.00180522	RPEEGFVEL	PR487_Michele_20180611_B07_rep1	11887	RPEEGFVEL	538.275	2
1202	PR487_Michele_20180611_B07_rep1_11887_SPDGGYIPRI	-0.523574	0.14588	0.920112	SPDGGYIPRI	PR487_Michele_20180611_B07_rep1	11887	SPDGGYIPRI	538.275	2
1203	PR487_Michele_20180611_B07_rep1_4887_PDSQRLKL	0.514531	0.000778816	0.00180638	PDSQRLKL	PR487_Michele_20180611_B07_rep1	4887	PDSQRLKL	478.78	2
1204	PR487_Michele_20180611_B07_rep1_13762_SPGISGVDL	0.514473	0.000778816	0.00180722	SPGISGVDL	PR487_Michele_20180611_B07_rep1	13762	SPGISGVDL	844.441	1
1205	PR487_Michele_20180611_B07_rep1_9406_KPANVFITA	0.514424	0.000778816	0.00180793	KPANVFITA	PR487_Michele_20180611_B07_rep1	9406	KPANVFITA	480.779	2
1206	PR487_Michele_20180611_B07_rep1_14650_APRLPLSL	0.514033	0.000778816	0.00181359	APRLPLSL	PR487_Michele_20180611_B07_rep1	14650	APRLPLSL	433.776	2
1207	PR487_Michele_20180611_B07_rep1_14650_MSSKKKKGLLSKGKKLLKKLGAVK	-1.39752	0.489199	1	MSSKKKKGLLSKGKKLLKKLGAVK	PR487_Michele_20180611_B07_rep1	14650	MSSKKKKGLLSKGKKLLKKLGAVK	433.776	2
1208	PR487_Michele_20180611_B07_rep1_12913_SPQSTVTVF	0.513552	0.000778816	0.00182059	SPQSTVTVF	PR487_Michele_20180611_B07_rep1	12913	SPQSTVTVF	483.251	2
1209	PR487_Michele_20180611_B07_rep1_13470_AQLPSSGVPRLGPPAPNGPSV	0.513447	0.000778816	0.00182211	AQLPSSGVPRLGPPAPNGPSV	PR487_Michele_20180611_B07_rep1	13470	AQLPSSGVPRLGPPAPNGPSV	999.543	2
1210	PR487_Michele_20180611_B07_rep1_4314_RLRQEEPQSL	0.51327	0.000778816	0.0018247	RLRQEEPQSL	PR487_Michele_20180611_B07_rep1	4314	RLRQEEPQSL	419.23	3
1211	PR487_Michele_20180611_B07_rep1_5368_RPGRFDREF	0.513266	0.000778816	0.00182476	RPGRFDREF	PR487_Michele_20180611_B07_rep1	5368	RPGRFDREF	393.871	3
1212	PR487_Michele_20180611_B07_rep1_3438_TPAVRTVPQ	0.513072	0.000778816	0.00182759	TPAVRTVPQ	PR487_Michele_20180611_B07_rep1	3438	TPAVRTVPQ	484.78	2
1213	PR487_Michele_20180611_B07_rep1_4264_RPRPERNIL	0.512873	0.000778816	0.0018305	RPRPERNIL	PR487_Michele_20180611_B07_rep1	4264	RPRPERNIL	384.232	3
1214	PR487_Michele_20180611_B07_rep1_5380_LPHSGEAQL	0.512519	0.000778816	0.0018357	LPHSGEAQL	PR487_Michele_20180611_B07_rep1	5380	LPHSGEAQL	476.248	2
1215	PR487_Michele_20180611_B07_rep1_10902_RVRIPAEVL	0.512174	0.000778816	0.00184077	RVRIPAEVL	PR487_Michele_20180611_B07_rep1	10902	RVRIPAEVL	351.557	3
1216	PR487_Michele_20180611_B07_rep1_10029_APGGEFREAF	0.511912	0.000778816	0.00184463	APGGEFREAF	PR487_Michele_20180611_B07_rep1	10029	APGGEFREAF	540.759	2
1217	PR487_Michele_20180611_B07_rep1_10732_LPNRHIGISF	0.511782	0.000778816	0.00184654	LPNRHIGISF	PR487_Michele_20180611_B07_rep1	10732	LPNRHIGISF	385.221	3
1218	PR487_Michele_20180611_B07_rep1_14987_SPAIGLNNL	0.511779	0.000778816	0.00184659	SPAIGLNNL	PR487_Michele_20180611_B07_rep1	14987	SPAIGLNNL	449.753	2
1219	PR487_Michele_20180611_B07_rep1_11424_YPSGGLEV	0.511585	0.000778816	0.00184946	YPSGGLEV	PR487_Michele_20180611_B07_rep1	11424	YPSGGLEV	821.404	1
1220	PR487_Michele_20180611_B07_rep1_9368_TPSPATTTF	0.511169	0.000778816	0.00185563	TPSPATTTF	PR487_Michele_20180611_B07_rep1	9368	TPSPATTTF	922.45	1
1221	PR487_Michele_20180611_B07_rep1_11012_RPVTPITNF	0.51066	0.000778816	0.00186318	RPVTPITNF	PR487_Michele_20180611_B07_rep1	11012	RPVTPITNF	522.795	2
1222	PR487_Michele_20180611_B07_rep1_11012_TPLDLRNNT	-1.01465	0.389387	1	TPLDLRNNT	PR487_Michele_20180611_B07_rep1	11012	TPLDLRNNT	522.795	2
1223	PR487_Michele_20180611_B07_rep1_11652_SPYLGQM[+16.0]I	0.510177	0.000778816	0.00187041	SPYLGQMI	PR487_Michele_20180611_B07_rep1	11652	SPYLGQM(ox)I	462.729	2
1224	PR487_Michele_20180611_B07_rep1_15302_TPM[+16.0]LLRALAQA	0.509786	0.000778816	0.00187626	TPMLLRALAQA	PR487_Michele_20180611_B07_rep1	15302	TPM(ox)LLRALAQA	600.842	2
1225	PR487_Michele_20180611_B07_rep1_6325_HPIDRSVDF	0.509341	0.000778816	0.00188295	HPIDRSVDF	PR487_Michele_20180611_B07_rep1	6325	HPIDRSVDF	543.272	2
1226	PR487_Michele_20180611_B07_rep1_6325_PLEVTQDPSV	-0.765403	0.279925	1	PLEVTQDPSV	PR487_Michele_20180611_B07_rep1	6325	PLEVTQDPSV	543.272	2
1227	PR487_Michele_20180611_B07_rep1_15199_SPVKLFSGL	0.509319	0.000778816	0.00188329	SPVKLFSGL	PR487_Michele_20180611_B07_rep1	15199	SPVKLFSGL	474.769	2
1228	PR487_Michele_20180611_B07_rep1_15199_HPAAFPLPV	0.394827	0.00163934	0.00470031	HPAAFPLPV	PR487_Michele_20180611_B07_rep1	15199	HPAAFPLPV	474.769	2
1229	PR487_Michele_20180611_B07_rep1_5926_NIDGRRKIAF	0.50915	0.000778816	0.00188582	NIDGRRKIAF	PR487_Michele_20180611_B07_rep1	5926	NIDGRRKIAF	397.232	3
1230	PR487_Michele_20180611_B07_rep1_9540_LPAERIQEI	0.508688	0.000778816	0.0018928	LPAERIQEI	PR487_Michele_20180611_B07_rep1	9540	LPAERIQEI	534.806	2
1231	PR487_Michele_20180611_B07_rep1_9540_APQAERALVL	-0.675704	0.229334	0.997298	APQAERALVL	PR487_Michele_20180611_B07_rep1	9540	APQAERALVL	534.806	2
1232	PR487_Michele_20180611_B07_rep1_11967_RLYGPSSVSF	0.508687	0.000778816	0.00189283	RLYGPSSVSF	PR487_Michele_20180611_B07_rep1	11967	RLYGPSSVSF	556.791	2
1233	PR487_Michele_20180611_B07_rep1_7286_HPDDSVKIL	0.508428	0.000778816	0.00189675	HPDDSVKIL	PR487_Michele_20180611_B07_rep1	7286	HPDDSVKIL	512.277	2
1234	PR487_Michele_20180611_B07_rep1_16551_APATVGLAF	0.50815	0.000778816	0.00190097	APATVGLAF	PR487_Michele_20180611_B07_rep1	16551	APATVGLAF	846.473	1
1235	PR487_Michele_20180611_B07_rep1_16626_LPFKYPAVL	0.507999	0.000778816	0.00190327	LPFKYPAVL	PR487_Michele_20180611_B07_rep1	16626	LPFKYPAVL	524.315	2
1236	PR487_Michele_20180611_B07_rep1_18114_IPFAAPTAL	0.507861	0.000778816	0.00190537	IPFAAPTAL	PR487_Michele_20180611_B07_rep1	18114	IPFAAPTAL	900.519	1
1237	PR487_Michele_20180611_B07_rep1_13971_IPNEIIHAL	0.507636	0.000778816	0.00190879	IPNEIIHAL	PR487_Michele_20180611_B07_rep1	13971	IPNEIIHAL	509.788	2
1238	PR487_Michele_20180611_B07_rep1_12295_KPYFPPRIL	0.507165	0.000778816	0.001916	KPYFPPRIL	PR487_Michele_20180611_B07_rep1	12295	KPYFPPRIL	565.84	2
1239	PR487_Michele_20180611_B07_rep1_18207_TPQFPDM[+16.0]IL	0.507052	0.000778816	0.00191773	TPQFPDMIL	PR487_Michele_20180611_B07_rep1	18207	TPQFPDM(ox)IL	539.268	2
1240	PR487_Michele_20180611_B07_rep1_8708_RPSPDYPM[+16.0]L	0.506989	0.000778816	0.0019187	RPSPDYPML	PR487_Michele_20180611_B07_rep1	8708	RPSPDYPM(ox)L	546.263	2
1241	PR487_Michele_20180611_B07_rep1_13070_RPASEATFNVF	0.506987	0.000778816	0.00191874	RPASEATFNVF	PR487_Michele_20180611_B07_rep1	13070	RPASEATFNVF	619.812	2
1242	PR487_Michele_20180611_B07_rep1_5328_APRPAPVAQPPAA	0.506966	0.000778816	0.00191906	APRPAPVAQPPAA	PR487_Michele_20180611_B07_rep1	5328	APRPAPVAQPPAA	621.852	2
1243	PR487_Michele_20180611_B07_rep1_5834_RPIRKGDIF	0.506526	0.000778816	0.00192582	RPIRKGDIF	PR487_Michele_20180611_B07_rep1	5834	RPIRKGDIF	367.889	3
1244	PR487_Michele_20180611_B07_rep1_12656_TPAELSEL	0.506282	0.000778816	0.00192959	TPAELSEL	PR487_Michele_20180611_B07_rep1	12656	TPAELSEL	859.441	1
1245	PR487_Michele_20180611_B07_rep1_3965_LPM[+16.0]SRSQPLQ	0.50599	0.000778816	0.00193409	LPMSRSQPLQ	PR487_Michele_20180611_B07_rep1	3965	LPM(ox)SRSQPLQ	586.808	2
1246	PR487_Michele_20180611_B07_rep1_10028_FPNPAAHAL	0.505945	0.000778816	0.00193479	FPNPAAHAL	PR487_Michele_20180611_B07_rep1	10028	FPNPAAHAL	466.735	2
1247	PR487_Michele_20180611_B07_rep1_10028_SPVVHSVLV	-0.711265	0.249688	1	SPVVHSVLV	PR487_Michele_20180611_B07_rep1	10028	SPVVHSVLV	466.735	2
1248	PR487_Michele_20180611_B07_rep1_7982_HPIEIARQL	0.505624	0.000778816	0.00193977	HPIEIARQL	PR487_Michele_20180611_B07_rep1	7982	HPIEIARQL	538.814	2
1249	PR487_Michele_20180611_B07_rep1_7982_LPMMTDQLK	-0.880579	0.332758	1	LPMMTDQLK	PR487_Michele_20180611_B07_rep1	7982	LPMMTDQLK	538.814	2
1250	PR487_Michele_20180611_B07_rep1_4568_APREPGAVSY	0.505598	0.000778816	0.00194016	APREPGAVSY	PR487_Michele_20180611_B07_rep1	4568	APREPGAVSY	523.767	2
1251	PR487_Michele_20180611_B07_rep1_12969_SPYAQQGTYYTQPL	0.505415	0.000778816	0.00194301	SPYAQQGTYYTQPL	PR487_Michele_20180611_B07_rep1	12969	SPYAQQGTYYTQPL	808.885	2
1252	PR487_Michele_20180611_B07_rep1_18538_LPQLTGPVL	0.505394	0.000778816	0.00194333	LPQLTGPVL	PR487_Michele_20180611_B07_rep1	18538	LPQLTGPVL	937.572	1
1253	PR487_Michele_20180611_B07_rep1_21632_APFEPLASGIL	0.50521	0.000778816	0.00194619	APFEPLASGIL	PR487_Michele_20180611_B07_rep1	21632	APFEPLASGIL	1115.62	1
1254	PR487_Michele_20180611_B07_rep1_4670_RPFERTITM[+16.0]	0.505066	0.000778816	0.00194843	RPFERTITM	PR487_Michele_20180611_B07_rep1	4670	RPFERTITM(ox)	583.803	2
1255	PR487_Michele_20180611_B07_rep1_14367_KPFEDASFAL	0.504524	0.000778816	0.0019569	KPFEDASFAL	PR487_Michele_20180611_B07_rep1	14367	KPFEDASFAL	562.785	2
1256	PR487_Michele_20180611_B07_rep1_11833_FPRNNISYL	0.504489	0.000778816	0.00195745	FPRNNISYL	PR487_Michele_20180611_B07_rep1	11833	FPRNNISYL	562.298	2
1257	PR487_Michele_20180611_B07_rep1_3733_RPRLTSNEKL	0.504275	0.000778816	0.0019608	RPRLTSNEKL	PR487_Michele_20180611_B07_rep1	3733	RPRLTSNEKL	405.238	3
1258	PR487_Michele_20180611_B07_rep1_3733_KEKEGILQLRRTNSAKPSPLAS	-0.115995	0.0230866	0.221401	KEKEGILQLRRTNSAKPSPLAS	PR487_Michele_20180611_B07_rep1	3733	KEKEGILQLRRTNSAKPSPLAS	405.238	3
1259	PR487_Michele_20180611_B07_rep1_3733_KEGDGEEEEEEEVEEEE	-1.06921	0.412178	1	KEGDGEEEEEEEVEEEE	PR487_Michele_20180611_B07_rep1	3733	KEGDGEEEEEEEVEEEE	405.238	3
1260	PR487_Michele_20180611_B07_rep1_16771_APGLISEL	0.504113	0.000778816	0.00196334	APGLISEL	PR487_Michele_20180611_B07_rep1	16771	APGLISEL	799.455	1
1261	PR487_Michele_20180611_B07_rep1_8415_SPDTLRRVF	0.504061	0.000778816	0.00196417	SPDTLRRVF	PR487_Michele_20180611_B07_rep1	8415	SPDTLRRVF	364.205	3
1262	PR487_Michele_20180611_B07_rep1_4918_YIRDVAKQV	0.503131	0.000778816	0.00197882	YIRDVAKQV	PR487_Michele_20180611_B07_rep1	4918	YIRDVAKQV	546.314	2
1263	PR487_Michele_20180611_B07_rep1_8686_APAASIM[+16.0]VA	0.503099	0.000778816	0.00197933	APAASIMVA	PR487_Michele_20180611_B07_rep1	8686	APAASIM(ox)VA	846.439	1
1264	PR487_Michele_20180611_B07_rep1_7871_SPDYGNSAL	0.502529	0.000778816	0.00198837	SPDYGNSAL	PR487_Michele_20180611_B07_rep1	7871	SPDYGNSAL	923.411	1
1265	PR487_Michele_20180611_B07_rep1_9505_NVDDPTGNF	0.50203	0.000778816	0.00199632	NVDDPTGNF	PR487_Michele_20180611_B07_rep1	9505	NVDDPTGNF	978.418	1
1266	PR487_Michele_20180611_B07_rep1_11252_GPPVPPM[+16.0]SL	0.501755	0.000778816	0.00200072	GPPVPPMSL	PR487_Michele_20180611_B07_rep1	11252	GPPVPPM(ox)SL	455.739	2
1267	PR487_Michele_20180611_B07_rep1_6780_YPM[+16.0]PTGYSQ	0.501718	0.000778816	0.00200131	YPMPTGYSQ	PR487_Michele_20180611_B07_rep1	6780	YPM(ox)PTGYSQ	1059.45	1
1268	PR487_Michele_20180611_B07_rep1_2568_APANSEATKEAKESKKPESRRSSL	0.501445	0.000778816	0.00200568	APANSEATKEAKESKKPESRRSSL	PR487_Michele_20180611_B07_rep1	2568	APANSEATKEAKESKKPESRRSSL	651.095	4
1269	PR487_Michele_20180611_B07_rep1_7771_RVAEFHTEL	0.501394	0.000778816	0.0020065	RVAEFHTEL	PR487_Michele_20180611_B07_rep1	7771	RVAEFHTEL	367.861	3
1270	PR487_Michele_20180611_B07_rep1_7675_SVSGPHLSV	0.500867	0.000778816	0.00201498	SVSGPHLSV	PR487_Michele_20180611_B07_rep1	7675	SVSGPHLSV	441.738	2
1271	PR487_Michele_20180611_B07_rep1_10600_GIDTERPIL	0.50076	0.000778816	0.00201669	GIDTERPIL	PR487_Michele_20180611_B07_rep1	10600	GIDTERPIL	507.285	2
1272	PR487_Michele_20180611_B07_rep1_10600_LPERLEAKG	-0.964413	0.368554	1	LPERLEAKG	PR487_Michele_20180611_B07_rep1	10600	LPERLEAKG	507.285	2
1273	PR487_Michele_20180611_B07_rep1_13663_APSPLQPAL	0.500693	0.000778816	0.00201779	APSPLQPAL	PR487_Michele_20180611_B07_rep1	13663	APSPLQPAL	893.51	1
1274	PR487_Michele_20180611_B07_rep1_9489_APARSPPLQL	0.50062	0.000778816	0.00201896	APARSPPLQL	PR487_Michele_20180611_B07_rep1	9489	APARSPPLQL	525.309	2
1275	PR487_Michele_20180611_B07_rep1_9635_SPNSYIKL	0.500612	0.000778816	0.00201909	SPNSYIKL	PR487_Michele_20180611_B07_rep1	9635	SPNSYIKL	461.256	2
1276	PR487_Michele_20180611_B07_rep1_5186_SPM[+16.0]SIPTNTM[+16.0]	0.500538	0.000778816	0.00202029	SPMSIPTNTM	PR487_Michele_20180611_B07_rep1	5186	SPM(ox)SIPTNTM(ox)	555.743	2
1277	PR487_Michele_20180611_B07_rep1_8414_RPYTNKVITL	0.500395	0.000778816	0.0020226	RPYTNKVITL	PR487_Michele_20180611_B07_rep1	8414	RPYTNKVITL	602.856	2
1278	PR487_Michele_20180611_B07_rep1_3410_HPKYTGEDL	0.500127	0.000778816	0.00202694	HPKYTGEDL	PR487_Michele_20180611_B07_rep1	3410	HPKYTGEDL	530.259	2
1279	PR487_Michele_20180611_B07_rep1_6817_RIRLDQDRL	0.49991	0.000778816	0.00203046	RIRLDQDRL	PR487_Michele_20180611_B07_rep1	6817	RIRLDQDRL	395.567	3
1280	PR487_Michele_20180611_B07_rep1_5641_TPAVHASL	0.499673	0.000778816	0.00203431	TPAVHASL	PR487_Michele_20180611_B07_rep1	5641	TPAVHASL	795.436	1
1281	PR487_Michele_20180611_B07_rep1_14797_VPRLPGETLI	0.499389	0.000778816	0.00203893	VPRLPGETLI	PR487_Michele_20180611_B07_rep1	14797	VPRLPGETLI	547.832	2
1282	PR487_Michele_20180611_B07_rep1_7765_IPEPQKPQL	0.499361	0.000778816	0.00203939	IPEPQKPQL	PR487_Michele_20180611_B07_rep1	7765	IPEPQKPQL	525.303	2
1283	PR487_Michele_20180611_B07_rep1_12424_APRIPVTL	0.499337	0.000778816	0.00203978	APRIPVTL	PR487_Michele_20180611_B07_rep1	12424	APRIPVTL	433.776	2
1284	PR487_Michele_20180611_B07_rep1_12424_VPTQVPQP	-1.38576	0.487503	1	VPTQVPQP	PR487_Michele_20180611_B07_rep1	12424	VPTQVPQP	433.776	2
1285	PR487_Michele_20180611_B07_rep1_18978_APM[+16.0]PYLIGI	0.49838	0.000778816	0.00205545	APMPYLIGI	PR487_Michele_20180611_B07_rep1	18978	APM(ox)PYLIGI	990.532	2
1286	PR487_Michele_20180611_B07_rep1_18978_APAPVGPLVGL	0.340156	0.00189573	0.00726771	APAPVGPLVGL	PR487_Michele_20180611_B07_rep1	18978	APAPVGPLVGL	990.532	2
1287	PR487_Michele_20180611_B07_rep1_12101_GPYGGGGQYF	0.497554	0.000778816	0.00206908	GPYGGGGQYF	PR487_Michele_20180611_B07_rep1	12101	GPYGGGGQYF	1002.43	1
1288	PR487_Michele_20180611_B07_rep1_14107_VPKSLPYVL	0.497547	0.000778816	0.00206919	VPKSLPYVL	PR487_Michele_20180611_B07_rep1	14107	VPKSLPYVL	508.313	2
1289	PR487_Michele_20180611_B07_rep1_9322_TPGVHELPV	0.497391	0.000778816	0.00207177	TPGVHELPV	PR487_Michele_20180611_B07_rep1	9322	TPGVHELPV	474.762	2
1290	PR487_Michele_20180611_B07_rep1_11161_M[+16.0]PHVPITTL	0.497181	0.000778816	0.00207525	MPHVPITTL	PR487_Michele_20180611_B07_rep1	11161	M(ox)PHVPITTL	512.778	2
1291	PR487_Michele_20180611_B07_rep1_5485_APSSPGSPRPAL	0.497161	0.000778816	0.00207558	APSSPGSPRPAL	PR487_Michele_20180611_B07_rep1	5485	APSSPGSPRPAL	568.806	2
1292	PR487_Michele_20180611_B07_rep1_4573_RPRKGGPEFSV	0.497095	0.000778816	0.00207668	RPRKGGPEFSV	PR487_Michele_20180611_B07_rep1	4573	RPRKGGPEFSV	410.563	3
1293	PR487_Michele_20180611_B07_rep1_6113_SPRPPAEGF	0.496954	0.000778816	0.00207901	SPRPPAEGF	PR487_Michele_20180611_B07_rep1	6113	SPRPPAEGF	479.243	2
1294	PR487_Michele_20180611_B07_rep1_11479_SPRPPLISV	0.496854	0.000778816	0.00208069	SPRPPLISV	PR487_Michele_20180611_B07_rep1	11479	SPRPPLISV	483.293	2
1295	PR487_Michele_20180611_B07_rep1_4560_SPRPFSSPSM[+16.0]	0.496547	0.000778816	0.00208579	SPRPFSSPSM	PR487_Michele_20180611_B07_rep1	4560	SPRPFSSPSM(ox)	554.758	2
1296	PR487_Michele_20180611_B07_rep1_5200_EPHKPLTQL	0.496314	0.000778816	0.00208968	EPHKPLTQL	PR487_Michele_20180611_B07_rep1	5200	EPHKPLTQL	530.777	2
1297	PR487_Michele_20180611_B07_rep1_5200_APADRQQYL	0.0340794	0.00696961	0.0792178	APADRQQYL	PR487_Michele_20180611_B07_rep1	5200	APADRQQYL	530.777	2
1298	PR487_Michele_20180611_B07_rep1_8148_SPEPSKIM[+16.0]L	0.495622	0.000778816	0.00210129	SPEPSKIML	PR487_Michele_20180611_B07_rep1	8148	SPEPSKIM(ox)L	509.268	2
1299	PR487_Michele_20180611_B07_rep1_7862_YPSAFHSV	0.495504	0.000778816	0.00210326	YPSAFHSV	PR487_Michele_20180611_B07_rep1	7862	YPSAFHSV	454.219	2
1300	PR487_Michele_20180611_B07_rep1_8867_SPKKPVIVF	0.495392	0.000778816	0.00210515	SPKKPVIVF	PR487_Michele_20180611_B07_rep1	8867	SPKKPVIVF	507.821	2
1301	PR487_Michele_20180611_B07_rep1_5015_VVREPSGTL	0.495263	0.000778816	0.00210732	VVREPSGTL	PR487_Michele_20180611_B07_rep1	5015	VVREPSGTL	479.272	2
1302	PR487_Michele_20180611_B07_rep1_21879_SPYQGGVFFL	0.495245	0.000778816	0.00210762	SPYQGGVFFL	PR487_Michele_20180611_B07_rep1	21879	SPYQGGVFFL	1114.56	1
1303	PR487_Michele_20180611_B07_rep1_4548_APEERPAAL	0.494685	0.000778816	0.00211708	APEERPAAL	PR487_Michele_20180611_B07_rep1	4548	APEERPAAL	477.257	2
1304	PR487_Michele_20180611_B07_rep1_5279_KPGM[+16.0]KLTEL	0.494452	0.000778816	0.00212103	KPGMKLTEL	PR487_Michele_20180611_B07_rep1	5279	KPGM(ox)KLTEL	516.792	2
1305	PR487_Michele_20180611_B07_rep1_5279_TEMKQMHE	-1.05469	0.406117	1	TEMKQMHE	PR487_Michele_20180611_B07_rep1	5279	TEMKQMHE	516.792	2
1306	PR487_Michele_20180611_B07_rep1_17549_QPSSLLPLA	0.494356	0.000778816	0.00212267	QPSSLLPLA	PR487_Michele_20180611_B07_rep1	17549	QPSSLLPLA	925.536	1
1307	PR487_Michele_20180611_B07_rep1_13258_YPSLPTM[+16.0]TV	0.494182	0.000778816	0.00212562	YPSLPTMTV	PR487_Michele_20180611_B07_rep1	13258	YPSLPTM(ox)TV	1024.5	1
1308	PR487_Michele_20180611_B07_rep1_7078_APQGGPEL	0.494145	0.000778816	0.00212625	APQGGPEL	PR487_Michele_20180611_B07_rep1	7078	APQGGPEL	768.389	1
1309	PR487_Michele_20180611_B07_rep1_17923_VYPFPGPIPN	0.493775	0.000778816	0.00213254	VYPFPGPIPN	PR487_Michele_20180611_B07_rep1	17923	VYPFPGPIPN	550.793	2
1310	PR487_Michele_20180611_B07_rep1_3951_KPRPPPPPPPPPEE	0.493444	0.000778816	0.0021382	KPRPPPPPPPPPEE	PR487_Michele_20180611_B07_rep1	3951	KPRPPPPPPPPPEE	766.417	2
1311	PR487_Michele_20180611_B07_rep1_6149_SPSSRSIDI	0.493248	0.000778816	0.00214155	SPSSRSIDI	PR487_Michele_20180611_B07_rep1	6149	SPSSRSIDI	481.251	2
1312	PR487_Michele_20180611_B07_rep1_6149_RPNPPPVSV	0.44398	0.00163934	0.00317487	RPNPPPVSV	PR487_Michele_20180611_B07_rep1	6149	RPNPPPVSV	481.251	2
1313	PR487_Michele_20180611_B07_rep1_9311_LPDGRIIKV	0.493109	0.000778816	0.00214393	LPDGRIIKV	PR487_Michele_20180611_B07_rep1	9311	LPDGRIIKV	505.278	2
1314	PR487_Michele_20180611_B07_rep1_9311_FPRYFIAP	-0.300423	0.0551978	0.557189	FPRYFIAP	PR487_Michele_20180611_B07_rep1	9311	FPRYFIAP	505.278	2
1315	PR487_Michele_20180611_B07_rep1_5862_IPQKQREITL	0.492889	0.000778816	0.00214771	IPQKQREITL	PR487_Michele_20180611_B07_rep1	5862	IPQKQREITL	409.247	3
1316	PR487_Michele_20180611_B07_rep1_3458_RPDADLKTY	0.492409	0.000778816	0.00215596	RPDADLKTY	PR487_Michele_20180611_B07_rep1	3458	RPDADLKTY	539.78	2
1317	PR487_Michele_20180611_B07_rep1_10791_YPGANPTF	0.492083	0.000778816	0.00216159	YPGANPTF	PR487_Michele_20180611_B07_rep1	10791	YPGANPTF	866.404	1
1318	PR487_Michele_20180611_B07_rep1_22219_VPYSLIPTAF	0.491992	0.000778816	0.00216316	VPYSLIPTAF	PR487_Michele_20180611_B07_rep1	22219	VPYSLIPTAF	1107.61	1
1319	PR487_Michele_20180611_B07_rep1_10181_YPAQGVQQF	0.491959	0.000778816	0.00216374	YPAQGVQQF	PR487_Michele_20180611_B07_rep1	10181	YPAQGVQQF	517.288	2
1320	PR487_Michele_20180611_B07_rep1_10181_RPAQLHIGF	0.288143	0.00240964	0.0109925	RPAQLHIGF	PR487_Michele_20180611_B07_rep1	10181	RPAQLHIGF	517.288	2
1321	PR487_Michele_20180611_B07_rep1_10181_APIERVKLL	0.0816084	0.00554097	0.055415	APIERVKLL	PR487_Michele_20180611_B07_rep1	10181	APIERVKLL	517.288	2
1322	PR487_Michele_20180611_B07_rep1_7064_SPHKDSVFL	0.491857	0.000778816	0.0021655	SPHKDSVFL	PR487_Michele_20180611_B07_rep1	7064	SPHKDSVFL	515.272	2
1323	PR487_Michele_20180611_B07_rep1_7095_RPKIPDPEAV	0.491599	0.000778816	0.00216998	RPKIPDPEAV	PR487_Michele_20180611_B07_rep1	7095	RPKIPDPEAV	561.343	2
1324	PR487_Michele_20180611_B07_rep1_7095_ILNDKRHIL	0.28392	0.00240964	0.0113676	ILNDKRHIL	PR487_Michele_20180611_B07_rep1	7095	ILNDKRHIL	561.343	2
1325	PR487_Michele_20180611_B07_rep1_12819_SPDLPTGSL	0.49145	0.000778816	0.00217256	SPDLPTGSL	PR487_Michele_20180611_B07_rep1	12819	SPDLPTGSL	886.451	1
1326	PR487_Michele_20180611_B07_rep1_5666_APEYFRRKL	0.490936	0.000778816	0.00218151	APEYFRRKL	PR487_Michele_20180611_B07_rep1	5666	APEYFRRKL	391.717	3
1327	PR487_Michele_20180611_B07_rep1_21591_APAAFGLVSF	0.490894	0.000778816	0.00218224	APAAFGLVSF	PR487_Michele_20180611_B07_rep1	21591	APAAFGLVSF	979.526	1
1328	PR487_Michele_20180611_B07_rep1_14341_SPAAPIATF	0.490785	0.000778816	0.00218415	SPAAPIATF	PR487_Michele_20180611_B07_rep1	14341	SPAAPIATF	874.467	1
1329	PR487_Michele_20180611_B07_rep1_11062_IPM[+16.0]TPTSSF	0.490489	0.000778816	0.00218933	IPMTPTSSF	PR487_Michele_20180611_B07_rep1	11062	IPM(ox)TPTSSF	996.472	1
1330	PR487_Michele_20180611_B07_rep1_18142_NPYHVVILF	0.490237	0.000778816	0.00219374	NPYHVVILF	PR487_Michele_20180611_B07_rep1	18142	NPYHVVILF	551.308	2
1331	PR487_Michele_20180611_B07_rep1_18732_LPYSQISGLNAL	0.490195	0.000778816	0.00219447	LPYSQISGLNAL	PR487_Michele_20180611_B07_rep1	18732	LPYSQISGLNAL	638.351	2
1332	PR487_Michele_20180611_B07_rep1_3312_ALRPSTSRSL	0.489407	0.000778816	0.00220834	ALRPSTSRSL	PR487_Michele_20180611_B07_rep1	3312	ALRPSTSRSL	363.212	3
1333	PR487_Michele_20180611_B07_rep1_8078_APEPPNTQL	0.489239	0.000778816	0.00221131	APEPPNTQL	PR487_Michele_20180611_B07_rep1	8078	APEPPNTQL	483.748	2
1334	PR487_Michele_20180611_B07_rep1_8980_LPGDGRM[+16.0]VQL	0.489034	0.000778816	0.00221494	LPGDGRMVQL	PR487_Michele_20180611_B07_rep1	8980	LPGDGRM(ox)VQL	551.29	2
1335	PR487_Michele_20180611_B07_rep1_4051_VPGQAKDEL	0.488958	0.000778816	0.00221629	VPGQAKDEL	PR487_Michele_20180611_B07_rep1	4051	VPGQAKDEL	478.756	2
1336	PR487_Michele_20180611_B07_rep1_13579_QPIPFPKEAL	0.488841	0.000778816	0.00221836	QPIPFPKEAL	PR487_Michele_20180611_B07_rep1	13579	QPIPFPKEAL	570.326	2
1337	PR487_Michele_20180611_B07_rep1_15959_SPANLPAVL	0.487781	0.000778816	0.00223724	SPANLPAVL	PR487_Michele_20180611_B07_rep1	15959	SPANLPAVL	881.508	1
1338	PR487_Michele_20180611_B07_rep1_13796_TPIGDGPVL	0.487768	0.000778816	0.00223747	TPIGDGPVL	PR487_Michele_20180611_B07_rep1	13796	TPIGDGPVL	868.478	1
1339	PR487_Michele_20180611_B07_rep1_11691_YPDFTNPTM[+16.0]	0.487552	0.000778816	0.00224133	YPDFTNPTM	PR487_Michele_20180611_B07_rep1	11691	YPDFTNPTM(ox)	551.232	2
1340	PR487_Michele_20180611_B07_rep1_11691_DPFLQVRIL	-1.03702	0.39883	1	DPFLQVRIL	PR487_Michele_20180611_B07_rep1	11691	DPFLQVRIL	551.232	2
1341	PR487_Michele_20180611_B07_rep1_13262_IPYHSEVPVSL	0.487438	0.000778816	0.00224339	IPYHSEVPVSL	PR487_Michele_20180611_B07_rep1	13262	IPYHSEVPVSL	620.349	2
1342	PR487_Michele_20180611_B07_rep1_15469_SPYPQELTTL	0.487247	0.000778816	0.00224681	SPYPQELTTL	PR487_Michele_20180611_B07_rep1	15469	SPYPQELTTL	574.795	2
1343	PR487_Michele_20180611_B07_rep1_9141_RPYSQVNVL	0.48698	0.000778816	0.0022516	RPYSQVNVL	PR487_Michele_20180611_B07_rep1	9141	RPYSQVNVL	538.299	2
1344	PR487_Michele_20180611_B07_rep1_10899_SPEAVGPEL	0.486599	0.000778816	0.00225847	SPEAVGPEL	PR487_Michele_20180611_B07_rep1	10899	SPEAVGPEL	898.452	1
1345	PR487_Michele_20180611_B07_rep1_17033_YPNSYFTGL	0.48626	0.000778816	0.0022646	YPNSYFTGL	PR487_Michele_20180611_B07_rep1	17033	YPNSYFTGL	531.25	2
1346	PR487_Michele_20180611_B07_rep1_8763_VPAPTSQL	0.485911	0.000778816	0.00227093	VPAPTSQL	PR487_Michele_20180611_B07_rep1	8763	VPAPTSQL	812.452	1
1347	PR487_Michele_20180611_B07_rep1_13466_TPPAVSSVL	0.485462	0.000778816	0.0022791	TPPAVSSVL	PR487_Michele_20180611_B07_rep1	13466	TPPAVSSVL	870.493	1
1348	PR487_Michele_20180611_B07_rep1_6401_APIERVKL	0.484795	0.000778816	0.00229129	APIERVKL	PR487_Michele_20180611_B07_rep1	6401	APIERVKL	463.295	2
1349	PR487_Michele_20180611_B07_rep1_16676_FPFAPPAAA	0.484503	0.000778816	0.00229665	FPFAPPAAA	PR487_Michele_20180611_B07_rep1	16676	FPFAPPAAA	888.463	1
1350	PR487_Michele_20180611_B07_rep1_9554_RPAALRGALL	0.484366	0.000778816	0.00229915	RPAALRGALL	PR487_Michele_20180611_B07_rep1	9554	RPAALRGALL	519.333	2
1351	PR487_Michele_20180611_B07_rep1_9415_RPLVGQDEF	0.484158	0.000778816	0.00230299	RPLVGQDEF	PR487_Michele_20180611_B07_rep1	9415	RPLVGQDEF	530.775	2
1352	PR487_Michele_20180611_B07_rep1_5078_VPNIKRNDF	0.484029	0.000778816	0.00230536	VPNIKRNDF	PR487_Michele_20180611_B07_rep1	5078	VPNIKRNDF	368.205	3
1353	PR487_Michele_20180611_B07_rep1_7278_RPPPIGAEV	0.483506	0.000778816	0.00231501	RPPPIGAEV	PR487_Michele_20180611_B07_rep1	7278	RPPPIGAEV	468.269	2
1354	PR487_Michele_20180611_B07_rep1_4086_SPRM[+16.0]PSSGFAA	0.483151	0.000778816	0.00232159	SPRMPSSGFAA	PR487_Michele_20180611_B07_rep1	4086	SPRM(ox)PSSGFAA	562.264	2
1355	PR487_Michele_20180611_B07_rep1_5740_TPISQAQKL	0.482771	0.000778816	0.00232867	TPISQAQKL	PR487_Michele_20180611_B07_rep1	5740	TPISQAQKL	493.287	2
1356	PR487_Michele_20180611_B07_rep1_8112_LPSSIM[+16.0]RNL	0.482769	0.000778816	0.00232871	LPSSIMRNL	PR487_Michele_20180611_B07_rep1	8112	LPSSIM(ox)RNL	523.787	2
1357	PR487_Michele_20180611_B07_rep1_6292_VPNVHGAL	0.482259	0.000778816	0.00233821	VPNVHGAL	PR487_Michele_20180611_B07_rep1	6292	VPNVHGAL	403.73	2
1358	PR487_Michele_20180611_B07_rep1_6983_SPQAEQPSL	0.482065	0.000778816	0.00234185	SPQAEQPSL	PR487_Michele_20180611_B07_rep1	6983	SPQAEQPSL	956.468	1
1359	PR487_Michele_20180611_B07_rep1_13595_NPRIGTFDL	0.481853	0.000778816	0.00234582	NPRIGTFDL	PR487_Michele_20180611_B07_rep1	13595	NPRIGTFDL	516.777	2
1360	PR487_Michele_20180611_B07_rep1_2913_RPRPSEDTF	0.481805	0.000778816	0.00234671	RPRPSEDTF	PR487_Michele_20180611_B07_rep1	2913	RPRPSEDTF	552.774	2
1361	PR487_Michele_20180611_B07_rep1_15894_VPLGGPVL	0.481787	0.000778816	0.00234705	VPLGGPVL	PR487_Michele_20180611_B07_rep1	15894	VPLGGPVL	751.47	1
1362	PR487_Michele_20180611_B07_rep1_8841_APDQPLKAL	0.481516	0.000778816	0.00235215	APDQPLKAL	PR487_Michele_20180611_B07_rep1	8841	APDQPLKAL	476.777	2
1363	PR487_Michele_20180611_B07_rep1_8721_APRIGYPKPAL	0.481462	0.000778816	0.00235316	APRIGYPKPAL	PR487_Michele_20180611_B07_rep1	8721	APRIGYPKPAL	394.904	3
1364	PR487_Michele_20180611_B07_rep1_18375_APAAGLFL	0.481293	0.000778816	0.00235634	APAAGLFL	PR487_Michele_20180611_B07_rep1	18375	APAAGLFL	759.44	1
1365	PR487_Michele_20180611_B07_rep1_8779_VPNAGRGLVRL	0.481193	0.000778816	0.00235822	VPNAGRGLVRL	PR487_Michele_20180611_B07_rep1	8779	VPNAGRGLVRL	384.572	3
1366	PR487_Michele_20180611_B07_rep1_8136_RPVKPELAL	0.481103	0.000778816	0.00235993	RPVKPELAL	PR487_Michele_20180611_B07_rep1	8136	RPVKPELAL	511.821	2
1367	PR487_Michele_20180611_B07_rep1_11971_SPGARLITI	0.480993	0.000778816	0.002362	SPGARLITI	PR487_Michele_20180611_B07_rep1	11971	SPGARLITI	464.285	2
1368	PR487_Michele_20180611_B07_rep1_3062_PKRPPSAF	0.480971	0.000778816	0.00236242	PKRPPSAF	PR487_Michele_20180611_B07_rep1	3062	PKRPPSAF	450.258	2
1369	PR487_Michele_20180611_B07_rep1_3062_RPVDPRRRSLP	0.120841	0.0049505	0.0409991	RPVDPRRRSLP	PR487_Michele_20180611_B07_rep1	3062	RPVDPRRRSLP	450.258	2
1370	PR487_Michele_20180611_B07_rep1_3062_AAATASIAGAP	-1.00339	0.384984	1	AAATASIAGAP	PR487_Michele_20180611_B07_rep1	3062	AAATASIAGAP	450.258	2
1371	PR487_Michele_20180611_B07_rep1_6917_KPRSPVVEL	0.48074	0.000778816	0.00236679	KPRSPVVEL	PR487_Michele_20180611_B07_rep1	6917	KPRSPVVEL	512.811	2
1372	PR487_Michele_20180611_B07_rep1_12071_APKLAGIQEF	0.480452	0.000778816	0.00237224	APKLAGIQEF	PR487_Michele_20180611_B07_rep1	12071	APKLAGIQEF	537.303	2
1373	PR487_Michele_20180611_B07_rep1_12071_KPFAEVRIL	0.123975	0.0049505	0.0400165	KPFAEVRIL	PR487_Michele_20180611_B07_rep1	12071	KPFAEVRIL	537.303	2
1374	PR487_Michele_20180611_B07_rep1_12071_VGKREEIMI	-0.883613	0.333646	1	VGKREEIMI	PR487_Michele_20180611_B07_rep1	12071	VGKREEIMI	537.303	2
1375	PR487_Michele_20180611_B07_rep1_4125_KPEERYFISH	0.48005	0.000778816	0.00237988	KPEERYFISH	PR487_Michele_20180611_B07_rep1	4125	KPEERYFISH	435.891	3
1376	PR487_Michele_20180611_B07_rep1_4125_VGRKGELL	-0.361244	0.0762845	0.680728	VGRKGELL	PR487_Michele_20180611_B07_rep1	4125	VGRKGELL	435.891	3
1377	PR487_Michele_20180611_B07_rep1_4222_RPSTRIQQQL	0.48001	0.000778816	0.00238063	RPSTRIQQQL	PR487_Michele_20180611_B07_rep1	4222	RPSTRIQQQL	409.57	3
1378	PR487_Michele_20180611_B07_rep1_13271_TPAGPVNVL	0.479982	0.000778816	0.00238116	TPAGPVNVL	PR487_Michele_20180611_B07_rep1	13271	TPAGPVNVL	867.494	1
1379	PR487_Michele_20180611_B07_rep1_11474_LPFQSPKTL	0.479662	0.000778816	0.00238726	LPFQSPKTL	PR487_Michele_20180611_B07_rep1	11474	LPFQSPKTL	515.801	2
1380	PR487_Michele_20180611_B07_rep1_11474_GVQDSYTDF	-0.343048	0.068685	0.644778	GVQDSYTDF	PR487_Michele_20180611_B07_rep1	11474	GVQDSYTDF	515.801	2
1381	PR487_Michele_20180611_B07_rep1_13722_YPQFSGQSF	0.479424	0.000778816	0.00239182	YPQFSGQSF	PR487_Michele_20180611_B07_rep1	13722	YPQFSGQSF	530.74	2
1382	PR487_Michele_20180611_B07_rep1_13722_SRTDPLIMK	-0.767645	0.280423	1	SRTDPLIMK	PR487_Michele_20180611_B07_rep1	13722	SRTDPLIMK	530.74	2
1383	PR487_Michele_20180611_B07_rep1_9278_APNPVRNLTV	0.479394	0.000778816	0.00239239	APNPVRNLTV	PR487_Michele_20180611_B07_rep1	9278	APNPVRNLTV	540.812	2
1384	PR487_Michele_20180611_B07_rep1_21782_APFEPLASGIL	0.47921	0.000778816	0.0023959	APFEPLASGIL	PR487_Michele_20180611_B07_rep1	21782	APFEPLASGIL	557.811	2
1385	PR487_Michele_20180611_B07_rep1_18571_GPNGYAILL	0.47907	0.000778816	0.00239858	GPNGYAILL	PR487_Michele_20180611_B07_rep1	18571	GPNGYAILL	917.509	1
1386	PR487_Michele_20180611_B07_rep1_11468_TPAYPESTF	0.478968	0.000778816	0.00240054	TPAYPESTF	PR487_Michele_20180611_B07_rep1	11468	TPAYPESTF	1012.46	1
1387	PR487_Michele_20180611_B07_rep1_20469_TPALLTPVL	0.478747	0.000778816	0.00240478	TPALLTPVL	PR487_Michele_20180611_B07_rep1	20469	TPALLTPVL	924.577	1
1388	PR487_Michele_20180611_B07_rep1_3934_RPRLTSNEKL	0.478492	0.000778816	0.00240969	RPRLTSNEKL	PR487_Michele_20180611_B07_rep1	3934	RPRLTSNEKL	405.239	3
1389	PR487_Michele_20180611_B07_rep1_10968_LPSARTDEQALL	0.478461	0.000778816	0.00241029	LPSARTDEQALL	PR487_Michele_20180611_B07_rep1	10968	LPSARTDEQALL	657.357	2
1390	PR487_Michele_20180611_B07_rep1_11698_TPQRPPLYL	0.478454	0.000778816	0.00241042	TPQRPPLYL	PR487_Michele_20180611_B07_rep1	11698	TPQRPPLYL	542.811	2
1391	PR487_Michele_20180611_B07_rep1_18160_LPDIKVLTL	0.478129	0.000778816	0.00241669	LPDIKVLTL	PR487_Michele_20180611_B07_rep1	18160	LPDIKVLTL	506.326	2
1392	PR487_Michele_20180611_B07_rep1_16570_SPFLRIGL	0.477862	0.000778816	0.00242185	SPFLRIGL	PR487_Michele_20180611_B07_rep1	16570	SPFLRIGL	451.776	2
1393	PR487_Michele_20180611_B07_rep1_4642_RIHPVSTM[+16.0]V	0.477474	0.000778816	0.00242938	RIHPVSTMV	PR487_Michele_20180611_B07_rep1	4642	RIHPVSTM(ox)V	352.527	3
1394	PR487_Michele_20180611_B07_rep1_8911_LLEPYKPPSAQ	0.477185	0.000778816	0.002435	LLEPYKPPSAQ	PR487_Michele_20180611_B07_rep1	8911	LLEPYKPPSAQ	621.84	2
1395	PR487_Michele_20180611_B07_rep1_6257_VPEEARPAL	0.477094	0.000778816	0.00243678	VPEEARPAL	PR487_Michele_20180611_B07_rep1	6257	VPEEARPAL	491.272	2
1396	PR487_Michele_20180611_B07_rep1_7125_SPIGGM[+16.0]AGV	0.476985	0.000778816	0.0024389	SPIGGMAGV	PR487_Michele_20180611_B07_rep1	7125	SPIGGM(ox)AGV	804.393	1
1397	PR487_Michele_20180611_B07_rep1_12922_APYFLPRQV	0.4769	0.000778816	0.00244055	APYFLPRQV	PR487_Michele_20180611_B07_rep1	12922	APYFLPRQV	545.806	2
1398	PR487_Michele_20180611_B07_rep1_5294_RPVGIEKSL	0.476451	0.000778816	0.00244933	RPVGIEKSL	PR487_Michele_20180611_B07_rep1	5294	RPVGIEKSL	499.803	2
1399	PR487_Michele_20180611_B07_rep1_8064_RPRPPVLSV	0.476391	0.000778816	0.00245051	RPRPPVLSV	PR487_Michele_20180611_B07_rep1	8064	RPRPPVLSV	510.819	2
1400	PR487_Michele_20180611_B07_rep1_15922_RPRPSVYIPEFI	0.476026	0.000778816	0.00245767	RPRPSVYIPEFI	PR487_Michele_20180611_B07_rep1	15922	RPRPSVYIPEFI	491.946	3
1401	PR487_Michele_20180611_B07_rep1_19603_QPAPAPLLF	0.475878	0.000778816	0.00246057	QPAPAPLLF	PR487_Michele_20180611_B07_rep1	19603	QPAPAPLLF	953.545	1
1402	PR487_Michele_20180611_B07_rep1_14177_SPPAGLFTSA	0.475317	0.000778816	0.00247164	SPPAGLFTSA	PR487_Michele_20180611_B07_rep1	14177	SPPAGLFTSA	947.483	1
1403	PR487_Michele_20180611_B07_rep1_6845_APPSLAGPAVSH	0.475185	0.000778816	0.00247424	APPSLAGPAVSH	PR487_Michele_20180611_B07_rep1	6845	APPSLAGPAVSH	552.296	2
1404	PR487_Michele_20180611_B07_rep1_8651_RPHGSHGLFL	0.47457	0.000778816	0.00248643	RPHGSHGLFL	PR487_Michele_20180611_B07_rep1	8651	RPHGSHGLFL	374.205	3
1405	PR487_Michele_20180611_B07_rep1_5393_KPNYKKLEL	0.474236	0.000778816	0.00249309	KPNYKKLEL	PR487_Michele_20180611_B07_rep1	5393	KPNYKKLEL	378.229	3
1406	PR487_Michele_20180611_B07_rep1_13879_TPEPAGLSL	0.473326	0.000778816	0.00251128	TPEPAGLSL	PR487_Michele_20180611_B07_rep1	13879	TPEPAGLSL	884.473	1
1407	PR487_Michele_20180611_B07_rep1_3203_RPQATAEQI	0.473243	0.000778816	0.00251294	RPQATAEQI	PR487_Michele_20180611_B07_rep1	3203	RPQATAEQI	507.272	2
1408	PR487_Michele_20180611_B07_rep1_6896_KPHLITHGF	0.473166	0.000778816	0.00251449	KPHLITHGF	PR487_Michele_20180611_B07_rep1	6896	KPHLITHGF	350.535	3
1409	PR487_Michele_20180611_B07_rep1_3328_YLREQGKAL	0.472678	0.000778816	0.00252432	YLREQGKAL	PR487_Michele_20180611_B07_rep1	3328	YLREQGKAL	539.306	2
1410	PR487_Michele_20180611_B07_rep1_16517_SPYPNPSFL	0.472648	0.000778816	0.00252493	SPYPNPSFL	PR487_Michele_20180611_B07_rep1	16517	SPYPNPSFL	511.254	2
1411	PR487_Michele_20180611_B07_rep1_16369_VPVPPNVAF	0.472493	0.000778816	0.00252806	VPVPPNVAF	PR487_Michele_20180611_B07_rep1	16369	VPVPPNVAF	470.268	2
1412	PR487_Michele_20180611_B07_rep1_12914_NPAQDFSTL	0.471246	0.000778816	0.00255338	NPAQDFSTL	PR487_Michele_20180611_B07_rep1	12914	NPAQDFSTL	496.738	2
1413	PR487_Michele_20180611_B07_rep1_6841_RPNYPGSGGF	0.471127	0.000778816	0.00255582	RPNYPGSGGF	PR487_Michele_20180611_B07_rep1	6841	RPNYPGSGGF	526.796	2
1414	PR487_Michele_20180611_B07_rep1_6841_IEKERLQH	-0.809013	0.298396	1	IEKERLQH	PR487_Michele_20180611_B07_rep1	6841	IEKERLQH	526.796	2
1415	PR487_Michele_20180611_B07_rep1_9375_IPLSKIKTL	0.470886	0.000778816	0.00256074	IPLSKIKTL	PR487_Michele_20180611_B07_rep1	9375	IPLSKIKTL	506.842	2
1416	PR487_Michele_20180611_B07_rep1_14684_APGYGPII	0.470723	0.000778816	0.00256407	APGYGPII	PR487_Michele_20180611_B07_rep1	14684	APGYGPII	787.434	1
1417	PR487_Michele_20180611_B07_rep1_8647_RPELVRPAL	0.469714	0.000778816	0.00258482	RPELVRPAL	PR487_Michele_20180611_B07_rep1	8647	RPELVRPAL	525.825	2
1418	PR487_Michele_20180611_B07_rep1_5449_KVREEFKEL	0.46947	0.000778816	0.00258987	KVREEFKEL	PR487_Michele_20180611_B07_rep1	5449	KVREEFKEL	589.332	2
1419	PR487_Michele_20180611_B07_rep1_6229_RVSLVRKEL	0.469452	0.000778816	0.00259025	RVSLVRKEL	PR487_Michele_20180611_B07_rep1	6229	RVSLVRKEL	367.236	3
1420	PR487_Michele_20180611_B07_rep1_7706_LPRGSIPRSL	0.46939	0.000778816	0.00259153	LPRGSIPRSL	PR487_Michele_20180611_B07_rep1	7706	LPRGSIPRSL	365.893	3
1421	PR487_Michele_20180611_B07_rep1_8098_PRPASGPIRPIV	0.469314	0.000778816	0.00259311	PRPASGPIRPIV	PR487_Michele_20180611_B07_rep1	8098	PRPASGPIRPIV	630.383	2
1422	PR487_Michele_20180611_B07_rep1_13261_APAPESITL	0.469314	0.000778816	0.00259312	APAPESITL	PR487_Michele_20180611_B07_rep1	13261	APAPESITL	898.49	1
1423	PR487_Michele_20180611_B07_rep1_9184_ILRKDFSEL	0.469255	0.000778816	0.00259434	ILRKDFSEL	PR487_Michele_20180611_B07_rep1	9184	ILRKDFSEL	560.821	2
1424	PR487_Michele_20180611_B07_rep1_9184_RPRLPEGVVP	0.11749	0.00519719	0.0420752	RPRLPEGVVP	PR487_Michele_20180611_B07_rep1	9184	RPRLPEGVVP	560.821	2
1425	PR487_Michele_20180611_B07_rep1_7963_RPFEDQTSL	0.468831	0.000778816	0.00260315	RPFEDQTSL	PR487_Michele_20180611_B07_rep1	7963	RPFEDQTSL	546.77	2
1426	PR487_Michele_20180611_B07_rep1_7963_STPVRPPIVK	-0.869122	0.325684	1	STPVRPPIVK	PR487_Michele_20180611_B07_rep1	7963	STPVRPPIVK	546.77	2
1427	PR487_Michele_20180611_B07_rep1_4270_KPKPVKPVTF	0.468783	0.000778816	0.00260415	KPKPVKPVTF	PR487_Michele_20180611_B07_rep1	4270	KPKPVKPVTF	380.909	3
1428	PR487_Michele_20180611_B07_rep1_4794_APSKDQVQL	0.468756	0.000778816	0.0026047	APSKDQVQL	PR487_Michele_20180611_B07_rep1	4794	APSKDQVQL	493.269	2
1429	PR487_Michele_20180611_B07_rep1_4794_EMPVLKSSLALGLELRAAA	-1.64906	0.511026	1	EMPVLKSSLALGLELRAAA	PR487_Michele_20180611_B07_rep1	4794	EMPVLKSSLALGLELRAAA	493.269	2
1430	PR487_Michele_20180611_B07_rep1_11957_SPNAEIHIL	0.468159	0.000778816	0.00261715	SPNAEIHIL	PR487_Michele_20180611_B07_rep1	11957	SPNAEIHIL	497.272	2
1431	PR487_Michele_20180611_B07_rep1_5950_RPIEGNVRL	0.468001	0.000778816	0.00262045	RPIEGNVRL	PR487_Michele_20180611_B07_rep1	5950	RPIEGNVRL	527.312	2
1432	PR487_Michele_20180611_B07_rep1_5950_NSDQILLHD	-1.31963	0.474548	1	NSDQILLHD	PR487_Michele_20180611_B07_rep1	5950	NSDQILLHD	527.312	2
1433	PR487_Michele_20180611_B07_rep1_5407_RPHVAQPTL	0.467966	0.000778816	0.0026212	RPHVAQPTL	PR487_Michele_20180611_B07_rep1	5407	RPHVAQPTL	509.795	2
1434	PR487_Michele_20180611_B07_rep1_4104_SPALKTTRL	0.467681	0.000778816	0.00262717	SPALKTTRL	PR487_Michele_20180611_B07_rep1	4104	SPALKTTRL	493.803	2
1435	PR487_Michele_20180611_B07_rep1_7074_FPNADSKAL	0.467374	0.000778816	0.00263363	FPNADSKAL	PR487_Michele_20180611_B07_rep1	7074	FPNADSKAL	481.751	2
1436	PR487_Michele_20180611_B07_rep1_10925_LVM[+16.0]APRTVL	0.467264	0.000778816	0.00263595	LVMAPRTVL	PR487_Michele_20180611_B07_rep1	10925	LVM(ox)APRTVL	508.301	2
1437	PR487_Michele_20180611_B07_rep1_9277_SPAGVSATL	0.467176	0.000778816	0.0026378	SPAGVSATL	PR487_Michele_20180611_B07_rep1	9277	SPAGVSATL	802.431	1
1438	PR487_Michele_20180611_B07_rep1_2611_APRQPGLM[+16.0]AQ	0.467014	0.000778816	0.00264121	APRQPGLMAQ	PR487_Michele_20180611_B07_rep1	2611	APRQPGLM(ox)AQ	542.782	2
1439	PR487_Michele_20180611_B07_rep1_10445_SPKGKFSLF	0.466501	0.000778816	0.00265206	SPKGKFSLF	PR487_Michele_20180611_B07_rep1	10445	SPKGKFSLF	505.787	2
1440	PR487_Michele_20180611_B07_rep1_10909_HPDPFLRSL	0.466419	0.000778816	0.00265381	HPDPFLRSL	PR487_Michele_20180611_B07_rep1	10909	HPDPFLRSL	541.293	2
1441	PR487_Michele_20180611_B07_rep1_10312_VPAPSPLSA	0.466403	0.000778816	0.00265414	VPAPSPLSA	PR487_Michele_20180611_B07_rep1	10312	VPAPSPLSA	838.467	1
1442	PR487_Michele_20180611_B07_rep1_5153_ITAPERQQL	0.466172	0.000778816	0.00265905	ITAPERQQL	PR487_Michele_20180611_B07_rep1	5153	ITAPERQQL	528.297	2
1443	PR487_Michele_20180611_B07_rep1_5153_VAVKRQQEP	-0.76212	0.279561	1	VAVKRQQEP	PR487_Michele_20180611_B07_rep1	5153	VAVKRQQEP	528.297	2
1444	PR487_Michele_20180611_B07_rep1_3467_RPQPTPTAV	0.465927	0.000778816	0.00266426	RPQPTPTAV	PR487_Michele_20180611_B07_rep1	3467	RPQPTPTAV	483.772	2
1445	PR487_Michele_20180611_B07_rep1_3467_TPAPQHSDL	-0.683437	0.233703	0.998925	TPAPQHSDL	PR487_Michele_20180611_B07_rep1	3467	TPAPQHSDL	483.772	2
1446	PR487_Michele_20180611_B07_rep1_6095_SPVSGYNKL	0.465781	0.000778816	0.00266736	SPVSGYNKL	PR487_Michele_20180611_B07_rep1	6095	SPVSGYNKL	482.759	2
1447	PR487_Michele_20180611_B07_rep1_7147_SPSNGVGSL	0.465758	0.000778816	0.00266787	SPSNGVGSL	PR487_Michele_20180611_B07_rep1	7147	SPSNGVGSL	817.405	1
1448	PR487_Michele_20180611_B07_rep1_7917_HPSFQVKEL	0.46563	0.000778816	0.0026706	HPSFQVKEL	PR487_Michele_20180611_B07_rep1	7917	HPSFQVKEL	542.793	2
1449	PR487_Michele_20180611_B07_rep1_13612_VPQSFSPSL	0.464785	0.000778816	0.00268869	VPQSFSPSL	PR487_Michele_20180611_B07_rep1	13612	VPQSFSPSL	961.5	1
1450	PR487_Michele_20180611_B07_rep1_9595_LPHAVQETF	0.464778	0.000778816	0.00268883	LPHAVQETF	PR487_Michele_20180611_B07_rep1	9595	LPHAVQETF	521.273	2
1451	PR487_Michele_20180611_B07_rep1_9595_SPRYPGGPLP	-1.00206	0.383899	1	SPRYPGGPLP	PR487_Michele_20180611_B07_rep1	9595	SPRYPGGPLP	521.273	2
1452	PR487_Michele_20180611_B07_rep1_16506_SPYPNPSFL	0.464652	0.000778816	0.00269154	SPYPNPSFL	PR487_Michele_20180611_B07_rep1	16506	SPYPNPSFL	1021.5	1
1453	PR487_Michele_20180611_B07_rep1_9534_NPDAALRAL	0.464391	0.000778816	0.00269716	NPDAALRAL	PR487_Michele_20180611_B07_rep1	9534	NPDAALRAL	470.764	2
1454	PR487_Michele_20180611_B07_rep1_9534_EGRLAAPLL	-0.944022	0.359669	1	EGRLAAPLL	PR487_Michele_20180611_B07_rep1	9534	EGRLAAPLL	470.764	2
1455	PR487_Michele_20180611_B07_rep1_9708_VPLNPSKGGPAPL	0.4643	0.000778816	0.00269911	VPLNPSKGGPAPL	PR487_Michele_20180611_B07_rep1	9708	VPLNPSKGGPAPL	623.862	2
1456	PR487_Michele_20180611_B07_rep1_5458_SPDGSHPVVV	0.463866	0.00143781	0.00270851	SPDGSHPVVV	PR487_Michele_20180611_B07_rep1	5458	SPDGSHPVVV	497.254	2
1457	PR487_Michele_20180611_B07_rep1_5458_PVVLRPAEL	-0.925617	0.353094	1	PVVLRPAEL	PR487_Michele_20180611_B07_rep1	5458	PVVLRPAEL	497.254	2
1458	PR487_Michele_20180611_B07_rep1_6161_APAQNPEL	0.463841	0.00143781	0.00270905	APAQNPEL	PR487_Michele_20180611_B07_rep1	6161	APAQNPEL	839.426	1
1459	PR487_Michele_20180611_B07_rep1_6248_KPHETYRLL	0.463423	0.00143781	0.00271812	KPHETYRLL	PR487_Michele_20180611_B07_rep1	6248	KPHETYRLL	386.22	3
1460	PR487_Michele_20180611_B07_rep1_11666_LPAPPPATAV	0.462723	0.00143781	0.00273336	LPAPPPATAV	PR487_Michele_20180611_B07_rep1	11666	LPAPPPATAV	933.541	1
1461	PR487_Michele_20180611_B07_rep1_16400_SPYPLPEEI	0.462577	0.00143781	0.00273655	SPYPLPEEI	PR487_Michele_20180611_B07_rep1	16400	SPYPLPEEI	522.766	2
1462	PR487_Michele_20180611_B07_rep1_5065_KVM[+16.0]TEERGIL	0.462267	0.00143781	0.00274334	KVMTEERGIL	PR487_Michele_20180611_B07_rep1	5065	KVM(ox)TEERGIL	596.324	2
1463	PR487_Michele_20180611_B07_rep1_7441_HAIPPTLAM[+16.0]	0.462061	0.00143781	0.00274785	HAIPPTLAM	PR487_Michele_20180611_B07_rep1	7441	HAIPPTLAM(ox)	483.757	2
1464	PR487_Michele_20180611_B07_rep1_16077_YPDVQAVL	0.461859	0.00143781	0.0027523	YPDVQAVL	PR487_Michele_20180611_B07_rep1	16077	YPDVQAVL	904.478	1
1465	PR487_Michele_20180611_B07_rep1_8571_TPQKLPSL	0.460181	0.00143781	0.00278944	TPQKLPSL	PR487_Michele_20180611_B07_rep1	8571	TPQKLPSL	442.266	2
1466	PR487_Michele_20180611_B07_rep1_16329_SPDPLRPLEF	0.460072	0.00143781	0.00279188	SPDPLRPLEF	PR487_Michele_20180611_B07_rep1	16329	SPDPLRPLEF	585.811	2
1467	PR487_Michele_20180611_B07_rep1_5150_APYPKM[+16.0]SL	0.459971	0.00143781	0.00279413	APYPKMSL	PR487_Michele_20180611_B07_rep1	5150	APYPKM(ox)SL	461.739	2
1468	PR487_Michele_20180611_B07_rep1_5150_SPPPVGGQGK	-1.0915	0.420242	1	SPPPVGGQGK	PR487_Michele_20180611_B07_rep1	5150	SPPPVGGQGK	461.739	2
1469	PR487_Michele_20180611_B07_rep1_10695_IPDHFRPPL	0.459933	0.00143781	0.00279498	IPDHFRPPL	PR487_Michele_20180611_B07_rep1	10695	IPDHFRPPL	546.304	2
1470	PR487_Michele_20180611_B07_rep1_11508_FPNIPGKSL	0.459899	0.00143781	0.00279574	FPNIPGKSL	PR487_Michele_20180611_B07_rep1	11508	FPNIPGKSL	486.779	2
1471	PR487_Michele_20180611_B07_rep1_11508_NLFRVLVL	-1.04127	0.401937	1	NLFRVLVL	PR487_Michele_20180611_B07_rep1	11508	NLFRVLVL	486.779	2
1472	PR487_Michele_20180611_B07_rep1_11478_IPDSHIVL	0.459891	0.00143781	0.00279591	IPDSHIVL	PR487_Michele_20180611_B07_rep1	11478	IPDSHIVL	447.259	2
1473	PR487_Michele_20180611_B07_rep1_13259_IPAEFSGV	0.45988	0.00143781	0.00279616	IPAEFSGV	PR487_Michele_20180611_B07_rep1	13259	IPAEFSGV	819.426	1
1474	PR487_Michele_20180611_B07_rep1_12079_SPAPPLLHV	0.459835	0.00143781	0.00279717	SPAPPLLHV	PR487_Michele_20180611_B07_rep1	12079	SPAPPLLHV	465.774	2
1475	PR487_Michele_20180611_B07_rep1_14030_GPTQPPLSL	0.459693	0.00143781	0.00280034	GPTQPPLSL	PR487_Michele_20180611_B07_rep1	14030	GPTQPPLSL	455.256	2
1476	PR487_Michele_20180611_B07_rep1_6286_RPSGLHGDVSL	0.459631	0.00143781	0.00280173	RPSGLHGDVSL	PR487_Michele_20180611_B07_rep1	6286	RPSGLHGDVSL	379.872	3
1477	PR487_Michele_20180611_B07_rep1_8312_TPADSGSVL	0.459403	0.00143781	0.00280684	TPADSGSVL	PR487_Michele_20180611_B07_rep1	8312	TPADSGSVL	846.421	1
1478	PR487_Michele_20180611_B07_rep1_5296_GPRLPSGGQSV	0.459041	0.00143781	0.00281496	GPRLPSGGQSV	PR487_Michele_20180611_B07_rep1	5296	GPRLPSGGQSV	527.786	2
1479	PR487_Michele_20180611_B07_rep1_11389_GPLGSTIPM[+16.0]	0.459008	0.00143781	0.00281571	GPLGSTIPM	PR487_Michele_20180611_B07_rep1	11389	GPLGSTIPM(ox)	888.45	1
1480	PR487_Michele_20180611_B07_rep1_11392_LPSTGGSLSV	0.458724	0.00143781	0.00282211	LPSTGGSLSV	PR487_Michele_20180611_B07_rep1	11392	LPSTGGSLSV	917.494	1
1481	PR487_Michele_20180611_B07_rep1_10454_APQNLSTF	0.458699	0.00143781	0.00282266	APQNLSTF	PR487_Michele_20180611_B07_rep1	10454	APQNLSTF	877.441	1
1482	PR487_Michele_20180611_B07_rep1_8132_RPVKPELAL	0.458399	0.00143781	0.00282945	RPVKPELAL	PR487_Michele_20180611_B07_rep1	8132	RPVKPELAL	511.821	2
1483	PR487_Michele_20180611_B07_rep1_4933_APPSTREPRVL	0.457963	0.00143781	0.00283931	APPSTREPRVL	PR487_Michele_20180611_B07_rep1	4933	APPSTREPRVL	408.235	3
1484	PR487_Michele_20180611_B07_rep1_4933_AQLSQEKRYT	-0.76403	0.279925	1	AQLSQEKRYT	PR487_Michele_20180611_B07_rep1	4933	AQLSQEKRYT	408.235	3
1485	PR487_Michele_20180611_B07_rep1_4933_VGTLKVSL	-0.866431	0.324444	1	VGTLKVSL	PR487_Michele_20180611_B07_rep1	4933	VGTLKVSL	408.235	3
1486	PR487_Michele_20180611_B07_rep1_8709_VPASGLTVM[+16.0]	0.457685	0.00143781	0.00284563	VPASGLTVM	PR487_Michele_20180611_B07_rep1	8709	VPASGLTVM(ox)	890.466	1
1487	PR487_Michele_20180611_B07_rep1_7646_KPHSGFHVAF	0.45738	0.00143781	0.00285257	KPHSGFHVAF	PR487_Michele_20180611_B07_rep1	7646	KPHSGFHVAF	563.794	2
1488	PR487_Michele_20180611_B07_rep1_10514_KPLPPNVGF	0.457256	0.00143781	0.00285541	KPLPPNVGF	PR487_Michele_20180611_B07_rep1	10514	KPLPPNVGF	484.782	2
1489	PR487_Michele_20180611_B07_rep1_10068_APEEHPVLL	0.456944	0.00143781	0.00286252	APEEHPVLL	PR487_Michele_20180611_B07_rep1	10068	APEEHPVLL	1004.54	1
1490	PR487_Michele_20180611_B07_rep1_3469_SPIKSEREAL	0.456703	0.00143781	0.00286805	SPIKSEREAL	PR487_Michele_20180611_B07_rep1	3469	SPIKSEREAL	377.212	3
1491	PR487_Michele_20180611_B07_rep1_3469_PLYQQRRGL	-1.12313	0.428923	1	PLYQQRRGL	PR487_Michele_20180611_B07_rep1	3469	PLYQQRRGL	377.212	3
1492	PR487_Michele_20180611_B07_rep1_3469_LPKRRLPHN	-1.38986	0.48757	1	LPKRRLPHN	PR487_Michele_20180611_B07_rep1	3469	LPKRRLPHN	377.212	3
1493	PR487_Michele_20180611_B07_rep1_6952_TPAPGFSSM[+16.0]	0.456472	0.00143781	0.00287334	TPAPGFSSM	PR487_Michele_20180611_B07_rep1	6952	TPAPGFSSM(ox)	455.702	2
1494	PR487_Michele_20180611_B07_rep1_6952_LRPRPASL	-0.537872	0.155444	0.932711	LRPRPASL	PR487_Michele_20180611_B07_rep1	6952	LRPRPASL	455.702	2
1495	PR487_Michele_20180611_B07_rep1_6952_PAVRSRLI	-0.718196	0.254111	1	PAVRSRLI	PR487_Michele_20180611_B07_rep1	6952	PAVRSRLI	455.702	2
1496	PR487_Michele_20180611_B07_rep1_6952_APGVRVLSL	-1.04895	0.404026	1	APGVRVLSL	PR487_Michele_20180611_B07_rep1	6952	APGVRVLSL	455.702	2
1497	PR487_Michele_20180611_B07_rep1_3285_APRQPGLM[+16.0]A	0.456379	0.00143781	0.00287548	APRQPGLMA	PR487_Michele_20180611_B07_rep1	3285	APRQPGLM(ox)A	478.753	2
1498	PR487_Michele_20180611_B07_rep1_3285_AEMELVQH	-0.969853	0.370519	1	AEMELVQH	PR487_Michele_20180611_B07_rep1	3285	AEMELVQH	478.753	2
1499	PR487_Michele_20180611_B07_rep1_3290_RPSKIQENAL	0.456284	0.00143781	0.00287766	RPSKIQENAL	PR487_Michele_20180611_B07_rep1	3290	RPSKIQENAL	385.887	3
1500	PR487_Michele_20180611_B07_rep1_10953_RPYKPVVLL	0.455981	0.00143781	0.00288464	RPYKPVVLL	PR487_Michele_20180611_B07_rep1	10953	RPYKPVVLL	542.849	2
1501	PR487_Michele_20180611_B07_rep1_13106_KPLFPGM[+16.0]GF	0.455966	0.00143781	0.00288498	KPLFPGMGF	PR487_Michele_20180611_B07_rep1	13106	KPLFPGM(ox)GF	505.263	2
1502	PR487_Michele_20180611_B07_rep1_16135_SPFLTITSM[+16.0]	0.455658	0.00143781	0.00289209	SPFLTITSM	PR487_Michele_20180611_B07_rep1	16135	SPFLTITSM(ox)	1012.5	1
1503	PR487_Michele_20180611_B07_rep1_7320_RPYKPIAL	0.455297	0.00143781	0.00290045	RPYKPIAL	PR487_Michele_20180611_B07_rep1	7320	RPYKPIAL	479.298	2
1504	PR487_Michele_20180611_B07_rep1_7320_ALPKEERD	-1.54113	0.500772	1	ALPKEERD	PR487_Michele_20180611_B07_rep1	7320	ALPKEERD	479.298	2
1505	PR487_Michele_20180611_B07_rep1_4669_APQPPEGRTL	0.455147	0.00143781	0.00290391	APQPPEGRTL	PR487_Michele_20180611_B07_rep1	4669	APQPPEGRTL	533.288	2
1506	PR487_Michele_20180611_B07_rep1_5925_RPVAPSGTAL	0.455101	0.00143781	0.00290499	RPVAPSGTAL	PR487_Michele_20180611_B07_rep1	5925	RPVAPSGTAL	484.78	2
1507	PR487_Michele_20180611_B07_rep1_4633_NPRFGGKEL	0.454671	0.00143781	0.002915	NPRFGGKEL	PR487_Michele_20180611_B07_rep1	4633	NPRFGGKEL	509.278	2
1508	PR487_Michele_20180611_B07_rep1_4633_HPSASYNQL	0.0661692	0.00621996	0.0623024	HPSASYNQL	PR487_Michele_20180611_B07_rep1	4633	HPSASYNQL	509.278	2
1509	PR487_Michele_20180611_B07_rep1_6689_RPSTPHTITL	0.454581	0.00143781	0.00291708	RPSTPHTITL	PR487_Michele_20180611_B07_rep1	6689	RPSTPHTITL	561.817	2
1510	PR487_Michele_20180611_B07_rep1_6689_TIKFQMKKV	-0.987243	0.377442	1	TIKFQMKKV	PR487_Michele_20180611_B07_rep1	6689	TIKFQMKKV	561.817	2
1511	PR487_Michele_20180611_B07_rep1_11278_LPSLSAHEL	0.454055	0.00143781	0.00292937	LPSLSAHEL	PR487_Michele_20180611_B07_rep1	11278	LPSLSAHEL	483.767	2
1512	PR487_Michele_20180611_B07_rep1_4931_RIQHPSNVL	0.45403	0.00143781	0.00292996	RIQHPSNVL	PR487_Michele_20180611_B07_rep1	4931	RIQHPSNVL	532.304	2
1513	PR487_Michele_20180611_B07_rep1_18866_KPFDFPSVF	0.454005	0.00143781	0.00293053	KPFDFPSVF	PR487_Michele_20180611_B07_rep1	18866	KPFDFPSVF	542.28	2
1514	PR487_Michele_20180611_B07_rep1_6541_APREGISQEAL	0.453871	0.00143781	0.00293367	APREGISQEAL	PR487_Michele_20180611_B07_rep1	6541	APREGISQEAL	585.809	2
1515	PR487_Michele_20180611_B07_rep1_8740_TPALKYQQL	0.453687	0.00143781	0.00293799	TPALKYQQL	PR487_Michele_20180611_B07_rep1	8740	TPALKYQQL	531.303	2
1516	PR487_Michele_20180611_B07_rep1_8740_KITESKNKL	-0.885989	0.335053	1	KITESKNKL	PR487_Michele_20180611_B07_rep1	8740	KITESKNKL	531.303	2
1517	PR487_Michele_20180611_B07_rep1_12887_APAPTPILA	0.453615	0.00143781	0.00293967	APAPTPILA	PR487_Michele_20180611_B07_rep1	12887	APAPTPILA	850.504	1
1518	PR487_Michele_20180611_B07_rep1_16321_APGDFSLSV	0.453244	0.00143781	0.0029484	APGDFSLSV	PR487_Michele_20180611_B07_rep1	16321	APGDFSLSV	892.442	1
1519	PR487_Michele_20180611_B07_rep1_3837_SPEQSRNVL	0.453024	0.00143781	0.0029536	SPEQSRNVL	PR487_Michele_20180611_B07_rep1	3837	SPEQSRNVL	515.27	2
1520	PR487_Michele_20180611_B07_rep1_4337_SPKLHAEAI	0.452525	0.00143781	0.00296539	SPKLHAEAI	PR487_Michele_20180611_B07_rep1	4337	SPKLHAEAI	483.275	2
1521	PR487_Michele_20180611_B07_rep1_4337_APSPYWIM	-1.31364	0.474197	1	APSPYWIM	PR487_Michele_20180611_B07_rep1	4337	APSPYWIM	483.275	2
1522	PR487_Michele_20180611_B07_rep1_4337_APQKPLRR	-1.60067	0.506385	1	APQKPLRR	PR487_Michele_20180611_B07_rep1	4337	APQKPLRR	483.275	2
1523	PR487_Michele_20180611_B07_rep1_7340_LTRVPTSQL	0.452524	0.00143781	0.00296542	LTRVPTSQL	PR487_Michele_20180611_B07_rep1	7340	LTRVPTSQL	507.801	2
1524	PR487_Michele_20180611_B07_rep1_5988_KVRAGRGFSL	0.452442	0.00143781	0.00296737	KVRAGRGFSL	PR487_Michele_20180611_B07_rep1	5988	KVRAGRGFSL	364.221	3
1525	PR487_Michele_20180611_B07_rep1_16894_HPAAFPLPVV	0.452432	0.00143781	0.00296759	HPAAFPLPVV	PR487_Michele_20180611_B07_rep1	16894	HPAAFPLPVV	1047.6	1
1526	PR487_Michele_20180611_B07_rep1_17647_VPYLVGQVV	0.452402	0.00143781	0.00296831	VPYLVGQVV	PR487_Michele_20180611_B07_rep1	17647	VPYLVGQVV	487.289	2
1527	PR487_Michele_20180611_B07_rep1_5577_SPDLKM[+16.0]GNL	0.45226	0.00143781	0.00297167	SPDLKMGNL	PR487_Michele_20180611_B07_rep1	5577	SPDLKM(ox)GNL	495.75	2
1528	PR487_Michele_20180611_B07_rep1_5577_LLTWIVLLSMPSL	-1.43305	0.491943	1	LLTWIVLLSMPSL	PR487_Michele_20180611_B07_rep1	5577	LLTWIVLLSMPSL	495.75	2
1529	PR487_Michele_20180611_B07_rep1_13900_APITYPQGL	0.452041	0.00143781	0.00297689	APITYPQGL	PR487_Michele_20180611_B07_rep1	13900	APITYPQGL	480.264	2
1530	PR487_Michele_20180611_B07_rep1_5215_SPQGTAQGEL	0.452023	0.00143781	0.00297731	SPQGTAQGEL	PR487_Michele_20180611_B07_rep1	5215	SPQGTAQGEL	494.241	2
1531	PR487_Michele_20180611_B07_rep1_4784_IPNQQSRLPA	0.451902	0.00143781	0.0029802	IPNQQSRLPA	PR487_Michele_20180611_B07_rep1	4784	IPNQQSRLPA	561.83	2
1532	PR487_Michele_20180611_B07_rep1_4784_KPKPTNPVEI	0.218447	0.00327273	0.0190948	KPKPTNPVEI	PR487_Michele_20180611_B07_rep1	4784	KPKPTNPVEI	561.83	2
1533	PR487_Michele_20180611_B07_rep1_4224_APYRTQSSASL	0.451615	0.00143781	0.00298703	APYRTQSSASL	PR487_Michele_20180611_B07_rep1	4224	APYRTQSSASL	590.802	2
1534	PR487_Michele_20180611_B07_rep1_5136_IPVSSHNSL	0.451509	0.00143781	0.00298957	IPVSSHNSL	PR487_Michele_20180611_B07_rep1	5136	IPVSSHNSL	477.256	2
1535	PR487_Michele_20180611_B07_rep1_5136_SPVGKEQPI	-0.147826	0.0266469	0.267735	SPVGKEQPI	PR487_Michele_20180611_B07_rep1	5136	SPVGKEQPI	477.256	2
1536	PR487_Michele_20180611_B07_rep1_5671_RPTEGVQAL	0.451402	0.00143781	0.00299211	RPTEGVQAL	PR487_Michele_20180611_B07_rep1	5671	RPTEGVQAL	484.251	2
1537	PR487_Michele_20180611_B07_rep1_6769_RPKPIITSV	0.450982	0.00143781	0.00300217	RPKPIITSV	PR487_Michele_20180611_B07_rep1	6769	RPKPIITSV	505.822	2
1538	PR487_Michele_20180611_B07_rep1_8323_APIDRVGQTI	0.450418	0.00143781	0.00301574	APIDRVGQTI	PR487_Michele_20180611_B07_rep1	8323	APIDRVGQTI	535.304	2
1539	PR487_Michele_20180611_B07_rep1_6234_SIRDPNSGF	0.450387	0.00143781	0.00301646	SIRDPNSGF	PR487_Michele_20180611_B07_rep1	6234	SIRDPNSGF	496.743	2
1540	PR487_Michele_20180611_B07_rep1_15431_APESATVIF	0.450246	0.00143781	0.00301988	APESATVIF	PR487_Michele_20180611_B07_rep1	15431	APESATVIF	934.489	1
1541	PR487_Michele_20180611_B07_rep1_7741_RVAEFHTEL	0.450235	0.00143781	0.00302015	RVAEFHTEL	PR487_Michele_20180611_B07_rep1	7741	RVAEFHTEL	551.289	2
1542	PR487_Michele_20180611_B07_rep1_6017_NVRPPNTAL	0.45006	0.00143781	0.00302437	NVRPPNTAL	PR487_Michele_20180611_B07_rep1	6017	NVRPPNTAL	491.277	2
1543	PR487_Michele_20180611_B07_rep1_6017_APSGGGHGVFP	-0.810805	0.299405	1	APSGGGHGVFP	PR487_Michele_20180611_B07_rep1	6017	APSGGGHGVFP	491.277	2
1544	PR487_Michele_20180611_B07_rep1_14125_QPGVAIGL	0.450058	0.00143781	0.00302442	QPGVAIGL	PR487_Michele_20180611_B07_rep1	14125	QPGVAIGL	754.446	1
1545	PR487_Michele_20180611_B07_rep1_5234_KPIQRTILM[+16.0]	0.44996	0.00143781	0.00302677	KPIQRTILM	PR487_Michele_20180611_B07_rep1	5234	KPIQRTILM(ox)	558.334	2
1546	PR487_Michele_20180611_B07_rep1_14026_RPDDYLYSL	0.449808	0.00143781	0.00303047	RPDDYLYSL	PR487_Michele_20180611_B07_rep1	14026	RPDDYLYSL	571.281	2
1547	PR487_Michele_20180611_B07_rep1_12584_SPFFQDKL	0.449752	0.00143781	0.00303183	SPFFQDKL	PR487_Michele_20180611_B07_rep1	12584	SPFFQDKL	491.256	2
1548	PR487_Michele_20180611_B07_rep1_7743_IPQPSGKVL	0.449204	0.00143781	0.00304511	IPQPSGKVL	PR487_Michele_20180611_B07_rep1	7743	IPQPSGKVL	469.787	2
1549	PR487_Michele_20180611_B07_rep1_2555_RPKRPANQF	0.44912	0.00143781	0.00304716	RPKRPANQF	PR487_Michele_20180611_B07_rep1	2555	RPKRPANQF	371.881	3
1550	PR487_Michele_20180611_B07_rep1_10451_SSGLPRNTVVL	0.449054	0.00143781	0.00304876	SSGLPRNTVVL	PR487_Michele_20180611_B07_rep1	10451	SSGLPRNTVVL	571.83	2
1551	PR487_Michele_20180611_B07_rep1_6578_KPRTVATPLNQV	0.448756	0.00143781	0.00305604	KPRTVATPLNQV	PR487_Michele_20180611_B07_rep1	6578	KPRTVATPLNQV	662.391	2
1552	PR487_Michele_20180611_B07_rep1_9781_APVNVTTEV	0.448396	0.00143781	0.00306484	APVNVTTEV	PR487_Michele_20180611_B07_rep1	9781	APVNVTTEV	465.25	2
1553	PR487_Michele_20180611_B07_rep1_7459_M[+16.0]PRKITEVL	0.448258	0.00143781	0.00306823	MPRKITEVL	PR487_Michele_20180611_B07_rep1	7459	M(ox)PRKITEVL	551.818	2
1554	PR487_Michele_20180611_B07_rep1_11764_SPYQGGVF	0.448243	0.00143781	0.00306859	SPYQGGVF	PR487_Michele_20180611_B07_rep1	11764	SPYQGGVF	854.406	1
1555	PR487_Michele_20180611_B07_rep1_12021_NPIGHLPESL	0.448022	0.00143781	0.003074	NPIGHLPESL	PR487_Michele_20180611_B07_rep1	12021	NPIGHLPESL	538.79	2
1556	PR487_Michele_20180611_B07_rep1_4445_YPETKPEV	0.447756	0.00143781	0.00308053	YPETKPEV	PR487_Michele_20180611_B07_rep1	4445	YPETKPEV	481.745	2
1557	PR487_Michele_20180611_B07_rep1_6051_SPNKKPFSL	0.447729	0.00143781	0.0030812	SPNKKPFSL	PR487_Michele_20180611_B07_rep1	6051	SPNKKPFSL	509.29	2
1558	PR487_Michele_20180611_B07_rep1_7676_RLRPQTYDL	0.447665	0.00143781	0.00308279	RLRPQTYDL	PR487_Michele_20180611_B07_rep1	7676	RLRPQTYDL	581.323	2
1559	PR487_Michele_20180611_B07_rep1_12109_RPSSQYIVAL	0.447637	0.00143781	0.00308346	RPSSQYIVAL	PR487_Michele_20180611_B07_rep1	12109	RPSSQYIVAL	567.319	2
1560	PR487_Michele_20180611_B07_rep1_12574_KPYFPPRIL	0.447486	0.00143781	0.00308718	KPYFPPRIL	PR487_Michele_20180611_B07_rep1	12574	KPYFPPRIL	377.562	3
1561	PR487_Michele_20180611_B07_rep1_8988_IPVAPHTTEPM[+16.0]LM[+16.0]	0.447225	0.00143781	0.00309365	IPVAPHTTEPMLM	PR487_Michele_20180611_B07_rep1	8988	IPVAPHTTEPM(ox)LM(ox)	734.863	2
1562	PR487_Michele_20180611_B07_rep1_6004_RISEVRKVL	0.446828	0.00143781	0.00310347	RISEVRKVL	PR487_Michele_20180611_B07_rep1	6004	RISEVRKVL	367.236	3
1563	PR487_Michele_20180611_B07_rep1_4717_SPRGHLTSLQDA	0.446594	0.00143781	0.00310928	SPRGHLTSLQDA	PR487_Michele_20180611_B07_rep1	4717	SPRGHLTSLQDA	641.331	2
1564	PR487_Michele_20180611_B07_rep1_4173_KPM[+16.0]TTKDLL	0.446571	0.00143781	0.00310984	KPMTTKDLL	PR487_Michele_20180611_B07_rep1	4173	KPM(ox)TTKDLL	531.797	2
1565	PR487_Michele_20180611_B07_rep1_12509_APAFRDYVAV	0.446551	0.00143781	0.00311034	APAFRDYVAV	PR487_Michele_20180611_B07_rep1	12509	APAFRDYVAV	554.793	2
1566	PR487_Michele_20180611_B07_rep1_17557_LPYLPSGESL	0.446479	0.00143781	0.00311213	LPYLPSGESL	PR487_Michele_20180611_B07_rep1	17557	LPYLPSGESL	1075.57	1
1567	PR487_Michele_20180611_B07_rep1_9798_HIIAGAGEL	0.446468	0.00143781	0.0031124	HIIAGAGEL	PR487_Michele_20180611_B07_rep1	9798	HIIAGAGEL	440.748	2
1568	PR487_Michele_20180611_B07_rep1_6537_YSRTPGQVL	0.446312	0.00143781	0.00311627	YSRTPGQVL	PR487_Michele_20180611_B07_rep1	6537	YSRTPGQVL	510.777	2
1569	PR487_Michele_20180611_B07_rep1_6537_HVSLRLKPA	-1.07427	0.413759	1	HVSLRLKPA	PR487_Michele_20180611_B07_rep1	6537	HVSLRLKPA	510.777	2
1570	PR487_Michele_20180611_B07_rep1_5673_RPTEGVQAL	0.446222	0.00143781	0.00311851	RPTEGVQAL	PR487_Michele_20180611_B07_rep1	5673	RPTEGVQAL	485.769	2
1571	PR487_Michele_20180611_B07_rep1_15256_APGPVIGL	0.44621	0.00143781	0.00311882	APGPVIGL	PR487_Michele_20180611_B07_rep1	15256	APGPVIGL	723.44	1
1572	PR487_Michele_20180611_B07_rep1_10347_FVYGEPREL	0.446057	0.00143781	0.00312263	FVYGEPREL	PR487_Michele_20180611_B07_rep1	10347	FVYGEPREL	555.286	2
1573	PR487_Michele_20180611_B07_rep1_10347_FPDPAHPNTL	0.171947	0.0040309	0.0275322	FPDPAHPNTL	PR487_Michele_20180611_B07_rep1	10347	FPDPAHPNTL	555.286	2
1574	PR487_Michele_20180611_B07_rep1_7008_SPRVTGRLL	0.44602	0.00143781	0.00312357	SPRVTGRLL	PR487_Michele_20180611_B07_rep1	7008	SPRVTGRLL	499.809	2
1575	PR487_Michele_20180611_B07_rep1_14522_PFLRNVEL	0.44591	0.00143781	0.00312631	PFLRNVEL	PR487_Michele_20180611_B07_rep1	14522	PFLRNVEL	494.285	2
1576	PR487_Michele_20180611_B07_rep1_7960_TPDTNHTPVAL	0.445772	0.00143781	0.00312975	TPDTNHTPVAL	PR487_Michele_20180611_B07_rep1	7960	TPDTNHTPVAL	583.296	2
1577	PR487_Michele_20180611_B07_rep1_6471_VPVAKTAEL	0.445706	0.00143781	0.0031314	VPVAKTAEL	PR487_Michele_20180611_B07_rep1	6471	VPVAKTAEL	464.279	2
1578	PR487_Michele_20180611_B07_rep1_8653_SPRIPPSQF	0.445555	0.00143781	0.00313518	SPRIPPSQF	PR487_Michele_20180611_B07_rep1	8653	SPRIPPSQF	514.78	2
1579	PR487_Michele_20180611_B07_rep1_9050_QPTHPIRLGL	0.445385	0.00143781	0.00313944	QPTHPIRLGL	PR487_Michele_20180611_B07_rep1	9050	QPTHPIRLGL	377.892	3
1580	PR487_Michele_20180611_B07_rep1_12498_APLGGTPTL	0.445211	0.00143781	0.0031438	APLGGTPTL	PR487_Michele_20180611_B07_rep1	12498	APLGGTPTL	826.467	1
1581	PR487_Michele_20180611_B07_rep1_11188_PLDSIHSL	0.445164	0.00143781	0.003145	PLDSIHSL	PR487_Michele_20180611_B07_rep1	11188	PLDSIHSL	881.473	1
1582	PR487_Michele_20180611_B07_rep1_8690_IPRRPGALDGL	0.444933	0.00143781	0.00315079	IPRRPGALDGL	PR487_Michele_20180611_B07_rep1	8690	IPRRPGALDGL	583.337	2
1583	PR487_Michele_20180611_B07_rep1_7361_KPVAPSNVL	0.444553	0.00143781	0.00316038	KPVAPSNVL	PR487_Michele_20180611_B07_rep1	7361	KPVAPSNVL	462.779	2
1584	PR487_Michele_20180611_B07_rep1_7361_PALAKANPAA	-0.62726	0.204252	0.983607	PALAKANPAA	PR487_Michele_20180611_B07_rep1	7361	PALAKANPAA	462.779	2
1585	PR487_Michele_20180611_B07_rep1_6836_SPLRPGLAT	0.444527	0.00143781	0.00316104	SPLRPGLAT	PR487_Michele_20180611_B07_rep1	6836	SPLRPGLAT	455.735	2
1586	PR487_Michele_20180611_B07_rep1_6836_PVHSPSSSL	-0.428242	0.101922	0.799594	PVHSPSSSL	PR487_Michele_20180611_B07_rep1	6836	PVHSPSSSL	455.735	2
1587	PR487_Michele_20180611_B07_rep1_8837_IPNRGIDL	0.444368	0.00143781	0.00316505	IPNRGIDL	PR487_Michele_20180611_B07_rep1	8837	IPNRGIDL	449.261	2
1588	PR487_Michele_20180611_B07_rep1_6555_IPRNTVVPT	0.44425	0.00163934	0.00316803	IPRNTVVPT	PR487_Michele_20180611_B07_rep1	6555	IPRNTVVPT	498.796	2
1589	PR487_Michele_20180611_B07_rep1_21109_APPQVLAFGL	0.443773	0.00163934	0.00318011	APPQVLAFGL	PR487_Michele_20180611_B07_rep1	21109	APPQVLAFGL	506.795	2
1590	PR487_Michele_20180611_B07_rep1_8189_LLGGTRTPINDAS	0.443724	0.00163934	0.00318137	LLGGTRTPINDAS	PR487_Michele_20180611_B07_rep1	8189	LLGGTRTPINDAS	657.854	2
1591	PR487_Michele_20180611_B07_rep1_17559_SPFQSSPLSL	0.44371	0.00163934	0.00318173	SPFQSSPLSL	PR487_Michele_20180611_B07_rep1	17559	SPFQSSPLSL	1062.55	1
1592	PR487_Michele_20180611_B07_rep1_4713_IPTKQTQTF	0.443535	0.00163934	0.00318619	IPTKQTQTF	PR487_Michele_20180611_B07_rep1	4713	IPTKQTQTF	532.293	2
1593	PR487_Michele_20180611_B07_rep1_7188_LPSPLRREKL	0.443168	0.00163934	0.00319552	LPSPLRREKL	PR487_Michele_20180611_B07_rep1	7188	LPSPLRREKL	403.587	3
1594	PR487_Michele_20180611_B07_rep1_9535_GPLKSVQEL	0.442869	0.00163934	0.00320317	GPLKSVQEL	PR487_Michele_20180611_B07_rep1	9535	GPLKSVQEL	485.782	2
1595	PR487_Michele_20180611_B07_rep1_9535_VLLDILQR	-1.3824	0.486979	1	VLLDILQR	PR487_Michele_20180611_B07_rep1	9535	VLLDILQR	485.782	2
1596	PR487_Michele_20180611_B07_rep1_8317_TPSPATTTF	0.442842	0.00163934	0.00320385	TPSPATTTF	PR487_Michele_20180611_B07_rep1	8317	TPSPATTTF	922.453	1
1597	PR487_Michele_20180611_B07_rep1_5511_LPQKVAERL	0.441318	0.00163934	0.00324311	LPQKVAERL	PR487_Michele_20180611_B07_rep1	5511	LPQKVAERL	527.325	2
1598	PR487_Michele_20180611_B07_rep1_6172_RIAHRIQEL	0.441317	0.00163934	0.00324312	RIAHRIQEL	PR487_Michele_20180611_B07_rep1	6172	RIAHRIQEL	379.228	3
1599	PR487_Michele_20180611_B07_rep1_14105_GPLPPHLAL	0.441176	0.00163934	0.00324676	GPLPPHLAL	PR487_Michele_20180611_B07_rep1	14105	GPLPPHLAL	457.777	2
1600	PR487_Michele_20180611_B07_rep1_2930_PRPPHGEL	0.440821	0.00163934	0.003256	PRPPHGEL	PR487_Michele_20180611_B07_rep1	2930	PRPPHGEL	451.746	2
1601	PR487_Michele_20180611_B07_rep1_15953_IPVM[+16.0]GGLAL	0.440689	0.00163934	0.00325944	IPVMGGLAL	PR487_Michele_20180611_B07_rep1	15953	IPVM(ox)GGLAL	886.508	1
1602	PR487_Michele_20180611_B07_rep1_7291_APHPNIIRV	0.440658	0.00163934	0.00326024	APHPNIIRV	PR487_Michele_20180611_B07_rep1	7291	APHPNIIRV	508.804	2
1603	PR487_Michele_20180611_B07_rep1_4651_FSPRNGSSL	0.440588	0.00163934	0.00326207	FSPRNGSSL	PR487_Michele_20180611_B07_rep1	4651	FSPRNGSSL	482.746	2
1604	PR487_Michele_20180611_B07_rep1_14802_SPNPEIPAL	0.440535	0.00163934	0.00326343	SPNPEIPAL	PR487_Michele_20180611_B07_rep1	14802	SPNPEIPAL	937.499	1
1605	PR487_Michele_20180611_B07_rep1_8036_KPAGKGLITI	0.440387	0.00163934	0.0032673	KPAGKGLITI	PR487_Michele_20180611_B07_rep1	8036	KPAGKGLITI	499.324	2
1606	PR487_Michele_20180611_B07_rep1_10555_SPAFSTRVL	0.439947	0.00163934	0.00327881	SPAFSTRVL	PR487_Michele_20180611_B07_rep1	10555	SPAFSTRVL	489.275	2
1607	PR487_Michele_20180611_B07_rep1_17090_TPFVTPAL	0.439796	0.00163934	0.00328276	TPFVTPAL	PR487_Michele_20180611_B07_rep1	17090	TPFVTPAL	845.477	1
1608	PR487_Michele_20180611_B07_rep1_17678_IPYAGIDL	0.439775	0.00163934	0.00328332	IPYAGIDL	PR487_Michele_20180611_B07_rep1	17678	IPYAGIDL	861.471	1
1609	PR487_Michele_20180611_B07_rep1_17675_IPAGGVLTL	0.439539	0.00163934	0.00328949	IPAGGVLTL	PR487_Michele_20180611_B07_rep1	17675	IPAGGVLTL	840.519	1
1610	PR487_Michele_20180611_B07_rep1_8817_TPHLHSIL	0.439522	0.00163934	0.00328995	TPHLHSIL	PR487_Michele_20180611_B07_rep1	8817	TPHLHSIL	459.264	2
1611	PR487_Michele_20180611_B07_rep1_15630_SPSSLIGQAL	0.43949	0.00163934	0.00329079	SPSSLIGQAL	PR487_Michele_20180611_B07_rep1	15630	SPSSLIGQAL	486.772	2
1612	PR487_Michele_20180611_B07_rep1_13450_SPEDYYTSL	0.439421	0.00163934	0.00329259	SPEDYYTSL	PR487_Michele_20180611_B07_rep1	13450	SPEDYYTSL	1074.46	1
1613	PR487_Michele_20180611_B07_rep1_12043_APRLPSTM[+16.0]LLM[+16.0]	0.439373	0.00163934	0.00329387	APRLPSTMLLM	PR487_Michele_20180611_B07_rep1	12043	APRLPSTM(ox)LLM(ox)	631.336	2
1614	PR487_Michele_20180611_B07_rep1_12759_VPSANIEGL	0.439213	0.00163934	0.00329807	VPSANIEGL	PR487_Michele_20180611_B07_rep1	12759	VPSANIEGL	899.483	1
1615	PR487_Michele_20180611_B07_rep1_12759_PSAYSHTH	-1.26478	0.465077	1	PSAYSHTH	PR487_Michele_20180611_B07_rep1	12759	PSAYSHTH	899.483	1
1616	PR487_Michele_20180611_B07_rep1_9643_RPKDFLSKF	0.439079	0.00163934	0.00330161	RPKDFLSKF	PR487_Michele_20180611_B07_rep1	9643	RPKDFLSKF	379.885	3
1617	PR487_Michele_20180611_B07_rep1_14093_SPPTKFLEL	0.438926	0.00163934	0.00330564	SPPTKFLEL	PR487_Michele_20180611_B07_rep1	14093	SPPTKFLEL	516.293	2
1618	PR487_Michele_20180611_B07_rep1_2634_VPRGQGSQF	0.438818	0.00163934	0.00330849	VPRGQGSQF	PR487_Michele_20180611_B07_rep1	2634	VPRGQGSQF	488.254	2
1619	PR487_Michele_20180611_B07_rep1_8539_LPATEKPVL	0.438693	0.00163934	0.00331179	LPATEKPVL	PR487_Michele_20180611_B07_rep1	8539	LPATEKPVL	484.295	2
1620	PR487_Michele_20180611_B07_rep1_7745_APRDIATGL	0.438335	0.00163934	0.00332128	APRDIATGL	PR487_Michele_20180611_B07_rep1	7745	APRDIATGL	457.259	2
1621	PR487_Michele_20180611_B07_rep1_7203_RPRQPNLIP	0.438313	0.00163934	0.00332187	RPRQPNLIP	PR487_Michele_20180611_B07_rep1	7203	RPRQPNLIP	364.221	3
1622	PR487_Michele_20180611_B07_rep1_9202_YPKLKTDVL	0.438261	0.00163934	0.00332325	YPKLKTDVL	PR487_Michele_20180611_B07_rep1	9202	YPKLKTDVL	538.821	2
1623	PR487_Michele_20180611_B07_rep1_10636_SPKLPVSSL	0.438108	0.00163934	0.00332732	SPKLPVSSL	PR487_Michele_20180611_B07_rep1	10636	SPKLPVSSL	464.279	2
1624	PR487_Michele_20180611_B07_rep1_11442_VPGTVGPQL	0.437969	0.00163934	0.00333101	VPGTVGPQL	PR487_Michele_20180611_B07_rep1	11442	VPGTVGPQL	867.493	1
1625	PR487_Michele_20180611_B07_rep1_4761_APDVGRM[+16.0]GI	0.437967	0.00163934	0.00333105	APDVGRMGI	PR487_Michele_20180611_B07_rep1	4761	APDVGRM(ox)GI	466.237	2
1626	PR487_Michele_20180611_B07_rep1_5879_TPRGAGSYTI	0.437788	0.00163934	0.00333583	TPRGAGSYTI	PR487_Michele_20180611_B07_rep1	5879	TPRGAGSYTI	511.767	2
1627	PR487_Michele_20180611_B07_rep1_7382_HPRFNVDEV	0.437593	0.00163934	0.00334103	HPRFNVDEV	PR487_Michele_20180611_B07_rep1	7382	HPRFNVDEV	556.778	2
1628	PR487_Michele_20180611_B07_rep1_7822_SSLPKKLAL	0.437455	0.00163934	0.00334472	SSLPKKLAL	PR487_Michele_20180611_B07_rep1	7822	SSLPKKLAL	478.811	2
1629	PR487_Michele_20180611_B07_rep1_7426_RPDPAGHLTL	0.436783	0.00163934	0.0033627	RPDPAGHLTL	PR487_Michele_20180611_B07_rep1	7426	RPDPAGHLTL	538.814	2
1630	PR487_Michele_20180611_B07_rep1_5197_RPRGPGGRGLL	0.436774	0.00163934	0.00336294	RPRGPGGRGLL	PR487_Michele_20180611_B07_rep1	5197	RPRGPGGRGLL	379.232	3
1631	PR487_Michele_20180611_B07_rep1_12608_SPADIVKNL	0.436681	0.00163934	0.00336543	SPADIVKNL	PR487_Michele_20180611_B07_rep1	12608	SPADIVKNL	478.774	2
1632	PR487_Michele_20180611_B07_rep1_5513_KVREQIDTL	0.436615	0.00163934	0.00336722	KVREQIDTL	PR487_Michele_20180611_B07_rep1	5513	KVREQIDTL	551.317	2
1633	PR487_Michele_20180611_B07_rep1_11138_LPSPTATSQL	0.436571	0.00163934	0.00336841	LPSPTATSQL	PR487_Michele_20180611_B07_rep1	11138	LPSPTATSQL	1014.55	1
1634	PR487_Michele_20180611_B07_rep1_5833_SPAYRDLAA	0.436054	0.00163934	0.00338233	SPAYRDLAA	PR487_Michele_20180611_B07_rep1	5833	SPAYRDLAA	482.248	2
1635	PR487_Michele_20180611_B07_rep1_5833_TPIIHRDL	0.322872	0.00189573	0.00833987	TPIIHRDL	PR487_Michele_20180611_B07_rep1	5833	TPIIHRDL	482.248	2
1636	PR487_Michele_20180611_B07_rep1_16280_VPYQYPYAGL	0.43575	0.00163934	0.00339056	VPYQYPYAGL	PR487_Michele_20180611_B07_rep1	16280	VPYQYPYAGL	585.795	2
1637	PR487_Michele_20180611_B07_rep1_12826_SPYSGAVF	0.435537	0.00163934	0.00339632	SPYSGAVF	PR487_Michele_20180611_B07_rep1	12826	SPYSGAVF	827.393	1
1638	PR487_Michele_20180611_B07_rep1_10164_SPAALTEV	0.435367	0.00163934	0.00340095	SPAALTEV	PR487_Michele_20180611_B07_rep1	10164	SPAALTEV	787.421	1
1639	PR487_Michele_20180611_B07_rep1_11822_NPNSKIVLL	0.435219	0.00163934	0.00340498	NPNSKIVLL	PR487_Michele_20180611_B07_rep1	11822	NPNSKIVLL	499.306	2
1640	PR487_Michele_20180611_B07_rep1_11441_LPDSGHLHPLL	0.434981	0.00163934	0.00341146	LPDSGHLHPLL	PR487_Michele_20180611_B07_rep1	11441	LPDSGHLHPLL	599.834	2
1641	PR487_Michele_20180611_B07_rep1_8173_QPFFQKRSEL	0.434931	0.00163934	0.00341282	QPFFQKRSEL	PR487_Michele_20180611_B07_rep1	8173	QPFFQKRSEL	640.344	2
1642	PR487_Michele_20180611_B07_rep1_3065_HPKYPDGKTF	0.434818	0.00163934	0.00341589	HPKYPDGKTF	PR487_Michele_20180611_B07_rep1	3065	HPKYPDGKTF	595.304	2
1643	PR487_Michele_20180611_B07_rep1_6936_SPDTAIRSGL	0.434667	0.00163934	0.00342001	SPDTAIRSGL	PR487_Michele_20180611_B07_rep1	6936	SPDTAIRSGL	508.771	2
1644	PR487_Michele_20180611_B07_rep1_13160_IPRVPSLSV	0.43448	0.00163934	0.00342511	IPRVPSLSV	PR487_Michele_20180611_B07_rep1	13160	IPRVPSLSV	484.3	2
1645	PR487_Michele_20180611_B07_rep1_2591_LARPPPASA	0.434433	0.00163934	0.0034264	LARPPPASA	PR487_Michele_20180611_B07_rep1	2591	LARPPPASA	440.256	2
1646	PR487_Michele_20180611_B07_rep1_7914_KIAPNTPQL	0.434383	0.00163934	0.00342776	KIAPNTPQL	PR487_Michele_20180611_B07_rep1	7914	KIAPNTPQL	491.29	2
1647	PR487_Michele_20180611_B07_rep1_7914_ASAPNPNKLA	-1.21423	0.453113	1	ASAPNPNKLA	PR487_Michele_20180611_B07_rep1	7914	ASAPNPNKLA	491.29	2
1648	PR487_Michele_20180611_B07_rep1_8981_PGSARRPLLL	0.434076	0.00163934	0.00343618	PGSARRPLLL	PR487_Michele_20180611_B07_rep1	8981	PGSARRPLLL	540.338	2
1649	PR487_Michele_20180611_B07_rep1_8981_NKGLVKKYM	-0.854417	0.319118	1	NKGLVKKYM	PR487_Michele_20180611_B07_rep1	8981	NKGLVKKYM	540.338	2
1650	PR487_Michele_20180611_B07_rep1_13036_APAPIGEL	0.434005	0.00163934	0.00343812	APAPIGEL	PR487_Michele_20180611_B07_rep1	13036	APAPIGEL	767.43	1
1651	PR487_Michele_20180611_B07_rep1_3168_RPHHKILDM[+16.0]	0.433891	0.00163934	0.00344128	RPHHKILDM	PR487_Michele_20180611_B07_rep1	3168	RPHHKILDM(ox)	388.21	3
1652	PR487_Michele_20180611_B07_rep1_3434_APRNSNLREL	0.433803	0.00163934	0.00344369	APRNSNLREL	PR487_Michele_20180611_B07_rep1	3434	APRNSNLREL	390.551	3
1653	PR487_Michele_20180611_B07_rep1_6319_IPNPQERTL	0.433772	0.00163934	0.00344454	IPNPQERTL	PR487_Michele_20180611_B07_rep1	6319	IPNPQERTL	534.296	2
1654	PR487_Michele_20180611_B07_rep1_3601_LREPGKAL	0.433717	0.00163934	0.00344606	LREPGKAL	PR487_Michele_20180611_B07_rep1	3601	LREPGKAL	442.272	2
1655	PR487_Michele_20180611_B07_rep1_8131_RPRPSVYIP	0.433622	0.00163934	0.00344867	RPRPSVYIP	PR487_Michele_20180611_B07_rep1	8131	RPRPSVYIP	542.817	2
1656	PR487_Michele_20180611_B07_rep1_9095_RPQVFSEV	0.433562	0.00163934	0.00345031	RPQVFSEV	PR487_Michele_20180611_B07_rep1	9095	RPQVFSEV	481.259	2
1657	PR487_Michele_20180611_B07_rep1_15493_YPAPGLKTFL	0.433379	0.00163934	0.00345537	YPAPGLKTFL	PR487_Michele_20180611_B07_rep1	15493	YPAPGLKTFL	553.816	2
1658	PR487_Michele_20180611_B07_rep1_14707_YVAQAGLEL	0.433238	0.00163934	0.00345925	YVAQAGLEL	PR487_Michele_20180611_B07_rep1	14707	YVAQAGLEL	963.515	1
1659	PR487_Michele_20180611_B07_rep1_8398_SPGLRALEA	0.433089	0.00163934	0.00346337	SPGLRALEA	PR487_Michele_20180611_B07_rep1	8398	SPGLRALEA	457.259	2
1660	PR487_Michele_20180611_B07_rep1_11697_IPTGEGPPL	0.432954	0.00163934	0.00346712	IPTGEGPPL	PR487_Michele_20180611_B07_rep1	11697	IPTGEGPPL	880.478	1
1661	PR487_Michele_20180611_B07_rep1_6810_APHPGVQPQL	0.43274	0.00163934	0.00347304	APHPGVQPQL	PR487_Michele_20180611_B07_rep1	6810	APHPGVQPQL	522.285	2
1662	PR487_Michele_20180611_B07_rep1_9793_LPKDQGITL	0.432705	0.00163934	0.00347402	LPKDQGITL	PR487_Michele_20180611_B07_rep1	9793	LPKDQGITL	492.79	2
1663	PR487_Michele_20180611_B07_rep1_9793_KPPRSSTVRIHVT	-0.99661	0.381614	1	KPPRSSTVRIHVT	PR487_Michele_20180611_B07_rep1	9793	KPPRSSTVRIHVT	492.79	2
1664	PR487_Michele_20180611_B07_rep1_10010_LVM[+16.0]APRTVL	0.432603	0.00163934	0.00347685	LVMAPRTVL	PR487_Michele_20180611_B07_rep1	10010	LVM(ox)APRTVL	508.302	2
1665	PR487_Michele_20180611_B07_rep1_9560_SPDHRHIYLL	0.432595	0.00163934	0.00347705	SPDHRHIYLL	PR487_Michele_20180611_B07_rep1	9560	SPDHRHIYLL	417.559	3
1666	PR487_Michele_20180611_B07_rep1_9720_RIRTPSGEFL	0.432398	0.00163934	0.00348254	RIRTPSGEFL	PR487_Michele_20180611_B07_rep1	9720	RIRTPSGEFL	392.556	3
1667	PR487_Michele_20180611_B07_rep1_18918_APYPGFLSV	0.432148	0.00163934	0.0034895	APYPGFLSV	PR487_Michele_20180611_B07_rep1	18918	APYPGFLSV	950.497	1
1668	PR487_Michele_20180611_B07_rep1_13224_VPM[+16.0]NSLRFL	0.431966	0.00163934	0.00349457	VPMNSLRFL	PR487_Michele_20180611_B07_rep1	13224	VPM(ox)NSLRFL	546.797	2
1669	PR487_Michele_20180611_B07_rep1_3686_RPQRATSNVF	0.431912	0.00163934	0.00349609	RPQRATSNVF	PR487_Michele_20180611_B07_rep1	3686	RPQRATSNVF	392.548	3
1670	PR487_Michele_20180611_B07_rep1_6990_APAERQIDL	0.43142	0.00163934	0.00350985	APAERQIDL	PR487_Michele_20180611_B07_rep1	6990	APAERQIDL	506.775	2
1671	PR487_Michele_20180611_B07_rep1_6990_SLRGLPNGPT	-0.908783	0.345289	1	SLRGLPNGPT	PR487_Michele_20180611_B07_rep1	6990	SLRGLPNGPT	506.775	2
1672	PR487_Michele_20180611_B07_rep1_10466_SPTFVREL	0.431393	0.00163934	0.00351059	SPTFVREL	PR487_Michele_20180611_B07_rep1	10466	SPTFVREL	474.761	2
1673	PR487_Michele_20180611_B07_rep1_4214_LPKPGGAHSL	0.431238	0.00163934	0.00351494	LPKPGGAHSL	PR487_Michele_20180611_B07_rep1	4214	LPKPGGAHSL	488.782	2
1674	PR487_Michele_20180611_B07_rep1_4839_NPEVRRAVL	0.431197	0.00163934	0.00351609	NPEVRRAVL	PR487_Michele_20180611_B07_rep1	4839	NPEVRRAVL	527.312	2
1675	PR487_Michele_20180611_B07_rep1_10200_GPTLGHVSL	0.431178	0.00163934	0.00351664	GPTLGHVSL	PR487_Michele_20180611_B07_rep1	10200	GPTLGHVSL	440.748	2
1676	PR487_Michele_20180611_B07_rep1_13508_SPGLPSTTF	0.431153	0.00163934	0.00351734	SPGLPSTTF	PR487_Michele_20180611_B07_rep1	13508	SPGLPSTTF	906.458	1
1677	PR487_Michele_20180611_B07_rep1_5409_VPRPGAGTGQGL	0.430984	0.00163934	0.00352207	VPRPGAGTGQGL	PR487_Michele_20180611_B07_rep1	5409	VPRPGAGTGQGL	555.307	2
1678	PR487_Michele_20180611_B07_rep1_12545_SPRFPAQYL	0.430974	0.00163934	0.00352237	SPRFPAQYL	PR487_Michele_20180611_B07_rep1	12545	SPRFPAQYL	539.787	2
1679	PR487_Michele_20180611_B07_rep1_13791_LPLASQEAL	0.430823	0.00163934	0.00352662	LPLASQEAL	PR487_Michele_20180611_B07_rep1	13791	LPLASQEAL	941.531	1
1680	PR487_Michele_20180611_B07_rep1_5691_RPTEGFEKL	0.430653	0.00163934	0.0035314	RPTEGFEKL	PR487_Michele_20180611_B07_rep1	5691	RPTEGFEKL	538.79	2
1681	PR487_Michele_20180611_B07_rep1_6647_LPNAKIKEL	0.430531	0.00163934	0.00353484	LPNAKIKEL	PR487_Michele_20180611_B07_rep1	6647	LPNAKIKEL	513.825	2
1682	PR487_Michele_20180611_B07_rep1_8870_APSSGVQPTL	0.430504	0.00163934	0.00353562	APSSGVQPTL	PR487_Michele_20180611_B07_rep1	8870	APSSGVQPTL	956.506	1
1683	PR487_Michele_20180611_B07_rep1_10399_HPFPGPGL	0.430194	0.00163934	0.00354436	HPFPGPGL	PR487_Michele_20180611_B07_rep1	10399	HPFPGPGL	821.43	1
1684	PR487_Michele_20180611_B07_rep1_7486_TPEPERDYL	0.430185	0.00163934	0.00354462	TPEPERDYL	PR487_Michele_20180611_B07_rep1	7486	TPEPERDYL	560.27	2
1685	PR487_Michele_20180611_B07_rep1_8181_VPAGGAVAV	0.430164	0.00163934	0.0035452	VPAGGAVAV	PR487_Michele_20180611_B07_rep1	8181	VPAGGAVAV	740.43	1
1686	PR487_Michele_20180611_B07_rep1_12028_FPGSAGTAL	0.430054	0.00163934	0.00354833	FPGSAGTAL	PR487_Michele_20180611_B07_rep1	12028	FPGSAGTAL	820.42	1
1687	PR487_Michele_20180611_B07_rep1_16726_YPYLGPSTL	0.429511	0.00163934	0.00356375	YPYLGPSTL	PR487_Michele_20180611_B07_rep1	16726	YPYLGPSTL	1010.52	1
1688	PR487_Michele_20180611_B07_rep1_10735_HPPEVVPGAL	0.429082	0.00163934	0.00357597	HPPEVVPGAL	PR487_Michele_20180611_B07_rep1	10735	HPPEVVPGAL	508.283	2
1689	PR487_Michele_20180611_B07_rep1_10315_LPSVPSTHL	0.428899	0.00163934	0.0035812	LPSVPSTHL	PR487_Michele_20180611_B07_rep1	10315	LPSVPSTHL	475.769	2
1690	PR487_Michele_20180611_B07_rep1_10315_LPGPIRPLS	0.0495327	0.00621996	0.0706073	LPGPIRPLS	PR487_Michele_20180611_B07_rep1	10315	LPGPIRPLS	475.769	2
1691	PR487_Michele_20180611_B07_rep1_10315_PSVKSAHIL	-0.89284	0.337895	1	PSVKSAHIL	PR487_Michele_20180611_B07_rep1	10315	PSVKSAHIL	475.769	2
1692	PR487_Michele_20180611_B07_rep1_3129_PHTDGEKL	0.428246	0.00163934	0.00359993	PHTDGEKL	PR487_Michele_20180611_B07_rep1	3129	PHTDGEKL	448.727	2
1693	PR487_Michele_20180611_B07_rep1_15443_KPSLPFTSL	0.427854	0.00163934	0.00361122	KPSLPFTSL	PR487_Michele_20180611_B07_rep1	15443	KPSLPFTSL	495.286	2
1694	PR487_Michele_20180611_B07_rep1_15443_LPSLHVLVL	-0.596265	0.187826	0.970629	LPSLHVLVL	PR487_Michele_20180611_B07_rep1	15443	LPSLHVLVL	495.286	2
1695	PR487_Michele_20180611_B07_rep1_7175_VPQPDPSREL	0.427795	0.00163934	0.00361291	VPQPDPSREL	PR487_Michele_20180611_B07_rep1	7175	VPQPDPSREL	569.299	2
1696	PR487_Michele_20180611_B07_rep1_17850_SPLYSPVSF	0.427746	0.00163934	0.00361433	SPLYSPVSF	PR487_Michele_20180611_B07_rep1	17850	SPLYSPVSF	498.756	2
1697	PR487_Michele_20180611_B07_rep1_12067_SPQFSPGTQL	0.427672	0.00163934	0.00361645	SPQFSPGTQL	PR487_Michele_20180611_B07_rep1	12067	SPQFSPGTQL	531.267	2
1698	PR487_Michele_20180611_B07_rep1_12067_LTLPPRDHL	-1.14773	0.434647	1	LTLPPRDHL	PR487_Michele_20180611_B07_rep1	12067	LTLPPRDHL	531.267	2
1699	PR487_Michele_20180611_B07_rep1_5254_RPEQSVM[+16.0]QAL	0.427083	0.00163934	0.00363351	RPEQSVMQAL	PR487_Michele_20180611_B07_rep1	5254	RPEQSVM(ox)QAL	587.798	2
1700	PR487_Michele_20180611_B07_rep1_11748_SIRPQVVTTF	0.426609	0.00163934	0.00364729	SIRPQVVTTF	PR487_Michele_20180611_B07_rep1	11748	SIRPQVVTTF	573.789	2
1701	PR487_Michele_20180611_B07_rep1_13852_APVSAGTIF	0.4266	0.00163934	0.00364756	APVSAGTIF	PR487_Michele_20180611_B07_rep1	13852	APVSAGTIF	862.468	1
1702	PR487_Michele_20180611_B07_rep1_16432_TPRPVIVEPLEQLDDED	0.426546	0.00163934	0.00364911	TPRPVIVEPLEQLDDED	PR487_Michele_20180611_B07_rep1	16432	TPRPVIVEPLEQLDDED	982.996	2
1703	PR487_Michele_20180611_B07_rep1_6788_RPSVRSVL	0.42622	0.00163934	0.00365862	RPSVRSVL	PR487_Michele_20180611_B07_rep1	6788	RPSVRSVL	457.282	2
1704	PR487_Michele_20180611_B07_rep1_6788_NVKPRPGF	-1.3524	0.481366	1	NVKPRPGF	PR487_Michele_20180611_B07_rep1	6788	NVKPRPGF	457.282	2
1705	PR487_Michele_20180611_B07_rep1_5649_LVERDRAVL	0.426189	0.00163934	0.00365952	LVERDRAVL	PR487_Michele_20180611_B07_rep1	5649	LVERDRAVL	535.819	2
1706	PR487_Michele_20180611_B07_rep1_10846_HPARPFLL	0.425673	0.00163934	0.00367465	HPARPFLL	PR487_Michele_20180611_B07_rep1	10846	HPARPFLL	475.782	2
1707	PR487_Michele_20180611_B07_rep1_12373_AIRNYGIEL	0.425395	0.00163934	0.0036828	AIRNYGIEL	PR487_Michele_20180611_B07_rep1	12373	AIRNYGIEL	524.792	2
1708	PR487_Michele_20180611_B07_rep1_15072_IPRYIISQL	0.425348	0.00163934	0.0036842	IPRYIISQL	PR487_Michele_20180611_B07_rep1	15072	IPRYIISQL	551.834	2
1709	PR487_Michele_20180611_B07_rep1_7653_RPERPM[+16.0]AFL	0.425257	0.00163934	0.00368687	RPERPMAFL	PR487_Michele_20180611_B07_rep1	7653	RPERPM(ox)AFL	378.203	3
1710	PR487_Michele_20180611_B07_rep1_9713_IPATPGNEI	0.424952	0.00163934	0.00369587	IPATPGNEI	PR487_Michele_20180611_B07_rep1	9713	IPATPGNEI	911.483	1
1711	PR487_Michele_20180611_B07_rep1_9448_GPYKGYIGV	0.424944	0.00163934	0.00369609	GPYKGYIGV	PR487_Michele_20180611_B07_rep1	9448	GPYKGYIGV	477.259	2
1712	PR487_Michele_20180611_B07_rep1_4671_QPFRDRSNTL	0.424533	0.00163934	0.00370824	QPFRDRSNTL	PR487_Michele_20180611_B07_rep1	4671	QPFRDRSNTL	411.882	3
1713	PR487_Michele_20180611_B07_rep1_7090_RPFLERRDL	0.424269	0.00163934	0.00371605	RPFLERRDL	PR487_Michele_20180611_B07_rep1	7090	RPFLERRDL	401.232	3
1714	PR487_Michele_20180611_B07_rep1_9594_YPLESRPSL	0.424209	0.00163934	0.00371785	YPLESRPSL	PR487_Michele_20180611_B07_rep1	9594	YPLESRPSL	531.284	2
1715	PR487_Michele_20180611_B07_rep1_8553_SNRPPIASL	0.42396	0.00163934	0.00372524	SNRPPIASL	PR487_Michele_20180611_B07_rep1	8553	SNRPPIASL	477.772	2
1716	PR487_Michele_20180611_B07_rep1_7108_HPQPGAVEL	0.423285	0.00163934	0.00374538	HPQPGAVEL	PR487_Michele_20180611_B07_rep1	7108	HPQPGAVEL	474.251	2
1717	PR487_Michele_20180611_B07_rep1_5724_RPAALRGAL	0.423269	0.00163934	0.00374586	RPAALRGAL	PR487_Michele_20180611_B07_rep1	5724	RPAALRGAL	462.791	2
1718	PR487_Michele_20180611_B07_rep1_7227_APPAPPHASF	0.423267	0.00163934	0.0037459	APPAPPHASF	PR487_Michele_20180611_B07_rep1	7227	APPAPPHASF	496.253	2
1719	PR487_Michele_20180611_B07_rep1_10014_SPIDSSEL	0.42291	0.00163934	0.00375661	SPIDSSEL	PR487_Michele_20180611_B07_rep1	10014	SPIDSSEL	847.405	1
1720	PR487_Michele_20180611_B07_rep1_5491_AVRELDGRTL	0.422563	0.00163934	0.00376701	AVRELDGRTL	PR487_Michele_20180611_B07_rep1	5491	AVRELDGRTL	377.216	3
1721	PR487_Michele_20180611_B07_rep1_6367_RPHASYEPEL	0.422509	0.00163934	0.00376865	RPHASYEPEL	PR487_Michele_20180611_B07_rep1	6367	RPHASYEPEL	599.797	2
1722	PR487_Michele_20180611_B07_rep1_6367_EPLPPPRKTRAELMKAIDFEYYGYL	-0.159955	0.0276825	0.286962	EPLPPPRKTRAELMKAIDFEYYGYL	PR487_Michele_20180611_B07_rep1	6367	EPLPPPRKTRAELMKAIDFEYYGYL	599.797	2
1723	PR487_Michele_20180611_B07_rep1_13604_LPFGKVTNL	0.422468	0.00163934	0.00376987	LPFGKVTNL	PR487_Michele_20180611_B07_rep1	13604	LPFGKVTNL	988.582	1
1724	PR487_Michele_20180611_B07_rep1_6486_RIAPRPYRL	0.422222	0.00163934	0.00377728	RIAPRPYRL	PR487_Michele_20180611_B07_rep1	6486	RIAPRPYRL	381.236	3
1725	PR487_Michele_20180611_B07_rep1_3920_PKTTGEGTSL	0.422155	0.00163934	0.00377932	PKTTGEGTSL	PR487_Michele_20180611_B07_rep1	3920	PKTTGEGTSL	990.511	1
1726	PR487_Michele_20180611_B07_rep1_7926_FPRSPGQPSSL	0.422139	0.00163934	0.0037798	FPRSPGQPSSL	PR487_Michele_20180611_B07_rep1	7926	FPRSPGQPSSL	586.807	2
1727	PR487_Michele_20180611_B07_rep1_7926_SPSPPRLQYK	-0.818976	0.302951	1	SPSPPRLQYK	PR487_Michele_20180611_B07_rep1	7926	SPSPPRLQYK	586.807	2
1728	PR487_Michele_20180611_B07_rep1_12907_LPVDHISL	0.4221	0.00163934	0.00378097	LPVDHISL	PR487_Michele_20180611_B07_rep1	12907	LPVDHISL	447.259	2
1729	PR487_Michele_20180611_B07_rep1_3230_APRTNGVAM[+16.0]GM[+16.0]VAGTTM[+16.0]	0.42209	0.00163934	0.00378128	APRTNGVAMGMVAGTTM	PR487_Michele_20180611_B07_rep1	3230	APRTNGVAM(ox)GM(ox)VAGTTM(ox)	856.892	2
1730	PR487_Michele_20180611_B07_rep1_15069_RPANPLGIEI	0.421891	0.00163934	0.00378727	RPANPLGIEI	PR487_Michele_20180611_B07_rep1	15069	RPANPLGIEI	540.314	2
1731	PR487_Michele_20180611_B07_rep1_9700_RIRTPSGEFL	0.421348	0.00163934	0.00380374	RIRTPSGEFL	PR487_Michele_20180611_B07_rep1	9700	RIRTPSGEFL	392.221	3
1732	PR487_Michele_20180611_B07_rep1_15221_APSIQIQEL	0.421275	0.00163934	0.00380596	APSIQIQEL	PR487_Michele_20180611_B07_rep1	15221	APSIQIQEL	499.779	2
1733	PR487_Michele_20180611_B07_rep1_15221_LLAYRAYE	-1.47958	0.496563	1	LLAYRAYE	PR487_Michele_20180611_B07_rep1	15221	LLAYRAYE	499.779	2
1734	PR487_Michele_20180611_B07_rep1_9419_SPGQAVEL	0.421248	0.00163934	0.00380678	SPGQAVEL	PR487_Michele_20180611_B07_rep1	9419	SPGQAVEL	800.415	1
1735	PR487_Michele_20180611_B07_rep1_13909_SPAPGFIHL	0.421191	0.00163934	0.00380851	SPAPGFIHL	PR487_Michele_20180611_B07_rep1	13909	SPAPGFIHL	469.758	2
1736	PR487_Michele_20180611_B07_rep1_13909_APAQRLRK	-0.810398	0.299008	1	APAQRLRK	PR487_Michele_20180611_B07_rep1	13909	APAQRLRK	469.758	2
1737	PR487_Michele_20180611_B07_rep1_7323_EPRELLTKV	0.421079	0.00163934	0.00381191	EPRELLTKV	PR487_Michele_20180611_B07_rep1	7323	EPRELLTKV	362.217	3
1738	PR487_Michele_20180611_B07_rep1_7323_VKPKAWLSR	-0.63156	0.206082	0.985108	VKPKAWLSR	PR487_Michele_20180611_B07_rep1	7323	VKPKAWLSR	362.217	3
1739	PR487_Michele_20180611_B07_rep1_7323_SHQLLLLTPRSKRRT	-1.05513	0.406201	1	SHQLLLLTPRSKRRT	PR487_Michele_20180611_B07_rep1	7323	SHQLLLLTPRSKRRT	362.217	3
1740	PR487_Michele_20180611_B07_rep1_9116_APGPGPSTF	0.421045	0.00163934	0.00381296	APGPGPSTF	PR487_Michele_20180611_B07_rep1	9116	APGPGPSTF	830.405	1
1741	PR487_Michele_20180611_B07_rep1_5539_HPTVGKISV	0.420861	0.00163934	0.00381855	HPTVGKISV	PR487_Michele_20180611_B07_rep1	5539	HPTVGKISV	469.277	2
1742	PR487_Michele_20180611_B07_rep1_5539_RPQPRGLL	-0.423265	0.100909	0.791629	RPQPRGLL	PR487_Michele_20180611_B07_rep1	5539	RPQPRGLL	469.277	2
1743	PR487_Michele_20180611_B07_rep1_5539_APGRPGEAAL	-0.877754	0.330399	1	APGRPGEAAL	PR487_Michele_20180611_B07_rep1	5539	APGRPGEAAL	469.277	2
1744	PR487_Michele_20180611_B07_rep1_12757_LPVGGEPL	0.420823	0.00163934	0.00381972	LPVGGEPL	PR487_Michele_20180611_B07_rep1	12757	LPVGGEPL	781.445	1
1745	PR487_Michele_20180611_B07_rep1_9693_RPITDSPVL	0.42073	0.00163934	0.00382254	RPITDSPVL	PR487_Michele_20180611_B07_rep1	9693	RPITDSPVL	499.287	2
1746	PR487_Michele_20180611_B07_rep1_9693_QIQELVLR	-0.741551	0.265993	1	QIQELVLR	PR487_Michele_20180611_B07_rep1	9693	QIQELVLR	499.287	2
1747	PR487_Michele_20180611_B07_rep1_9362_VPYANAKGIGYPA	0.420285	0.00163934	0.00383613	VPYANAKGIGYPA	PR487_Michele_20180611_B07_rep1	9362	VPYANAKGIGYPA	660.851	2
1748	PR487_Michele_20180611_B07_rep1_3288_LPEAKKPRL	0.42015	0.00163934	0.00384028	LPEAKKPRL	PR487_Michele_20180611_B07_rep1	3288	LPEAKKPRL	351.226	3
1749	PR487_Michele_20180611_B07_rep1_10617_APITDPQQL	0.419668	0.00163934	0.00385509	APITDPQQL	PR487_Michele_20180611_B07_rep1	10617	APITDPQQL	491.764	2
1750	PR487_Michele_20180611_B07_rep1_6694_KPRTVATPLNQVA	0.419562	0.00163934	0.00385835	KPRTVATPLNQVA	PR487_Michele_20180611_B07_rep1	6694	KPRTVATPLNQVA	697.91	2
1751	PR487_Michele_20180611_B07_rep1_10398_IPRITIEM[+16.0]	0.419549	0.00163934	0.00385874	IPRITIEM	PR487_Michele_20180611_B07_rep1	10398	IPRITIEM(ox)	494.779	2
1752	PR487_Michele_20180611_B07_rep1_6557_QLRATATTL	0.41927	0.00163934	0.00386737	QLRATATTL	PR487_Michele_20180611_B07_rep1	6557	QLRATATTL	487.785	2
1753	PR487_Michele_20180611_B07_rep1_6679_LPNAKIKEL	0.418394	0.00163934	0.0038945	LPNAKIKEL	PR487_Michele_20180611_B07_rep1	6679	LPNAKIKEL	513.321	2
1754	PR487_Michele_20180611_B07_rep1_16427_VPSGVIPNL	0.417909	0.00163934	0.0039096	VPSGVIPNL	PR487_Michele_20180611_B07_rep1	16427	VPSGVIPNL	895.525	1
1755	PR487_Michele_20180611_B07_rep1_7803_SPRRLVEL	0.417883	0.00163934	0.0039104	SPRRLVEL	PR487_Michele_20180611_B07_rep1	7803	SPRRLVEL	485.296	2
1756	PR487_Michele_20180611_B07_rep1_7882_YPQPPSQSY	0.417742	0.00163934	0.00391481	YPQPPSQSY	PR487_Michele_20180611_B07_rep1	7882	YPQPPSQSY	533.745	2
1757	PR487_Michele_20180611_B07_rep1_13649_VPFPARVL	0.417636	0.00163934	0.00391812	VPFPARVL	PR487_Michele_20180611_B07_rep1	13649	VPFPARVL	449.779	2
1758	PR487_Michele_20180611_B07_rep1_15498_SPYGVKIIEL	0.417583	0.00163934	0.00391978	SPYGVKIIEL	PR487_Michele_20180611_B07_rep1	15498	SPYGVKIIEL	559.826	2
1759	PR487_Michele_20180611_B07_rep1_12881_IIREPLTEL	0.417526	0.00163934	0.00392158	IIREPLTEL	PR487_Michele_20180611_B07_rep1	12881	IIREPLTEL	542.324	2
1760	PR487_Michele_20180611_B07_rep1_17780_VPLGAGIAL	0.417513	0.00163934	0.00392197	VPLGAGIAL	PR487_Michele_20180611_B07_rep1	17780	VPLGAGIAL	810.509	1
1761	PR487_Michele_20180611_B07_rep1_7836_RPLSYPQTDV	0.41726	0.00163934	0.0039299	RPLSYPQTDV	PR487_Michele_20180611_B07_rep1	7836	RPLSYPQTDV	588.306	2
1762	PR487_Michele_20180611_B07_rep1_8758_EPLRPGPAL	0.417149	0.00163934	0.0039334	EPLRPGPAL	PR487_Michele_20180611_B07_rep1	8758	EPLRPGPAL	475.277	2
1763	PR487_Michele_20180611_B07_rep1_15670_IPAKPPVSFF	0.416969	0.00163934	0.00393903	IPAKPPVSFF	PR487_Michele_20180611_B07_rep1	15670	IPAKPPVSFF	551.818	2
1764	PR487_Michele_20180611_B07_rep1_9658_SPREALIRL	0.416959	0.00163934	0.00393934	SPREALIRL	PR487_Michele_20180611_B07_rep1	9658	SPREALIRL	352.217	3
1765	PR487_Michele_20180611_B07_rep1_14234_GPSLNPVL	0.416936	0.00163934	0.00394009	GPSLNPVL	PR487_Michele_20180611_B07_rep1	14234	GPSLNPVL	796.456	1
1766	PR487_Michele_20180611_B07_rep1_7472_RPRPSEDTFL	0.416361	0.00163934	0.00395822	RPRPSEDTFL	PR487_Michele_20180611_B07_rep1	7472	RPRPSEDTFL	406.547	3
1767	PR487_Michele_20180611_B07_rep1_4545_RLREVSEKL	0.415955	0.00163934	0.00397104	RLREVSEKL	PR487_Michele_20180611_B07_rep1	4545	RLREVSEKL	377.228	3
1768	PR487_Michele_20180611_B07_rep1_9507_LPRSINTDTL	0.415801	0.00163934	0.00397594	LPRSINTDTL	PR487_Michele_20180611_B07_rep1	9507	LPRSINTDTL	565.314	2
1769	PR487_Michele_20180611_B07_rep1_13487_YPAAVPQAL	0.415656	0.00163934	0.00398054	YPAAVPQAL	PR487_Michele_20180611_B07_rep1	13487	YPAAVPQAL	465.258	2
1770	PR487_Michele_20180611_B07_rep1_9989_LPDKSIASL	0.415492	0.00163934	0.00398576	LPDKSIASL	PR487_Michele_20180611_B07_rep1	9989	LPDKSIASL	472.277	2
1771	PR487_Michele_20180611_B07_rep1_9989_GPNVTKITL	-0.078623	0.0176651	0.17466	GPNVTKITL	PR487_Michele_20180611_B07_rep1	9989	GPNVTKITL	472.277	2
1772	PR487_Michele_20180611_B07_rep1_21590_APFEPLASGIL	0.41494	0.00163934	0.00400335	APFEPLASGIL	PR487_Michele_20180611_B07_rep1	21590	APFEPLASGIL	557.811	2
1773	PR487_Michele_20180611_B07_rep1_6132_RPPPPNSVI	0.414907	0.00163934	0.0040044	RPPPPNSVI	PR487_Michele_20180611_B07_rep1	6132	RPPPPNSVI	488.782	2
1774	PR487_Michele_20180611_B07_rep1_6132_GTVEIETVK	-0.300508	0.0551978	0.557366	GTVEIETVK	PR487_Michele_20180611_B07_rep1	6132	GTVEIETVK	488.782	2
1775	PR487_Michele_20180611_B07_rep1_19921_VVPPFLQPEV	0.414873	0.00163934	0.0040055	VVPPFLQPEV	PR487_Michele_20180611_B07_rep1	19921	VVPPFLQPEV	562.822	2
1776	PR487_Michele_20180611_B07_rep1_8964_APGSARRPLLL	0.414414	0.00163934	0.00402019	APGSARRPLLL	PR487_Michele_20180611_B07_rep1	8964	APGSARRPLLL	384.24	3
1777	PR487_Michele_20180611_B07_rep1_14004_IPSSVPATF	0.414107	0.00163934	0.00403006	IPSSVPATF	PR487_Michele_20180611_B07_rep1	14004	IPSSVPATF	918.493	1
1778	PR487_Michele_20180611_B07_rep1_13818_PKIGPLGL	0.413813	0.00163934	0.00403953	PKIGPLGL	PR487_Michele_20180611_B07_rep1	13818	PKIGPLGL	794.514	1
1779	PR487_Michele_20180611_B07_rep1_2607_RPM[+16.0]PPEARRL	0.41366	0.00163934	0.00404446	RPMPPEARRL	PR487_Michele_20180611_B07_rep1	2607	RPM(ox)PPEARRL	413.564	3
1780	PR487_Michele_20180611_B07_rep1_9953_FPNPAAHAL	0.41348	0.00163934	0.00405029	FPNPAAHAL	PR487_Michele_20180611_B07_rep1	9953	FPNPAAHAL	469.249	2
1781	PR487_Michele_20180611_B07_rep1_6676_LKPRTVATPL	0.413374	0.00163934	0.0040537	LKPRTVATPL	PR487_Michele_20180611_B07_rep1	6676	LKPRTVATPL	548.348	2
1782	PR487_Michele_20180611_B07_rep1_6676_LPMYAGLPSF	-1.4956	0.497542	1	LPMYAGLPSF	PR487_Michele_20180611_B07_rep1	6676	LPMYAGLPSF	548.348	2
1783	PR487_Michele_20180611_B07_rep1_11402_TPAGSLDTL	0.412161	0.00163934	0.00409313	TPAGSLDTL	PR487_Michele_20180611_B07_rep1	11402	TPAGSLDTL	874.451	1
1784	PR487_Michele_20180611_B07_rep1_11959_SPTLPAARSSLGSL	0.411397	0.00163934	0.00411818	SPTLPAARSSLGSL	PR487_Michele_20180611_B07_rep1	11959	SPTLPAARSSLGSL	678.878	2
1785	PR487_Michele_20180611_B07_rep1_9719_SPYLGDGRGAAAL	0.411303	0.00163934	0.00412128	SPYLGDGRGAAAL	PR487_Michele_20180611_B07_rep1	9719	SPYLGDGRGAAAL	624.323	2
1786	PR487_Michele_20180611_B07_rep1_18344_YPQEVIPTF	0.410622	0.00163934	0.00414372	YPQEVIPTF	PR487_Michele_20180611_B07_rep1	18344	YPQEVIPTF	547.282	2
1787	PR487_Michele_20180611_B07_rep1_13151_APSGTVPVL	0.410602	0.00163934	0.00414438	APSGTVPVL	PR487_Michele_20180611_B07_rep1	13151	APSGTVPVL	840.483	1
1788	PR487_Michele_20180611_B07_rep1_13491_SPEPLQAL	0.410423	0.00163934	0.00415033	SPEPLQAL	PR487_Michele_20180611_B07_rep1	13491	SPEPLQAL	854.462	1
1789	PR487_Michele_20180611_B07_rep1_6037_VPSTERM[+16.0]VL	0.410302	0.00163934	0.00415432	VPSTERMVL	PR487_Michele_20180611_B07_rep1	6037	VPSTERM(ox)VL	524.279	2
1790	PR487_Michele_20180611_B07_rep1_12966_RPAGPVAVGISLG	0.41001	0.00163934	0.00416402	RPAGPVAVGISLG	PR487_Michele_20180611_B07_rep1	12966	RPAGPVAVGISLG	597.354	2
1791	PR487_Michele_20180611_B07_rep1_13736_IPNEIIHAL	0.409612	0.00163934	0.00417727	IPNEIIHAL	PR487_Michele_20180611_B07_rep1	13736	IPNEIIHAL	1019.59	1
1792	PR487_Michele_20180611_B07_rep1_5570_M[+16.0]PQSGTGVSV	0.409452	0.00163934	0.00418259	MPQSGTGVSV	PR487_Michele_20180611_B07_rep1	5570	M(ox)PQSGTGVSV	489.732	2
1793	PR487_Michele_20180611_B07_rep1_7607_APPHGGIAL	0.409271	0.00163934	0.00418864	APPHGGIAL	PR487_Michele_20180611_B07_rep1	7607	APPHGGIAL	416.737	2
1794	PR487_Michele_20180611_B07_rep1_12720_M[+16.0]PSASRVILL	0.40895	0.00163934	0.00419939	MPSASRVILL	PR487_Michele_20180611_B07_rep1	12720	M(ox)PSASRVILL	552.266	2
1795	PR487_Michele_20180611_B07_rep1_13197_SPPAGLFTSARGSL	0.408849	0.00163934	0.00420278	SPPAGLFTSARGSL	PR487_Michele_20180611_B07_rep1	13197	SPPAGLFTSARGSL	680.864	2
1796	PR487_Michele_20180611_B07_rep1_8864_SPTDKSGNFF	0.408848	0.00163934	0.00420282	SPTDKSGNFF	PR487_Michele_20180611_B07_rep1	8864	SPTDKSGNFF	550.257	2
1797	PR487_Michele_20180611_B07_rep1_8864_PEMVEGLVLI	-1.14795	0.434724	1	PEMVEGLVLI	PR487_Michele_20180611_B07_rep1	8864	PEMVEGLVLI	550.257	2
1798	PR487_Michele_20180611_B07_rep1_11718_GPRFPELGP	0.40883	0.00163934	0.00420343	GPRFPELGP	PR487_Michele_20180611_B07_rep1	11718	GPRFPELGP	485.261	2
1799	PR487_Michele_20180611_B07_rep1_2901_RPSHLTNKF	0.408731	0.00163934	0.00420674	RPSHLTNKF	PR487_Michele_20180611_B07_rep1	2901	RPSHLTNKF	367.205	3
1800	PR487_Michele_20180611_B07_rep1_11702_NIRELSLVSM[+16.0]	0.40867	0.00163934	0.00420878	NIRELSLVSM	PR487_Michele_20180611_B07_rep1	11702	NIRELSLVSM(ox)	589.316	2
1801	PR487_Michele_20180611_B07_rep1_5930_YPARPAQL	0.408536	0.00163934	0.00421328	YPARPAQL	PR487_Michele_20180611_B07_rep1	5930	YPARPAQL	458.257	2
1802	PR487_Michele_20180611_B07_rep1_5930_GVKPDWTI	-0.615604	0.198508	0.979197	GVKPDWTI	PR487_Michele_20180611_B07_rep1	5930	GVKPDWTI	458.257	2
1803	PR487_Michele_20180611_B07_rep1_5930_GVDLLWTL	-1.03045	0.396302	1	GVDLLWTL	PR487_Michele_20180611_B07_rep1	5930	GVDLLWTL	458.257	2
1804	PR487_Michele_20180611_B07_rep1_5301_RPPAPTHVGAGSL	0.408095	0.00163934	0.00422813	RPPAPTHVGAGSL	PR487_Michele_20180611_B07_rep1	5301	RPPAPTHVGAGSL	630.346	2
1805	PR487_Michele_20180611_B07_rep1_5494_RIQETQAEL	0.407633	0.00163934	0.00424375	RIQETQAEL	PR487_Michele_20180611_B07_rep1	5494	RIQETQAEL	544.291	2
1806	PR487_Michele_20180611_B07_rep1_7456_APHEPDGVAL	0.407443	0.00163934	0.00425019	APHEPDGVAL	PR487_Michele_20180611_B07_rep1	7456	APHEPDGVAL	503.254	2
1807	PR487_Michele_20180611_B07_rep1_7456_HEILLLRL	-1.22315	0.455069	1	HEILLLRL	PR487_Michele_20180611_B07_rep1	7456	HEILLLRL	503.254	2
1808	PR487_Michele_20180611_B07_rep1_7860_KPFNSPANL	0.407262	0.00163934	0.00425633	KPFNSPANL	PR487_Michele_20180611_B07_rep1	7860	KPFNSPANL	494.266	2
1809	PR487_Michele_20180611_B07_rep1_7987_AVTSPGQAL	0.407154	0.00163934	0.00426	AVTSPGQAL	PR487_Michele_20180611_B07_rep1	7987	AVTSPGQAL	843.457	1
1810	PR487_Michele_20180611_B07_rep1_12270_SPDSEITEL	0.406401	0.00163934	0.00428569	SPDSEITEL	PR487_Michele_20180611_B07_rep1	12270	SPDSEITEL	495.735	2
1811	PR487_Michele_20180611_B07_rep1_15787_VPAGGVLTI	0.405611	0.00163934	0.0043128	VPAGGVLTI	PR487_Michele_20180611_B07_rep1	15787	VPAGGVLTI	826.504	1
1812	PR487_Michele_20180611_B07_rep1_9128_TPAQSPVL	0.405576	0.00163934	0.004314	TPAQSPVL	PR487_Michele_20180611_B07_rep1	9128	TPAQSPVL	812.452	1
1813	PR487_Michele_20180611_B07_rep1_5870_SPSDPSSSL	0.405441	0.00163934	0.00431863	SPSDPSSSL	PR487_Michele_20180611_B07_rep1	5870	SPSDPSSSL	876.394	1
1814	PR487_Michele_20180611_B07_rep1_9801_RPRTEVSLSAF	0.405209	0.00163934	0.00432664	RPRTEVSLSAF	PR487_Michele_20180611_B07_rep1	9801	RPRTEVSLSAF	421.567	3
1815	PR487_Michele_20180611_B07_rep1_18940_APGIGPISF	0.405184	0.00163934	0.00432752	APGIGPISF	PR487_Michele_20180611_B07_rep1	18940	APGIGPISF	858.473	1
1816	PR487_Michele_20180611_B07_rep1_4210_RPSTRIQQQL	0.405163	0.00163934	0.00432823	RPSTRIQQQL	PR487_Michele_20180611_B07_rep1	4210	RPSTRIQQQL	409.235	3
1817	PR487_Michele_20180611_B07_rep1_4823_RPTIASHEL	0.405085	0.00163934	0.00433093	RPTIASHEL	PR487_Michele_20180611_B07_rep1	4823	RPTIASHEL	512.283	2
1818	PR487_Michele_20180611_B07_rep1_10923_SPDPAPTPAL	0.404985	0.00163934	0.00433439	SPDPAPTPAL	PR487_Michele_20180611_B07_rep1	10923	SPDPAPTPAL	965.494	1
1819	PR487_Michele_20180611_B07_rep1_9593_APRVPVQAL	0.404925	0.00163934	0.00433645	APRVPVQAL	PR487_Michele_20180611_B07_rep1	9593	APRVPVQAL	475.793	2
1820	PR487_Michele_20180611_B07_rep1_9224_RPRFEPVHF	0.404924	0.00163934	0.00433648	RPRFEPVHF	PR487_Michele_20180611_B07_rep1	9224	RPRFEPVHF	395.549	3
1821	PR487_Michele_20180611_B07_rep1_4338_LVRPPTEQA	0.404883	0.00163934	0.00433791	LVRPPTEQA	PR487_Michele_20180611_B07_rep1	4338	LVRPPTEQA	506.104	2
1822	PR487_Michele_20180611_B07_rep1_4338_IVFKFMVK	-1.29718	0.47112	1	IVFKFMVK	PR487_Michele_20180611_B07_rep1	4338	IVFKFMVK	506.104	2
1823	PR487_Michele_20180611_B07_rep1_8549_VPSLQRYREL	0.404834	0.00163934	0.00433963	VPSLQRYREL	PR487_Michele_20180611_B07_rep1	8549	VPSLQRYREL	630.857	2
1824	PR487_Michele_20180611_B07_rep1_7052_LPREAVTRF	0.404808	0.00163934	0.00434051	LPREAVTRF	PR487_Michele_20180611_B07_rep1	7052	LPREAVTRF	363.545	3
1825	PR487_Michele_20180611_B07_rep1_7755_TPRGVLHTF	0.404156	0.00163934	0.00436317	TPRGVLHTF	PR487_Michele_20180611_B07_rep1	7755	TPRGVLHTF	514.288	2
1826	PR487_Michele_20180611_B07_rep1_13434_APVGSGSALTL	0.403766	0.00163934	0.00437676	APVGSGSALTL	PR487_Michele_20180611_B07_rep1	13434	APVGSGSALTL	972.537	1
1827	PR487_Michele_20180611_B07_rep1_14496_QPNPLPLRL	0.403707	0.00163934	0.00437881	QPNPLPLRL	PR487_Michele_20180611_B07_rep1	14496	QPNPLPLRL	524.32	2
1828	PR487_Michele_20180611_B07_rep1_12707_VPRLGVM[+16.0]L	0.40318	0.00163934	0.00439726	VPRLGVML	PR487_Michele_20180611_B07_rep1	12707	VPRLGVM(ox)L	450.77	2
1829	PR487_Michele_20180611_B07_rep1_4964_RPGQHIQL	0.403098	0.00163934	0.00440014	RPGQHIQL	PR487_Michele_20180611_B07_rep1	4964	RPGQHIQL	474.772	2
1830	PR487_Michele_20180611_B07_rep1_14538_KPDDPLNYF	0.402916	0.00163934	0.00440655	KPDDPLNYF	PR487_Michele_20180611_B07_rep1	14538	KPDDPLNYF	554.769	2
1831	PR487_Michele_20180611_B07_rep1_11951_M[+16.0]PHSYPYVAL	0.402494	0.00163934	0.0044214	MPHSYPYVAL	PR487_Michele_20180611_B07_rep1	11951	M(ox)PHSYPYVAL	597.287	2
1832	PR487_Michele_20180611_B07_rep1_11430_APGQPGTIL	0.401617	0.00163934	0.00445244	APGQPGTIL	PR487_Michele_20180611_B07_rep1	11430	APGQPGTIL	853.478	1
1833	PR487_Michele_20180611_B07_rep1_13608_APSPPLSGL	0.401556	0.00163934	0.00445463	APSPPLSGL	PR487_Michele_20180611_B07_rep1	13608	APSPPLSGL	838.468	1
1834	PR487_Michele_20180611_B07_rep1_5955_QPRDPGPQSAF	0.401487	0.00163934	0.00445709	QPRDPGPQSAF	PR487_Michele_20180611_B07_rep1	5955	QPRDPGPQSAF	600.295	2
1835	PR487_Michele_20180611_B07_rep1_3376_VPDPNRPQRL	0.400982	0.00163934	0.00447505	VPDPNRPQRL	PR487_Michele_20180611_B07_rep1	3376	VPDPNRPQRL	397.892	3
1836	PR487_Michele_20180611_B07_rep1_13288_SPAGGGAEALEL	0.400382	0.00163934	0.00449655	SPAGGGAEALEL	PR487_Michele_20180611_B07_rep1	13288	SPAGGGAEALEL	536.27	2
1837	PR487_Michele_20180611_B07_rep1_18714_FPAEPLEL	0.400116	0.00163934	0.00450608	FPAEPLEL	PR487_Michele_20180611_B07_rep1	18714	FPAEPLEL	915.483	1
1838	PR487_Michele_20180611_B07_rep1_15880_VPSPYLSSL	0.399605	0.00163934	0.0045245	VPSPYLSSL	PR487_Michele_20180611_B07_rep1	15880	VPSPYLSSL	962.519	1
1839	PR487_Michele_20180611_B07_rep1_7614_RPLTSPESL	0.399342	0.00163934	0.00453402	RPLTSPESL	PR487_Michele_20180611_B07_rep1	7614	RPLTSPESL	500.277	2
1840	PR487_Michele_20180611_B07_rep1_6710_AVRKPAISL	0.399214	0.00163934	0.00453864	AVRKPAISL	PR487_Michele_20180611_B07_rep1	6710	AVRKPAISL	477.808	2
1841	PR487_Michele_20180611_B07_rep1_2617_APRPPSSSPEQRTGQPSAP	0.39907	0.00163934	0.00454385	APRPPSSSPEQRTGQPSAP	PR487_Michele_20180611_B07_rep1	2617	APRPPSSSPEQRTGQPSAP	649.661	3
1842	PR487_Michele_20180611_B07_rep1_10310_IPDVHPDL	0.398626	0.00163934	0.00455999	IPDVHPDL	PR487_Michele_20180611_B07_rep1	10310	IPDVHPDL	453.24	2
1843	PR487_Michele_20180611_B07_rep1_10437_KLREPNFTL	0.398286	0.00163934	0.00457235	KLREPNFTL	PR487_Michele_20180611_B07_rep1	10437	KLREPNFTL	559.303	2
1844	PR487_Michele_20180611_B07_rep1_17563_RPEFLPQVF	0.398031	0.00163934	0.00458169	RPEFLPQVF	PR487_Michele_20180611_B07_rep1	17563	RPEFLPQVF	566.811	2
1845	PR487_Michele_20180611_B07_rep1_17563_IPKPPDLLQL	0.0856587	0.00554097	0.0537299	IPKPPDLLQL	PR487_Michele_20180611_B07_rep1	17563	IPKPPDLLQL	566.811	2
1846	PR487_Michele_20180611_B07_rep1_3140_APAAHPEGQL	0.397899	0.00163934	0.00458653	APAAHPEGQL	PR487_Michele_20180611_B07_rep1	3140	APAAHPEGQL	495.755	2
1847	PR487_Michele_20180611_B07_rep1_2929_APRPASGPIRP	0.397831	0.00163934	0.00458898	APRPASGPIRP	PR487_Michele_20180611_B07_rep1	2929	APRPASGPIRP	559.825	2
1848	PR487_Michele_20180611_B07_rep1_15797_FPALPGSSY	0.397714	0.00163934	0.00459327	FPALPGSSY	PR487_Michele_20180611_B07_rep1	15797	FPALPGSSY	938.462	1
1849	PR487_Michele_20180611_B07_rep1_10813_VPQREPLVL	0.397599	0.00163934	0.00459751	VPQREPLVL	PR487_Michele_20180611_B07_rep1	10813	VPQREPLVL	525.819	2
1850	PR487_Michele_20180611_B07_rep1_9361_PSELLRKF	0.397553	0.00163934	0.00459919	PSELLRKF	PR487_Michele_20180611_B07_rep1	9361	PSELLRKF	495.293	2
1851	PR487_Michele_20180611_B07_rep1_9361_EDVQANTVL	-0.560058	0.169677	0.949526	EDVQANTVL	PR487_Michele_20180611_B07_rep1	9361	EDVQANTVL	495.293	2
1852	PR487_Michele_20180611_B07_rep1_9361_AYVHKPYL	-1.15712	0.437761	1	AYVHKPYL	PR487_Michele_20180611_B07_rep1	9361	AYVHKPYL	495.293	2
1853	PR487_Michele_20180611_B07_rep1_7903_SPHSAAYVL	0.397138	0.00163934	0.00461444	SPHSAAYVL	PR487_Michele_20180611_B07_rep1	7903	SPHSAAYVL	472.746	2
1854	PR487_Michele_20180611_B07_rep1_10826_GPRGLLAVA	0.39671	0.00163934	0.00463021	GPRGLLAVA	PR487_Michele_20180611_B07_rep1	10826	GPRGLLAVA	853.525	1
1855	PR487_Michele_20180611_B07_rep1_7592_RPDLARRYL	0.396534	0.00163934	0.00463674	RPDLARRYL	PR487_Michele_20180611_B07_rep1	7592	RPDLARRYL	387.228	3
1856	PR487_Michele_20180611_B07_rep1_5422_HPGPVNSEL	0.396465	0.00163934	0.00463928	HPGPVNSEL	PR487_Michele_20180611_B07_rep1	5422	HPGPVNSEL	475.241	2
1857	PR487_Michele_20180611_B07_rep1_15450_GPTPIPEL	0.3963	0.00163934	0.00464541	GPTPIPEL	PR487_Michele_20180611_B07_rep1	15450	GPTPIPEL	823.456	1
1858	PR487_Michele_20180611_B07_rep1_8918_APDSQRLKLL	0.39628	0.00163934	0.00464615	APDSQRLKLL	PR487_Michele_20180611_B07_rep1	8918	APDSQRLKLL	380.896	3
1859	PR487_Michele_20180611_B07_rep1_8113_TPAEVRQVL	0.395964	0.00163934	0.00465785	TPAEVRQVL	PR487_Michele_20180611_B07_rep1	8113	TPAEVRQVL	506.793	2
1860	PR487_Michele_20180611_B07_rep1_4276_SPTSVRQM[+16.0]AL	0.395776	0.00163934	0.00466486	SPTSVRQMAL	PR487_Michele_20180611_B07_rep1	4276	SPTSVRQM(ox)AL	553.287	2
1861	PR487_Michele_20180611_B07_rep1_10267_VPQGGPVL	0.395527	0.00163934	0.00467414	VPQGGPVL	PR487_Michele_20180611_B07_rep1	10267	VPQGGPVL	766.446	1
1862	PR487_Michele_20180611_B07_rep1_7727_LPRGSIPRSL	0.395211	0.00163934	0.00468591	LPRGSIPRSL	PR487_Michele_20180611_B07_rep1	7727	LPRGSIPRSL	548.335	2
1863	PR487_Michele_20180611_B07_rep1_17789_LPGGPTLTF	0.395059	0.00163934	0.00469163	LPGGPTLTF	PR487_Michele_20180611_B07_rep1	17789	LPGGPTLTF	902.498	1
1864	PR487_Michele_20180611_B07_rep1_18742_TDAPSFSDIPNPI	0.395055	0.00163934	0.00469178	TDAPSFSDIPNPI	PR487_Michele_20180611_B07_rep1	18742	TDAPSFSDIPNPI	687.332	2
1865	PR487_Michele_20180611_B07_rep1_4532_RPGFQQTSHL	0.395046	0.00163934	0.00469209	RPGFQQTSHL	PR487_Michele_20180611_B07_rep1	4532	RPGFQQTSHL	390.731	4
1866	PR487_Michele_20180611_B07_rep1_4532_GPRKTAPVNALVSHL	-0.516376	0.142711	0.913229	GPRKTAPVNALVSHL	PR487_Michele_20180611_B07_rep1	4532	GPRKTAPVNALVSHL	390.731	4
1867	PR487_Michele_20180611_B07_rep1_14978_SPAIGLNNL	0.395031	0.00163934	0.00469266	SPAIGLNNL	PR487_Michele_20180611_B07_rep1	14978	SPAIGLNNL	898.501	1
1868	PR487_Michele_20180611_B07_rep1_6168_APNLQNQQV	0.394378	0.00163934	0.00471716	APNLQNQQV	PR487_Michele_20180611_B07_rep1	6168	APNLQNQQV	506.265	2
1869	PR487_Michele_20180611_B07_rep1_9874_IPNFPRSTV	0.394322	0.00163934	0.00471928	IPNFPRSTV	PR487_Michele_20180611_B07_rep1	9874	IPNFPRSTV	515.787	2
1870	PR487_Michele_20180611_B07_rep1_15001_RPADVIFATV	0.394301	0.00163934	0.00472006	RPADVIFATV	PR487_Michele_20180611_B07_rep1	15001	RPADVIFATV	544.808	2
1871	PR487_Michele_20180611_B07_rep1_17617_SPLVAIGQTL	0.394243	0.00163934	0.00472226	SPLVAIGQTL	PR487_Michele_20180611_B07_rep1	17617	SPLVAIGQTL	499.797	2
1872	PR487_Michele_20180611_B07_rep1_16503_FPKVPGGFSL	0.393917	0.00163934	0.00473454	FPKVPGGFSL	PR487_Michele_20180611_B07_rep1	16503	FPKVPGGFSL	524.795	2
1873	PR487_Michele_20180611_B07_rep1_6433_NPDSKLSQL	0.393352	0.00163934	0.00475594	NPDSKLSQL	PR487_Michele_20180611_B07_rep1	6433	NPDSKLSQL	501.267	2
1874	PR487_Michele_20180611_B07_rep1_9345_SPLFKGGQNSL	0.393305	0.00163934	0.00475772	SPLFKGGQNSL	PR487_Michele_20180611_B07_rep1	9345	SPLFKGGQNSL	574.309	2
1875	PR487_Michele_20180611_B07_rep1_11680_LVRDVVSSL	0.393295	0.00163934	0.00475812	LVRDVVSSL	PR487_Michele_20180611_B07_rep1	11680	LVRDVVSSL	494.295	2
1876	PR487_Michele_20180611_B07_rep1_10884_QLRLPGQQL	0.392745	0.00163934	0.00477903	QLRLPGQQL	PR487_Michele_20180611_B07_rep1	10884	QLRLPGQQL	526.814	2
1877	PR487_Michele_20180611_B07_rep1_10379_RIIPRHLQL	0.392703	0.00163934	0.00478062	RIIPRHLQL	PR487_Michele_20180611_B07_rep1	10379	RIIPRHLQL	382.58	3
1878	PR487_Michele_20180611_B07_rep1_6266_RPSQNNTIGL	0.392308	0.00163934	0.0047957	RPSQNNTIGL	PR487_Michele_20180611_B07_rep1	6266	RPSQNNTIGL	550.297	2
1879	PR487_Michele_20180611_B07_rep1_11922_RPM[+16.0]AFVTL	0.392175	0.00163934	0.00480081	RPMAFVTL	PR487_Michele_20180611_B07_rep1	11922	RPM(ox)AFVTL	475.76	2
1880	PR487_Michele_20180611_B07_rep1_12555_LPQGIVREL	0.392008	0.00163934	0.00480719	LPQGIVREL	PR487_Michele_20180611_B07_rep1	12555	LPQGIVREL	512.811	2
1881	PR487_Michele_20180611_B07_rep1_5893_APNLKSQL	0.391937	0.00163934	0.00480992	APNLKSQL	PR487_Michele_20180611_B07_rep1	5893	APNLKSQL	435.756	2
1882	PR487_Michele_20180611_B07_rep1_5893_INKPLSEKMML	-0.655798	0.218808	0.992469	INKPLSEKMML	PR487_Michele_20180611_B07_rep1	5893	INKPLSEKMML	435.756	2
1883	PR487_Michele_20180611_B07_rep1_9561_RPDTLDPAL	0.391634	0.00163934	0.00482158	RPDTLDPAL	PR487_Michele_20180611_B07_rep1	9561	RPDTLDPAL	499.269	2
1884	PR487_Michele_20180611_B07_rep1_10700_IPANRIVL	0.391601	0.00163934	0.00482282	IPANRIVL	PR487_Michele_20180611_B07_rep1	10700	IPANRIVL	448.29	2
1885	PR487_Michele_20180611_B07_rep1_7874_TPAVVSERL	0.391317	0.00163934	0.0048338	TPAVVSERL	PR487_Michele_20180611_B07_rep1	7874	TPAVVSERL	486.28	2
1886	PR487_Michele_20180611_B07_rep1_3488_APRQPGLM[+16.0]A	0.391244	0.00163934	0.0048366	APRQPGLMA	PR487_Michele_20180611_B07_rep1	3488	APRQPGLM(ox)A	478.753	2
1887	PR487_Michele_20180611_B07_rep1_15192_APAPVPVL	0.390882	0.00163934	0.00485056	APAPVPVL	PR487_Michele_20180611_B07_rep1	15192	APAPVPVL	763.471	1
1888	PR487_Michele_20180611_B07_rep1_10158_SVRPAVLQV	0.390803	0.00163934	0.00485365	SVRPAVLQV	PR487_Michele_20180611_B07_rep1	10158	SVRPAVLQV	484.798	2
1889	PR487_Michele_20180611_B07_rep1_17632_LPSLRILYM[+16.0]	0.390641	0.00163934	0.00485992	LPSLRILYM	PR487_Michele_20180611_B07_rep1	17632	LPSLRILYM(ox)	561.323	2
1890	PR487_Michele_20180611_B07_rep1_10789_RVNPALAEL	0.390365	0.00163934	0.00487064	RVNPALAEL	PR487_Michele_20180611_B07_rep1	10789	RVNPALAEL	491.788	2
1891	PR487_Michele_20180611_B07_rep1_5631_RPRAGASISTL	0.390305	0.00163934	0.00487297	RPRAGASISTL	PR487_Michele_20180611_B07_rep1	5631	RPRAGASISTL	376.888	3
1892	PR487_Michele_20180611_B07_rep1_6090_NPRNTEAVTL	0.390164	0.00163934	0.00487842	NPRNTEAVTL	PR487_Michele_20180611_B07_rep1	6090	NPRNTEAVTL	557.797	2
1893	PR487_Michele_20180611_B07_rep1_9859_SPLDSAARDEL	0.389965	0.00163934	0.00488621	SPLDSAARDEL	PR487_Michele_20180611_B07_rep1	9859	SPLDSAARDEL	587.292	2
1894	PR487_Michele_20180611_B07_rep1_17545_SPFQSSPLSL	0.389891	0.00163934	0.00488907	SPFQSSPLSL	PR487_Michele_20180611_B07_rep1	17545	SPFQSSPLSL	531.777	2
1895	PR487_Michele_20180611_B07_rep1_15687_KPFYVNVEF	0.389752	0.00163934	0.0048945	KPFYVNVEF	PR487_Michele_20180611_B07_rep1	15687	KPFYVNVEF	571.332	2
1896	PR487_Michele_20180611_B07_rep1_14456_IPAQPQLL	0.389702	0.00163934	0.00489645	IPAQPQLL	PR487_Michele_20180611_B07_rep1	14456	IPAQPQLL	879.532	1
1897	PR487_Michele_20180611_B07_rep1_13549_HVFIGGTPL	0.38906	0.00163934	0.0049216	HVFIGGTPL	PR487_Michele_20180611_B07_rep1	13549	HVFIGGTPL	470.767	2
1898	PR487_Michele_20180611_B07_rep1_4601_VPNKGYSSL	0.388784	0.00163934	0.00493243	VPNKGYSSL	PR487_Michele_20180611_B07_rep1	4601	VPNKGYSSL	482.758	2
1899	PR487_Michele_20180611_B07_rep1_10811_TPRVDNEFL	0.388532	0.00163934	0.00494235	TPRVDNEFL	PR487_Michele_20180611_B07_rep1	10811	TPRVDNEFL	545.78	2
1900	PR487_Michele_20180611_B07_rep1_10811_RPLSGSGISAF	0.282127	0.00240964	0.0115305	RPLSGSGISAF	PR487_Michele_20180611_B07_rep1	10811	RPLSGSGISAF	545.78	2
1901	PR487_Michele_20180611_B07_rep1_9930_SPYVSNEL	0.387968	0.00163934	0.00496464	SPYVSNEL	PR487_Michele_20180611_B07_rep1	9930	SPYVSNEL	908.436	1
1902	PR487_Michele_20180611_B07_rep1_9789_FPDSRTNVDL	0.387858	0.00163934	0.00496899	FPDSRTNVDL	PR487_Michele_20180611_B07_rep1	9789	FPDSRTNVDL	582.289	2
1903	PR487_Michele_20180611_B07_rep1_14252_APRLPITGL	0.387584	0.00163934	0.00497986	APRLPITGL	PR487_Michele_20180611_B07_rep1	14252	APRLPITGL	469.295	2
1904	PR487_Michele_20180611_B07_rep1_13252_YPSLPTM[+16.0]TV	0.387159	0.00163934	0.00499677	YPSLPTMTV	PR487_Michele_20180611_B07_rep1	13252	YPSLPTM(ox)TV	512.755	2
1905	PR487_Michele_20180611_B07_rep1_5019_APDQHTRLL	0.386716	0.00163934	0.00501448	APDQHTRLL	PR487_Michele_20180611_B07_rep1	5019	APDQHTRLL	350.861	3
1906	PR487_Michele_20180611_B07_rep1_5019_PSLVFVFKN	-1.30567	0.471686	1	PSLVFVFKN	PR487_Michele_20180611_B07_rep1	5019	PSLVFVFKN	350.861	3
1907	PR487_Michele_20180611_B07_rep1_8874_HPKTPLPPEL	0.386634	0.00163934	0.00501777	HPKTPLPPEL	PR487_Michele_20180611_B07_rep1	8874	HPKTPLPPEL	564.824	2
1908	PR487_Michele_20180611_B07_rep1_12147_LPRVGVGTSF	0.386559	0.00163934	0.00502075	LPRVGVGTSF	PR487_Michele_20180611_B07_rep1	12147	LPRVGVGTSF	516.796	2
1909	PR487_Michele_20180611_B07_rep1_13489_APDAVYTEL	0.386557	0.00163934	0.00502085	APDAVYTEL	PR487_Michele_20180611_B07_rep1	13489	APDAVYTEL	978.479	1
1910	PR487_Michele_20180611_B07_rep1_9272_HPRDPNLLL	0.386436	0.00163934	0.00502569	HPRDPNLLL	PR487_Michele_20180611_B07_rep1	9272	HPRDPNLLL	537.806	2
1911	PR487_Michele_20180611_B07_rep1_8092_LPRRPNDIYV	0.386326	0.00163934	0.00503011	LPRRPNDIYV	PR487_Michele_20180611_B07_rep1	8092	LPRRPNDIYV	621.851	2
1912	PR487_Michele_20180611_B07_rep1_15519_APAYGVYL	0.386035	0.00163934	0.00504177	APAYGVYL	PR487_Michele_20180611_B07_rep1	15519	APAYGVYL	853.446	1
1913	PR487_Michele_20180611_B07_rep1_4775_PTKQTQTF	0.385876	0.00163934	0.00504818	PTKQTQTF	PR487_Michele_20180611_B07_rep1	4775	PTKQTQTF	950.494	1
1914	PR487_Michele_20180611_B07_rep1_10137_HPRTSITVVL	0.385554	0.00163934	0.00506117	HPRTSITVVL	PR487_Michele_20180611_B07_rep1	10137	HPRTSITVVL	561.835	2
1915	PR487_Michele_20180611_B07_rep1_8062_APVGGSPGL	0.38543	0.00163934	0.00506618	APVGGSPGL	PR487_Michele_20180611_B07_rep1	8062	APVGGSPGL	754.408	1
1916	PR487_Michele_20180611_B07_rep1_13241_APRTGLLEL	0.385294	0.00163934	0.00507168	APRTGLLEL	PR487_Michele_20180611_B07_rep1	13241	APRTGLLEL	485.29	2
1917	PR487_Michele_20180611_B07_rep1_7988_LPAGSGNAL	0.385214	0.00163934	0.00507489	LPAGSGNAL	PR487_Michele_20180611_B07_rep1	7988	LPAGSGNAL	799.431	1
1918	PR487_Michele_20180611_B07_rep1_12481_PFKPPKVTF	0.38508	0.00163934	0.00508033	PFKPPKVTF	PR487_Michele_20180611_B07_rep1	12481	PFKPPKVTF	530.814	2
1919	PR487_Michele_20180611_B07_rep1_8060_FPDAREQEI	0.385008	0.00163934	0.00508323	FPDAREQEI	PR487_Michele_20180611_B07_rep1	8060	FPDAREQEI	552.77	2
1920	PR487_Michele_20180611_B07_rep1_9576_RPNALAVQQL	0.384987	0.00163934	0.00508411	RPNALAVQQL	PR487_Michele_20180611_B07_rep1	9576	RPNALAVQQL	555.325	2
1921	PR487_Michele_20180611_B07_rep1_12422_LPKQPPLAL	0.384732	0.00163934	0.00509447	LPKQPPLAL	PR487_Michele_20180611_B07_rep1	12422	LPKQPPLAL	488.813	4
1922	PR487_Michele_20180611_B07_rep1_6976_RPREASLTEL	0.384725	0.00163934	0.00509473	RPREASLTEL	PR487_Michele_20180611_B07_rep1	6976	RPREASLTEL	586.326	2
1923	PR487_Michele_20180611_B07_rep1_5063_PNQKRLTL	0.384716	0.00163934	0.00509509	PNQKRLTL	PR487_Michele_20180611_B07_rep1	5063	PNQKRLTL	485.296	2
1924	PR487_Michele_20180611_B07_rep1_15003_SPGVM[+16.0]PLSL	0.38469	0.00163934	0.00509615	SPGVMPLSL	PR487_Michele_20180611_B07_rep1	15003	SPGVM(ox)PLSL	916.48	1
1925	PR487_Michele_20180611_B07_rep1_16617_LPQGPLGTSF	0.384642	0.00163934	0.00509811	LPQGPLGTSF	PR487_Michele_20180611_B07_rep1	16617	LPQGPLGTSF	508.775	2
1926	PR487_Michele_20180611_B07_rep1_10524_VPVGRVETGVL	0.383914	0.00163934	0.00512778	VPVGRVETGVL	PR487_Michele_20180611_B07_rep1	10524	VPVGRVETGVL	563.335	2
1927	PR487_Michele_20180611_B07_rep1_6502_APFDRRATSL	0.383882	0.00163934	0.0051291	APFDRRATSL	PR487_Michele_20180611_B07_rep1	6502	APFDRRATSL	378.54	3
1928	PR487_Michele_20180611_B07_rep1_4415_RPEIQRLDT	0.383835	0.00163934	0.00513104	RPEIQRLDT	PR487_Michele_20180611_B07_rep1	4415	RPEIQRLDT	564.312	2
1929	PR487_Michele_20180611_B07_rep1_10676_SPTKLDVTL	0.383227	0.00163934	0.00515599	SPTKLDVTL	PR487_Michele_20180611_B07_rep1	10676	SPTKLDVTL	487.282	2
1930	PR487_Michele_20180611_B07_rep1_10676_KEYPMYSG	-0.823915	0.304497	1	KEYPMYSG	PR487_Michele_20180611_B07_rep1	10676	KEYPMYSG	487.282	2
1931	PR487_Michele_20180611_B07_rep1_11434_GPSGIETEL	0.382822	0.00163934	0.00517267	GPSGIETEL	PR487_Michele_20180611_B07_rep1	11434	GPSGIETEL	902.446	1
1932	PR487_Michele_20180611_B07_rep1_9047_QPQPGFGYSM[+16.0]	0.382681	0.00163934	0.00517849	QPQPGFGYSM	PR487_Michele_20180611_B07_rep1	9047	QPQPGFGYSM(ox)	564.245	2
1933	PR487_Michele_20180611_B07_rep1_14302_NPTGGLVGL	0.38267	0.00163934	0.00517891	NPTGGLVGL	PR487_Michele_20180611_B07_rep1	14302	NPTGGLVGL	827.462	1
1934	PR487_Michele_20180611_B07_rep1_6508_AGGPGAGPRTPPM[+16.0]TL	0.382639	0.00163934	0.00518022	AGGPGAGPRTPPMTL	PR487_Michele_20180611_B07_rep1	6508	AGGPGAGPRTPPM(ox)TL	698.356	2
1935	PR487_Michele_20180611_B07_rep1_10149_TPLGSSEL	0.382568	0.00163934	0.00518314	TPLGSSEL	PR487_Michele_20180611_B07_rep1	10149	TPLGSSEL	803.414	1
1936	PR487_Michele_20180611_B07_rep1_7924_SPPEVTGRSSVL	0.382548	0.00163934	0.00518395	SPPEVTGRSSVL	PR487_Michele_20180611_B07_rep1	7924	SPPEVTGRSSVL	614.831	2
1937	PR487_Michele_20180611_B07_rep1_11001_LPAPPAVSA	0.382418	0.00163934	0.00518934	LPAPPAVSA	PR487_Michele_20180611_B07_rep1	11001	LPAPPAVSA	822.472	1
1938	PR487_Michele_20180611_B07_rep1_7418_KPGKFVTTL	0.382264	0.00163934	0.0051957	KPGKFVTTL	PR487_Michele_20180611_B07_rep1	7418	KPGKFVTTL	495.803	2
1939	PR487_Michele_20180611_B07_rep1_13634_PFPGPIPN	0.382086	0.00163934	0.00520309	PFPGPIPN	PR487_Michele_20180611_B07_rep1	13634	PFPGPIPN	419.726	2
1940	PR487_Michele_20180611_B07_rep1_4763_VPSGSSGSL	0.382062	0.00163934	0.00520408	VPSGSSGSL	PR487_Michele_20180611_B07_rep1	4763	VPSGSSGSL	790.394	1
1941	PR487_Michele_20180611_B07_rep1_8698_SPGQRAVLL	0.38203	0.00163934	0.00520542	SPGQRAVLL	PR487_Michele_20180611_B07_rep1	8698	SPGQRAVLL	470.782	2
1942	PR487_Michele_20180611_B07_rep1_8698_IGRQGPQGE	-1.30935	0.472624	1	IGRQGPQGE	PR487_Michele_20180611_B07_rep1	8698	IGRQGPQGE	470.782	2
1943	PR487_Michele_20180611_B07_rep1_8698_LPNQKDKV	-1.48864	0.497238	1	LPNQKDKV	PR487_Michele_20180611_B07_rep1	8698	LPNQKDKV	470.782	2
1944	PR487_Michele_20180611_B07_rep1_8432_FPGKHFQEI	0.381787	0.00163934	0.00521551	FPGKHFQEI	PR487_Michele_20180611_B07_rep1	8432	FPGKHFQEI	551.788	2
1945	PR487_Michele_20180611_B07_rep1_16901_NPRLNILDTL	0.381499	0.00163934	0.00522753	NPRLNILDTL	PR487_Michele_20180611_B07_rep1	16901	NPRLNILDTL	584.839	2
1946	PR487_Michele_20180611_B07_rep1_13635_GPNQDLTVL	0.381458	0.00163934	0.00522923	GPNQDLTVL	PR487_Michele_20180611_B07_rep1	13635	GPNQDLTVL	478.756	2
1947	PR487_Michele_20180611_B07_rep1_11950_KPYTPVSGSLL	0.381329	0.00163934	0.00523463	KPYTPVSGSLL	PR487_Michele_20180611_B07_rep1	11950	KPYTPVSGSLL	581.329	2
1948	PR487_Michele_20180611_B07_rep1_5676_LPQANRDTL	0.38132	0.00163934	0.00523497	LPQANRDTL	PR487_Michele_20180611_B07_rep1	5676	LPQANRDTL	514.28	2
1949	PR487_Michele_20180611_B07_rep1_5676_QPAKKVATGE	-1.29806	0.47112	1	QPAKKVATGE	PR487_Michele_20180611_B07_rep1	5676	QPAKKVATGE	514.28	2
1950	PR487_Michele_20180611_B07_rep1_13002_APFDAQASL	0.381277	0.00163934	0.00523677	APFDAQASL	PR487_Michele_20180611_B07_rep1	13002	APFDAQASL	919.451	1
1951	PR487_Michele_20180611_B07_rep1_4635_APTYGHGL	0.381262	0.00163934	0.00523741	APTYGHGL	PR487_Michele_20180611_B07_rep1	4635	APTYGHGL	408.206	2
1952	PR487_Michele_20180611_B07_rep1_4635_GHYAVAAK	-0.884589	0.334324	1	GHYAVAAK	PR487_Michele_20180611_B07_rep1	4635	GHYAVAAK	408.206	2
1953	PR487_Michele_20180611_B07_rep1_11013_RPLYKNIVL	0.381119	0.00163934	0.00524339	RPLYKNIVL	PR487_Michele_20180611_B07_rep1	11013	RPLYKNIVL	558.351	2
1954	PR487_Michele_20180611_B07_rep1_14116_KPALPDGSLVI	0.380985	0.00163934	0.00524897	KPALPDGSLVI	PR487_Michele_20180611_B07_rep1	14116	KPALPDGSLVI	555.332	2
1955	PR487_Michele_20180611_B07_rep1_15245_NPIGSLQEL	0.380934	0.00163934	0.00525114	NPIGSLQEL	PR487_Michele_20180611_B07_rep1	15245	NPIGSLQEL	485.764	2
1956	PR487_Michele_20180611_B07_rep1_17827_SPLYSPVSF	0.380341	0.00163934	0.00527601	SPLYSPVSF	PR487_Michele_20180611_B07_rep1	17827	SPLYSPVSF	996.505	1
1957	PR487_Michele_20180611_B07_rep1_6994_HPTARNVLL	0.38019	0.00163934	0.00528239	HPTARNVLL	PR487_Michele_20180611_B07_rep1	6994	HPTARNVLL	510.802	2
1958	PR487_Michele_20180611_B07_rep1_4764_RVRNKLIVM[+16.0]	0.380113	0.00163934	0.0052856	RVRNKLIVM	PR487_Michele_20180611_B07_rep1	4764	RVRNKLIVM(ox)	382.238	3
1959	PR487_Michele_20180611_B07_rep1_15839_SPSVSQLSVL	0.379914	0.00163934	0.00529401	SPSVSQLSVL	PR487_Michele_20180611_B07_rep1	15839	SPSVSQLSVL	508.785	2
1960	PR487_Michele_20180611_B07_rep1_7876_KPGPPQLSV	0.379618	0.00163934	0.00530651	KPGPPQLSV	PR487_Michele_20180611_B07_rep1	7876	KPGPPQLSV	461.771	2
1961	PR487_Michele_20180611_B07_rep1_7876_GPPVLKLVT	-0.704361	0.246732	1	GPPVLKLVT	PR487_Michele_20180611_B07_rep1	7876	GPPVLKLVT	461.771	2
1962	PR487_Michele_20180611_B07_rep1_7876_GPPPQSKPN	-1.2585	0.46441	1	GPPPQSKPN	PR487_Michele_20180611_B07_rep1	7876	GPPPQSKPN	461.771	2
1963	PR487_Michele_20180611_B07_rep1_5822_QPRYPVNSV	0.379495	0.00163934	0.00531175	QPRYPVNSV	PR487_Michele_20180611_B07_rep1	5822	QPRYPVNSV	1059.56	1
1964	PR487_Michele_20180611_B07_rep1_11210_LPVHSSPQAIL	0.379402	0.00163934	0.00531566	LPVHSSPQAIL	PR487_Michele_20180611_B07_rep1	11210	LPVHSSPQAIL	581.791	2
1965	PR487_Michele_20180611_B07_rep1_6351_SPSTGQPSL	0.378977	0.00163934	0.00533373	SPSTGQPSL	PR487_Michele_20180611_B07_rep1	6351	SPSTGQPSL	873.432	1
1966	PR487_Michele_20180611_B07_rep1_8858_TPYNGTEAL	0.378965	0.00163934	0.00533422	TPYNGTEAL	PR487_Michele_20180611_B07_rep1	8858	TPYNGTEAL	965.459	1
1967	PR487_Michele_20180611_B07_rep1_11824_LPNIHPEL	0.378707	0.00163934	0.00534521	LPNIHPEL	PR487_Michele_20180611_B07_rep1	11824	LPNIHPEL	466.764	2
1968	PR487_Michele_20180611_B07_rep1_19818_APGLFGTPL	0.378702	0.00163934	0.00534542	APGLFGTPL	PR487_Michele_20180611_B07_rep1	19818	APGLFGTPL	872.487	1
1969	PR487_Michele_20180611_B07_rep1_13147_RPFQDPDLSSL	0.378657	0.00163934	0.00534736	RPFQDPDLSSL	PR487_Michele_20180611_B07_rep1	13147	RPFQDPDLSSL	637.823	2
1970	PR487_Michele_20180611_B07_rep1_9145_FPRFPHRGL	0.378221	0.00163934	0.00536597	FPRFPHRGL	PR487_Michele_20180611_B07_rep1	9145	FPRFPHRGL	376.214	3
1971	PR487_Michele_20180611_B07_rep1_12199_LPKQPPLAL	0.377501	0.00163934	0.00539685	LPKQPPLAL	PR487_Michele_20180611_B07_rep1	12199	LPKQPPLAL	488.813	2
1972	PR487_Michele_20180611_B07_rep1_6543_APGPSTSTI	0.37741	0.00163934	0.00540076	APGPSTSTI	PR487_Michele_20180611_B07_rep1	6543	APGPSTSTI	830.427	1
1973	PR487_Michele_20180611_B07_rep1_11668_VPKSPAFAL	0.37736	0.00163934	0.00540295	VPKSPAFAL	PR487_Michele_20180611_B07_rep1	11668	VPKSPAFAL	465.276	2
1974	PR487_Michele_20180611_B07_rep1_7702_KPTRLNVF	0.377194	0.00163934	0.00541008	KPTRLNVF	PR487_Michele_20180611_B07_rep1	7702	KPTRLNVF	487.793	2
1975	PR487_Michele_20180611_B07_rep1_7702_VNYQAPRK	-1.18277	0.44646	1	VNYQAPRK	PR487_Michele_20180611_B07_rep1	7702	VNYQAPRK	487.793	2
1976	PR487_Michele_20180611_B07_rep1_9188_SPITGNDL	0.377161	0.00163934	0.00541154	SPITGNDL	PR487_Michele_20180611_B07_rep1	9188	SPITGNDL	816.41	1
1977	PR487_Michele_20180611_B07_rep1_13748_QPLLREVL	0.377159	0.00163934	0.00541159	QPLLREVL	PR487_Michele_20180611_B07_rep1	13748	QPLLREVL	484.301	2
1978	PR487_Michele_20180611_B07_rep1_3999_SPEQRATATQL	0.376933	0.00163934	0.00542137	SPEQRATATQL	PR487_Michele_20180611_B07_rep1	3999	SPEQRATATQL	601.312	2
1979	PR487_Michele_20180611_B07_rep1_13881_APYQGPDAVPGAL	0.376788	0.00163934	0.00542764	APYQGPDAVPGAL	PR487_Michele_20180611_B07_rep1	13881	APYQGPDAVPGAL	628.319	2
1980	PR487_Michele_20180611_B07_rep1_7935_APALFRGM[+16.0]	0.376736	0.00163934	0.0054299	APALFRGM	PR487_Michele_20180611_B07_rep1	7935	APALFRGM(ox)	439.731	2
1981	PR487_Michele_20180611_B07_rep1_11569_QPEFRAVL	0.376686	0.00163934	0.00543204	QPEFRAVL	PR487_Michele_20180611_B07_rep1	11569	QPEFRAVL	480.269	2
1982	PR487_Michele_20180611_B07_rep1_14473_SPQGPGALF	0.37632	0.00163934	0.00544793	SPQGPGALF	PR487_Michele_20180611_B07_rep1	14473	SPQGPGALF	873.447	1
1983	PR487_Michele_20180611_B07_rep1_4333_KPRTVATPL	0.376146	0.00163934	0.00545548	KPRTVATPL	PR487_Michele_20180611_B07_rep1	4333	KPRTVATPL	491.806	2
1984	PR487_Michele_20180611_B07_rep1_4333_TRIWVLPV	-2.74921	0.549787	1	TRIWVLPV	PR487_Michele_20180611_B07_rep1	4333	TRIWVLPV	491.806	2
1985	PR487_Michele_20180611_B07_rep1_14254_TPTGYIESL	0.376061	0.00163934	0.00545918	TPTGYIESL	PR487_Michele_20180611_B07_rep1	14254	TPTGYIESL	980.494	1
1986	PR487_Michele_20180611_B07_rep1_12718_VPVFRPM[+16.0]DL	0.376018	0.00163934	0.00546107	VPVFRPMDL	PR487_Michele_20180611_B07_rep1	12718	VPVFRPM(ox)DL	545.292	2
1987	PR487_Michele_20180611_B07_rep1_6195_APNYRLKSL	0.375345	0.00163934	0.00549045	APNYRLKSL	PR487_Michele_20180611_B07_rep1	6195	APNYRLKSL	530.785	2
1988	PR487_Michele_20180611_B07_rep1_9079_SPITKLSV	0.375152	0.00163934	0.00549888	SPITKLSV	PR487_Michele_20180611_B07_rep1	9079	SPITKLSV	422.761	2
1989	PR487_Michele_20180611_B07_rep1_2982_TPRRSATSTSASPTL	0.374903	0.00163934	0.00550981	TPRRSATSTSASPTL	PR487_Michele_20180611_B07_rep1	2982	TPRRSATSTSASPTL	511.606	3
1990	PR487_Michele_20180611_B07_rep1_11483_SPFYQEGV	0.374885	0.00163934	0.00551061	SPFYQEGV	PR487_Michele_20180611_B07_rep1	11483	SPFYQEGV	463.716	2
1991	PR487_Michele_20180611_B07_rep1_6094_IPQKQREITL	0.374827	0.00163934	0.00551315	IPQKQREITL	PR487_Michele_20180611_B07_rep1	6094	IPQKQREITL	409.247	3
1992	PR487_Michele_20180611_B07_rep1_6765_TPRPDDPSPL	0.374721	0.00163934	0.00551785	TPRPDDPSPL	PR487_Michele_20180611_B07_rep1	6765	TPRPDDPSPL	547.778	2
1993	PR487_Michele_20180611_B07_rep1_5340_APQPQSSL	0.374633	0.00163934	0.00552172	APQPQSSL	PR487_Michele_20180611_B07_rep1	5340	APQPQSSL	827.426	1
1994	PR487_Michele_20180611_B07_rep1_8983_LPRSSFSSSSEL	0.37433	0.00163934	0.00553508	LPRSSFSSSSEL	PR487_Michele_20180611_B07_rep1	8983	LPRSSFSSSSEL	648.825	2
1995	PR487_Michele_20180611_B07_rep1_5559_M[+16.0]PQSGTGVSV	0.374293	0.00163934	0.00553672	MPQSGTGVSV	PR487_Michele_20180611_B07_rep1	5559	M(ox)PQSGTGVSV	978.456	1
1996	PR487_Michele_20180611_B07_rep1_13743_LPSGQLTSL	0.373955	0.00163934	0.00555164	LPSGQLTSL	PR487_Michele_20180611_B07_rep1	13743	LPSGQLTSL	915.516	1
1997	PR487_Michele_20180611_B07_rep1_8223_VPQVGPDRL	0.373456	0.00163934	0.00557376	VPQVGPDRL	PR487_Michele_20180611_B07_rep1	8223	VPQVGPDRL	490.78	2
1998	PR487_Michele_20180611_B07_rep1_13545_TPFPSPNSSL	0.373178	0.00163934	0.00558612	TPFPSPNSSL	PR487_Michele_20180611_B07_rep1	13545	TPFPSPNSSL	523.761	2
[truncated: 7,457 more rows]

## Sheet: standard_B07_RNA
	PSMId	score	q-value	posterior_error_prob	peptide	source	scan	modifiedSeqeunce	m/z	charge
0	PR487_Michele_20180611_B07_rep1_7542_GSDQSENVDRGAGSIREAGGAF	1.97357	0.000613121	9.55353e-09	GSDQSENVDRGAGSIREAGGAF	PR487_Michele_20180611_B07_rep1	7542	GSDQSENVDRGAGSIREAGGAF	727.337	3
1	PR487_Michele_20180611_B07_rep1_8002_GPASQQLSGGYGGGYGGQSSM[+16.0]	1.85678	0.000613121	2.53452e-08	GPASQQLSGGYGGGYGGQSSM	PR487_Michele_20180611_B07_rep1	8002	GPASQQLSGGYGGGYGGQSSM(ox)	981.419	2
2	PR487_Michele_20180611_B07_rep1_6422_SPSDSYQGKGFVM[+16.0]	1.79943	0.000613121	4.09239e-08	SPSDSYQGKGFVM	PR487_Michele_20180611_B07_rep1	6422	SPSDSYQGKGFVM(ox)	709.818	2
3	PR487_Michele_20180611_B07_rep1_14352_SPFASQSRGYFL	1.69089	0.000613121	1.01339e-07	SPFASQSRGYFL	PR487_Michele_20180611_B07_rep1	14352	SPFASQSRGYFL	680.339	2
4	PR487_Michele_20180611_B07_rep1_9682_APHPFPHPAF	1.64619	0.000613121	1.47223e-07	APHPFPHPAF	PR487_Michele_20180611_B07_rep1	9682	APHPFPHPAF	559.282	2
5	PR487_Michele_20180611_B07_rep1_5381_APRPASGPIRPIVR	1.59774	0.000613121	2.20663e-07	APRPASGPIRPIVR	PR487_Michele_20180611_B07_rep1	5381	APRPASGPIRPIVR	496.304	3
6	PR487_Michele_20180611_B07_rep1_5381_YPGADRQAL	0.531761	0.000613121	0.00162593	YPGADRQAL	PR487_Michele_20180611_B07_rep1	5381	YPGADRQAL	496.304	3
7	PR487_Michele_20180611_B07_rep1_5554_M[+16.0]PSEQIRNQL	1.53246	0.000613121	3.80703e-07	MPSEQIRNQL	PR487_Michele_20180611_B07_rep1	5554	M(ox)PSEQIRNQL	616.309	2
8	PR487_Michele_20180611_B07_rep1_11289_YPNVNIHNF	1.4778	0.000613121	6.01066e-07	YPNVNIHNF	PR487_Michele_20180611_B07_rep1	11289	YPNVNIHNF	559.275	2
9	PR487_Michele_20180611_B07_rep1_10804_KPAEYGYVSL	1.47438	0.000613121	6.18496e-07	KPAEYGYVSL	PR487_Michele_20180611_B07_rep1	10804	KPAEYGYVSL	563.793	2
10	PR487_Michele_20180611_B07_rep1_14032_SPRAPEPALEPESLDFSGAGQRL	1.44625	0.000613121	7.82337e-07	SPRAPEPALEPESLDFSGAGQRL	PR487_Michele_20180611_B07_rep1	14032	SPRAPEPALEPESLDFSGAGQRL	808.744	3
11	PR487_Michele_20180611_B07_rep1_9373_TPFIRPVM[+16.0]	1.42841	0.000613121	9.08078e-07	TPFIRPVM	PR487_Michele_20180611_B07_rep1	9373	TPFIRPVM(ox)	488.768	2
12	PR487_Michele_20180611_B07_rep1_7618_SDQSENVDRGAGSIREAGGAF	1.42525	0.000613121	9.32335e-07	SDQSENVDRGAGSIREAGGAF	PR487_Michele_20180611_B07_rep1	7618	SDQSENVDRGAGSIREAGGAF	708.331	3
13	PR487_Michele_20180611_B07_rep1_4189_APGIRDHESL	1.39046	0.000613121	1.24678e-06	APGIRDHESL	PR487_Michele_20180611_B07_rep1	4189	APGIRDHESL	547.783	2
14	PR487_Michele_20180611_B07_rep1_6891_YPGQPHPAL	1.37563	0.000613121	1.41127e-06	YPGQPHPAL	PR487_Michele_20180611_B07_rep1	6891	YPGQPHPAL	490.254	2
15	PR487_Michele_20180611_B07_rep1_2585_KPRNQGGYGGSSSSSSYGSGRRF	1.35507	0.000613121	1.67569e-06	KPRNQGGYGGSSSSSSYGSGRRF	PR487_Michele_20180611_B07_rep1	2585	KPRNQGGYGGSSSSSSYGSGRRF	595.535	4
16	PR487_Michele_20180611_B07_rep1_5970_QPQFQRQGL	1.34909	0.000613121	1.76152e-06	QPQFQRQGL	PR487_Michele_20180611_B07_rep1	5970	QPQFQRQGL	551.294	2
17	PR487_Michele_20180611_B07_rep1_12436_SPYQNIKIL	1.33334	0.000613121	2.00934e-06	SPYQNIKIL	PR487_Michele_20180611_B07_rep1	12436	SPYQNIKIL	538.312	2
18	PR487_Michele_20180611_B07_rep1_4948_GSHSM[+16.0]RYFYTSVSRPGR	1.33022	0.000613121	2.06233e-06	GSHSMRYFYTSVSRPGR	PR487_Michele_20180611_B07_rep1	4948	GSHSM(ox)RYFYTSVSRPGR	501.743	4
19	PR487_Michele_20180611_B07_rep1_7110_TPSEPHPVL	1.32403	0.000613121	2.17183e-06	TPSEPHPVL	PR487_Michele_20180611_B07_rep1	7110	TPSEPHPVL	488.759	2
20	PR487_Michele_20180611_B07_rep1_7110_HPDRLPLQ	-1.18551	0.417469	1	HPDRLPLQ	PR487_Michele_20180611_B07_rep1	7110	HPDRLPLQ	488.759	2
21	PR487_Michele_20180611_B07_rep1_12812_SPQEFIHEL	1.31872	0.000613121	2.27031e-06	SPQEFIHEL	PR487_Michele_20180611_B07_rep1	12812	SPQEFIHEL	550.275	2
22	PR487_Michele_20180611_B07_rep1_12812_EQLLLLGTLT	-0.973928	0.358091	1	EQLLLLGTLT	PR487_Michele_20180611_B07_rep1	12812	EQLLLLGTLT	550.275	2
23	PR487_Michele_20180611_B07_rep1_2839_HPREPALGPHGPS	1.31384	0.000613121	2.36474e-06	HPREPALGPHGPS	PR487_Michele_20180611_B07_rep1	2839	HPREPALGPHGPS	451.234	3
24	PR487_Michele_20180611_B07_rep1_3307_APRLVQKEKID	1.29944	0.000613121	2.66715e-06	APRLVQKEKID	PR487_Michele_20180611_B07_rep1	3307	APRLVQKEKID	432.926	3
25	PR487_Michele_20180611_B07_rep1_7399_APVEVTHNF	1.29461	0.000613121	2.77689e-06	APVEVTHNF	PR487_Michele_20180611_B07_rep1	7399	APVEVTHNF	507.256	2
26	PR487_Michele_20180611_B07_rep1_6309_KPFHKIETL	1.29415	0.000613121	2.78769e-06	KPFHKIETL	PR487_Michele_20180611_B07_rep1	6309	KPFHKIETL	556.827	2
27	PR487_Michele_20180611_B07_rep1_10882_SPFASQSRGYF	1.29254	0.000613121	2.8254e-06	SPFASQSRGYF	PR487_Michele_20180611_B07_rep1	10882	SPFASQSRGYF	623.797	2
28	PR487_Michele_20180611_B07_rep1_8668_VGPFAPGITEKAPEEK	1.28258	0.000613121	3.07066e-06	VGPFAPGITEKAPEEK	PR487_Michele_20180611_B07_rep1	8668	VGPFAPGITEKAPEEK	557.298	3
29	PR487_Michele_20180611_B07_rep1_11150_VPYVHLVSM[+16.0]	1.2779	0.000613121	3.19305e-06	VPYVHLVSM	PR487_Michele_20180611_B07_rep1	11150	VPYVHLVSM(ox)	530.778	2
30	PR487_Michele_20180611_B07_rep1_11150_IHETTFNSI	-0.281324	0.0498906	0.59157	IHETTFNSI	PR487_Michele_20180611_B07_rep1	11150	IHETTFNSI	530.778	2
31	PR487_Michele_20180611_B07_rep1_9187_RPRYLEIRAV	1.2746	0.000613121	3.28228e-06	RPRYLEIRAV	PR487_Michele_20180611_B07_rep1	9187	RPRYLEIRAV	424.923	3
32	PR487_Michele_20180611_B07_rep1_11433_RPHLPLLM[+16.0]	1.25775	0.000613121	3.77831e-06	RPHLPLLM	PR487_Michele_20180611_B07_rep1	11433	RPHLPLLM(ox)	496.789	2
33	PR487_Michele_20180611_B07_rep1_7161_SPYFRDHSAL	1.24138	0.000613121	4.33208e-06	SPYFRDHSAL	PR487_Michele_20180611_B07_rep1	7161	SPYFRDHSAL	596.792	2
34	PR487_Michele_20180611_B07_rep1_10205_LVQDVANNTNEEAGDGTTTATVLAR	1.23862	0.000613121	4.43306e-06	LVQDVANNTNEEAGDGTTTATVLAR	PR487_Michele_20180611_B07_rep1	10205	LVQDVANNTNEEAGDGTTTATVLAR	854.088	3
35	PR487_Michele_20180611_B07_rep1_4336_SPKNIGGSHSVL	1.23445	0.000613121	4.59039e-06	SPKNIGGSHSVL	PR487_Michele_20180611_B07_rep1	4336	SPKNIGGSHSVL	598.324	2
36	PR487_Michele_20180611_B07_rep1_9304_YPSDSFRQSL	1.22598	0.000613121	4.9269e-06	YPSDSFRQSL	PR487_Michele_20180611_B07_rep1	9304	YPSDSFRQSL	600.288	2
37	PR487_Michele_20180611_B07_rep1_16346_FPVGPGTGF	1.22513	0.000613121	4.96201e-06	FPVGPGTGF	PR487_Michele_20180611_B07_rep1	16346	FPVGPGTGF	878.441	1
38	PR487_Michele_20180611_B07_rep1_7292_FPM[+16.0]THGNTGF	1.20489	0.000613121	5.87606e-06	FPMTHGNTGF	PR487_Michele_20180611_B07_rep1	7292	FPM(ox)THGNTGF	562.745	2
39	PR487_Michele_20180611_B07_rep1_7292_RARQIAAKIGGDAGTSL	0.0879849	0.00582627	0.0620759	RARQIAAKIGGDAGTSL	PR487_Michele_20180611_B07_rep1	7292	RARQIAAKIGGDAGTSL	562.745	2
40	PR487_Michele_20180611_B07_rep1_14827_IPNSPFHVL	1.2011	0.000613121	6.06532e-06	IPNSPFHVL	PR487_Michele_20180611_B07_rep1	14827	IPNSPFHVL	512.285	2
41	PR487_Michele_20180611_B07_rep1_16246_TPGNFFHVL	1.19937	0.000613121	6.15347e-06	TPGNFFHVL	PR487_Michele_20180611_B07_rep1	16246	TPGNFFHVL	516.269	2
42	PR487_Michele_20180611_B07_rep1_11010_GPVYPHPVL	1.19862	0.000613121	6.19214e-06	GPVYPHPVL	PR487_Michele_20180611_B07_rep1	11010	GPVYPHPVL	489.774	2
43	PR487_Michele_20180611_B07_rep1_8396_YPTSSSTSF	1.19662	0.000613121	6.29675e-06	YPTSSSTSF	PR487_Michele_20180611_B07_rep1	8396	YPTSSSTSF	976.425	1
44	PR487_Michele_20180611_B07_rep1_5090_SPQNVPEKL	1.19635	0.000613121	6.31072e-06	SPQNVPEKL	PR487_Michele_20180611_B07_rep1	5090	SPQNVPEKL	506.277	2
45	PR487_Michele_20180611_B07_rep1_5090_NSKAYTSNK	-0.920297	0.339907	1	NSKAYTSNK	PR487_Michele_20180611_B07_rep1	5090	NSKAYTSNK	506.277	2
46	PR487_Michele_20180611_B07_rep1_14179_VPDTSRIYVAL	1.19089	0.000613121	6.60514e-06	VPDTSRIYVAL	PR487_Michele_20180611_B07_rep1	14179	VPDTSRIYVAL	617.346	2
47	PR487_Michele_20180611_B07_rep1_5137_SPGVM[+16.0]GTSV	1.19066	0.000613121	6.61814e-06	SPGVMGTSV	PR487_Michele_20180611_B07_rep1	5137	SPGVM(ox)GTSV	850.398	1
48	PR487_Michele_20180611_B07_rep1_17825_APRLPLPYGF	1.17878	0.000613121	7.3087e-06	APRLPLPYGF	PR487_Michele_20180611_B07_rep1	17825	APRLPLPYGF	565.822	2
49	PR487_Michele_20180611_B07_rep1_8569_TPSLVKSTSQL	1.17659	0.000613121	7.44333e-06	TPSLVKSTSQL	PR487_Michele_20180611_B07_rep1	8569	TPSLVKSTSQL	580.83	2
50	PR487_Michele_20180611_B07_rep1_14206_GPSPTFGEL	1.17616	0.000613121	7.47014e-06	GPSPTFGEL	PR487_Michele_20180611_B07_rep1	14206	GPSPTFGEL	904.442	1
51	PR487_Michele_20180611_B07_rep1_7902_FPDNQRPAL	1.17602	0.000613121	7.47873e-06	FPDNQRPAL	PR487_Michele_20180611_B07_rep1	7902	FPDNQRPAL	529.275	2
52	PR487_Michele_20180611_B07_rep1_5043_NPKFAEHGETL	1.17504	0.000613121	7.5407e-06	NPKFAEHGETL	PR487_Michele_20180611_B07_rep1	5043	NPKFAEHGETL	621.81	2
53	PR487_Michele_20180611_B07_rep1_7283_GPSGAYREGVL	1.17401	0.000613121	7.60533e-06	GPSGAYREGVL	PR487_Michele_20180611_B07_rep1	7283	GPSGAYREGVL	553.286	2
54	PR487_Michele_20180611_B07_rep1_4313_SPKNIGGSHSVL	1.17223	0.000613121	7.71961e-06	SPKNIGGSHSVL	PR487_Michele_20180611_B07_rep1	4313	SPKNIGGSHSVL	598.332	2
55	PR487_Michele_20180611_B07_rep1_5691_RPTEGFEKL	1.16912	0.000613121	7.9226e-06	RPTEGFEKL	PR487_Michele_20180611_B07_rep1	5691	RPTEGFEKL	538.79	2
56	PR487_Michele_20180611_B07_rep1_13210_WAVRIPGGPA	1.16658	0.000613121	8.09251e-06	WAVRIPGGPA	PR487_Michele_20180611_B07_rep1	13210	WAVRIPGGPA	512.291	2
57	PR487_Michele_20180611_B07_rep1_5382_PRPASGPIRPIVR	1.16588	0.000613121	8.13993e-06	PRPASGPIRPIVR	PR487_Michele_20180611_B07_rep1	5382	PRPASGPIRPIVR	472.625	3
58	PR487_Michele_20180611_B07_rep1_12372_LQGDPALQDAGDSSRKEYFI	1.1644	0.000613121	8.24143e-06	LQGDPALQDAGDSSRKEYFI	PR487_Michele_20180611_B07_rep1	12372	LQGDPALQDAGDSSRKEYFI	737.363	3
59	PR487_Michele_20180611_B07_rep1_12884_IPYHSEVPVSL	1.15292	0.000613121	9.07068e-06	IPYHSEVPVSL	PR487_Michele_20180611_B07_rep1	12884	IPYHSEVPVSL	620.832	2
60	PR487_Michele_20180611_B07_rep1_7265_APAARFNNSQF	1.15098	0.000613121	9.21915e-06	APAARFNNSQF	PR487_Michele_20180611_B07_rep1	7265	APAARFNNSQF	611.802	2
61	PR487_Michele_20180611_B07_rep1_10578_KPGDFIHTL	1.14488	0.000613121	9.70101e-06	KPGDFIHTL	PR487_Michele_20180611_B07_rep1	10578	KPGDFIHTL	514.282	2
62	PR487_Michele_20180611_B07_rep1_11530_SPNAEIHIL	1.14267	0.000613121	9.88162e-06	SPNAEIHIL	PR487_Michele_20180611_B07_rep1	11530	SPNAEIHIL	497.272	2
63	PR487_Michele_20180611_B07_rep1_7431_APKGSVLQEAKL	1.13851	0.000613121	1.02312e-05	APKGSVLQEAKL	PR487_Michele_20180611_B07_rep1	7431	APKGSVLQEAKL	620.867	2
64	PR487_Michele_20180611_B07_rep1_12768_APYPASQPPYNPAYM[+16.0]DAPKAAL	1.13637	0.000613121	1.04155e-05	APYPASQPPYNPAYMDAPKAAL	PR487_Michele_20180611_B07_rep1	12768	APYPASQPPYNPAYM(ox)DAPKAAL	783.713	3
65	PR487_Michele_20180611_B07_rep1_6752_SPQEARNM[+16.0]LL	1.13635	0.000613121	1.04178e-05	SPQEARNMLL	PR487_Michele_20180611_B07_rep1	6752	SPQEARNM(ox)LL	587.798	2
66	PR487_Michele_20180611_B07_rep1_6112_NPDKRFTDL	1.13466	0.000613121	1.05661e-05	NPDKRFTDL	PR487_Michele_20180611_B07_rep1	6112	NPDKRFTDL	553.286	2
67	PR487_Michele_20180611_B07_rep1_7338_RPSETFARF	1.12922	0.000613121	1.10569e-05	RPSETFARF	PR487_Michele_20180611_B07_rep1	7338	RPSETFARF	555.788	2
68	PR487_Michele_20180611_B07_rep1_10407_KPAFAKLSEL	1.12831	0.000613121	1.11413e-05	KPAFAKLSEL	PR487_Michele_20180611_B07_rep1	10407	KPAFAKLSEL	552.327	2
69	PR487_Michele_20180611_B07_rep1_12491_VPLAATSM[+16.0]L	1.12784	0.000613121	1.11849e-05	VPLAATSML	PR487_Michele_20180611_B07_rep1	12491	VPLAATSM(ox)L	918.497	1
70	PR487_Michele_20180611_B07_rep1_12650_APSEYRYTLL	1.12585	0.000613121	1.13729e-05	APSEYRYTLL	PR487_Michele_20180611_B07_rep1	12650	APSEYRYTLL	606.819	2
71	PR487_Michele_20180611_B07_rep1_9400_VPDSSGPERIL	1.12485	0.000613121	1.14686e-05	VPDSSGPERIL	PR487_Michele_20180611_B07_rep1	9400	VPDSSGPERIL	585.312	2
72	PR487_Michele_20180611_B07_rep1_9400_YPDPYSRASL	0.623523	0.000613121	0.000755691	YPDPYSRASL	PR487_Michele_20180611_B07_rep1	9400	YPDPYSRASL	585.312	2
73	PR487_Michele_20180611_B07_rep1_9523_SPEAREAM[+16.0]FL	1.12143	0.000613121	1.18008e-05	SPEAREAMFL	PR487_Michele_20180611_B07_rep1	9523	SPEAREAM(ox)FL	583.779	2
74	PR487_Michele_20180611_B07_rep1_11926_HPYRAFPVL	1.12041	0.000613121	1.19019e-05	HPYRAFPVL	PR487_Michele_20180611_B07_rep1	11926	HPYRAFPVL	550.306	2
75	PR487_Michele_20180611_B07_rep1_5945_HPNPGSITHL	1.11977	0.000613121	1.19653e-05	HPNPGSITHL	PR487_Michele_20180611_B07_rep1	5945	HPNPGSITHL	536.78	2
76	PR487_Michele_20180611_B07_rep1_11986_LPKQPPLM[+16.0]L	1.11872	0.000613121	1.20711e-05	LPKQPPLML	PR487_Michele_20180611_B07_rep1	11986	LPKQPPLM(ox)L	526.812	2
77	PR487_Michele_20180611_B07_rep1_13039_APFEPLASG	1.11737	0.000613121	1.22075e-05	APFEPLASG	PR487_Michele_20180611_B07_rep1	13039	APFEPLASG	888.446	1
78	PR487_Michele_20180611_B07_rep1_9263_KPFYFHGV	1.11611	0.000613121	1.23365e-05	KPFYFHGV	PR487_Michele_20180611_B07_rep1	9263	KPFYFHGV	497.761	2
79	PR487_Michele_20180611_B07_rep1_8169_TPRPTDPIPTSEVN	1.11479	0.000613121	1.24732e-05	TPRPTDPIPTSEVN	PR487_Michele_20180611_B07_rep1	8169	TPRPTDPIPTSEVN	762.388	2
80	PR487_Michele_20180611_B07_rep1_3647_SPKIASHQF	1.11093	0.000613121	1.28827e-05	SPKIASHQF	PR487_Michele_20180611_B07_rep1	3647	SPKIASHQF	507.772	2
81	PR487_Michele_20180611_B07_rep1_6958_TPAPGFSSM[+16.0]	1.10999	0.000613121	1.29839e-05	TPAPGFSSM	PR487_Michele_20180611_B07_rep1	6958	TPAPGFSSM(ox)	910.398	1
82	PR487_Michele_20180611_B07_rep1_11757_NPRIPYTEL	1.1089	0.000613121	1.3103e-05	NPRIPYTEL	PR487_Michele_20180611_B07_rep1	11757	NPRIPYTEL	551.799	2
83	PR487_Michele_20180611_B07_rep1_2563_PAGAAPRPPPKPM[+16.0]	1.10609	0.000613121	1.34136e-05	PAGAAPRPPPKPM	PR487_Michele_20180611_B07_rep1	2563	PAGAAPRPPPKPM(ox)	434.904	3
84	PR487_Michele_20180611_B07_rep1_6365_PAPIHNQF	1.10601	0.000613121	1.34233e-05	PAPIHNQF	PR487_Michele_20180611_B07_rep1	6365	PAPIHNQF	923.474	1
85	PR487_Michele_20180611_B07_rep1_10304_SPLGSGEGL	1.10577	0.000613121	1.34497e-05	SPLGSGEGL	PR487_Michele_20180611_B07_rep1	10304	SPLGSGEGL	816.41	1
86	PR487_Michele_20180611_B07_rep1_4298_SPKNIGGSHSVL	1.10402	0.000613121	1.36482e-05	SPKNIGGSHSVL	PR487_Michele_20180611_B07_rep1	4298	SPKNIGGSHSVL	399.219	3
87	PR487_Michele_20180611_B07_rep1_4298_RPQGAAAK	-1.19504	0.418919	1	RPQGAAAK	PR487_Michele_20180611_B07_rep1	4298	RPQGAAAK	399.219	3
88	PR487_Michele_20180611_B07_rep1_4599_VPSAANGASHAL	1.1038	0.000613121	1.36738e-05	VPSAANGASHAL	PR487_Michele_20180611_B07_rep1	4599	VPSAANGASHAL	547.783	2
89	PR487_Michele_20180611_B07_rep1_3430_TPQDLPQRKSSL	1.10307	0.000613121	1.37564e-05	TPQDLPQRKSSL	PR487_Michele_20180611_B07_rep1	3430	TPQDLPQRKSSL	457.253	3
90	PR487_Michele_20180611_B07_rep1_3430_DQPLSAKR	-1.3908	0.456127	1	DQPLSAKR	PR487_Michele_20180611_B07_rep1	3430	DQPLSAKR	457.253	3
91	PR487_Michele_20180611_B07_rep1_14009_IPAPGSGVSF	1.10175	0.000613121	1.39096e-05	IPAPGSGVSF	PR487_Michele_20180611_B07_rep1	14009	IPAPGSGVSF	931.489	1
92	PR487_Michele_20180611_B07_rep1_4256_YPGSHGITAM[+16.0]	1.10137	0.000613121	1.39533e-05	YPGSHGITAM	PR487_Michele_20180611_B07_rep1	4256	YPGSHGITAM(ox)	525.24	2
93	PR487_Michele_20180611_B07_rep1_5608_RPDNTGRGYVL	1.10033	0.000613121	1.40753e-05	RPDNTGRGYVL	PR487_Michele_20180611_B07_rep1	5608	RPDNTGRGYVL	416.554	3
94	PR487_Michele_20180611_B07_rep1_5608_YGAVRAVP	-1.39259	0.456127	1	YGAVRAVP	PR487_Michele_20180611_B07_rep1	5608	YGAVRAVP	416.554	3
95	PR487_Michele_20180611_B07_rep1_9028_SPTYKGLLM[+16.0]	1.09982	0.000613121	1.41356e-05	SPTYKGLLM	PR487_Michele_20180611_B07_rep1	9028	SPTYKGLLM(ox)	513.271	2
96	PR487_Michele_20180611_B07_rep1_9471_SPALGVHSF	1.09738	0.000613121	1.44272e-05	SPALGVHSF	PR487_Michele_20180611_B07_rep1	9471	SPALGVHSF	457.74	2
97	PR487_Michele_20180611_B07_rep1_8303_RPYPQVQM[+16.0]L	1.08985	0.000613121	1.53637e-05	RPYPQVQML	PR487_Michele_20180611_B07_rep1	8303	RPYPQVQM(ox)L	574.3	2
98	PR487_Michele_20180611_B07_rep1_12408_YPRLGGFVM[+16.0]	1.0886	0.000613121	1.55248e-05	YPRLGGFVM	PR487_Michele_20180611_B07_rep1	12408	YPRLGGFVM(ox)	528.271	2
99	PR487_Michele_20180611_B07_rep1_12408_PPARPPLIPV	-0.635673	0.203839	1	PPARPPLIPV	PR487_Michele_20180611_B07_rep1	12408	PPARPPLIPV	528.271	2
100	PR487_Michele_20180611_B07_rep1_14270_YPRLYPEL	1.08791	0.000613121	1.56137e-05	YPRLYPEL	PR487_Michele_20180611_B07_rep1	14270	YPRLYPEL	525.787	2
101	PR487_Michele_20180611_B07_rep1_11409_APGLIKTSF	1.0879	0.000613121	1.56151e-05	APGLIKTSF	PR487_Michele_20180611_B07_rep1	11409	APGLIKTSF	467.274	2
102	PR487_Michele_20180611_B07_rep1_10246_YVTTSTRTYSLGSALRPSTSRSL	1.08735	0.000613121	1.56878e-05	YVTTSTRTYSLGSALRPSTSRSL	PR487_Michele_20180611_B07_rep1	10246	YVTTSTRTYSLGSALRPSTSRSL	626.833	4
103	PR487_Michele_20180611_B07_rep1_7691_GPAEAHYAF	1.0868	0.000613121	1.57593e-05	GPAEAHYAF	PR487_Michele_20180611_B07_rep1	7691	GPAEAHYAF	481.722	2
104	PR487_Michele_20180611_B07_rep1_8776_SPALTISKV	1.08242	0.000613121	1.63477e-05	SPALTISKV	PR487_Michele_20180611_B07_rep1	8776	SPALTISKV	458.279	2
105	PR487_Michele_20180611_B07_rep1_9795_SPQAPTHFL	1.0802	0.000613121	1.66532e-05	SPQAPTHFL	PR487_Michele_20180611_B07_rep1	9795	SPQAPTHFL	499.259	2
106	PR487_Michele_20180611_B07_rep1_8861_VAGM[+16.0]DVELTVEER	1.07802	0.000613121	1.6959e-05	VAGMDVELTVEER	PR487_Michele_20180611_B07_rep1	8861	VAGM(ox)DVELTVEER	732.357	2
107	PR487_Michele_20180611_B07_rep1_8104_APRPASGPIRPIV	1.07794	0.000613121	1.69712e-05	APRPASGPIRPIV	PR487_Michele_20180611_B07_rep1	8104	APRPASGPIRPIV	444.27	3
108	PR487_Michele_20180611_B07_rep1_8104_LPRETVAT	-1.11437	0.400054	1	LPRETVAT	PR487_Michele_20180611_B07_rep1	8104	LPRETVAT	444.27	3
109	PR487_Michele_20180611_B07_rep1_7262_APYGGPSGRGQVL	1.07784	0.000613121	1.69846e-05	APYGGPSGRGQVL	PR487_Michele_20180611_B07_rep1	7262	APYGGPSGRGQVL	629.831	2
110	PR487_Michele_20180611_B07_rep1_9601_APSYGAAGL	1.07631	0.000613121	1.72031e-05	APSYGAAGL	PR487_Michele_20180611_B07_rep1	9601	APSYGAAGL	806.404	1
111	PR487_Michele_20180611_B07_rep1_10060_VPLLRDTDSSVA	1.07438	0.000613121	1.74827e-05	VPLLRDTDSSVA	PR487_Michele_20180611_B07_rep1	10060	VPLLRDTDSSVA	636.843	2
112	PR487_Michele_20180611_B07_rep1_10060_PIAKINGEVSSISSKFET	-0.189708	0.0297187	0.391021	PIAKINGEVSSISSKFET	PR487_Michele_20180611_B07_rep1	10060	PIAKINGEVSSISSKFET	636.843	2
113	PR487_Michele_20180611_B07_rep1_13529_FPVLGGSSM[+16.0]	1.0725	0.000613121	1.77597e-05	FPVLGGSSM	PR487_Michele_20180611_B07_rep1	13529	FPVLGGSSM(ox)	910.434	1
114	PR487_Michele_20180611_B07_rep1_10305_LPSASHFSQL	1.06964	0.000613121	1.81894e-05	LPSASHFSQL	PR487_Michele_20180611_B07_rep1	10305	LPSASHFSQL	543.783	2
115	PR487_Michele_20180611_B07_rep1_8172_APHLVGPHL	1.06883	0.000613121	1.83126e-05	APHLVGPHL	PR487_Michele_20180611_B07_rep1	8172	APHLVGPHL	470.772	2
116	PR487_Michele_20180611_B07_rep1_8172_PHAYARPQ	-1.26876	0.436257	1	PHAYARPQ	PR487_Michele_20180611_B07_rep1	8172	PHAYARPQ	470.772	2
117	PR487_Michele_20180611_B07_rep1_8172_HPIRPKPP	-1.28256	0.439188	1	HPIRPKPP	PR487_Michele_20180611_B07_rep1	8172	HPIRPKPP	470.772	2
118	PR487_Michele_20180611_B07_rep1_5715_KPLSNM[+16.0]KIL	1.06856	0.000613121	1.83543e-05	KPLSNMKIL	PR487_Michele_20180611_B07_rep1	5715	KPLSNM(ox)KIL	530.315	2
119	PR487_Michele_20180611_B07_rep1_6864_GPM[+16.0]FSGKSTEL	1.0685	0.000613121	1.83629e-05	GPMFSGKSTEL	PR487_Michele_20180611_B07_rep1	6864	GPM(ox)FSGKSTEL	585.279	2
120	PR487_Michele_20180611_B07_rep1_4610_RPRTDGENVF	1.06802	0.000613121	1.84365e-05	RPRTDGENVF	PR487_Michele_20180611_B07_rep1	4610	RPRTDGENVF	595.799	2
121	PR487_Michele_20180611_B07_rep1_12211_SPSPSGSVLFTDEGVPK	1.06773	0.000613121	1.84818e-05	SPSPSGSVLFTDEGVPK	PR487_Michele_20180611_B07_rep1	12211	SPSPSGSVLFTDEGVPK	852.428	2
122	PR487_Michele_20180611_B07_rep1_6641_HPIHQGITEL	1.06697	0.000613121	1.85995e-05	HPIHQGITEL	PR487_Michele_20180611_B07_rep1	6641	HPIHQGITEL	572.809	2
123	PR487_Michele_20180611_B07_rep1_12557_YPEELKPVL	1.06521	0.000613121	1.88741e-05	YPEELKPVL	PR487_Michele_20180611_B07_rep1	12557	YPEELKPVL	544.305	2
124	PR487_Michele_20180611_B07_rep1_10057_APEEHPVLL	1.06194	0.000613121	1.93968e-05	APEEHPVLL	PR487_Michele_20180611_B07_rep1	10057	APEEHPVLL	502.774	2
125	PR487_Michele_20180611_B07_rep1_8871_VPNQKELTEL	1.05973	0.000613121	1.97597e-05	VPNQKELTEL	PR487_Michele_20180611_B07_rep1	8871	VPNQKELTEL	585.822	2
126	PR487_Michele_20180611_B07_rep1_7856_RPENRSFYL	1.05543	0.000613121	2.04822e-05	RPENRSFYL	PR487_Michele_20180611_B07_rep1	7856	RPENRSFYL	591.307	2
127	PR487_Michele_20180611_B07_rep1_14449_YVDDTQFVRF	1.05365	0.000613121	2.07883e-05	YVDDTQFVRF	PR487_Michele_20180611_B07_rep1	14449	YVDDTQFVRF	645.312	2
128	PR487_Michele_20180611_B07_rep1_8016_HPFPESKPVL	1.05295	0.000613121	2.0911e-05	HPFPESKPVL	PR487_Michele_20180611_B07_rep1	8016	HPFPESKPVL	575.816	2
129	PR487_Michele_20180611_B07_rep1_11429_NPFLRQEL	1.04983	0.000613121	2.14629e-05	NPFLRQEL	PR487_Michele_20180611_B07_rep1	11429	NPFLRQEL	508.78	2
130	PR487_Michele_20180611_B07_rep1_9053_M[+16.0]PDSLRSGEYL	1.04938	0.000613121	2.15433e-05	MPDSLRSGEYL	PR487_Michele_20180611_B07_rep1	9053	M(ox)PDSLRSGEYL	642.301	2
131	PR487_Michele_20180611_B07_rep1_10954_VADPPRDSKGLAAAEPTANGGLALA	1.04548	0.000613121	2.22571e-05	VADPPRDSKGLAAAEPTANGGLALA	PR487_Michele_20180611_B07_rep1	10954	VADPPRDSKGLAAAEPTANGGLALA	788.084	3
132	PR487_Michele_20180611_B07_rep1_5089_VLYHYVAVNNPKKQE	1.0445	0.000613121	2.24409e-05	VLYHYVAVNNPKKQE	PR487_Michele_20180611_B07_rep1	5089	VLYHYVAVNNPKKQE	451.246	4
133	PR487_Michele_20180611_B07_rep1_9112_RPAALRGALLG	1.04261	0.000613121	2.2797e-05	RPAALRGALLG	PR487_Michele_20180611_B07_rep1	9112	RPAALRGALLG	547.843	2
134	PR487_Michele_20180611_B07_rep1_11869_HPRSPTPTLPLSTSSFDEQN	1.04241	0.000613121	2.28345e-05	HPRSPTPTLPLSTSSFDEQN	PR487_Michele_20180611_B07_rep1	11869	HPRSPTPTLPLSTSSFDEQN	737.694	3
135	PR487_Michele_20180611_B07_rep1_7009_RVEPLRNEL	1.04178	0.000613121	2.29555e-05	RVEPLRNEL	PR487_Michele_20180611_B07_rep1	7009	RVEPLRNEL	563.322	2
136	PR487_Michele_20180611_B07_rep1_7009_PVAQRRTVSI	-0.617762	0.196633	1	PVAQRRTVSI	PR487_Michele_20180611_B07_rep1	7009	PVAQRRTVSI	563.322	2
137	PR487_Michele_20180611_B07_rep1_5962_VPRVPTHTL	1.0391	0.000613121	2.34746e-05	VPRVPTHTL	PR487_Michele_20180611_B07_rep1	5962	VPRVPTHTL	510.304	2
138	PR487_Michele_20180611_B07_rep1_5962_SPGLTSKESL	0.234675	0.00161186	0.0191659	SPGLTSKESL	PR487_Michele_20180611_B07_rep1	5962	SPGLTSKESL	510.304	2
139	PR487_Michele_20180611_B07_rep1_15140_SPVFRLETL	1.03857	0.000613121	2.35804e-05	SPVFRLETL	PR487_Michele_20180611_B07_rep1	15140	SPVFRLETL	531.303	2
140	PR487_Michele_20180611_B07_rep1_7973_SPIENIQRV	1.03839	0.000613121	2.36148e-05	SPIENIQRV	PR487_Michele_20180611_B07_rep1	7973	SPIENIQRV	528.296	2
141	PR487_Michele_20180611_B07_rep1_16286_YPYSVTPPSL	1.03832	0.000613121	2.36285e-05	YPYSVTPPSL	PR487_Michele_20180611_B07_rep1	16286	YPYSVTPPSL	562.287	2
142	PR487_Michele_20180611_B07_rep1_7219_YPNVGKSSF	1.03777	0.000613121	2.37388e-05	YPNVGKSSF	PR487_Michele_20180611_B07_rep1	7219	YPNVGKSSF	499.751	2
143	PR487_Michele_20180611_B07_rep1_8637_IPRTPLSPSPM[+16.0]	1.03593	0.000613121	2.41054e-05	IPRTPLSPSPM	PR487_Michele_20180611_B07_rep1	8637	IPRTPLSPSPM(ox)	606.326	2
144	PR487_Michele_20180611_B07_rep1_8637_DPSIVPQVDEN	-0.824302	0.297436	1	DPSIVPQVDEN	PR487_Michele_20180611_B07_rep1	8637	DPSIVPQVDEN	606.326	2
145	PR487_Michele_20180611_B07_rep1_7878_NPRFPGNLQM[+16.0]	1.03326	0.000613121	2.46494e-05	NPRFPGNLQM	PR487_Michele_20180611_B07_rep1	7878	NPRFPGNLQM(ox)	595.293	2
146	PR487_Michele_20180611_B07_rep1_9177_VPDSSGPERIL	1.03009	0.000613121	2.53118e-05	VPDSSGPERIL	PR487_Michele_20180611_B07_rep1	9177	VPDSSGPERIL	585.312	2
147	PR487_Michele_20180611_B07_rep1_8373_APTRFALEM[+16.0]	1.02908	0.000613121	2.55253e-05	APTRFALEM	PR487_Michele_20180611_B07_rep1	8373	APTRFALEM(ox)	526.266	2
148	PR487_Michele_20180611_B07_rep1_7956_TPHQTFVRL	1.02512	0.000613121	2.63847e-05	TPHQTFVRL	PR487_Michele_20180611_B07_rep1	7956	TPHQTFVRL	549.806	2
149	PR487_Michele_20180611_B07_rep1_15162_SPYIRALGF	1.0251	0.000613121	2.63886e-05	SPYIRALGF	PR487_Michele_20180611_B07_rep1	15162	SPYIRALGF	512.285	2
150	PR487_Michele_20180611_B07_rep1_5241_GPEADRHLL	1.02446	0.000613121	2.65307e-05	GPEADRHLL	PR487_Michele_20180611_B07_rep1	5241	GPEADRHLL	504.267	2
151	PR487_Michele_20180611_B07_rep1_5241_VPTKRPPVL	0.401509	0.00104312	0.00481614	VPTKRPPVL	PR487_Michele_20180611_B07_rep1	5241	VPTKRPPVL	504.267	2
152	PR487_Michele_20180611_B07_rep1_5241_RPAAPGQTPL	-0.209634	0.0339937	0.432044	RPAAPGQTPL	PR487_Michele_20180611_B07_rep1	5241	RPAAPGQTPL	504.267	2
153	PR487_Michele_20180611_B07_rep1_11889_M[+16.0]PDGQFKDISL	1.01933	0.000613121	2.76921e-05	MPDGQFKDISL	PR487_Michele_20180611_B07_rep1	11889	M(ox)PDGQFKDISL	633.805	2
154	PR487_Michele_20180611_B07_rep1_5219_HPDKDVRLL	1.01906	0.000613121	2.77545e-05	HPDKDVRLL	PR487_Michele_20180611_B07_rep1	5219	HPDKDVRLL	364.877	3
155	PR487_Michele_20180611_B07_rep1_12735_FPDNQRPFL	1.01822	0.000613121	2.79499e-05	FPDNQRPFL	PR487_Michele_20180611_B07_rep1	12735	FPDNQRPFL	567.291	2
156	PR487_Michele_20180611_B07_rep1_12735_PDTSRIYVAL	-0.210476	0.0342111	0.433818	PDTSRIYVAL	PR487_Michele_20180611_B07_rep1	12735	PDTSRIYVAL	567.291	2
157	PR487_Michele_20180611_B07_rep1_7288_APDKRIYQF	1.01734	0.000613121	2.81568e-05	APDKRIYQF	PR487_Michele_20180611_B07_rep1	7288	APDKRIYQF	569.307	2
158	PR487_Michele_20180611_B07_rep1_5943_IPRDPSQQEL	1.01637	0.000613121	2.83846e-05	IPRDPSQQEL	PR487_Michele_20180611_B07_rep1	5943	IPRDPSQQEL	591.81	2
159	PR487_Michele_20180611_B07_rep1_9047_QPQPGFGYSM[+16.0]	1.01415	0.000613121	2.89172e-05	QPQPGFGYSM	PR487_Michele_20180611_B07_rep1	9047	QPQPGFGYSM(ox)	564.245	2
160	PR487_Michele_20180611_B07_rep1_7742_YPNKPPTVRF	1.01384	0.000613121	2.8992e-05	YPNKPPTVRF	PR487_Michele_20180611_B07_rep1	7742	YPNKPPTVRF	406.892	3
161	PR487_Michele_20180611_B07_rep1_7742_KNPKTAGP	-0.744542	0.259892	1	KNPKTAGP	PR487_Michele_20180611_B07_rep1	7742	KNPKTAGP	406.892	3
162	PR487_Michele_20180611_B07_rep1_8037_RPAERLDYL	1.01318	0.000613121	2.91503e-05	RPAERLDYL	PR487_Michele_20180611_B07_rep1	8037	RPAERLDYL	566.809	2
163	PR487_Michele_20180611_B07_rep1_15083_SPLISPKPLAL	1.0103	0.000613121	2.98617e-05	SPLISPKPLAL	PR487_Michele_20180611_B07_rep1	15083	SPLISPKPLAL	568.358	2
164	PR487_Michele_20180611_B07_rep1_2964_RPRPGTGLGRVM[+16.0]	1.00915	0.000613121	3.01499e-05	RPRPGTGLGRVM	PR487_Michele_20180611_B07_rep1	2964	RPRPGTGLGRVM(ox)	438.247	3
165	PR487_Michele_20180611_B07_rep1_12463_PFKPPKVAF	1.00738	0.000613121	3.05985e-05	PFKPPKVAF	PR487_Michele_20180611_B07_rep1	12463	PFKPPKVAF	515.808	2
166	PR487_Michele_20180611_B07_rep1_8520_TPDPERSVF	1.00332	0.000613121	3.16541e-05	TPDPERSVF	PR487_Michele_20180611_B07_rep1	8520	TPDPERSVF	524.259	2
167	PR487_Michele_20180611_B07_rep1_8520_LPLPRSLHN	-0.709259	0.245785	1	LPLPRSLHN	PR487_Michele_20180611_B07_rep1	8520	LPLPRSLHN	524.259	2
168	PR487_Michele_20180611_B07_rep1_20994_YPSLPTPLL	1.00096	0.000613121	3.22851e-05	YPSLPTPLL	PR487_Michele_20180611_B07_rep1	20994	YPSLPTPLL	1000.57	1
169	PR487_Michele_20180611_B07_rep1_11775_SPHIPYKLL	1.00018	0.000613121	3.24955e-05	SPHIPYKLL	PR487_Michele_20180611_B07_rep1	11775	SPHIPYKLL	534.316	2
170	PR487_Michele_20180611_B07_rep1_7129_LPRQPPM[+16.0]SL	0.999346	0.000613121	3.27228e-05	LPRQPPMSL	PR487_Michele_20180611_B07_rep1	7129	LPRQPPM(ox)SL	527.789	2
171	PR487_Michele_20180611_B07_rep1_9635_SPNSYIKL	0.998819	0.000613121	3.28675e-05	SPNSYIKL	PR487_Michele_20180611_B07_rep1	9635	SPNSYIKL	461.256	2
172	PR487_Michele_20180611_B07_rep1_4606_APYRGQLASPSSQSA	0.998393	0.000613121	3.29844e-05	APYRGQLASPSSQSA	PR487_Michele_20180611_B07_rep1	4606	APYRGQLASPSSQSA	760.38	2
173	PR487_Michele_20180611_B07_rep1_13998_YPEPRVLTL	0.998117	0.000613121	3.30605e-05	YPEPRVLTL	PR487_Michele_20180611_B07_rep1	13998	YPEPRVLTL	544.311	2
174	PR487_Michele_20180611_B07_rep1_14105_GPLPPHLAL	0.992819	0.000613121	3.45569e-05	GPLPPHLAL	PR487_Michele_20180611_B07_rep1	14105	GPLPPHLAL	457.777	2
175	PR487_Michele_20180611_B07_rep1_7825_SPASIRTTDF	0.991951	0.000613121	3.48083e-05	SPASIRTTDF	PR487_Michele_20180611_B07_rep1	7825	SPASIRTTDF	547.777	2
176	PR487_Michele_20180611_B07_rep1_7325_YPSDHRITTF	0.991702	0.000613121	3.48807e-05	YPSDHRITTF	PR487_Michele_20180611_B07_rep1	7325	YPSDHRITTF	618.804	2
177	PR487_Michele_20180611_B07_rep1_14452_GPVYPHPVLL	0.990981	0.000613121	3.50916e-05	GPVYPHPVLL	PR487_Michele_20180611_B07_rep1	14452	GPVYPHPVLL	546.316	2
178	PR487_Michele_20180611_B07_rep1_6049_RVSDFGGRSL	0.987848	0.000613121	3.6022e-05	RVSDFGGRSL	PR487_Michele_20180611_B07_rep1	6049	RVSDFGGRSL	547.291	2
179	PR487_Michele_20180611_B07_rep1_10345_APAAPGRALLY	0.984118	0.000613121	3.71622e-05	APAAPGRALLY	PR487_Michele_20180611_B07_rep1	10345	APAAPGRALLY	550.317	2
180	PR487_Michele_20180611_B07_rep1_9660_HPRIITEGF	0.981475	0.000613121	3.79919e-05	HPRIITEGF	PR487_Michele_20180611_B07_rep1	9660	HPRIITEGF	535.293	2
181	PR487_Michele_20180611_B07_rep1_6016_LPAFKRKTL	0.981206	0.000613121	3.80774e-05	LPAFKRKTL	PR487_Michele_20180611_B07_rep1	6016	LPAFKRKTL	537.345	2
182	PR487_Michele_20180611_B07_rep1_5793_QPRYPVNSV	0.980423	0.000613121	3.83274e-05	QPRYPVNSV	PR487_Michele_20180611_B07_rep1	5793	QPRYPVNSV	530.282	2
183	PR487_Michele_20180611_B07_rep1_10367_APQPSVTGL	0.977895	0.000613121	3.91454e-05	APQPSVTGL	PR487_Michele_20180611_B07_rep1	10367	APQPSVTGL	869.474	1
184	PR487_Michele_20180611_B07_rep1_2748_LARPPPASA	0.97687	0.000613121	3.94822e-05	LARPPPASA	PR487_Michele_20180611_B07_rep1	2748	LARPPPASA	440.256	2
185	PR487_Michele_20180611_B07_rep1_7680_RPPSFTPHTL	0.976062	0.000613121	3.97495e-05	RPPSFTPHTL	PR487_Michele_20180611_B07_rep1	7680	RPPSFTPHTL	384.877	3
186	PR487_Michele_20180611_B07_rep1_7680_VQMKHLLRQ	-1.40123	0.458058	1	VQMKHLLRQ	PR487_Michele_20180611_B07_rep1	7680	VQMKHLLRQ	384.877	3
187	PR487_Michele_20180611_B07_rep1_8573_VPNAGRGLVRL	0.971683	0.000613121	4.12305e-05	VPNAGRGLVRL	PR487_Michele_20180611_B07_rep1	8573	VPNAGRGLVRL	576.354	2
188	PR487_Michele_20180611_B07_rep1_9794_IPRIEDGNNF	0.96888	0.000613121	4.22075e-05	IPRIEDGNNF	PR487_Michele_20180611_B07_rep1	9794	IPRIEDGNNF	587.796	2
189	PR487_Michele_20180611_B07_rep1_5478_LPREPSNPERL	0.965776	0.000613121	4.33162e-05	LPREPSNPERL	PR487_Michele_20180611_B07_rep1	5478	LPREPSNPERL	436.574	3
190	PR487_Michele_20180611_B07_rep1_8413_VPVSGTQGL	0.965496	0.000613121	4.34178e-05	VPVSGTQGL	PR487_Michele_20180611_B07_rep1	8413	VPVSGTQGL	857.473	1
191	PR487_Michele_20180611_B07_rep1_6775_SPYGAPGTPRM[+16.0]NL	0.96548	0.000613121	4.34236e-05	SPYGAPGTPRMNL	PR487_Michele_20180611_B07_rep1	6775	SPYGAPGTPRM(ox)NL	688.835	2
192	PR487_Michele_20180611_B07_rep1_7056_SPSPATDGKVF	0.964522	0.000613121	4.37726e-05	SPSPATDGKVF	PR487_Michele_20180611_B07_rep1	7056	SPSPATDGKVF	553.28	2
193	PR487_Michele_20180611_B07_rep1_4965_SPGGVYATRSSAV	0.963977	0.000613121	4.39721e-05	SPGGVYATRSSAV	PR487_Michele_20180611_B07_rep1	4965	SPGGVYATRSSAV	626.32	2
194	PR487_Michele_20180611_B07_rep1_5947_YPM[+16.0]LNKKGPVPA	0.96384	0.000613121	4.40224e-05	YPMLNKKGPVPA	PR487_Michele_20180611_B07_rep1	5947	YPM(ox)LNKKGPVPA	665.863	2
195	PR487_Michele_20180611_B07_rep1_13856_APYGGPSGRGQVLVF	0.963386	0.000613121	4.419e-05	APYGGPSGRGQVLVF	PR487_Michele_20180611_B07_rep1	13856	APYGGPSGRGQVLVF	752.899	2
196	PR487_Michele_20180611_B07_rep1_11207_APEIRNDYYL	0.963107	0.000613121	4.42929e-05	APEIRNDYYL	PR487_Michele_20180611_B07_rep1	11207	APEIRNDYYL	627.311	2
197	PR487_Michele_20180611_B07_rep1_10276_VPAFYRETV	0.962091	0.000613121	4.46705e-05	VPAFYRETV	PR487_Michele_20180611_B07_rep1	10276	VPAFYRETV	541.287	2
198	PR487_Michele_20180611_B07_rep1_10272_RPKLNEGVVEF	0.961143	0.000613121	4.50257e-05	RPKLNEGVVEF	PR487_Michele_20180611_B07_rep1	10272	RPKLNEGVVEF	644.356	2
199	PR487_Michele_20180611_B07_rep1_3831_SPLEAHKANTL	0.9608	0.000613121	4.51549e-05	SPLEAHKANTL	PR487_Michele_20180611_B07_rep1	3831	SPLEAHKANTL	590.82	2
200	PR487_Michele_20180611_B07_rep1_16212_RPRKAFLLLL	0.958602	0.000613121	4.59919e-05	RPRKAFLLLL	PR487_Michele_20180611_B07_rep1	16212	RPRKAFLLLL	409.608	3
201	PR487_Michele_20180611_B07_rep1_13440_VPRASVPDGFL	0.957734	0.000613121	4.63266e-05	VPRASVPDGFL	PR487_Michele_20180611_B07_rep1	13440	VPRASVPDGFL	579.319	2
202	PR487_Michele_20180611_B07_rep1_10782_VPNATIRNVL	0.956888	0.000613121	4.6655e-05	VPNATIRNVL	PR487_Michele_20180611_B07_rep1	10782	VPNATIRNVL	548.827	2
203	PR487_Michele_20180611_B07_rep1_10782_PGALQYYGRA	-0.922337	0.340506	1	PGALQYYGRA	PR487_Michele_20180611_B07_rep1	10782	PGALQYYGRA	548.827	2
204	PR487_Michele_20180611_B07_rep1_11480_APPRGPLPTL	0.95632	0.000613121	4.68769e-05	APPRGPLPTL	PR487_Michele_20180611_B07_rep1	11480	APPRGPLPTL	509.806	2
205	PR487_Michele_20180611_B07_rep1_8947_LPASVHPQL	0.955824	0.000613121	4.70716e-05	LPASVHPQL	PR487_Michele_20180611_B07_rep1	8947	LPASVHPQL	481.277	2
206	PR487_Michele_20180611_B07_rep1_6828_M[+16.0]PSPVSPKL	0.954602	0.000613121	4.75546e-05	MPSPVSPKL	PR487_Michele_20180611_B07_rep1	6828	M(ox)PSPVSPKL	486.265	2
207	PR487_Michele_20180611_B07_rep1_6687_TPVAGSQSL	0.949581	0.000613121	4.9592e-05	TPVAGSQSL	PR487_Michele_20180611_B07_rep1	6687	TPVAGSQSL	859.453	1
208	PR487_Michele_20180611_B07_rep1_4469_APKLDPEEM[+16.0]	0.948816	0.000613121	4.99098e-05	APKLDPEEM	PR487_Michele_20180611_B07_rep1	4469	APKLDPEEM(ox)	523.247	2
209	PR487_Michele_20180611_B07_rep1_10239_SPVGGSYNL	0.9459	0.000613121	5.11404e-05	SPVGGSYNL	PR487_Michele_20180611_B07_rep1	10239	SPVGGSYNL	893.435	1
210	PR487_Michele_20180611_B07_rep1_6879_RPFEEGKKISL	0.945645	0.000613121	5.12498e-05	RPFEEGKKISL	PR487_Michele_20180611_B07_rep1	6879	RPFEEGKKISL	435.251	3
211	PR487_Michele_20180611_B07_rep1_7051_APRPDRLVNRL	0.944636	0.000613121	5.16834e-05	APRPDRLVNRL	PR487_Michele_20180611_B07_rep1	7051	APRPDRLVNRL	436.261	3
212	PR487_Michele_20180611_B07_rep1_10787_KPVNPSPLSQL	0.943512	0.000613121	5.21712e-05	KPVNPSPLSQL	PR487_Michele_20180611_B07_rep1	10787	KPVNPSPLSQL	590.34	2
213	PR487_Michele_20180611_B07_rep1_14305_SPYFQRPLAL	0.943201	0.000613121	5.23067e-05	SPYFQRPLAL	PR487_Michele_20180611_B07_rep1	14305	SPYFQRPLAL	596.33	2
214	PR487_Michele_20180611_B07_rep1_5485_APSSPGSPRPAL	0.943052	0.000613121	5.2372e-05	APSSPGSPRPAL	PR487_Michele_20180611_B07_rep1	5485	APSSPGSPRPAL	568.806	2
215	PR487_Michele_20180611_B07_rep1_10269_GPYGGKVYF	0.94279	0.000613121	5.24866e-05	GPYGGKVYF	PR487_Michele_20180611_B07_rep1	10269	GPYGGKVYF	493.301	2
216	PR487_Michele_20180611_B07_rep1_8910_GPAPSPSSF	0.942138	0.000613121	5.27735e-05	GPAPSPSSF	PR487_Michele_20180611_B07_rep1	8910	GPAPSPSSF	846.399	1
217	PR487_Michele_20180611_B07_rep1_11100_SPFASQSRGYF	0.939087	0.000613121	5.41358e-05	SPFASQSRGYF	PR487_Michele_20180611_B07_rep1	11100	SPFASQSRGYF	623.796	2
218	PR487_Michele_20180611_B07_rep1_11388_FPDNQRPLL	0.938875	0.000613121	5.42316e-05	FPDNQRPLL	PR487_Michele_20180611_B07_rep1	11388	FPDNQRPLL	550.298	2
219	PR487_Michele_20180611_B07_rep1_8451_APGEPGSAF	0.938528	0.000613121	5.43892e-05	APGEPGSAF	PR487_Michele_20180611_B07_rep1	8451	APGEPGSAF	832.385	1
220	PR487_Michele_20180611_B07_rep1_13595_NPRIGTFDL	0.937856	0.000613121	5.46955e-05	NPRIGTFDL	PR487_Michele_20180611_B07_rep1	13595	NPRIGTFDL	516.777	2
221	PR487_Michele_20180611_B07_rep1_10976_TPM[+16.0]FREYSL	0.935829	0.000613121	5.56297e-05	TPMFREYSL	PR487_Michele_20180611_B07_rep1	10976	TPM(ox)FREYSL	580.276	2
222	PR487_Michele_20180611_B07_rep1_9126_SPVYVGRVV	0.935772	0.000613121	5.56561e-05	SPVYVGRVV	PR487_Michele_20180611_B07_rep1	9126	SPVYVGRVV	488.285	2
223	PR487_Michele_20180611_B07_rep1_9126_VRGYTNGPI	-0.955522	0.353376	1	VRGYTNGPI	PR487_Michele_20180611_B07_rep1	9126	VRGYTNGPI	488.285	2
224	PR487_Michele_20180611_B07_rep1_13334_SPPLVGSSAL	0.935303	0.000613121	5.58744e-05	SPPLVGSSAL	PR487_Michele_20180611_B07_rep1	13334	SPPLVGSSAL	927.514	1
225	PR487_Michele_20180611_B07_rep1_7403_HPFLQRQQL	0.933642	0.000613121	5.66551e-05	HPFLQRQQL	PR487_Michele_20180611_B07_rep1	7403	HPFLQRQQL	583.825	2
226	PR487_Michele_20180611_B07_rep1_7403_LMIETTEDTI	-0.331704	0.0648683	0.706683	LMIETTEDTI	PR487_Michele_20180611_B07_rep1	7403	LMIETTEDTI	583.825	2
227	PR487_Michele_20180611_B07_rep1_7165_APRPFGSVSSPKVT	0.932923	0.000613121	5.69966e-05	APRPFGSVSSPKVT	PR487_Michele_20180611_B07_rep1	7165	APRPFGSVSSPKVT	477.265	3
228	PR487_Michele_20180611_B07_rep1_13633_SPYGSSLDL	0.931782	0.000613121	5.75426e-05	SPYGSSLDL	PR487_Michele_20180611_B07_rep1	13633	SPYGSSLDL	938.447	1
229	PR487_Michele_20180611_B07_rep1_6208_SPAGGGAEAL	0.931155	0.000613121	5.78445e-05	SPAGGGAEAL	PR487_Michele_20180611_B07_rep1	6208	SPAGGGAEAL	829.405	1
230	PR487_Michele_20180611_B07_rep1_3476_NPHKEPIRL	0.924356	0.000613121	6.12255e-05	NPHKEPIRL	PR487_Michele_20180611_B07_rep1	3476	NPHKEPIRL	368.549	3
231	PR487_Michele_20180611_B07_rep1_3476_WQQSSLSLR	-0.797719	0.283521	1	WQQSSLSLR	PR487_Michele_20180611_B07_rep1	3476	WQQSSLSLR	368.549	3
232	PR487_Michele_20180611_B07_rep1_13712_IPNEIIHAL	0.924214	0.000613121	6.1298e-05	IPNEIIHAL	PR487_Michele_20180611_B07_rep1	13712	IPNEIIHAL	510.298	2
233	PR487_Michele_20180611_B07_rep1_10759_APKYGSYNVF	0.922719	0.000613121	6.20685e-05	APKYGSYNVF	PR487_Michele_20180611_B07_rep1	10759	APKYGSYNVF	573.284	2
234	PR487_Michele_20180611_B07_rep1_9472_RPPYYTPNQL	0.922203	0.000613121	6.23365e-05	RPPYYTPNQL	PR487_Michele_20180611_B07_rep1	9472	RPPYYTPNQL	624.822	2
235	PR487_Michele_20180611_B07_rep1_3451_KPTDEKLREL	0.921286	0.000613121	6.28157e-05	KPTDEKLREL	PR487_Michele_20180611_B07_rep1	3451	KPTDEKLREL	410.235	3
236	PR487_Michele_20180611_B07_rep1_10918_LPNFKQNEF	0.921148	0.000613121	6.28884e-05	LPNFKQNEF	PR487_Michele_20180611_B07_rep1	10918	LPNFKQNEF	568.79	2
237	PR487_Michele_20180611_B07_rep1_9273_YPDRIM[+16.0]NTF	0.920307	0.000613121	6.33317e-05	YPDRIMNTF	PR487_Michele_20180611_B07_rep1	9273	YPDRIM(ox)NTF	586.314	2
238	PR487_Michele_20180611_B07_rep1_8995_RPLEM[+16.0]IEPRTL	0.919974	0.000613121	6.35082e-05	RPLEMIEPRTL	PR487_Michele_20180611_B07_rep1	8995	RPLEM(ox)IEPRTL	457.587	3
239	PR487_Michele_20180611_B07_rep1_10486_ISEQFTAM[+16.0]FR	0.919847	0.000613121	6.35759e-05	ISEQFTAMFR	PR487_Michele_20180611_B07_rep1	10486	ISEQFTAM(ox)FR	623.301	2
240	PR487_Michele_20180611_B07_rep1_5678_RPVDQLRHL	0.919157	0.000613121	6.39431e-05	RPVDQLRHL	PR487_Michele_20180611_B07_rep1	5678	RPVDQLRHL	378.557	3
241	PR487_Michele_20180611_B07_rep1_19603_QPAPAPLLF	0.917334	0.000613121	6.49247e-05	QPAPAPLLF	PR487_Michele_20180611_B07_rep1	19603	QPAPAPLLF	953.545	1
242	PR487_Michele_20180611_B07_rep1_7299_APRAPPGPAGL	0.916933	0.000613121	6.51424e-05	APRAPPGPAGL	PR487_Michele_20180611_B07_rep1	7299	APRAPPGPAGL	502.288	2
243	PR487_Michele_20180611_B07_rep1_7299_GPAPHQQNGP	-1.25109	0.432311	1	GPAPHQQNGP	PR487_Michele_20180611_B07_rep1	7299	GPAPHQQNGP	502.288	2
244	PR487_Michele_20180611_B07_rep1_12119_TPPVTQPVSL	0.916551	0.000613121	6.53504e-05	TPPVTQPVSL	PR487_Michele_20180611_B07_rep1	12119	TPPVTQPVSL	1038.58	1
245	PR487_Michele_20180611_B07_rep1_8674_QPYSGSPANL	0.916288	0.000613121	6.54942e-05	QPYSGSPANL	PR487_Michele_20180611_B07_rep1	8674	QPYSGSPANL	1033.49	1
246	PR487_Michele_20180611_B07_rep1_14529_KPAFGFGINSV	0.915427	0.000613121	6.59672e-05	KPAFGFGINSV	PR487_Michele_20180611_B07_rep1	14529	KPAFGFGINSV	568.808	2
247	PR487_Michele_20180611_B07_rep1_14529_HPRYLIPEL	0.0501207	0.00736789	0.0828737	HPRYLIPEL	PR487_Michele_20180611_B07_rep1	14529	HPRYLIPEL	568.808	2
248	PR487_Michele_20180611_B07_rep1_5427_SPDHRHIYL	0.913732	0.000613121	6.69077e-05	SPDHRHIYL	PR487_Michele_20180611_B07_rep1	5427	SPDHRHIYL	569.294	2
249	PR487_Michele_20180611_B07_rep1_8417_RPYTNKVITL	0.912602	0.000613121	6.75423e-05	RPYTNKVITL	PR487_Michele_20180611_B07_rep1	8417	RPYTNKVITL	402.24	3
250	PR487_Michele_20180611_B07_rep1_8417_PPNLGSAF	-1.08854	0.395426	1	PPNLGSAF	PR487_Michele_20180611_B07_rep1	8417	PPNLGSAF	402.24	3
251	PR487_Michele_20180611_B07_rep1_14887_DPYSGKLISL	0.911508	0.000613121	6.81628e-05	DPYSGKLISL	PR487_Michele_20180611_B07_rep1	14887	DPYSGKLISL	546.801	2
252	PR487_Michele_20180611_B07_rep1_10878_VPKAPGFAQM[+16.0]L	0.909439	0.000613121	6.93514e-05	VPKAPGFAQML	PR487_Michele_20180611_B07_rep1	10878	VPKAPGFAQM(ox)L	587.818	2
253	PR487_Michele_20180611_B07_rep1_5591_HPARPTVESF	0.90916	0.000613121	6.95131e-05	HPARPTVESF	PR487_Michele_20180611_B07_rep1	5591	HPARPTVESF	570.793	2
254	PR487_Michele_20180611_B07_rep1_13886_GPLPPHLAL	0.909094	0.000613121	6.95514e-05	GPLPPHLAL	PR487_Michele_20180611_B07_rep1	13886	GPLPPHLAL	457.777	2
255	PR487_Michele_20180611_B07_rep1_8419_SPDTLRRVF	0.907138	0.000613121	7.06972e-05	SPDTLRRVF	PR487_Michele_20180611_B07_rep1	8419	SPDTLRRVF	545.804	2
256	PR487_Michele_20180611_B07_rep1_9347_APSELLRKF	0.906885	0.000613121	7.08468e-05	APSELLRKF	PR487_Michele_20180611_B07_rep1	9347	APSELLRKF	530.811	2
257	PR487_Michele_20180611_B07_rep1_12434_AANPNRFITL	0.906156	0.000613121	7.12797e-05	AANPNRFITL	PR487_Michele_20180611_B07_rep1	12434	AANPNRFITL	558.812	2
258	PR487_Michele_20180611_B07_rep1_13656_VPDDDRSLINL	0.905707	0.000613121	7.15472e-05	VPDDDRSLINL	PR487_Michele_20180611_B07_rep1	13656	VPDDDRSLINL	628.827	2
259	PR487_Michele_20180611_B07_rep1_8650_YPNPKPEVL	0.905039	0.000613121	7.19477e-05	YPNPKPEVL	PR487_Michele_20180611_B07_rep1	8650	YPNPKPEVL	528.79	2
260	PR487_Michele_20180611_B07_rep1_6749_VGPFAPGITEKAPEEKK	0.90456	0.000613121	7.2236e-05	VGPFAPGITEKAPEEKK	PR487_Michele_20180611_B07_rep1	6749	VGPFAPGITEKAPEEKK	450.249	4
261	PR487_Michele_20180611_B07_rep1_10657_YPFHDSDPSAL	0.903792	0.000613121	7.27012e-05	YPFHDSDPSAL	PR487_Michele_20180611_B07_rep1	10657	YPFHDSDPSAL	624.781	2
262	PR487_Michele_20180611_B07_rep1_18730_APLGVGLGL	0.902828	0.000613121	7.32894e-05	APLGVGLGL	PR487_Michele_20180611_B07_rep1	18730	APLGVGLGL	796.493	1
263	PR487_Michele_20180611_B07_rep1_12847_SPAEFVTRF	0.901698	0.000613121	7.39843e-05	SPAEFVTRF	PR487_Michele_20180611_B07_rep1	12847	SPAEFVTRF	527.271	2
264	PR487_Michele_20180611_B07_rep1_8055_APNDPRGGTLL	0.901633	0.000613121	7.40247e-05	APNDPRGGTLL	PR487_Michele_20180611_B07_rep1	8055	APNDPRGGTLL	555.799	2
265	PR487_Michele_20180611_B07_rep1_15735_TPSTPFSDL	0.901267	0.000613121	7.42512e-05	TPSTPFSDL	PR487_Michele_20180611_B07_rep1	15735	TPSTPFSDL	964.464	1
266	PR487_Michele_20180611_B07_rep1_11547_QVRLPDGTSL	0.900665	0.000613121	7.46253e-05	QVRLPDGTSL	PR487_Michele_20180611_B07_rep1	11547	QVRLPDGTSL	543.301	2
267	PR487_Michele_20180611_B07_rep1_15532_APYGGPIAL	0.900364	0.000613121	7.48133e-05	APYGGPIAL	PR487_Michele_20180611_B07_rep1	15532	APYGGPIAL	858.472	1
268	PR487_Michele_20180611_B07_rep1_13592_KPFDPARTPLVL	0.899385	0.000613121	7.54278e-05	KPFDPARTPLVL	PR487_Michele_20180611_B07_rep1	13592	KPFDPARTPLVL	677.399	2
269	PR487_Michele_20180611_B07_rep1_13034_HPRYFGPNLL	0.898327	0.000613121	7.60976e-05	HPRYFGPNLL	PR487_Michele_20180611_B07_rep1	13034	HPRYFGPNLL	607.328	2
270	PR487_Michele_20180611_B07_rep1_5519_VPQPHPQTL	0.897658	0.000613121	7.65241e-05	VPQPHPQTL	PR487_Michele_20180611_B07_rep1	5519	VPQPHPQTL	508.78	2
271	PR487_Michele_20180611_B07_rep1_5519_PQTDDKINS	-0.695106	0.236089	1	PQTDDKINS	PR487_Michele_20180611_B07_rep1	5519	PQTDDKINS	508.78	2
272	PR487_Michele_20180611_B07_rep1_12433_LPAPPHIDV	0.897382	0.000613121	7.67003e-05	LPAPPHIDV	PR487_Michele_20180611_B07_rep1	12433	LPAPPHIDV	479.772	2
273	PR487_Michele_20180611_B07_rep1_3165_KPRYPPDSV	0.896938	0.000613121	7.69855e-05	KPRYPPDSV	PR487_Michele_20180611_B07_rep1	3165	KPRYPPDSV	529.786	2
274	PR487_Michele_20180611_B07_rep1_10275_GPYGGKVYF	0.896877	0.000613121	7.70246e-05	GPYGGKVYF	PR487_Michele_20180611_B07_rep1	10275	GPYGGKVYF	494.251	2
275	PR487_Michele_20180611_B07_rep1_10275_LPSYRHTI	-0.754335	0.264637	1	LPSYRHTI	PR487_Michele_20180611_B07_rep1	10275	LPSYRHTI	494.251	2
276	PR487_Michele_20180611_B07_rep1_10275_LEKKLEDL	-0.954753	0.353193	1	LEKKLEDL	PR487_Michele_20180611_B07_rep1	10275	LEKKLEDL	494.251	2
277	PR487_Michele_20180611_B07_rep1_16076_TPYEYPYTL	0.896647	0.000613121	7.71732e-05	TPYEYPYTL	PR487_Michele_20180611_B07_rep1	16076	TPYEYPYTL	573.772	2
278	PR487_Michele_20180611_B07_rep1_10213_IPYKPNYSL	0.89651	0.000613121	7.72614e-05	IPYKPNYSL	PR487_Michele_20180611_B07_rep1	10213	IPYKPNYSL	547.798	2
279	PR487_Michele_20180611_B07_rep1_5080_HPNRTVPTAL	0.895291	0.000613121	7.8052e-05	HPNRTVPTAL	PR487_Michele_20180611_B07_rep1	5080	HPNRTVPTAL	553.309	2
280	PR487_Michele_20180611_B07_rep1_9140_RPDERRFAVF	0.894359	0.000613121	7.86623e-05	RPDERRFAVF	PR487_Michele_20180611_B07_rep1	9140	RPDERRFAVF	431.567	3
281	PR487_Michele_20180611_B07_rep1_11851_HPRSPTPTLPLSTSSFDEQN	0.891607	0.000613121	8.04917e-05	HPRSPTPTLPLSTSSFDEQN	PR487_Michele_20180611_B07_rep1	11851	HPRSPTPTLPLSTSSFDEQN	737.403	3
282	PR487_Michele_20180611_B07_rep1_8376_SPAFKVREF	0.88992	0.000613121	8.16342e-05	SPAFKVREF	PR487_Michele_20180611_B07_rep1	8376	SPAFKVREF	540.796	2
283	PR487_Michele_20180611_B07_rep1_16822_LPSLRILYM[+16.0]	0.887253	0.000613121	8.34737e-05	LPSLRILYM	PR487_Michele_20180611_B07_rep1	16822	LPSLRILYM(ox)	561.322	2
284	PR487_Michele_20180611_B07_rep1_13091_TPFKGGTLF	0.885774	0.000613121	8.45109e-05	TPFKGGTLF	PR487_Michele_20180611_B07_rep1	13091	TPFKGGTLF	484.267	2
285	PR487_Michele_20180611_B07_rep1_8096_APRPASGPIRPIV	0.885714	0.000613121	8.45536e-05	APRPASGPIRPIV	PR487_Michele_20180611_B07_rep1	8096	APRPASGPIRPIV	665.902	2
286	PR487_Michele_20180611_B07_rep1_8277_APKRPPSAFF	0.885665	0.000613121	8.45885e-05	APKRPPSAFF	PR487_Michele_20180611_B07_rep1	8277	APKRPPSAFF	559.311	2
287	PR487_Michele_20180611_B07_rep1_8581_APFPHGDSAL	0.885411	0.000613121	8.4768e-05	APFPHGDSAL	PR487_Michele_20180611_B07_rep1	8581	APFPHGDSAL	506.248	2
288	PR487_Michele_20180611_B07_rep1_13763_HPRYLIPEL	0.88509	0.000613121	8.49953e-05	HPRYLIPEL	PR487_Michele_20180611_B07_rep1	13763	HPRYLIPEL	569.325	2
289	PR487_Michele_20180611_B07_rep1_15936_APAPEGPIVL	0.88501	0.000613121	8.50526e-05	APAPEGPIVL	PR487_Michele_20180611_B07_rep1	15936	APAPEGPIVL	963.551	1
290	PR487_Michele_20180611_B07_rep1_14382_APRIITGPAPVL	0.88487	0.000613121	8.51518e-05	APRIITGPAPVL	PR487_Michele_20180611_B07_rep1	14382	APRIITGPAPVL	602.874	2
291	PR487_Michele_20180611_B07_rep1_5852_RPLDPKSEAQL	0.881767	0.000613121	8.73881e-05	RPLDPKSEAQL	PR487_Michele_20180611_B07_rep1	5852	RPLDPKSEAQL	627.347	2
292	PR487_Michele_20180611_B07_rep1_10333_APKHFLPEM[+16.0]L	0.881467	0.000613121	8.76074e-05	APKHFLPEML	PR487_Michele_20180611_B07_rep1	10333	APKHFLPEM(ox)L	599.819	2
293	PR487_Michele_20180611_B07_rep1_9579_VPTAKFQEL	0.881164	0.000613121	8.78299e-05	VPTAKFQEL	PR487_Michele_20180611_B07_rep1	9579	VPTAKFQEL	516.79	2
294	PR487_Michele_20180611_B07_rep1_8606_KPKDPLKISL	0.880059	0.000613121	8.86439e-05	KPKDPLKISL	PR487_Michele_20180611_B07_rep1	8606	KPKDPLKISL	569.864	2
295	PR487_Michele_20180611_B07_rep1_8606_ISKVVPAPEAK	-0.966515	0.357059	1	ISKVVPAPEAK	PR487_Michele_20180611_B07_rep1	8606	ISKVVPAPEAK	569.864	2
296	PR487_Michele_20180611_B07_rep1_11328_GPFPGKFNEV	0.879818	0.000613121	8.88226e-05	GPFPGKFNEV	PR487_Michele_20180611_B07_rep1	11328	GPFPGKFNEV	546.28	2
297	PR487_Michele_20180611_B07_rep1_13325_KPLFPGM[+16.0]GF	0.879181	0.000613121	8.92964e-05	KPLFPGMGF	PR487_Michele_20180611_B07_rep1	13325	KPLFPGM(ox)GF	505.262	2
298	PR487_Michele_20180611_B07_rep1_13903_KPIFSKIVSL	0.879	0.000613121	8.94316e-05	KPIFSKIVSL	PR487_Michele_20180611_B07_rep1	13903	KPIFSKIVSL	566.361	2
299	PR487_Michele_20180611_B07_rep1_7932_RPGRGEPRFISV	0.87815	0.000613121	9.00691e-05	RPGRGEPRFISV	PR487_Michele_20180611_B07_rep1	7932	RPGRGEPRFISV	457.593	3
300	PR487_Michele_20180611_B07_rep1_5394_M[+16.0]PYSNGRPAL	0.877033	0.000613121	9.09139e-05	MPYSNGRPAL	PR487_Michele_20180611_B07_rep1	5394	M(ox)PYSNGRPAL	561.274	2
301	PR487_Michele_20180611_B07_rep1_12992_QPLGTLPQAVM[+16.0]	0.876514	0.000613121	9.13089e-05	QPLGTLPQAVM	PR487_Michele_20180611_B07_rep1	12992	QPLGTLPQAVM(ox)	585.813	2
302	PR487_Michele_20180611_B07_rep1_12834_SPDLPTGSL	0.875525	0.000613121	9.20665e-05	SPDLPTGSL	PR487_Michele_20180611_B07_rep1	12834	SPDLPTGSL	885.482	1
303	PR487_Michele_20180611_B07_rep1_6835_SPDSSRPARFL	0.875454	0.000613121	9.21207e-05	SPDSSRPARFL	PR487_Michele_20180611_B07_rep1	6835	SPDSSRPARFL	411.551	3
304	PR487_Michele_20180611_B07_rep1_13225_QPRYPVNSVNIL	0.875333	0.000613121	9.22143e-05	QPRYPVNSVNIL	PR487_Michele_20180611_B07_rep1	13225	QPRYPVNSVNIL	700.388	2
305	PR487_Michele_20180611_B07_rep1_12915_YPSPIPKF	0.872909	0.000613121	9.41002e-05	YPSPIPKF	PR487_Michele_20180611_B07_rep1	12915	YPSPIPKF	474.763	2
306	PR487_Michele_20180611_B07_rep1_6896_KPHLITHGF	0.872493	0.000613121	9.44277e-05	KPHLITHGF	PR487_Michele_20180611_B07_rep1	6896	KPHLITHGF	350.535	3
307	PR487_Michele_20180611_B07_rep1_8022_SPM[+16.0]PPSEVKL	0.871703	0.000613121	9.50535e-05	SPMPPSEVKL	PR487_Michele_20180611_B07_rep1	8022	SPM(ox)PPSEVKL	550.786	2
308	PR487_Michele_20180611_B07_rep1_8022_HPHAVNEIAL	0.299391	0.00104312	0.0112434	HPHAVNEIAL	PR487_Michele_20180611_B07_rep1	8022	HPHAVNEIAL	550.786	2
309	PR487_Michele_20180611_B07_rep1_11902_M[+16.0]PSQFRDIL	0.871205	0.000613121	9.54497e-05	MPSQFRDIL	PR487_Michele_20180611_B07_rep1	11902	M(ox)PSQFRDIL	561.784	2
310	PR487_Michele_20180611_B07_rep1_3149_SPNQARAQAAL	0.871194	0.000613121	9.54583e-05	SPNQARAQAAL	PR487_Michele_20180611_B07_rep1	3149	SPNQARAQAAL	563.802	2
311	PR487_Michele_20180611_B07_rep1_9259_RPIFPGKHYL	0.87062	0.000613121	9.59173e-05	RPIFPGKHYL	PR487_Michele_20180611_B07_rep1	9259	RPIFPGKHYL	409.905	3
312	PR487_Michele_20180611_B07_rep1_14001_SPKIPGIDL	0.870466	0.000613121	9.60405e-05	SPKIPGIDL	PR487_Michele_20180611_B07_rep1	14001	SPKIPGIDL	470.279	2
313	PR487_Michele_20180611_B07_rep1_15042_IPRILGPGL	0.870382	0.000613121	9.61084e-05	IPRILGPGL	PR487_Michele_20180611_B07_rep1	15042	IPRILGPGL	468.306	2
314	PR487_Michele_20180611_B07_rep1_11280_FPNIPGKSL	0.869078	0.000613121	9.71606e-05	FPNIPGKSL	PR487_Michele_20180611_B07_rep1	11280	FPNIPGKSL	486.779	2
315	PR487_Michele_20180611_B07_rep1_8082_LIDEGHAATQL	0.86717	0.000613121	9.87219e-05	LIDEGHAATQL	PR487_Michele_20180611_B07_rep1	8082	LIDEGHAATQL	584.303	2
316	PR487_Michele_20180611_B07_rep1_8082_QEGYFGQVKI	-1.00919	0.370063	1	QEGYFGQVKI	PR487_Michele_20180611_B07_rep1	8082	QEGYFGQVKI	584.303	2
317	PR487_Michele_20180611_B07_rep1_7394_RPIFKDTQGSL	0.866649	0.000613121	9.91524e-05	RPIFKDTQGSL	PR487_Michele_20180611_B07_rep1	7394	RPIFKDTQGSL	631.349	2
318	PR487_Michele_20180611_B07_rep1_12401_YPFKPPKVAF	0.866524	0.000613121	9.92565e-05	YPFKPPKVAF	PR487_Michele_20180611_B07_rep1	12401	YPFKPPKVAF	597.339	2
319	PR487_Michele_20180611_B07_rep1_16754_YPYLGPSTL	0.8665	0.000613121	9.92763e-05	YPYLGPSTL	PR487_Michele_20180611_B07_rep1	16754	YPYLGPSTL	505.763	2
320	PR487_Michele_20180611_B07_rep1_12066_TPLDEKSLAL	0.866389	0.000613121	9.93683e-05	TPLDEKSLAL	PR487_Michele_20180611_B07_rep1	12066	TPLDEKSLAL	543.806	2
321	PR487_Michele_20180611_B07_rep1_2972_RPLPGPHKQL	0.865979	0.000613121	9.97088e-05	RPLPGPHKQL	PR487_Michele_20180611_B07_rep1	2972	RPLPGPHKQL	381.564	3
322	PR487_Michele_20180611_B07_rep1_10210_NPNLSGHLL	0.865333	0.000613121	0.000100249	NPNLSGHLL	PR487_Michele_20180611_B07_rep1	10210	NPNLSGHLL	482.764	2
323	PR487_Michele_20180611_B07_rep1_12797_AASSVRVTFL	0.865157	0.000613121	0.000100396	AASSVRVTFL	PR487_Michele_20180611_B07_rep1	12797	AASSVRVTFL	525.801	2
324	PR487_Michele_20180611_B07_rep1_5573_LPHEVDKSEL	0.86505	0.000613121	0.000100486	LPHEVDKSEL	PR487_Michele_20180611_B07_rep1	5573	LPHEVDKSEL	583.806	2
325	PR487_Michele_20180611_B07_rep1_11460_SPNVGHLVL	0.864765	0.000613121	0.000100726	SPNVGHLVL	PR487_Michele_20180611_B07_rep1	11460	SPNVGHLVL	468.27	2
326	PR487_Michele_20180611_B07_rep1_4862_RPDDRSQGAII	0.863723	0.000613121	0.000101606	RPDDRSQGAII	PR487_Michele_20180611_B07_rep1	4862	RPDDRSQGAII	614.326	2
327	PR487_Michele_20180611_B07_rep1_10231_EPRPNFNTPQAL	0.863571	0.000613121	0.000101735	EPRPNFNTPQAL	PR487_Michele_20180611_B07_rep1	10231	EPRPNFNTPQAL	692.354	2
328	PR487_Michele_20180611_B07_rep1_11813_LPKSPPYTAF	0.863219	0.000613121	0.000102035	LPKSPPYTAF	PR487_Michele_20180611_B07_rep1	11813	LPKSPPYTAF	560.806	2
329	PR487_Michele_20180611_B07_rep1_9843_M[+16.0]PSSVKALM[+16.0]L	0.862758	0.000613121	0.000102429	MPSSVKALML	PR487_Michele_20180611_B07_rep1	9843	M(ox)PSSVKALM(ox)L	554.791	2
330	PR487_Michele_20180611_B07_rep1_10028_FPNPAAHAL	0.86182	0.000613121	0.000103234	FPNPAAHAL	PR487_Michele_20180611_B07_rep1	10028	FPNPAAHAL	466.735	2
331	PR487_Michele_20180611_B07_rep1_10028_QIHDLVLV	-1.0751	0.390991	1	QIHDLVLV	PR487_Michele_20180611_B07_rep1	10028	QIHDLVLV	466.735	2
332	PR487_Michele_20180611_B07_rep1_3014_APKRPPSAF	0.859302	0.000613121	0.000105429	APKRPPSAF	PR487_Michele_20180611_B07_rep1	3014	APKRPPSAF	485.777	2
333	PR487_Michele_20180611_B07_rep1_3014_PRKPSGDSQ	-1.29389	0.440597	1	PRKPSGDSQ	PR487_Michele_20180611_B07_rep1	3014	PRKPSGDSQ	485.777	2
334	PR487_Michele_20180611_B07_rep1_10200_GPTLGHVSL	0.858244	0.000613121	0.000106365	GPTLGHVSL	PR487_Michele_20180611_B07_rep1	10200	GPTLGHVSL	440.748	2
335	PR487_Michele_20180611_B07_rep1_3909_SASVQRADTSL	0.857823	0.000613121	0.00010674	SASVQRADTSL	PR487_Michele_20180611_B07_rep1	3909	SASVQRADTSL	567.791	2
336	PR487_Michele_20180611_B07_rep1_11625_SPNFREAVTL	0.857009	0.000613121	0.000107468	SPNFREAVTL	PR487_Michele_20180611_B07_rep1	11625	SPNFREAVTL	567.3	2
337	PR487_Michele_20180611_B07_rep1_11700_YPNVGKSSVINTL	0.856362	0.000613121	0.00010805	YPNVGKSSVINTL	PR487_Michele_20180611_B07_rep1	11700	YPNVGKSSVINTL	696.38	2
338	PR487_Michele_20180611_B07_rep1_8222_IPRGPYAEV	0.856248	0.000613121	0.000108153	IPRGPYAEV	PR487_Michele_20180611_B07_rep1	8222	IPRGPYAEV	501.274	2
339	PR487_Michele_20180611_B07_rep1_8147_FPDNQRPAL	0.856005	0.000613121	0.000108373	FPDNQRPAL	PR487_Michele_20180611_B07_rep1	8147	FPDNQRPAL	529.275	2
340	PR487_Michele_20180611_B07_rep1_11488_NPRYFPM[+16.0]SL	0.855115	0.000613121	0.000109182	NPRYFPMSL	PR487_Michele_20180611_B07_rep1	11488	NPRYFPM(ox)SL	570.779	2
341	PR487_Michele_20180611_B07_rep1_14004_IPSSVPATF	0.854701	0.000613121	0.00010956	IPSSVPATF	PR487_Michele_20180611_B07_rep1	14004	IPSSVPATF	918.493	1
342	PR487_Michele_20180611_B07_rep1_9905_GPGLSRTGVEL	0.85454	0.000613121	0.000109708	GPGLSRTGVEL	PR487_Michele_20180611_B07_rep1	9905	GPGLSRTGVEL	543.301	2
343	PR487_Michele_20180611_B07_rep1_6889_VPKPGTAPTSL	0.854321	0.000613121	0.000109908	VPKPGTAPTSL	PR487_Michele_20180611_B07_rep1	6889	VPKPGTAPTSL	534.309	2
344	PR487_Michele_20180611_B07_rep1_12561_YPFKPPKVAF	0.853697	0.000613121	0.000110483	YPFKPPKVAF	PR487_Michele_20180611_B07_rep1	12561	YPFKPPKVAF	398.562	3
345	PR487_Michele_20180611_B07_rep1_9564_SPLDSAARDEL	0.853585	0.000613121	0.000110586	SPLDSAARDEL	PR487_Michele_20180611_B07_rep1	9564	SPLDSAARDEL	587.291	2
346	PR487_Michele_20180611_B07_rep1_10682_NPYSRLM[+16.0]AL	0.852482	0.000613121	0.00011161	NPYSRLMAL	PR487_Michele_20180611_B07_rep1	10682	NPYSRLM(ox)AL	540.834	2
347	PR487_Michele_20180611_B07_rep1_10682_KPRPIIPM[+16.0]L	0.77174	0.000613121	0.000219103	KPRPIIPML	PR487_Michele_20180611_B07_rep1	10682	KPRPIIPM(ox)L	540.834	2
348	PR487_Michele_20180611_B07_rep1_18571_GPNGYAILL	0.852134	0.000613121	0.000111935	GPNGYAILL	PR487_Michele_20180611_B07_rep1	18571	GPNGYAILL	917.509	1
349	PR487_Michele_20180611_B07_rep1_4036_HPLEGTHEL	0.852029	0.000613121	0.000112034	HPLEGTHEL	PR487_Michele_20180611_B07_rep1	4036	HPLEGTHEL	516.759	2
350	PR487_Michele_20180611_B07_rep1_4036_LPAQRYER	-0.884195	0.323058	1	LPAQRYER	PR487_Michele_20180611_B07_rep1	4036	LPAQRYER	516.759	2
351	PR487_Michele_20180611_B07_rep1_7496_APRAGPDPRLL	0.851712	0.000613121	0.000112331	APRAGPDPRLL	PR487_Michele_20180611_B07_rep1	7496	APRAGPDPRLL	388.228	3
352	PR487_Michele_20180611_B07_rep1_5004_TPRLPQRNL	0.851613	0.000613121	0.000112423	TPRLPQRNL	PR487_Michele_20180611_B07_rep1	5004	TPRLPQRNL	365.552	3
353	PR487_Michele_20180611_B07_rep1_10146_IPRLPSM[+16.0]VEA	0.851192	0.000613121	0.000112819	IPRLPSMVEA	PR487_Michele_20180611_B07_rep1	10146	IPRLPSM(ox)VEA	564.808	2
354	PR487_Michele_20180611_B07_rep1_10146_VELGALDRLAA	-0.843319	0.305441	1	VELGALDRLAA	PR487_Michele_20180611_B07_rep1	10146	VELGALDRLAA	564.808	2
355	PR487_Michele_20180611_B07_rep1_10146_PGQPLTKNKF	-0.85937	0.312216	1	PGQPLTKNKF	PR487_Michele_20180611_B07_rep1	10146	PGQPLTKNKF	564.808	2
356	PR487_Michele_20180611_B07_rep1_5307_LPYNNKDRDAL	0.85046	0.000613121	0.000113511	LPYNNKDRDAL	PR487_Michele_20180611_B07_rep1	5307	LPYNNKDRDAL	440.23	3
357	PR487_Michele_20180611_B07_rep1_5342_KPKYQINNI	0.850389	0.000613121	0.000113579	KPKYQINNI	PR487_Michele_20180611_B07_rep1	5342	KPKYQINNI	559.323	2
358	PR487_Michele_20180611_B07_rep1_8121_SPVM[+16.0]VSNPATRM[+16.0]L	0.850252	0.000613121	0.000113709	SPVMVSNPATRML	PR487_Michele_20180611_B07_rep1	8121	SPVM(ox)VSNPATRM(ox)L	717.857	2
359	PR487_Michele_20180611_B07_rep1_11533_FPNAIEHTL	0.849772	0.000613121	0.000114166	FPNAIEHTL	PR487_Michele_20180611_B07_rep1	11533	FPNAIEHTL	521.273	2
360	PR487_Michele_20180611_B07_rep1_11533_QEDVRLIGL	-0.494972	0.130547	0.992739	QEDVRLIGL	PR487_Michele_20180611_B07_rep1	11533	QEDVRLIGL	521.273	2
361	PR487_Michele_20180611_B07_rep1_5578_SPRIATTTASAATAA	0.849536	0.000613121	0.000114391	SPRIATTTASAATAA	PR487_Michele_20180611_B07_rep1	5578	SPRIATTTASAATAA	695.37	2
362	PR487_Michele_20180611_B07_rep1_10087_SPAGSIVHEL	0.849208	0.000613121	0.000114705	SPAGSIVHEL	PR487_Michele_20180611_B07_rep1	10087	SPAGSIVHEL	505.269	2
363	PR487_Michele_20180611_B07_rep1_10087_APAIRKEIL	-0.826488	0.298128	1	APAIRKEIL	PR487_Michele_20180611_B07_rep1	10087	APAIRKEIL	505.269	2
364	PR487_Michele_20180611_B07_rep1_9448_GPYKGYIGV	0.848921	0.000613121	0.00011498	GPYKGYIGV	PR487_Michele_20180611_B07_rep1	9448	GPYKGYIGV	477.259	2
365	PR487_Michele_20180611_B07_rep1_4083_QPHLSRQDL	0.848761	0.000613121	0.000115134	QPHLSRQDL	PR487_Michele_20180611_B07_rep1	4083	QPHLSRQDL	547.292	2
366	PR487_Michele_20180611_B07_rep1_3920_PKTTGEGTSL	0.848361	0.000613121	0.00011552	PKTTGEGTSL	PR487_Michele_20180611_B07_rep1	3920	PKTTGEGTSL	990.511	1
367	PR487_Michele_20180611_B07_rep1_9036_RPDDKRILEF	0.847957	0.000613121	0.000115911	RPDDKRILEF	PR487_Michele_20180611_B07_rep1	9036	RPDDKRILEF	644.855	2
368	PR487_Michele_20180611_B07_rep1_13260_KPDSDRFVFL	0.84722	0.000613121	0.000116626	KPDSDRFVFL	PR487_Michele_20180611_B07_rep1	13260	KPDSDRFVFL	612.325	2
369	PR487_Michele_20180611_B07_rep1_9043_RPDDKRILEF	0.84717	0.000613121	0.000116674	RPDDKRILEF	PR487_Michele_20180611_B07_rep1	9043	RPDDKRILEF	430.238	3
370	PR487_Michele_20180611_B07_rep1_11768_KPFAEVRIL	0.846913	0.000613121	0.000116926	KPFAEVRIL	PR487_Michele_20180611_B07_rep1	11768	KPFAEVRIL	536.829	2
371	PR487_Michele_20180611_B07_rep1_16400_SPYPLPEEI	0.846019	0.000613121	0.000117802	SPYPLPEEI	PR487_Michele_20180611_B07_rep1	16400	SPYPLPEEI	522.766	2
372	PR487_Michele_20180611_B07_rep1_4433_ALNATRAAVEE	0.845893	0.000613121	0.000117926	ALNATRAAVEE	PR487_Michele_20180611_B07_rep1	4433	ALNATRAAVEE	572.802	2
373	PR487_Michele_20180611_B07_rep1_10761_SPYAGAAGF	0.844828	0.000613121	0.00011898	SPYAGAAGF	PR487_Michele_20180611_B07_rep1	10761	SPYAGAAGF	840.389	1
374	PR487_Michele_20180611_B07_rep1_12302_VPVGPHLSL	0.844477	0.000613121	0.00011933	VPVGPHLSL	PR487_Michele_20180611_B07_rep1	12302	VPVGPHLSL	459.774	2
375	PR487_Michele_20180611_B07_rep1_9874_IPNFPRSTV	0.843893	0.000613121	0.000119913	IPNFPRSTV	PR487_Michele_20180611_B07_rep1	9874	IPNFPRSTV	515.787	2
376	PR487_Michele_20180611_B07_rep1_7715_VPVSGTQGL	0.843407	0.000613121	0.000120401	VPVSGTQGL	PR487_Michele_20180611_B07_rep1	7715	VPVSGTQGL	857.474	1
377	PR487_Michele_20180611_B07_rep1_8455_NPTRQPLAL	0.843353	0.000613121	0.000120455	NPTRQPLAL	PR487_Michele_20180611_B07_rep1	8455	NPTRQPLAL	505.293	2
378	PR487_Michele_20180611_B07_rep1_8455_PLAVLRDRA	-0.927917	0.341387	1	PLAVLRDRA	PR487_Michele_20180611_B07_rep1	8455	PLAVLRDRA	505.293	2
379	PR487_Michele_20180611_B07_rep1_6297_KPAPGTGGLKF	0.842875	0.000613121	0.000120937	KPAPGTGGLKF	PR487_Michele_20180611_B07_rep1	6297	KPAPGTGGLKF	536.811	2
380	PR487_Michele_20180611_B07_rep1_11461_SPFYQEGV	0.842096	0.000613121	0.000121727	SPFYQEGV	PR487_Michele_20180611_B07_rep1	11461	SPFYQEGV	926.425	1
381	PR487_Michele_20180611_B07_rep1_10447_LPIEAPIRM[+16.0]	0.841328	0.000613121	0.00012251	LPIEAPIRM	PR487_Michele_20180611_B07_rep1	10447	LPIEAPIRM(ox)	528.3	2
382	PR487_Michele_20180611_B07_rep1_4677_KPKPTPDYL	0.84104	0.000613121	0.000122805	KPKPTPDYL	PR487_Michele_20180611_B07_rep1	4677	KPKPTPDYL	529.798	2
383	PR487_Michele_20180611_B07_rep1_4677_EEEAAARERAGREL	-0.875588	0.319739	1	EEEAAARERAGREL	PR487_Michele_20180611_B07_rep1	4677	EEEAAARERAGREL	529.798	2
384	PR487_Michele_20180611_B07_rep1_6287_LPQYRDAVM[+16.0]	0.840865	0.000613121	0.000122985	LPQYRDAVM	PR487_Michele_20180611_B07_rep1	6287	LPQYRDAVM(ox)	554.777	2
385	PR487_Michele_20180611_B07_rep1_10940_YPAPGLKTF	0.840591	0.000613121	0.000123267	YPAPGLKTF	PR487_Michele_20180611_B07_rep1	10940	YPAPGLKTF	497.274	2
386	PR487_Michele_20180611_B07_rep1_10940_PAGLPQVQKG	-0.794147	0.281711	1	PAGLPQVQKG	PR487_Michele_20180611_B07_rep1	10940	PAGLPQVQKG	497.274	2
387	PR487_Michele_20180611_B07_rep1_10940_LPGIMMLGY	-1.31839	0.445197	1	LPGIMMLGY	PR487_Michele_20180611_B07_rep1	10940	LPGIMMLGY	497.274	2
388	PR487_Michele_20180611_B07_rep1_8661_APSEYRYTL	0.84008	0.000613121	0.000123794	APSEYRYTL	PR487_Michele_20180611_B07_rep1	8661	APSEYRYTL	550.275	2
389	PR487_Michele_20180611_B07_rep1_8661_SPEEIREKI	-0.732401	0.254489	1	SPEEIREKI	PR487_Michele_20180611_B07_rep1	8661	SPEEIREKI	550.275	2
390	PR487_Michele_20180611_B07_rep1_5670_NPHDRVVAL	0.839309	0.000613121	0.000124594	NPHDRVVAL	PR487_Michele_20180611_B07_rep1	5670	NPHDRVVAL	510.783	2
391	PR487_Michele_20180611_B07_rep1_3794_RPLENTGQTV	0.839072	0.000613121	0.000124842	RPLENTGQTV	PR487_Michele_20180611_B07_rep1	3794	RPLENTGQTV	557.796	2
392	PR487_Michele_20180611_B07_rep1_9316_APTDPPTGL	0.838657	0.000613121	0.000125275	APTDPPTGL	PR487_Michele_20180611_B07_rep1	9316	APTDPPTGL	868.441	1
393	PR487_Michele_20180611_B07_rep1_19762_LPAQGLIEF	0.835669	0.000613121	0.000128441	LPAQGLIEF	PR487_Michele_20180611_B07_rep1	19762	LPAQGLIEF	987.551	1
394	PR487_Michele_20180611_B07_rep1_8755_HPHPFLNSV	0.835158	0.000613121	0.000128991	HPHPFLNSV	PR487_Michele_20180611_B07_rep1	8755	HPHPFLNSV	524.272	2
395	PR487_Michele_20180611_B07_rep1_10005_M[+16.0]PDSTLPGSRVL	0.834257	0.000613121	0.000129965	MPDSTLPGSRVL	PR487_Michele_20180611_B07_rep1	10005	M(ox)PDSTLPGSRVL	644.832	2
396	PR487_Michele_20180611_B07_rep1_14687_APAEYGYIRTVL	0.833404	0.000613121	0.000130895	APAEYGYIRTVL	PR487_Michele_20180611_B07_rep1	14687	APAEYGYIRTVL	676.864	2
397	PR487_Michele_20180611_B07_rep1_14486_IPNFDVREI	0.832057	0.000613121	0.000132376	IPNFDVREI	PR487_Michele_20180611_B07_rep1	14486	IPNFDVREI	551.798	2
398	PR487_Michele_20180611_B07_rep1_8448_HPIYNIKSL	0.831932	0.000613121	0.000132514	HPIYNIKSL	PR487_Michele_20180611_B07_rep1	8448	HPIYNIKSL	542.81	2
399	PR487_Michele_20180611_B07_rep1_13571_QPFGDHIISV	0.831828	0.000613121	0.000132629	QPFGDHIISV	PR487_Michele_20180611_B07_rep1	13571	QPFGDHIISV	556.79	2
400	PR487_Michele_20180611_B07_rep1_5938_GSHSM[+16.0]RYFYTSVSRPG	0.830174	0.000613121	0.000134474	GSHSMRYFYTSVSRPG	PR487_Michele_20180611_B07_rep1	5938	GSHSM(ox)RYFYTSVSRPG	616.621	3
401	PR487_Michele_20180611_B07_rep1_11764_SPYQGGVF	0.829926	0.000613121	0.000134754	SPYQGGVF	PR487_Michele_20180611_B07_rep1	11764	SPYQGGVF	854.406	1
402	PR487_Michele_20180611_B07_rep1_10802_FPHLPGKTF	0.829715	0.000613121	0.000134991	FPHLPGKTF	PR487_Michele_20180611_B07_rep1	10802	FPHLPGKTF	522.287	2
403	PR487_Michele_20180611_B07_rep1_7665_APTIVGKSSL	0.828945	0.000613121	0.000135862	APTIVGKSSL	PR487_Michele_20180611_B07_rep1	7665	APTIVGKSSL	486.79	2
404	PR487_Michele_20180611_B07_rep1_4218_HPYFNQRKL	0.82844	0.000613121	0.000136437	HPYFNQRKL	PR487_Michele_20180611_B07_rep1	4218	HPYFNQRKL	401.552	3
405	PR487_Michele_20180611_B07_rep1_14964_LPAGGAPTVF	0.827776	0.000613121	0.000137196	LPAGGAPTVF	PR487_Michele_20180611_B07_rep1	14964	LPAGGAPTVF	929.51	1
406	PR487_Michele_20180611_B07_rep1_15301_M[+16.0]PFYNPAQL	0.827677	0.000613121	0.00013731	MPFYNPAQL	PR487_Michele_20180611_B07_rep1	15301	M(ox)PFYNPAQL	548.76	2
407	PR487_Michele_20180611_B07_rep1_7516_RPSPSFTHF	0.826062	0.000613121	0.000139175	RPSPSFTHF	PR487_Michele_20180611_B07_rep1	7516	RPSPSFTHF	538.27	2
408	PR487_Michele_20180611_B07_rep1_11561_SPNAEIHIL	0.825646	0.000613121	0.000139659	SPNAEIHIL	PR487_Michele_20180611_B07_rep1	11561	SPNAEIHIL	993.537	1
409	PR487_Michele_20180611_B07_rep1_8226_RPGLSPYRAL	0.825003	0.000613121	0.000140411	RPGLSPYRAL	PR487_Michele_20180611_B07_rep1	8226	RPGLSPYRAL	565.327	2
410	PR487_Michele_20180611_B07_rep1_10498_EPYGTGLRAL	0.824183	0.000613121	0.000141376	EPYGTGLRAL	PR487_Michele_20180611_B07_rep1	10498	EPYGTGLRAL	538.79	2
411	PR487_Michele_20180611_B07_rep1_3954_QPRGPDNSM[+16.0]GF	0.823107	0.000613121	0.000142653	QPRGPDNSMGF	PR487_Michele_20180611_B07_rep1	3954	QPRGPDNSM(ox)GF	611.27	2
412	PR487_Michele_20180611_B07_rep1_6291_YPDIKHGGL	0.822985	0.000613121	0.000142799	YPDIKHGGL	PR487_Michele_20180611_B07_rep1	6291	YPDIKHGGL	500.266	2
413	PR487_Michele_20180611_B07_rep1_9658_SPREALIRL	0.822437	0.000613121	0.000143453	SPREALIRL	PR487_Michele_20180611_B07_rep1	9658	SPREALIRL	352.217	3
414	PR487_Michele_20180611_B07_rep1_9658_IRVKTNLPI	-0.251931	0.0426614	0.524539	IRVKTNLPI	PR487_Michele_20180611_B07_rep1	9658	IRVKTNLPI	352.217	3
415	PR487_Michele_20180611_B07_rep1_8422_APVNAGPSSL	0.822229	0.000613121	0.000143703	APVNAGPSSL	PR487_Michele_20180611_B07_rep1	8422	APVNAGPSSL	912.479	1
416	PR487_Michele_20180611_B07_rep1_8402_RPSSLRQYL	0.820828	0.000613121	0.000145395	RPSSLRQYL	PR487_Michele_20180611_B07_rep1	8402	RPSSLRQYL	560.317	2
417	PR487_Michele_20180611_B07_rep1_8402_RPHGSHGLFL	0.243882	0.00130719	0.017771	RPHGSHGLFL	PR487_Michele_20180611_B07_rep1	8402	RPHGSHGLFL	560.317	2
418	PR487_Michele_20180611_B07_rep1_11524_YPM[+16.0]PELGRAL	0.820642	0.000613121	0.000145621	YPMPELGRAL	PR487_Michele_20180611_B07_rep1	11524	YPM(ox)PELGRAL	581.801	2
419	PR487_Michele_20180611_B07_rep1_2592_KPRNQGGYGGSSSSSSYGSGRRF	0.820621	0.000613121	0.000145647	KPRNQGGYGGSSSSSSYGSGRRF	PR487_Michele_20180611_B07_rep1	2592	KPRNQGGYGGSSSSSSYGSGRRF	476.908	3
420	PR487_Michele_20180611_B07_rep1_5473_SPDHRHIYL	0.820565	0.000613121	0.000145715	SPDHRHIYL	PR487_Michele_20180611_B07_rep1	5473	SPDHRHIYL	379.865	3
421	PR487_Michele_20180611_B07_rep1_7483_APAQARPTVF	0.820506	0.000613121	0.000145787	APAQARPTVF	PR487_Michele_20180611_B07_rep1	7483	APAQARPTVF	529.294	2
422	PR487_Michele_20180611_B07_rep1_13971_IPNEIIHAL	0.81999	0.000613121	0.000146416	IPNEIIHAL	PR487_Michele_20180611_B07_rep1	13971	IPNEIIHAL	509.788	2
423	PR487_Michele_20180611_B07_rep1_15718_TPFAGGLGQNAL	0.819201	0.000613121	0.000147385	TPFAGGLGQNAL	PR487_Michele_20180611_B07_rep1	15718	TPFAGGLGQNAL	573.301	2
424	PR487_Michele_20180611_B07_rep1_5207_TPGVGKTTL	0.818902	0.000613121	0.000147753	TPGVGKTTL	PR487_Michele_20180611_B07_rep1	5207	TPGVGKTTL	437.256	2
425	PR487_Michele_20180611_B07_rep1_5207_KGVNSGKSP	-0.815974	0.295872	1	KGVNSGKSP	PR487_Michele_20180611_B07_rep1	5207	KGVNSGKSP	437.256	2
426	PR487_Michele_20180611_B07_rep1_11606_FPDNQRPLL	0.818876	0.000613121	0.000147785	FPDNQRPLL	PR487_Michele_20180611_B07_rep1	11606	FPDNQRPLL	550.298	2
427	PR487_Michele_20180611_B07_rep1_3224_SPVGVNHRL	0.818334	0.000613121	0.000148456	SPVGVNHRL	PR487_Michele_20180611_B07_rep1	3224	SPVGVNHRL	489.778	2
428	PR487_Michele_20180611_B07_rep1_3224_VIDFSKPFMTLGI	-1.7467	0.486954	1	VIDFSKPFMTLGI	PR487_Michele_20180611_B07_rep1	3224	VIDFSKPFMTLGI	489.778	2
429	PR487_Michele_20180611_B07_rep1_8223_VPQVGPDRL	0.817607	0.000613121	0.00014936	VPQVGPDRL	PR487_Michele_20180611_B07_rep1	8223	VPQVGPDRL	490.78	2
430	PR487_Michele_20180611_B07_rep1_5493_QPHVGDYRQL	0.817025	0.000613121	0.000150088	QPHVGDYRQL	PR487_Michele_20180611_B07_rep1	5493	QPHVGDYRQL	404.875	3
431	PR487_Michele_20180611_B07_rep1_11165_RPFISEGTTL	0.816575	0.000613121	0.000150654	RPFISEGTTL	PR487_Michele_20180611_B07_rep1	11165	RPFISEGTTL	560.803	2
432	PR487_Michele_20180611_B07_rep1_9376_TPNAGDTTVL	0.81586	0.000613121	0.000151556	TPNAGDTTVL	PR487_Michele_20180611_B07_rep1	9376	TPNAGDTTVL	988.496	1
433	PR487_Michele_20180611_B07_rep1_5012_TPIEGM[+16.0]LSH	0.814892	0.000613121	0.000152787	TPIEGMLSH	PR487_Michele_20180611_B07_rep1	5012	TPIEGM(ox)LSH	500.742	2
434	PR487_Michele_20180611_B07_rep1_9665_HPELFHQL	0.81454	0.000613121	0.000153237	HPELFHQL	PR487_Michele_20180611_B07_rep1	9665	HPELFHQL	510.766	2
435	PR487_Michele_20180611_B07_rep1_5179_VPSKPPM[+16.0]SL	0.814426	0.000613121	0.000153382	VPSKPPMSL	PR487_Michele_20180611_B07_rep1	5179	VPSKPPM(ox)SL	486.265	2
436	PR487_Michele_20180611_B07_rep1_6937_SPM[+16.0]PFHPSQV	0.813875	0.000613121	0.000154091	SPMPFHPSQV	PR487_Michele_20180611_B07_rep1	6937	SPM(ox)PFHPSQV	571.769	2
437	PR487_Michele_20180611_B07_rep1_10248_SPVSGGVNL	0.813139	0.000613121	0.000155042	SPVSGGVNL	PR487_Michele_20180611_B07_rep1	10248	SPVSGGVNL	829.442	1
438	PR487_Michele_20180611_B07_rep1_11632_YPSKQFDVL	0.812883	0.000613121	0.000155373	YPSKQFDVL	PR487_Michele_20180611_B07_rep1	11632	YPSKQFDVL	548.787	2
439	PR487_Michele_20180611_B07_rep1_13940_IPNEIIHAL	0.812632	0.000613121	0.000155699	IPNEIIHAL	PR487_Michele_20180611_B07_rep1	13940	IPNEIIHAL	510.298	2
440	PR487_Michele_20180611_B07_rep1_13940_ARAEVRRY	-1.93227	0.501229	1	ARAEVRRY	PR487_Michele_20180611_B07_rep1	13940	ARAEVRRY	510.298	2
441	PR487_Michele_20180611_B07_rep1_7147_SPSNGVGSL	0.812013	0.000613121	0.000156506	SPSNGVGSL	PR487_Michele_20180611_B07_rep1	7147	SPSNGVGSL	817.405	1
442	PR487_Michele_20180611_B07_rep1_5501_AVRELDGRTL	0.811647	0.000613121	0.000156986	AVRELDGRTL	PR487_Michele_20180611_B07_rep1	5501	AVRELDGRTL	565.32	2
443	PR487_Michele_20180611_B07_rep1_8669_APSSRGLGAAEFGGAA	0.811319	0.000613121	0.000157416	APSSRGLGAAEFGGAA	PR487_Michele_20180611_B07_rep1	8669	APSSRGLGAAEFGGAA	709.855	2
444	PR487_Michele_20180611_B07_rep1_8669_FQGELLWAWVVA	-1.57021	0.478287	1	FQGELLWAWVVA	PR487_Michele_20180611_B07_rep1	8669	FQGELLWAWVVA	709.855	2
445	PR487_Michele_20180611_B07_rep1_7406_APKGSVLQEAKL	0.810888	0.000613121	0.000157984	APKGSVLQEAKL	PR487_Michele_20180611_B07_rep1	7406	APKGSVLQEAKL	621.328	2
446	PR487_Michele_20180611_B07_rep1_5064_APALVSKKL	0.810157	0.000613121	0.000158952	APALVSKKL	PR487_Michele_20180611_B07_rep1	5064	APALVSKKL	463.805	2
447	PR487_Michele_20180611_B07_rep1_13758_IPM[+16.0]GPPRLPL	0.809732	0.000613121	0.000159517	IPMGPPRLPL	PR487_Michele_20180611_B07_rep1	13758	IPM(ox)GPPRLPL	553.823	2
448	PR487_Michele_20180611_B07_rep1_17970_SPASDTYIVF	0.809406	0.000613121	0.000159952	SPASDTYIVF	PR487_Michele_20180611_B07_rep1	17970	SPASDTYIVF	1099.53	1
449	PR487_Michele_20180611_B07_rep1_7033_FPRAPSTSDSV	0.8092	0.000613121	0.000160227	FPRAPSTSDSV	PR487_Michele_20180611_B07_rep1	7033	FPRAPSTSDSV	582.288	2
450	PR487_Michele_20180611_B07_rep1_7437_IPSSHPVSL	0.808747	0.000613121	0.000160835	IPSSHPVSL	PR487_Michele_20180611_B07_rep1	7437	IPSSHPVSL	468.761	2
451	PR487_Michele_20180611_B07_rep1_3969_QPAPTPLKM[+16.0]	0.80813	0.000613121	0.000161666	QPAPTPLKM	PR487_Michele_20180611_B07_rep1	3969	QPAPTPLKM(ox)	499.771	2
452	PR487_Michele_20180611_B07_rep1_3969_TPQSQYYL	-1.13088	0.404611	1	TPQSQYYL	PR487_Michele_20180611_B07_rep1	3969	TPQSQYYL	499.771	2
453	PR487_Michele_20180611_B07_rep1_7336_APALTSRQF	0.807484	0.000613121	0.000162541	APALTSRQF	PR487_Michele_20180611_B07_rep1	7336	APALTSRQF	495.772	2
454	PR487_Michele_20180611_B07_rep1_7336_ALPRTYMASVYNT	-0.454709	0.110571	0.942346	ALPRTYMASVYNT	PR487_Michele_20180611_B07_rep1	7336	ALPRTYMASVYNT	495.772	2
455	PR487_Michele_20180611_B07_rep1_8977_APGSARRPLLL	0.807347	0.000613121	0.000162728	APGSARRPLLL	PR487_Michele_20180611_B07_rep1	8977	APGSARRPLLL	575.857	2
456	PR487_Michele_20180611_B07_rep1_5404_VPGPQHTEL	0.8071	0.000613121	0.000163064	VPGPQHTEL	PR487_Michele_20180611_B07_rep1	5404	VPGPQHTEL	489.256	2
457	PR487_Michele_20180611_B07_rep1_5404_GTSIPLHDH	-0.844186	0.305639	1	GTSIPLHDH	PR487_Michele_20180611_B07_rep1	5404	GTSIPLHDH	489.256	2
458	PR487_Michele_20180611_B07_rep1_14379_SPGNSFVGL	0.805044	0.000613121	0.000165888	SPGNSFVGL	PR487_Michele_20180611_B07_rep1	14379	SPGNSFVGL	877.442	1
459	PR487_Michele_20180611_B07_rep1_8076_KVRYPDRITL	0.804816	0.000613121	0.000166205	KVRYPDRITL	PR487_Michele_20180611_B07_rep1	8076	KVRYPDRITL	420.919	3
460	PR487_Michele_20180611_B07_rep1_6125_NIRNIGKTL	0.803375	0.000613121	0.000168218	NIRNIGKTL	PR487_Michele_20180611_B07_rep1	6125	NIRNIGKTL	514.813	2
461	PR487_Michele_20180611_B07_rep1_6125_KARNLQDGQ	-0.855483	0.311167	1	KARNLQDGQ	PR487_Michele_20180611_B07_rep1	6125	KARNLQDGQ	514.813	2
462	PR487_Michele_20180611_B07_rep1_7015_ENVDRGAGSIREAGGAF	0.803005	0.000613121	0.000168739	ENVDRGAGSIREAGGAF	PR487_Michele_20180611_B07_rep1	7015	ENVDRGAGSIREAGGAF	569.28	3
463	PR487_Michele_20180611_B07_rep1_4782_SPRIATTTASAATA	0.801087	0.000613121	0.000171463	SPRIATTTASAATA	PR487_Michele_20180611_B07_rep1	4782	SPRIATTTASAATA	659.852	2
464	PR487_Michele_20180611_B07_rep1_4733_FPKPGGSQDKSL	0.800933	0.000613121	0.000171684	FPKPGGSQDKSL	PR487_Michele_20180611_B07_rep1	4733	FPKPGGSQDKSL	420.891	3
465	PR487_Michele_20180611_B07_rep1_10301_FPNKQGYVL	0.800616	0.000613121	0.00017214	FPNKQGYVL	PR487_Michele_20180611_B07_rep1	10301	FPNKQGYVL	533.29	2
466	PR487_Michele_20180611_B07_rep1_7977_RPREAEVRFL	0.800228	0.000613121	0.000172698	RPREAEVRFL	PR487_Michele_20180611_B07_rep1	7977	RPREAEVRFL	424.911	3
467	PR487_Michele_20180611_B07_rep1_12483_SPYLPRGDPVL	0.799081	0.000613121	0.000174361	SPYLPRGDPVL	PR487_Michele_20180611_B07_rep1	12483	SPYLPRGDPVL	607.332	2
468	PR487_Michele_20180611_B07_rep1_5689_DPM[+16.0]KARVVL	0.798989	0.000613121	0.000174495	DPMKARVVL	PR487_Michele_20180611_B07_rep1	5689	DPM(ox)KARVVL	522.797	2
469	PR487_Michele_20180611_B07_rep1_4639_SPSSKYVKL	0.798534	0.000613121	0.00017516	SPSSKYVKL	PR487_Michele_20180611_B07_rep1	4639	SPSSKYVKL	504.79	2
470	PR487_Michele_20180611_B07_rep1_4639_AGSARSFSPK	-0.720119	0.249957	1	AGSARSFSPK	PR487_Michele_20180611_B07_rep1	4639	AGSARSFSPK	504.79	2
471	PR487_Michele_20180611_B07_rep1_16222_RPRKAFLLLL	0.797566	0.000613121	0.000176582	RPRKAFLLLL	PR487_Michele_20180611_B07_rep1	16222	RPRKAFLLLL	613.909	2
472	PR487_Michele_20180611_B07_rep1_11489_LVASEDGAVDAPAPDEPEGGDGAAP	0.796611	0.000613121	0.000177997	LVASEDGAVDAPAPDEPEGGDGAAP	PR487_Michele_20180611_B07_rep1	11489	LVASEDGAVDAPAPDEPEGGDGAAP	1154.02	2
473	PR487_Michele_20180611_B07_rep1_5419_GPDYPRQSI	0.796122	0.000613121	0.000178725	GPDYPRQSI	PR487_Michele_20180611_B07_rep1	5419	GPDYPRQSI	516.759	2
474	PR487_Michele_20180611_B07_rep1_5419_VPQGKYKVL	-0.0484268	0.0139289	0.167872	VPQGKYKVL	PR487_Michele_20180611_B07_rep1	5419	VPQGKYKVL	516.759	2
475	PR487_Michele_20180611_B07_rep1_15199_SPVKLFSGL	0.795678	0.000613121	0.00017939	SPVKLFSGL	PR487_Michele_20180611_B07_rep1	15199	SPVKLFSGL	474.769	2
476	PR487_Michele_20180611_B07_rep1_15199_HPAAFPLPV	0.453098	0.00100908	0.00313393	HPAAFPLPV	PR487_Michele_20180611_B07_rep1	15199	HPAAFPLPV	474.769	2
477	PR487_Michele_20180611_B07_rep1_5843_SPQSGNFRQL	0.795335	0.000613121	0.000179904	SPQSGNFRQL	PR487_Michele_20180611_B07_rep1	5843	SPQSGNFRQL	567.288	2
478	PR487_Michele_20180611_B07_rep1_5979_SPAGGGAEAL	0.795196	0.000613121	0.000180113	SPAGGGAEAL	PR487_Michele_20180611_B07_rep1	5979	SPAGGGAEAL	829.405	1
479	PR487_Michele_20180611_B07_rep1_5034_LPRPPPPEM[+16.0]	0.794605	0.000613121	0.000181005	LPRPPPPEM	PR487_Michele_20180611_B07_rep1	5034	LPRPPPPEM(ox)	525.276	2
480	PR487_Michele_20180611_B07_rep1_7918_SPHAVDGNTVEL	0.791632	0.000613121	0.000185556	SPHAVDGNTVEL	PR487_Michele_20180611_B07_rep1	7918	SPHAVDGNTVEL	619.804	2
481	PR487_Michele_20180611_B07_rep1_14722_LPSDLRTISL	0.790741	0.000613121	0.000186942	LPSDLRTISL	PR487_Michele_20180611_B07_rep1	14722	LPSDLRTISL	557.827	2
482	PR487_Michele_20180611_B07_rep1_4897_APDSQRLKL	0.790671	0.000613121	0.000187052	APDSQRLKL	PR487_Michele_20180611_B07_rep1	4897	APDSQRLKL	514.298	2
483	PR487_Michele_20180611_B07_rep1_13631_APFKFDM[+16.0]EL	0.790093	0.000613121	0.000187957	APFKFDMEL	PR487_Michele_20180611_B07_rep1	13631	APFKFDM(ox)EL	557.268	2
484	PR487_Michele_20180611_B07_rep1_13631_PFSEGIMFSV	-0.714193	0.248613	1	PFSEGIMFSV	PR487_Michele_20180611_B07_rep1	13631	PFSEGIMFSV	557.268	2
485	PR487_Michele_20180611_B07_rep1_8070_RPPVDIRENL	0.78918	0.000613121	0.000189397	RPPVDIRENL	PR487_Michele_20180611_B07_rep1	8070	RPPVDIRENL	604.841	2
486	PR487_Michele_20180611_B07_rep1_6360_GPREAFRQL	0.789121	0.000613121	0.000189491	GPREAFRQL	PR487_Michele_20180611_B07_rep1	6360	GPREAFRQL	358.533	3
487	PR487_Michele_20180611_B07_rep1_6360_LPQKPHLKL	-0.0924639	0.0187838	0.223779	LPQKPHLKL	PR487_Michele_20180611_B07_rep1	6360	LPQKPHLKL	358.533	3
488	PR487_Michele_20180611_B07_rep1_9717_SPYVSPKESPF	0.788584	0.000613121	0.000190342	SPYVSPKESPF	PR487_Michele_20180611_B07_rep1	9717	SPYVSPKESPF	619.309	2
489	PR487_Michele_20180611_B07_rep1_11745_SPNAEIHIL	0.787498	0.000613121	0.000192076	SPNAEIHIL	PR487_Michele_20180611_B07_rep1	11745	SPNAEIHIL	497.272	2
490	PR487_Michele_20180611_B07_rep1_11016_APYRDLPASL	0.787491	0.000613121	0.000192087	APYRDLPASL	PR487_Michele_20180611_B07_rep1	11016	APYRDLPASL	551.798	2
491	PR487_Michele_20180611_B07_rep1_5830_SPTGGRM[+16.0]SVF	0.787486	0.000613121	0.000192095	SPTGGRMSVF	PR487_Michele_20180611_B07_rep1	5830	SPTGGRM(ox)SVF	527.753	2
492	PR487_Michele_20180611_B07_rep1_6154_APIGPHLQSM[+16.0]	0.787315	0.000613121	0.000192371	APIGPHLQSM	PR487_Michele_20180611_B07_rep1	6154	APIGPHLQSM(ox)	533.771	2
493	PR487_Michele_20180611_B07_rep1_6154_PRSQEQPLL	-0.718273	0.249698	1	PRSQEQPLL	PR487_Michele_20180611_B07_rep1	6154	PRSQEQPLL	533.771	2
494	PR487_Michele_20180611_B07_rep1_6154_IPGHLDPGFL	-1.01413	0.371522	1	IPGHLDPGFL	PR487_Michele_20180611_B07_rep1	6154	IPGHLDPGFL	533.771	2
495	PR487_Michele_20180611_B07_rep1_8576_GPM[+16.0]NLRAAF	0.787187	0.000613121	0.000192576	GPMNLRAAF	PR487_Michele_20180611_B07_rep1	8576	GPM(ox)NLRAAF	496.753	2
496	PR487_Michele_20180611_B07_rep1_4856_NPSANYHAL	0.787125	0.000613121	0.000192677	NPSANYHAL	PR487_Michele_20180611_B07_rep1	4856	NPSANYHAL	493.738	2
497	PR487_Michele_20180611_B07_rep1_17687_SPIDPQPLSF	0.786878	0.000613121	0.000193074	SPIDPQPLSF	PR487_Michele_20180611_B07_rep1	17687	SPIDPQPLSF	550.785	2
498	PR487_Michele_20180611_B07_rep1_17687_PEVFQRLVI	-0.724607	0.252193	1	PEVFQRLVI	PR487_Michele_20180611_B07_rep1	17687	PEVFQRLVI	550.785	2
499	PR487_Michele_20180611_B07_rep1_11910_IPQPTPASL	0.786503	0.000613121	0.000193681	IPQPTPASL	PR487_Michele_20180611_B07_rep1	11910	IPQPTPASL	923.52	1
500	PR487_Michele_20180611_B07_rep1_4548_APEERPAAL	0.786085	0.000613121	0.000194357	APEERPAAL	PR487_Michele_20180611_B07_rep1	4548	APEERPAAL	477.257	2
501	PR487_Michele_20180611_B07_rep1_8405_APM[+16.0]PPIIHA	0.786066	0.000613121	0.000194388	APMPPIIHA	PR487_Michele_20180611_B07_rep1	8405	APM(ox)PPIIHA	481.76	2
502	PR487_Michele_20180611_B07_rep1_12912_RPFGLSTENF	0.785672	0.000613121	0.000195029	RPFGLSTENF	PR487_Michele_20180611_B07_rep1	12912	RPFGLSTENF	584.293	2
503	PR487_Michele_20180611_B07_rep1_10977_APAYLPRSL	0.785255	0.000613121	0.00019571	APAYLPRSL	PR487_Michele_20180611_B07_rep1	10977	APAYLPRSL	494.284	2
504	PR487_Michele_20180611_B07_rep1_12641_RPPNYAGPLM[+16.0]L	0.785245	0.000613121	0.000195727	RPPNYAGPLML	PR487_Michele_20180611_B07_rep1	12641	RPPNYAGPLM(ox)L	622.827	2
505	PR487_Michele_20180611_B07_rep1_13770_APKIGPLGL	0.783712	0.000613121	0.000198248	APKIGPLGL	PR487_Michele_20180611_B07_rep1	13770	APKIGPLGL	433.279	2
506	PR487_Michele_20180611_B07_rep1_10310_IPDVHPDL	0.783108	0.000613121	0.000199252	IPDVHPDL	PR487_Michele_20180611_B07_rep1	10310	IPDVHPDL	453.24	2
507	PR487_Michele_20180611_B07_rep1_13353_APGGGAFTTL	0.783017	0.000613121	0.000199403	APGGGAFTTL	PR487_Michele_20180611_B07_rep1	13353	APGGGAFTTL	891.456	1
508	PR487_Michele_20180611_B07_rep1_11753_TPPVTQPVSL	0.782728	0.000613121	0.000199886	TPPVTQPVSL	PR487_Michele_20180611_B07_rep1	11753	TPPVTQPVSL	1038.58	1
509	PR487_Michele_20180611_B07_rep1_7326_RPDPAGHLTL	0.782547	0.000613121	0.000200188	RPDPAGHLTL	PR487_Michele_20180611_B07_rep1	7326	RPDPAGHLTL	538.796	2
510	PR487_Michele_20180611_B07_rep1_11242_FPHPKYVDL	0.782459	0.000613121	0.000200336	FPHPKYVDL	PR487_Michele_20180611_B07_rep1	11242	FPHPKYVDL	558.298	2
511	PR487_Michele_20180611_B07_rep1_4109_LPHSVNSKL	0.781961	0.000613121	0.000201171	LPHSVNSKL	PR487_Michele_20180611_B07_rep1	4109	LPHSVNSKL	497.788	2
512	PR487_Michele_20180611_B07_rep1_4109_RRHLKEQHGKTT	-0.926016	0.341138	1	RRHLKEQHGKTT	PR487_Michele_20180611_B07_rep1	4109	RRHLKEQHGKTT	497.788	2
513	PR487_Michele_20180611_B07_rep1_13909_SPAPGFIHL	0.781286	0.000613121	0.000202307	SPAPGFIHL	PR487_Michele_20180611_B07_rep1	13909	SPAPGFIHL	469.758	2
514	PR487_Michele_20180611_B07_rep1_13909_PAVKRNVR	-0.735413	0.255754	1	PAVKRNVR	PR487_Michele_20180611_B07_rep1	13909	PAVKRNVR	469.758	2
515	PR487_Michele_20180611_B07_rep1_10697_GPLFRNSQL	0.78072	0.000613121	0.000203267	GPLFRNSQL	PR487_Michele_20180611_B07_rep1	10697	GPLFRNSQL	516.285	2
516	PR487_Michele_20180611_B07_rep1_10697_PLVLKKVSF	-0.813658	0.295021	1	PLVLKKVSF	PR487_Michele_20180611_B07_rep1	10697	PLVLKKVSF	516.285	2
517	PR487_Michele_20180611_B07_rep1_9492_RPIFPGKHYL	0.780564	0.000613121	0.000203532	RPIFPGKHYL	PR487_Michele_20180611_B07_rep1	9492	RPIFPGKHYL	409.905	3
518	PR487_Michele_20180611_B07_rep1_9010_KPDFKELTV	0.780092	0.000613121	0.000204336	KPDFKELTV	PR487_Michele_20180611_B07_rep1	9010	KPDFKELTV	538.803	2
519	PR487_Michele_20180611_B07_rep1_9010_VTPSMTLTRA	-1.07283	0.390261	1	VTPSMTLTRA	PR487_Michele_20180611_B07_rep1	9010	VTPSMTLTRA	538.803	2
520	PR487_Michele_20180611_B07_rep1_17185_YPFFRGVTI	0.779026	0.000613121	0.000206163	YPFFRGVTI	PR487_Michele_20180611_B07_rep1	17185	YPFFRGVTI	550.304	2
521	PR487_Michele_20180611_B07_rep1_5017_NPEKRYNVL	0.778886	0.000613121	0.000206406	NPEKRYNVL	PR487_Michele_20180611_B07_rep1	5017	NPEKRYNVL	566.809	2
522	PR487_Michele_20180611_B07_rep1_10772_YPSESSVL	0.778253	0.000613121	0.0002075	YPSESSVL	PR487_Michele_20180611_B07_rep1	10772	YPSESSVL	881.426	1
523	PR487_Michele_20180611_B07_rep1_9718_VPRPVLRAL	0.778207	0.000613121	0.00020758	VPRPVLRAL	PR487_Michele_20180611_B07_rep1	9718	VPRPVLRAL	510.837	2
524	PR487_Michele_20180611_B07_rep1_9718_LEQLNEQF	-0.728733	0.253384	1	LEQLNEQF	PR487_Michele_20180611_B07_rep1	9718	LEQLNEQF	510.837	2
525	PR487_Michele_20180611_B07_rep1_9278_APNPVRNLTV	0.778056	0.000613121	0.000207841	APNPVRNLTV	PR487_Michele_20180611_B07_rep1	9278	APNPVRNLTV	540.812	2
526	PR487_Michele_20180611_B07_rep1_14802_SPNPEIPAL	0.777002	0.000613121	0.000209679	SPNPEIPAL	PR487_Michele_20180611_B07_rep1	14802	SPNPEIPAL	937.499	1
527	PR487_Michele_20180611_B07_rep1_10633_QPSIPGGPV	0.776804	0.000613121	0.000210026	QPSIPGGPV	PR487_Michele_20180611_B07_rep1	10633	QPSIPGGPV	851.462	1
528	PR487_Michele_20180611_B07_rep1_4989_NPNLRKNVL	0.776365	0.000613121	0.000210798	NPNLRKNVL	PR487_Michele_20180611_B07_rep1	4989	NPNLRKNVL	534.32	2
529	PR487_Michele_20180611_B07_rep1_4989_EGRYRVLSS	-0.638088	0.204604	1	EGRYRVLSS	PR487_Michele_20180611_B07_rep1	4989	EGRYRVLSS	534.32	2
530	PR487_Michele_20180611_B07_rep1_4989_VNEKETLAY	-1.13348	0.405223	1	VNEKETLAY	PR487_Michele_20180611_B07_rep1	4989	VNEKETLAY	534.32	2
531	PR487_Michele_20180611_B07_rep1_10166_YPAQGVQQF	0.776256	0.000613121	0.000210989	YPAQGVQQF	PR487_Michele_20180611_B07_rep1	10166	YPAQGVQQF	1037.51	1
532	PR487_Michele_20180611_B07_rep1_8817_TPHLHSIL	0.775941	0.000613121	0.000211547	TPHLHSIL	PR487_Michele_20180611_B07_rep1	8817	TPHLHSIL	459.264	2
533	PR487_Michele_20180611_B07_rep1_13168_SPAPTITSL	0.775436	0.000613121	0.000212441	SPAPTITSL	PR487_Michele_20180611_B07_rep1	13168	SPAPTITSL	886.488	1
534	PR487_Michele_20180611_B07_rep1_3595_RPM[+16.0]YSKPSI	0.773614	0.000613121	0.000215698	RPMYSKPSI	PR487_Michele_20180611_B07_rep1	3595	RPM(ox)YSKPSI	365.527	3
535	PR487_Michele_20180611_B07_rep1_14509_SPFASQSRGYFL	0.773596	0.000613121	0.000215731	SPFASQSRGYFL	PR487_Michele_20180611_B07_rep1	14509	SPFASQSRGYFL	680.37	2
536	PR487_Michele_20180611_B07_rep1_5577_SPDLKM[+16.0]GNL	0.773537	0.000613121	0.000215838	SPDLKMGNL	PR487_Michele_20180611_B07_rep1	5577	SPDLKM(ox)GNL	495.75	2
537	PR487_Michele_20180611_B07_rep1_6594_LPAAGVGDM[+16.0]	0.772796	0.000613121	0.000217177	LPAAGVGDM	PR487_Michele_20180611_B07_rep1	6594	LPAAGVGDM(ox)	846.403	1
538	PR487_Michele_20180611_B07_rep1_3440_TPQDLPQRKSSL	0.772266	0.000613121	0.000218141	TPQDLPQRKSSL	PR487_Michele_20180611_B07_rep1	3440	TPQDLPQRKSSL	685.375	2
539	PR487_Michele_20180611_B07_rep1_14551_SPYLRPLTL	0.770479	0.000613121	0.000221423	SPYLRPLTL	PR487_Michele_20180611_B07_rep1	14551	SPYLRPLTL	530.313	2
540	PR487_Michele_20180611_B07_rep1_13256_LPAASQPQVF	0.770255	0.000613121	0.000221836	LPAASQPQVF	PR487_Michele_20180611_B07_rep1	13256	LPAASQPQVF	529.287	2
541	PR487_Michele_20180611_B07_rep1_13256_TKWNKRNL	-1.58837	0.479624	1	TKWNKRNL	PR487_Michele_20180611_B07_rep1	13256	TKWNKRNL	529.287	2
542	PR487_Michele_20180611_B07_rep1_6787_GPRSSLRVL	0.769924	0.000613121	0.000222451	GPRSSLRVL	PR487_Michele_20180611_B07_rep1	6787	GPRSSLRVL	492.802	2
543	PR487_Michele_20180611_B07_rep1_6787_WEENTPPL	-1.11981	0.401765	1	WEENTPPL	PR487_Michele_20180611_B07_rep1	6787	WEENTPPL	492.802	2
544	PR487_Michele_20180611_B07_rep1_5254_RPEQSVM[+16.0]QAL	0.769894	0.000613121	0.000222506	RPEQSVMQAL	PR487_Michele_20180611_B07_rep1	5254	RPEQSVM(ox)QAL	587.798	2
545	PR487_Michele_20180611_B07_rep1_4568_APREPGAVSY	0.76952	0.000613121	0.000223204	APREPGAVSY	PR487_Michele_20180611_B07_rep1	4568	APREPGAVSY	523.767	2
546	PR487_Michele_20180611_B07_rep1_8387_RPHGSHGLFL	0.769138	0.000613121	0.000223917	RPHGSHGLFL	PR487_Michele_20180611_B07_rep1	8387	RPHGSHGLFL	374.205	3
547	PR487_Michele_20180611_B07_rep1_5332_RPTLEGREL	0.768844	0.000613121	0.000224468	RPTLEGREL	PR487_Michele_20180611_B07_rep1	5332	RPTLEGREL	535.801	2
548	PR487_Michele_20180611_B07_rep1_10519_FPNKQGYVL	0.768728	0.000613121	0.000224685	FPNKQGYVL	PR487_Michele_20180611_B07_rep1	10519	FPNKQGYVL	533.29	2
549	PR487_Michele_20180611_B07_rep1_10519_VGRYPDPNF	-0.0722386	0.0179627	0.196583	VGRYPDPNF	PR487_Michele_20180611_B07_rep1	10519	VGRYPDPNF	533.29	2
550	PR487_Michele_20180611_B07_rep1_13807_FIRVVGSEF	0.768649	0.000613121	0.000224833	FIRVVGSEF	PR487_Michele_20180611_B07_rep1	13807	FIRVVGSEF	527.29	2
551	PR487_Michele_20180611_B07_rep1_5383_RPLSKTVRF	0.768181	0.000613121	0.000225715	RPLSKTVRF	PR487_Michele_20180611_B07_rep1	5383	RPLSKTVRF	368.561	3
552	PR487_Michele_20180611_B07_rep1_19308_M[+16.0]PFPGPLL	0.767837	0.000613121	0.000226363	MPFPGPLL	PR487_Michele_20180611_B07_rep1	19308	M(ox)PFPGPLL	887.471	2
553	PR487_Michele_20180611_B07_rep1_9860_FPRHIEPEL	0.766721	0.000613121	0.000228485	FPRHIEPEL	PR487_Michele_20180611_B07_rep1	9860	FPRHIEPEL	569.305	2
554	PR487_Michele_20180611_B07_rep1_11731_KPNEFASQINL	0.766618	0.000613121	0.00022868	KPNEFASQINL	PR487_Michele_20180611_B07_rep1	11731	KPNEFASQINL	630.833	2
555	PR487_Michele_20180611_B07_rep1_7357_RPKYPGIKF	0.765962	0.000613121	0.000229937	RPKYPGIKF	PR487_Michele_20180611_B07_rep1	7357	RPKYPGIKF	369.222	3
556	PR487_Michele_20180611_B07_rep1_6617_APFQGDQRSL	0.765902	0.000613121	0.000230053	APFQGDQRSL	PR487_Michele_20180611_B07_rep1	6617	APFQGDQRSL	559.783	2
557	PR487_Michele_20180611_B07_rep1_6617_FPPPPLPPWA	-1.4498	0.46524	1	FPPPPLPPWA	PR487_Michele_20180611_B07_rep1	6617	FPPPPLPPWA	559.783	2
558	PR487_Michele_20180611_B07_rep1_6475_SPRSSTVHIL	0.764179	0.000613121	0.000233389	SPRSSTVHIL	PR487_Michele_20180611_B07_rep1	6475	SPRSSTVHIL	366.208	3
559	PR487_Michele_20180611_B07_rep1_11424_YPSGGLEV	0.763321	0.000613121	0.000235066	YPSGGLEV	PR487_Michele_20180611_B07_rep1	11424	YPSGGLEV	821.404	1
560	PR487_Michele_20180611_B07_rep1_4539_RPYEKGRLI	0.762916	0.000613121	0.000235863	RPYEKGRLI	PR487_Michele_20180611_B07_rep1	4539	RPYEKGRLI	378.225	3
561	PR487_Michele_20180611_B07_rep1_14057_M[+16.0]PAQYALTSSL	0.762768	0.000613121	0.000236155	MPAQYALTSSL	PR487_Michele_20180611_B07_rep1	14057	M(ox)PAQYALTSSL	599.296	2
562	PR487_Michele_20180611_B07_rep1_3931_M[+16.0]PHLSM[+16.0]QQV	0.762429	0.000613121	0.000236824	MPHLSMQQV	PR487_Michele_20180611_B07_rep1	3931	M(ox)PHLSM(ox)QQV	551.755	2
563	PR487_Michele_20180611_B07_rep1_4432_APEVLPKPRM[+16.0]	0.76213	0.000613121	0.000237418	APEVLPKPRM	PR487_Michele_20180611_B07_rep1	4432	APEVLPKPRM(ox)	385.218	3
[truncated: 9,037 more rows]

## Sheet: standard_A02_RNA
	PSMId	score	q-value	posterior_error_prob	peptide	source	scan	modifiedSeqeunce	m/z	charge
[truncated: 9,612 more rows]

[truncated: 17 more sheets: standard_A02_genc, standard_tryp_RNA, standard_tryp_genc, no_delta_B07_genc, no_delta_B07_RNA, no_delta_A02_RNA, no_delta_A02_genc, no_delta_tryp_RNA, no_delta_tryp_genc, affinity_B07_genc, affinity_B07_RNA, affinity_A02_RNA, affinity_A02_genc, aff_no_delta_B07_genc, aff_no_delta_B07_RNA, aff_no_delta_A02_RNA, aff_no_delta_A02_genc]
