# Supplementary material for: inSPIRE: An Open-Source Tool for Increased Mass Spectrometry Identification Rates Using Prosit Spectral Prediction
Source: Mol Cell Proteomics. 2022 Oct 21;21(12):100432. doi: 10.1016/j.mcpro.2022.100432 (PMC9720494; doi:10.1016/j.mcpro.2022.100432)
Supplement: Supplemental File S10 [file mmc10.xlsx]

## Sheet: Caption
File S10. Cross validation performance for random search hyperparameter tuning. Performance statistics for
50 possible hyperparameter combinations generated using random search and evaluated using 5-fold cross
validation.

## Sheet: Sheet1
mean_fit_time	std_fit_time	mean_score_time	std_score_time	param_min_child_weight	param_max_depth	param_learning_rate	param_gamma	param_colsample_bytree	params	split0_test_score	split1_test_score	split2_test_score	split3_test_score	split4_test_score	mean_test_score	std_test_score	rank_test_score
3905677214336390	7394634231194510	4614600763320920	7805314475600120	2	18	0.2	0.0	0.7	{'min_child_weight': 2, 'max_depth': 18, 'learning_rate': 0.2, 'gamma': 0.0, 'colsample_bytree': 0.7}	0.7458908555084083	0.7465671987893536	0.746175459487082	0.7452213885897638	0.7470593504023864	0.7461828505553989	0.0006205965506565305	23
3.27101e+16	2.55555e+16	2144169626235960	5855498642891590	1	15	0.2	0.1	0.7	{'min_child_weight': 1, 'max_depth': 15, 'learning_rate': 0.2, 'gamma': 0.1, 'colsample_bytree': 0.7}	0.7458710374114508	0.7465177201514943	0.7460320128814385	0.7464245118403012	0.746644104368612	0.7462978773306592	0.00029567433054082697	22
3.88069e+16	9461166687077810	1665553641319270	0.3176616289092533	2	15	0.15	0.2	0.9	{'min_child_weight': 2, 'max_depth': 15, 'learning_rate': 0.15, 'gamma': 0.2, 'colsample_bytree': 0.9}	0.7457597074535325	0.7466680090492585	0.7451550440925384	0.7445245167328904	0.7460518630297397	0.7456318280715919	0.0007375520163850999	26
3.97878e+16	2.49985e+16	1.94334e+16	0.2363972997862172	1	18	0.2	0.2	0.7	{'min_child_weight': 1, 'max_depth': 18, 'learning_rate': 0.2, 'gamma': 0.2, 'colsample_bytree': 0.7}	0.7438838057344244	0.7448160744531309	0.7440258878759538	0.7444529463733082	0.7454576836830586	0.7445272796239751	0.0005692155883632127	30
4075624570226660	1.38498e+16	136592435836792	0.6345074174250787	2	16	0.3	0.1	0.9	{'min_child_weight': 2, 'max_depth': 16, 'learning_rate': 0.3, 'gamma': 0.1, 'colsample_bytree': 0.9}	0.7431036373505944	0.7446349223672739	0.7440237221023341	0.7419969721584683	0.7433378673528932	0.7434194242663128	0.0008913309613647418	34
3.49793e+16	1.85037e+16	3219494624137870	5964053624222020	2	16	0.2	0.0	0.7	{'min_child_weight': 2, 'max_depth': 16, 'learning_rate': 0.2, 'gamma': 0.0, 'colsample_bytree': 0.7}	0.7488080976625465	0.7499726046310383	0.7499794568375108	0.7478675059965858	0.750567271564891	0.7494389873385146	0.0009713346880441115	14
3.27068e+16	1.26172e+16	2.35114e+16	0.7148585688806339	1	16	0.3	0.0	0.7	{'min_child_weight': 1, 'max_depth': 16, 'learning_rate': 0.3, 'gamma': 0.0, 'colsample_bytree': 0.7}	0.7360142546418009	0.7380873443326037	0.7370602609336063	0.7363967703752967	0.7374118837044153	0.7369941027975446	0.0007336216013823602	49
3.95409e+16	1.57588e+16	2.52154e+16	0.2243893524417518	1	18	0.15	0.2	0.7	{'min_child_weight': 1, 'max_depth': 18, 'learning_rate': 0.15, 'gamma': 0.2, 'colsample_bytree': 0.7}	0.7464642300739556	0.7472371050983175	0.7466205386976759	0.7470771490949459	0.7478729433479006	0.7470543932625591	0.0004980859479445381	20
405772550573349	2872082973807450	1.65781e+16	0.3793554676402016	2	15	0.3	0.0	0.9	{'min_child_weight': 2, 'max_depth': 15, 'learning_rate': 0.3, 'gamma': 0.0, 'colsample_bytree': 0.9}	0.7434992795630866	0.7444984786073632	0.7445138993002136	0.7426940544113958	0.7442340947482061	0.7438879613260531	0.0007015447637799097	33
4827771486425390	1.57073e+16	3285351796150200	7136230078779000	1	18	0.3	0.0	0.9	{'min_child_weight': 1, 'max_depth': 18, 'learning_rate': 0.3, 'gamma': 0.0, 'colsample_bytree': 0.9}	0.7364304015049583	0.7376160606697773	0.7380370987606076	0.7362250202149283	0.7382798315549259	0.7373176825410395	0.0008382718563212568	48
3966204614973060	2.8333e+16	2.55238e+16	0.3093116702888436	2	15	0.15	0.0	0.9	{'min_child_weight': 2, 'max_depth': 15, 'learning_rate': 0.15, 'gamma': 0.0, 'colsample_bytree': 0.9}	0.7559639732804238	0.7569284835114026	0.7566121913958618	0.7556927620089606	0.7575907893151458	0.7565576399023589	0.0006794633743540237	3
5136758215904230	2.84931e+16	3264011707305900	6902171759886580	2	18	0.15	0.2	0.9	{'min_child_weight': 2, 'max_depth': 18, 'learning_rate': 0.15, 'gamma': 0.2, 'colsample_bytree': 0.9}	0.7497355168850446	0.751527112706301	0.750380552278071	0.7495043355949669	0.7507239558811285	0.7503742946691023	0.000723347412497285	12
3.82495e+16	5971683272345370	3135360779762260	6550121926597410	2	18	0.15	0.2	0.7	{'min_child_weight': 2, 'max_depth': 18, 'learning_rate': 0.15, 'gamma': 0.2, 'colsample_bytree': 0.7}	0.7458108556935843	0.7476394394229726	0.7460373881612863	0.746557170092583	0.7478904874161674	0.7467870681573188	0.0008380852971245073	21
3.73099e+16	1.49701e+16	1.21255e+16	0.2594413236919379	1	15	0.3	0.1	0.9	{'min_child_weight': 1, 'max_depth': 15, 'learning_rate': 0.3, 'gamma': 0.1, 'colsample_bytree': 0.9}	0.742909093345963	0.7440025659235481	0.7432363681341483	0.7409938338873819	0.7431676176793678	0.7428618957940818	0.0010026671077721665	36
3531639588737480	2588322316135120	2412405743598930	5988383741269980	2	16	0.2	0.1	0.7	{'min_child_weight': 2, 'max_depth': 16, 'learning_rate': 0.2, 'gamma': 0.1, 'colsample_bytree': 0.7}	0.7475996153482622	0.748407637831308	0.7477411733390145	0.7475938747064208	0.748369222108938	0.7479423046667888	0.0003682625893948996	18
3.61738e+16	1.21547e+16	3.69705e+16	4376409559312960	1	17	0.2	0.0	0.7	{'min_child_weight': 1, 'max_depth': 17, 'learning_rate': 0.2, 'gamma': 0.0, 'colsample_bytree': 0.7}	0.7467580424281964	0.7485447359561783	0.7472282704372251	0.7470828830997027	0.7492179878581761	0.7477663839558957	0.0009472568755448593	19
2.85801e+16	1.28413e+16	1.16881e+16	0.35030856360509904	2	14	0.3	0.1	0.7	{'min_child_weight': 2, 'max_depth': 14, 'learning_rate': 0.3, 'gamma': 0.1, 'colsample_bytree': 0.7}	0.7386505994752586	0.7388589437023625	0.738574251645566	0.7366718059553898	0.7393833351825363	0.7384277871922226	0.0009223378070644356	47
4300298668336860	9322632658989100	2.46312e+16	0.1927403393154851	2	16	0.15	0.1	0.9	{'min_child_weight': 2, 'max_depth': 16, 'learning_rate': 0.15, 'gamma': 0.1, 'colsample_bytree': 0.9}	0.7538775393340262	0.754066086715313	0.7535602300259385	0.7528074824687203	0.7542684583362966	0.753715959376059	0.0005105946061662019	5
4599276470041270	2.62975e+16	434428062915802	7439700289860990	1	17	0.15	0.0	0.9	{'min_child_weight': 1, 'max_depth': 17, 'learning_rate': 0.15, 'gamma': 0.0, 'colsample_bytree': 0.9}	0.7574923896133802	0.7591688034844302	0.7580809182541073	0.7571816749849701	0.759309778702266	0.7582467130078309	0.0008615285475986266	2
3.56432e+16	211478581034972	1.64204e+16	0.46713882509333304	1	17	0.3	0.1	0.7	{'min_child_weight': 1, 'max_depth': 17, 'learning_rate': 0.3, 'gamma': 0.1, 'colsample_bytree': 0.7}	0.73812256159279	0.7394795680770931	0.7383267272595988	0.7376223946652047	0.7396445037148767	0.7386391510619126	0.0007893417001950164	46
4767113954544060	936693379774648	4.24695e+16	7.01811e+16	2	17	0.15	0.0	0.9	{'min_child_weight': 2, 'max_depth': 17, 'learning_rate': 0.15, 'gamma': 0.0, 'colsample_bytree': 0.9}	0.7584565382254952	0.7588357801322491	0.7584041257077896	0.7573155636574636	0.759971841573485	0.7585967698592964	0.0008539571583611983	1
3616053527402870	1.40006e+16	1.71615e+16	0.6906233196005286	1	14	0.15	0.1	0.9	{'min_child_weight': 1, 'max_depth': 14, 'learning_rate': 0.15, 'gamma': 0.1, 'colsample_bytree': 0.9}	0.7482546506600025	0.7506510866674578	0.7475699985040776	0.7474864599377603	0.749563397521921	0.7487051186582439	0.0012247434310551611	15
3.92956e+16	1.99583e+16	1.39038e+16	4189380984880840	2	15	0.3	0.1	0.9	{'min_child_weight': 2, 'max_depth': 15, 'learning_rate': 0.3, 'gamma': 0.1, 'colsample_bytree': 0.9}	0.7421064991947983	0.7424672892412498	0.7428777356853664	0.7422942970498603	0.7434318532544358	0.7426355348851421	0.00047273941902024777	37
3025229365873330	1.61164e+16	2116767587661740	6175221162933530	1	14	0.15	0.1	0.7	{'min_child_weight': 1, 'max_depth': 14, 'learning_rate': 0.15, 'gamma': 0.1, 'colsample_bytree': 0.7}	0.7451641070249083	0.745988374406204	0.7453555425357965	0.7446871854870083	0.7456283516076265	0.7453647122123088	0.0004376823621151413	28
4007499777650830	1.0571e+16	5238703012466430	5688762442270250	2	18	0.15	0.0	0.7	{'min_child_weight': 2, 'max_depth': 18, 'learning_rate': 0.15, 'gamma': 0.0, 'colsample_bytree': 0.7}	0.7522610244895276	0.7534420400976531	0.7526120408359116	0.7519135715427775	0.753670447507234	0.7527798248946207	0.0006751944658373181	7
3961027316904060	1.71267e+16	91482590675354	0.2933944401986342	1	15	0.3	0.2	0.9	{'min_child_weight': 1, 'max_depth': 15, 'learning_rate': 0.3, 'gamma': 0.2, 'colsample_bytree': 0.9}	0.7385472034663083	0.7390691084914516	0.7392779640236232	0.7396350806256269	0.7398576404401276	0.7392773994094275	0.00045633037303645076	44
2886611582565300	9405990799052050	1.70709e+16	5571905712301910	1	14	0.15	0.2	0.7	{'min_child_weight': 1, 'max_depth': 14, 'learning_rate': 0.15, 'gamma': 0.2, 'colsample_bytree': 0.7}	0.7396485466695901	0.7404922239380658	0.739412332953832	0.7396502518513137	0.7400980142290332	0.739860273928367	0.00038612694465563	42
4078054694414130	3081426565293760	4.2778e+16	0.8829990392576246	1	18	0.2	0.0	0.7	{'min_child_weight': 1, 'max_depth': 18, 'learning_rate': 0.2, 'gamma': 0.0, 'colsample_bytree': 0.7}	0.7449820805638417	0.7456072994657326	0.7456660107958313	0.7440389065218906	0.7460373383726012	0.7452663271439796	0.0007011169606091466	29
4875846657180780	2721222025074180	1548607840538020	1.00839e+16	1	18	0.3	0.1	0.9	{'min_child_weight': 1, 'max_depth': 18, 'learning_rate': 0.3, 'gamma': 0.1, 'colsample_bytree': 0.9}	0.7417679269100748	0.7437884400693768	0.7428314484251006	0.7415769858874761	0.7420784090595072	0.7424086420703071	0.0008116439485766124	38
3.68457e+16	1.25752e+16	8870816707611080	0.6303990366929939	2	15	0.3	0.2	0.9	{'min_child_weight': 2, 'max_depth': 15, 'learning_rate': 0.3, 'gamma': 0.2, 'colsample_bytree': 0.9}	0.7388373588293975	0.7391746705777958	0.7400410339333902	0.7382938604009106	0.7398369635163562	0.73923677745157	0.0006418001035907779	45
4833413249588010	9191131222682550	4085436587333670	6775927755873320	2	18	0.2	0.0	0.9	{'min_child_weight': 2, 'max_depth': 18, 'learning_rate': 0.2, 'gamma': 0.0, 'colsample_bytree': 0.9}	0.7511759354522229	0.7525212745654204	0.7529072230815579	0.7511539937031354	0.7535066058191038	0.7522530065242881	0.0009422727325990982	9
3.47385e+16	1.78214e+16	1.50561e+16	0.5653751259416273	2	16	0.3	0.1	0.7	{'min_child_weight': 2, 'max_depth': 16, 'learning_rate': 0.3, 'gamma': 0.1, 'colsample_bytree': 0.7}	0.7390503831228524	0.7393427222596818	0.7386543668218979	0.7387213608251406	0.7409997808472952	0.7393537227753735	0.0008591418413789298	43
3.55088e+16	1.49177e+16	1.05721e+16	0.34013101321697153	1	14	0.3	0.1	0.9	{'min_child_weight': 1, 'max_depth': 14, 'learning_rate': 0.3, 'gamma': 0.1, 'colsample_bytree': 0.9}	0.741732162085917	0.7429008284616037	0.7416205221008315	0.7419461210881879	0.7419351093490805	0.7420269486171241	0.00045402976450959593	40
4739968881988520	918277867509308	3405464634895320	7253292738803700	1	17	0.15	0.1	0.9	{'min_child_weight': 1, 'max_depth': 17, 'learning_rate': 0.15, 'gamma': 0.1, 'colsample_bytree': 0.9}	0.7539860797013972	0.7561722158739965	0.7548368904850361	0.753868181365714	0.755864791302747	0.754945631745778	0.0009426374726190558	4
366247196059227	1.35506e+16	2.98311e+16	8157061387092490	1	17	0.15	0.2	0.7	{'min_child_weight': 1, 'max_depth': 17, 'learning_rate': 0.15, 'gamma': 0.2, 'colsample_bytree': 0.7}	0.7454830508131425	0.7465795570717138	0.745723764511195	0.7460481774477593	0.7469450372084888	0.7461559174104598	0.000539127833434659	24
397489529838562	1703497479224690	3.34091e+16	1497497959415910	2	18	0.3	0.0	0.7	{'min_child_weight': 2, 'max_depth': 18, 'learning_rate': 0.3, 'gamma': 0.0, 'colsample_bytree': 0.7}	0.729872208102428	0.7310061985277044	0.7298384279103529	0.7284707419128926	0.7312955439003131	0.7300966240707382	0.001002522321525492	50
4619668334436410	2489390475718830	2.52934e+16	1.26583e+16	2	17	0.3	0.0	0.9	{'min_child_weight': 2, 'max_depth': 17, 'learning_rate': 0.3, 'gamma': 0.0, 'colsample_bytree': 0.9}	0.7406916380957875	0.7415592293719047	0.7405509275608491	0.7394356041195255	0.7412186367537275	0.7406912071803589	0.0007249637347608297	41
3.44598e+16	2.04707e+16	2020175967216490	0.2821230440992014	2	16	0.15	0.2	0.7	{'min_child_weight': 2, 'max_depth': 16, 'learning_rate': 0.15, 'gamma': 0.2, 'colsample_bytree': 0.7}	0.744222451225676	0.7450751411926797	0.7436623452973976	0.7439558112685196	0.7455246372785156	0.7444880772525577	0.0007006851336939995	32
3.55823e+16	1.09507e+16	2.29641e+16	0.2952169056033623	2	17	0.15	0.2	0.7	{'min_child_weight': 2, 'max_depth': 17, 'learning_rate': 0.15, 'gamma': 0.2, 'colsample_bytree': 0.7}	0.7459503456658787	0.7459676053480121	0.7457110116887642	0.7451420946420826	0.7465256722257065	0.7458593459140888	0.00044731292022710416	25
2.88876e+16	9893897194755910	1860710277557370	1348796677702180	2	14	0.15	0.1	0.7	{'min_child_weight': 2, 'max_depth': 14, 'learning_rate': 0.15, 'gamma': 0.1, 'colsample_bytree': 0.7}	0.7453190779814103	0.7465168224303107	0.7450978177774179	0.7445741937217945	0.7462199145291117	0.745545565288009	0.0007201978045493991	27
3189804032897940	1809965828458120	2322935333251950	0.29476376241115304	1	15	0.2	0.0	0.7	{'min_child_weight': 1, 'max_depth': 15, 'learning_rate': 0.2, 'gamma': 0.0, 'colsample_bytree': 0.7}	0.7474410544559742	0.7498491474786053	0.7486596955994345	0.7479212944835039	0.7496454837709848	0.7487033351577005	0.0009388689452042929	16
2804490714740750	1.1085e+16	1.46709e+16	0.16484210825640386	2	14	0.2	0.1	0.7	{'min_child_weight': 2, 'max_depth': 14, 'learning_rate': 0.2, 'gamma': 0.1, 'colsample_bytree': 0.7}	0.7442134860860468	0.7453226219450854	0.7438989437904044	0.7437732024852433	0.7453323123206687	0.7445081133254897	0.0006842097559753322	31
4311994657754890	2.511e+16	2.75738e+16	6178752926249810	1	16	0.15	0.1	0.9	{'min_child_weight': 1, 'max_depth': 16, 'learning_rate': 0.15, 'gamma': 0.1, 'colsample_bytree': 0.9}	0.7530746779666743	0.7551102351040777	0.7530842255127151	0.7534128235033692	0.7538977914279317	0.7537159507029536	0.0007588528945564377	6
3568321363067620	1.57398e+16	1.58648e+16	0.12613324510358523	1	14	0.2	0.0	0.9	{'min_child_weight': 1, 'max_depth': 14, 'learning_rate': 0.2, 'gamma': 0.0, 'colsample_bytree': 0.9}	0.7494703282931892	0.7505363092231877	0.7507583888160777	0.7491761494178597	0.7519356013892383	0.7503753554279106	0.000986322191743511	11
3.56726e+16	1.10223e+16	1.10772e+16	0.4531550187911936	2	14	0.2	0.2	0.9	{'min_child_weight': 2, 'max_depth': 14, 'learning_rate': 0.2, 'gamma': 0.2, 'colsample_bytree': 0.9}	0.7424905957146927	0.7421339521835137	0.7418374537050103	0.7420557871258276	0.7425340600156823	0.7422103697489454	0.0002653690969799938	39
3874114391565320	3097882329585640	1.64093e+16	0.46758149847102165	1	15	0.2	0.1	0.9	{'min_child_weight': 1, 'max_depth': 15, 'learning_rate': 0.2, 'gamma': 0.1, 'colsample_bytree': 0.9}	0.7488679407908285	0.7513516189697631	0.7493657316945816	0.7488997569106979	0.7504062320011861	0.7497782560734115	0.000963372786121949	13
3454083086681360	2.39668e+16	1.93408e+16	0.32365493683838314	1	14	0.15	0.0	0.9	{'min_child_weight': 1, 'max_depth': 14, 'learning_rate': 0.15, 'gamma': 0.0, 'colsample_bytree': 0.9}	0.7513689138048527	0.7535356203868793	0.7522992466371847	0.7524947186877512	0.752319809712852	0.7524036618459039	0.0006896750990753241	8
4172053479957580	1.72256e+16	3.24138e+16	0.9700669213897714	1	18	0.15	0.1	0.7	{'min_child_weight': 1, 'max_depth': 18, 'learning_rate': 0.15, 'gamma': 0.1, 'colsample_bytree': 0.7}	0.7510706892486048	0.7515872703334898	0.7517014880069331	0.7511822214056865	0.7524202897458306	0.7515923917481089	0.0004770233799302953	10
4196326096010200	4272373501224580	1.17418e+16	1906579503780790	2	18	0.2	0.2	0.9	{'min_child_weight': 2, 'max_depth': 18, 'learning_rate': 0.2, 'gamma': 0.2, 'colsample_bytree': 0.9}	0.7479904364335435	0.749067289981282	0.7477464992324123	0.7472123617406401	0.7488275393920892	0.7481688253559935	0.0006879167789858422	17
3.57434e+16	3.94984e+16	1579845290184020	0.7484698052633462	2	16	0.3	0.0	0.9	{'min_child_weight': 2, 'max_depth': 16, 'learning_rate': 0.3, 'gamma': 0.0, 'colsample_bytree': 0.9}	0.7417275507905388	0.7439562844467908	0.7427862043181237	0.7424595346740852	0.7444474548398173	0.7430754058138712	0.0009937920934904355	35
