# Supplementary material for: inSPIRE: An Open-Source Tool for Increased Mass Spectrometry Identification Rates Using Prosit Spectral Prediction
Source: Mol Cell Proteomics. 2022 Oct 21;21(12):100432. doi: 10.1016/j.mcpro.2022.100432 (PMC9720494; doi:10.1016/j.mcpro.2022.100432)
Supplement: Supplemental File S11 [file mmc11.xlsx]

## Sheet: Caption
File S11. Full train and test set performance for highest performing hyperparameter combinations. Prosit-
delta train and test statistics for the most performant models which were selected based on the initial
hyperparameter tuning analysis.

## Sheet: Sheet1
trainmae	trainr2	trainpearson	trainspearmanr	testmae	testr2	testpearson	testspearmanr	modelSize	hyperparameters
0.03937201835271392	0.8615660710511557	0.929470592784269	0.8902038186582205	0.053302168594432285	0.7428612209657433	0.8619925054381563	0.8214808336270559	91053814	{'min_child_weight': 2, 'max_depth': 15, 'learning_rate': 0.15, 'gamma': 0.0, 'colsample_bytree': 0.9}
0.043538970178796293	0.8353482577664654	0.9150860294001709	0.873255788916522	0.05369492007468468	0.7412553805421029	0.8610777327637364	0.82020513372159	60983533	{'min_child_weight': 1, 'max_depth': 14, 'learning_rate': 0.15, 'gamma': 0.0, 'colsample_bytree': 0.9}
0.02959729843983308	0.9133759207215189	0.9570703926793668	0.9259566140222998	0.05302106779600382	0.7415372519652312	0.8612118747460064	0.821020821716933	201905320	{'min_child_weight': 2, 'max_depth': 17, 'learning_rate': 0.15, 'gamma': 0.0, 'colsample_bytree': 0.9}
0.042771054013133115	0.8407619036825729	0.9178998905427868	0.8762016637411649	0.05410691983238047	0.7377583773524651	0.8589617534973948	0.8175995187092487	52859085	{'min_child_weight': 1, 'max_depth': 14, 'learning_rate': 0.2, 'gamma': 0.0, 'colsample_bytree': 0.9}
0.04462074979211586	0.8380168292371305	0.9165002207089893	0.8730583697415351	0.05301519444005259	0.7440609812973515	0.8627050998385385	0.8220197446368466	124909806	{'min_child_weight': 2, 'max_depth': 16, 'learning_rate': 0.15, 'gamma': 0.1, 'colsample_bytree': 0.9}
